# Supplementary material for: Examination of the lung and lymphoid tissue mRNA transcriptome response in dairy calves following experimental challenge with bovine alphaherpesvirus one (BoHV-1)
Source: PLoS One. 2025 May 2;20(5):e0319575. doi: 10.1371/journal.pone.0319575 (PMC12047826; doi:10.1371/journal.pone.0319575)
Supplement: S1 Table — (XLSX) [file pone.0319575.s001.xlsx]

## Sheet: BLN
	logFC	logCPM	Pvalue	FDR	Gene name	fold change
ENSBTAG00000021565	10.8468	4.05655	2.70753e-06	0.000318268	PRSS2	1841.68
ENSBTAG00000050398	7.46139	-0.565738	6.32983e-05	0.00391099	ENSBTAG00000050398	176.239
ENSBTAG00000019018	5.30987	3.71207	3.17314e-10	7.98351e-08	ENSBTAG00000019018	39.6671
ENSBTAG00000017204	5.05765	0.58475	3.08074e-05	0.00220905	ENSBTAG00000017204	33.3046
ENSBTAG00000049882	4.81459	0.184982	8.24277e-14	3.47675e-11	ENSBTAG00000049882	28.1407
ENSBTAG00000014628	4.1971	6.2424	5.32999e-31	3.82187e-27	OAS2	18.3422
ENSBTAG00000014707	3.9039	6.94696	1.37746e-29	4.93855e-26	ISG15	14.969
ENSBTAG00000010057	3.43267	1.64146	7.4321e-12	2.36853e-09	GZMB	10.7979
ENSBTAG00000001858	3.42461	2.3965	0.000264838	0.0103772	ENSBTAG00000001858	10.7376
ENSBTAG00000039861	3.38087	7.80624	1.46582e-22	1.75178e-19	ENSBTAG00000039861	10.417
ENSBTAG00000014859	3.34017	0.116329	0.00684171	0.0906467	CAPS2	10.1272
ENSBTAG00000031825	3.31031	2.46132	1.22724e-06	0.000161467	ENSBTAG00000031825	9.91978
ENSBTAG00000008021	3.17662	4.50206	4.24784e-22	4.68603e-19	ENSBTAG00000008021	9.04185
ENSBTAG00000027865	3.09344	0.709617	2.71393e-09	5.80903e-07	gzmA	8.53528
ENSBTAG00000008471	3.0793	8.14352	5.18824e-25	8.26716e-22	MX2	8.45207
ENSBTAG00000037527	3.06322	6.88638	1.17671e-32	1.68752e-28	OAS1Z	8.35837
ENSBTAG00000040367	3.0244	2.55915	0.00472573	0.0726385	ENSBTAG00000040367	8.13644
ENSBTAG00000007881	2.99366	6.40807	7.57613e-18	5.71838e-15	IFIT1	7.96492
ENSBTAG00000003152	2.97499	7.39593	9.60911e-18	6.89021e-15	ENSBTAG00000003152	7.8625
ENSBTAG00000016061	2.9242	6.57482	3.08747e-20	2.76734e-17	RSAD2	7.59055
ENSBTAG00000030343	2.84266	0.685573	2.7551e-05	0.00205786	FGF23	7.1734
ENSBTAG00000025258	2.81059	1.71987	0.00100517	0.0264015	ENSBTAG00000025258	7.01571
ENSBTAG00000021958	2.79559	4.49762	6.8303e-14	2.96828e-11	GZMA	6.94317
ENSBTAG00000030913	2.73492	8.64301	6.44647e-13	2.43286e-10	MX1	6.65722
ENSBTAG00000054808	2.72088	0.818057	0.00519943	0.0763204	MT1A	6.59274
ENSBTAG00000039122	2.71434	3.53619	3.64554e-10	8.71346e-08	PLA2G5	6.56294
ENSBTAG00000012406	2.68982	7.85029	2.05334e-25	3.68087e-22	ZBP1	6.45231
ENSBTAG00000007554	2.68881	7.18936	3.40141e-16	2.12085e-13	IFI6	6.44782
ENSBTAG00000047816	2.6382	0.492103	3.42237e-06	0.000395808	ENSBTAG00000047816	6.22556
ENSBTAG00000045588	2.565	4.35081	3.89299e-15	1.92515e-12	ENSBTAG00000045588	5.91755
ENSBTAG00000034349	2.5448	6.66554	6.3184e-30	3.02041e-26	IFI44	5.83529
ENSBTAG00000049589	2.46879	2.14034	6.65352e-05	0.00404042	ENSBTAG00000049589	5.53581
ENSBTAG00000053807	2.44478	8.26231	4.44826e-06	0.000502303	ENSBTAG00000053807	5.44442
ENSBTAG00000037800	2.36812	1.41509	0.000350326	0.0123441	ENSBTAG00000037800	5.16268
ENSBTAG00000014529	2.30473	5.98938	1.15878e-20	1.10787e-17	ENSBTAG00000014529	4.94076
ENSBTAG00000013854	2.21122	0.520939	0.000273991	0.010643	CALML5	4.63067
ENSBTAG00000032265	2.16717	5.7132	6.25898e-27	1.496e-23	RTP4	4.49141
ENSBTAG00000020536	2.1649	7.37974	1.18062e-24	1.69313e-21	HERC6	4.48436
ENSBTAG00000014762	2.09598	4.06011	3.03793e-12	1.06261e-09	ISG20	4.27515
ENSBTAG00000004680	2.07713	2.40306	1.87895e-05	0.00151382	SLC13A5	4.21968
ENSBTAG00000005603	2.05309	2.43665	9.01746e-08	1.50371e-05	CXCL11	4.14994
ENSBTAG00000009849	2.04059	4.98791	4.06351e-11	1.14264e-08	PLAC8A	4.11415
ENSBTAG00000019015	2.01837	2.58188	0.000544256	0.0169678	ENSBTAG00000019015	4.05124
ENSBTAG00000003366	2.01453	6.99371	4.87271e-24	6.35269e-21	DDX58	4.04049
ENSBTAG00000020580	2.01177	1.56531	0.00731369	0.0948045	TCN1	4.03277
ENSBTAG00000004547	1.97877	2.08867	0.0006632	0.0195198	OLR1	3.94157
ENSBTAG00000047449	1.9653	3.47404	0.000843648	0.0232668	ENSBTAG00000047449	3.90494
ENSBTAG00000013452	1.9378	-0.215814	3.22794e-05	0.00229168	AQP9	3.83122
ENSBTAG00000009768	1.90296	5.84159	9.54139e-13	3.42083e-10	IFIT3	3.73979
ENSBTAG00000001562	1.87135	3.00235	0.00634141	0.0863649	NFE2	3.65875
ENSBTAG00000019979	1.86956	4.52404	9.58423e-16	5.28644e-13	CMPK2	3.65422
ENSBTAG00000008703	1.86732	6.50901	9.40972e-26	1.92778e-22	EIF2AK2	3.64854
ENSBTAG00000020166	1.77482	8.97186	6.977e-20	5.88572e-17	ZNFX1	3.42195
ENSBTAG00000002765	1.74785	2.35029	4.13988e-05	0.0027743	CYP24A1	3.35858
ENSBTAG00000034918	1.72118	5.79109	4.65247e-10	1.07615e-07	IFIT2	3.29707
ENSBTAG00000019665	1.69788	4.58732	0.000527231	0.0165088	IL1RN	3.24424
ENSBTAG00000014113	1.68514	3.93225	2.3615e-08	4.34183e-06	CCL8	3.21573
ENSBTAG00000030932	1.67973	7.23769	4.73664e-17	3.08764e-14	IFI44L	3.20369
ENSBTAG00000012335	1.67248	7.33905	3.77897e-21	3.87101e-18	UBA7	3.18762
ENSBTAG00000054738	1.63583	0.815461	0.000141147	0.00693216	ENSBTAG00000054738	3.10766
ENSBTAG00000038080	1.59476	-0.0984124	0.000206447	0.00891762	ENSBTAG00000038080	3.02043
ENSBTAG00000014882	1.59012	0.420158	0.00538469	0.077688	ENSBTAG00000014882	3.01074
ENSBTAG00000046580	1.58088	6.83505	1.892e-14	8.75262e-12	DHX58	2.99152
ENSBTAG00000052822	1.56645	4.06957	3.10868e-07	4.59604e-05	C3H1orf162	2.96176
ENSBTAG00000017367	1.54727	7.12782	4.8295e-16	2.77039e-13	IFIT5	2.92263
ENSBTAG00000014921	1.54265	1.64571	0.000968282	0.0259579	IL6	2.91329
ENSBTAG00000054910	1.53841	-0.2213	0.00234932	0.0462163	ENSBTAG00000054910	2.90475
ENSBTAG00000022489	1.52382	9.737	6.17503e-12	2.01264e-09	ENSBTAG00000022489	2.87552
ENSBTAG00000020538	1.52287	5.83007	4.23085e-19	3.37081e-16	HERC5	2.87363
ENSBTAG00000014046	1.5152	1.88724	0.00136306	0.0323698	BPI	2.85838
ENSBTAG00000013055	1.50607	0.130414	6.49573e-05	0.00396405	ENSBTAG00000013055	2.84034
ENSBTAG00000050417	1.50136	4.42589	7.20534e-05	0.00428763	ENSBTAG00000050417	2.83109
ENSBTAG00000038042	1.49955	2.85951	0.00381337	0.0633692	CXCR2	2.82755
ENSBTAG00000025398	1.46426	6.7642	1.5249e-05	0.00130895	ENSBTAG00000025398	2.75922
ENSBTAG00000014177	1.45852	3.2313	1.08516e-08	2.14825e-06	C6	2.74827
ENSBTAG00000017981	1.45572	0.91888	5.55702e-06	0.000587727	ADRB3	2.74294
ENSBTAG00000000873	1.4541	1.61509	0.00479382	0.0730825	SLC13A3	2.73985
ENSBTAG00000016661	1.44046	6.67975	6.63462e-14	2.96828e-11	ENSBTAG00000016661	2.71407
ENSBTAG00000051981	1.4366	3.45183	0.000437315	0.0145174	ENSBTAG00000051981	2.70682
ENSBTAG00000011343	1.41449	6.04651	4.43647e-17	3.02968e-14	XAF1	2.66565
ENSBTAG00000026088	1.36352	3.44706	2.36668e-05	0.00183462	LYZ2	2.57312
ENSBTAG00000014898	1.34235	4.91817	0.000600934	0.0182585	HK3	2.53564
ENSBTAG00000008832	1.34191	0.0467419	0.00209079	0.0428097	CCL1	2.53487
ENSBTAG00000026148	1.33976	0.669415	0.00195928	0.0407218	ENSBTAG00000026148	2.5311
ENSBTAG00000019095	1.33029	0.0950244	0.00317294	0.0561074	CCR10	2.51454
ENSBTAG00000053497	1.32217	3.33187	1.95198e-05	0.00155789	ENSBTAG00000053497	2.50042
ENSBTAG00000002845	1.31081	1.14849	0.00492873	0.0743832	CDH10	2.4808
ENSBTAG00000025101	1.29709	0.836206	4.54226e-05	0.00296094	ASGR2	2.45733
ENSBTAG00000053806	1.29158	6.81812	4.58782e-09	9.53536e-07	ENSBTAG00000053806	2.44796
ENSBTAG00000047680	1.28794	6.29995	3.39064e-09	7.15075e-07	IRF7	2.44179
ENSBTAG00000023635	1.28655	3.65533	0.00691599	0.0910575	CLEC6A	2.43943
ENSBTAG00000008142	1.28613	6.71263	3.9488e-16	2.35957e-13	IFIH1	2.43873
ENSBTAG00000048470	1.28511	8.86287	2.04741e-11	6.11707e-09	IFITM1	2.43701
ENSBTAG00000038938	1.28252	5.33003	1.58537e-06	0.000199437	GBP2	2.43264
ENSBTAG00000018015	1.26859	1.23786	0.00179043	0.0384957	IL27	2.40926
ENSBTAG00000031214	1.26311	4.60807	2.55666e-09	5.55531e-07	ENSBTAG00000031214	2.40013
ENSBTAG00000051768	1.25777	3.27278	0.000281392	0.0107041	ENSBTAG00000051768	2.39126
ENSBTAG00000008223	1.2529	3.97618	9.17093e-05	0.00513751	NLRC4	2.3832
ENSBTAG00000006256	1.25049	3.14693	5.50803e-07	7.89907e-05	PTPRO	2.37922
ENSBTAG00000053050	1.24848	8.07561	4.44544e-13	1.77089e-10	SAMD9	2.3759
ENSBTAG00000052306	1.24506	5.30795	0.00033444	0.0119606	ENSBTAG00000052306	2.37029
ENSBTAG00000011467	1.22264	3.72817	1.60318e-06	0.000199923	BATF2	2.33373
ENSBTAG00000017895	1.21847	1.77551	3.40971e-05	0.0023853	CLEC10A	2.327
ENSBTAG00000004558	1.21174	2.57479	0.00494804	0.0744594	C10H15orf48	2.31617
ENSBTAG00000031828	1.17076	-0.0201289	0.00635012	0.0864013	ENSBTAG00000031828	2.25131
ENSBTAG00000018223	1.16722	4.89006	0.00111468	0.0283108	CHI3L1	2.24579
ENSBTAG00000019054	1.16234	7.58666	1.13671e-14	5.43384e-12	EPSTI1	2.23819
ENSBTAG00000018016	1.14957	5.78706	0.000157291	0.00746924	NUPR1	2.21847
ENSBTAG00000018069	1.14132	0.360903	0.00215788	0.0434807	TNFSF15	2.20583
ENSBTAG00000009933	1.13619	6.9106	2.33248e-13	9.55715e-11	DTX3L	2.198
ENSBTAG00000021707	1.12121	0.339296	0.00597437	0.0835072	MYBPC3	2.17529
ENSBTAG00000045854	1.12045	3.39879	0.00055753	0.0173064	ENSBTAG00000045854	2.17415
ENSBTAG00000016886	1.11712	2.479	0.00447996	0.0705237	MT3	2.16913
ENSBTAG00000007450	1.10669	6.07956	0.000203107	0.00881476	C2	2.15351
ENSBTAG00000052369	1.09861	3.05614	0.00506033	0.0752023	ENSBTAG00000052369	2.14148
ENSBTAG00000016042	1.07925	0.855234	0.000111086	0.00587853	TM6SF2	2.11294
ENSBTAG00000017040	1.07562	7.71836	9.06598e-13	3.33372e-10	LY6E	2.10762
ENSBTAG00000020602	1.04207	7.90558	2.23019e-06	0.000265191	IDO1	2.05918
ENSBTAG00000015347	1.03616	0.824355	0.00240471	0.0468405	WNT10B	2.05076
ENSBTAG00000053500	1.02622	1.38164	0.00499231	0.0747445	ENSBTAG00000053500	2.03669
ENSBTAG00000003326	1.0185	6.48505	0.000169004	0.00781525	NAIP	2.02581
ENSBTAG00000009677	1.01614	6.88905	1.03475e-08	2.09005e-06	PARP10	2.0225
ENSBTAG00000005766	1.01286	4.48225	5.481e-08	9.3575e-06	IL4I1	2.01791
ENSBTAG00000039657	1.01201	2.3015	0.00503385	0.0749641	H2AC6	2.01672
ENSBTAG00000007519	1.01133	8.16214	1.70121e-11	5.30369e-09	ADAR	2.01577
ENSBTAG00000013368	1.01119	2.24972	0.0028969	0.0530073	ANKRD22	2.01557
ENSBTAG00000049808	1.0069	5.00803	1.64416e-05	0.00137087	IL3RA	2.00958
ENSBTAG00000054594	1.00679	3.42106	0.00295731	0.0535489	ENSBTAG00000054594	2.00943
ENSBTAG00000037605	1.00414	9.09483	0.00608196	0.0841906	ENSBTAG00000037605	2.00574
ENSBTAG00000005247	-1.0002	3.92417	0.000178332	0.00806769	FRMD3	-2.00028
ENSBTAG00000005596	-1.00043	1.07788	0.00211938	0.0431228	IGFBP2	-2.0006
ENSBTAG00000018499	-1.00645	0.100637	0.00280089	0.0518291	ANXA8L1	-2.00897
ENSBTAG00000048173	-1.00878	1.62755	0.000936244	0.0254293	SMIM10	-2.01221
ENSBTAG00000013755	-1.00994	5.02051	0.00143529	0.0333838	ITGB5	-2.01383
ENSBTAG00000000919	-1.01241	0.96998	0.0070818	0.0926643	HEY2	-2.01728
ENSBTAG00000009418	-1.01561	0.598409	0.000612723	0.0184602	FAM131B	-2.02175
ENSBTAG00000043570	-1.02144	7.06824	2.33423e-15	1.19555e-12	ENSBTAG00000043570	-2.02995
ENSBTAG00000019822	-1.02481	3.05873	0.000727106	0.0207062	TPPP3	-2.0347
ENSBTAG00000008921	-1.0269	1.67112	0.00214098	0.043367	NEXN	-2.03764
ENSBTAG00000010967	-1.02758	-0.0946452	0.000451386	0.0148471	CABCOCO1	-2.0386
ENSBTAG00000013400	-1.02834	-0.199078	0.00400886	0.0657375	VIP	-2.03968
ENSBTAG00000018123	-1.03116	4.20441	0.000114995	0.00599687	FBLN5	-2.04366
ENSBTAG00000004237	-1.03263	2.9162	1.7474e-05	0.0014402	BTC	-2.04575
ENSBTAG00000009596	-1.03291	0.708667	0.00604666	0.0839183	C8H9orf43	-2.04614
ENSBTAG00000009190	-1.03396	1.52283	0.00127746	0.0311363	SLC2A4	-2.04763
ENSBTAG00000052950	-1.03963	2.56854	0.000784858	0.0218981	SYNDIG1L	-2.0557
ENSBTAG00000012514	-1.04124	4.15457	0.00514345	0.075887	PODN	-2.058
ENSBTAG00000053413	-1.04184	2.38413	1.15746e-05	0.00107787	ENSBTAG00000053413	-2.05885
ENSBTAG00000009269	-1.04542	1.799	0.00025393	0.0101156	GRIK3	-2.06397
ENSBTAG00000002644	-1.05128	1.95957	0.000117725	0.00605126	KCNQ4	-2.07236
ENSBTAG00000021581	-1.05347	0.175415	0.00248481	0.0476399	FHOD3	-2.07551
ENSBTAG00000002880	-1.05373	5.23459	6.39103e-05	0.00391683	SORBS1	-2.07589
ENSBTAG00000006579	-1.06034	1.14895	0.00285902	0.0525656	P4HA3	-2.08543
ENSBTAG00000029857	-1.06129	1.3633	0.000981538	0.0260518	bta-mir-145	-2.0868
ENSBTAG00000008571	-1.06152	0.299619	0.00111504	0.0283108	CUX2	-2.08713
ENSBTAG00000017867	-1.06321	1.43699	0.000168048	0.00779929	YPEL1	-2.08957
ENSBTAG00000018206	-1.06334	1.33894	0.000343753	0.0122007	NIPAL2	-2.08976
ENSBTAG00000013222	-1.0636	3.42035	3.98533e-05	0.00269592	CD109	-2.09014
ENSBTAG00000009086	-1.0657	2.41389	0.00294416	0.0534103	LOXL1	-2.09319
ENSBTAG00000006276	-1.0668	4.4709	5.68244e-05	0.00363803	C1QTNF1	-2.09479
ENSBTAG00000054588	-1.06986	0.18798	0.00244673	0.0472891	ENSBTAG00000054588	-2.09923
ENSBTAG00000053911	-1.07086	2.93987	5.84125e-05	0.00370136	ENSBTAG00000053911	-2.10069
ENSBTAG00000001093	-1.0726	2.27287	1.66499e-05	0.00138021	KLHL23	-2.10322
ENSBTAG00000012849	-1.07304	7.66138	0.00205836	0.0424122	COL4A1	-2.10386
ENSBTAG00000032774	-1.07547	2.84317	1.21577e-05	0.00109656	ADIRF	-2.10741
ENSBTAG00000007704	-1.07593	3.89622	0.000102827	0.0055024	ELOVL7	-2.10808
ENSBTAG00000006811	-1.07894	1.73703	0.000464567	0.0150053	EPHA3	-2.11248
ENSBTAG00000025667	-1.08735	0.914346	0.00186037	0.0395839	ASTN2	-2.12483
ENSBTAG00000033197	-1.09129	1.51722	0.00139128	0.0327624	EPDR1	-2.13064
ENSBTAG00000007596	-1.0922	4.69188	0.000142674	0.00693589	GEM	-2.13199
ENSBTAG00000007068	-1.09619	2.95931	0.000215787	0.00913662	SH3BGR	-2.13789
ENSBTAG00000015351	-1.09817	0.713671	0.0047546	0.0728437	STYK1	-2.14083
ENSBTAG00000019595	-1.09929	2.39069	3.5894e-06	0.000411805	EGFLAM	-2.1425
ENSBTAG00000039340	-1.09977	3.88991	5.42184e-06	0.000580258	SCN4B	-2.14321
ENSBTAG00000025210	-1.10175	6.77646	0.00194942	0.0405756	COL4A2	-2.14614
ENSBTAG00000004757	-1.10634	5.7139	1.00908e-05	0.000959076	LTBP4	-2.15298
ENSBTAG00000009075	-1.10824	-0.0229234	0.000142268	0.00693589	RNF207	-2.15582
ENSBTAG00000006474	-1.10832	1.69267	8.9251e-05	0.00501941	EPCAM	-2.15594
ENSBTAG00000010229	-1.10881	0.388945	0.000669114	0.0195822	LAMA2	-2.15667
ENSBTAG00000021211	-1.11013	4.61458	0.00259651	0.0492178	DPT	-2.15865
ENSBTAG00000010238	-1.11267	0.373691	0.00253758	0.0485219	LTB4R	-2.16246
ENSBTAG00000007530	-1.11485	2.37889	0.000416169	0.014043	TRIM10	-2.16573
ENSBTAG00000047998	-1.115	6.31536	0.000674498	0.0196605	COL5A1	-2.16594
ENSBTAG00000027841	-1.1161	0.179618	0.000455657	0.0149191	ENSBTAG00000027841	-2.16761
ENSBTAG00000052731	-1.1184	0.923895	0.000224945	0.00937772	GASK1A	-2.17106
ENSBTAG00000017174	-1.1199	0.721928	0.00618068	0.0851461	SCN11A	-2.17332
ENSBTAG00000040253	-1.12112	-0.265558	0.000242326	0.00982662	ADRA1B	-2.17516
ENSBTAG00000023372	-1.12178	1.84321	0.000427678	0.0143302	MYCN	-2.17616
ENSBTAG00000010850	-1.12385	1.90853	0.00214528	0.0433928	SERTAD4	-2.17928
ENSBTAG00000031184	-1.1275	1.81371	0.00678788	0.0903854	CDKN1C	-2.1848
ENSBTAG00000016171	-1.12914	0.873885	0.00285117	0.0525504	COX4I2	-2.18728
ENSBTAG00000011847	-1.12961	3.99835	0.00221623	0.0443039	ASPN	-2.18799
ENSBTAG00000012897	-1.1321	4.0864	0.00031519	0.0115278	ITGA7	-2.19178
ENSBTAG00000038139	-1.13403	2.54244	0.000973635	0.0259756	CERCAM	-2.1947
ENSBTAG00000012088	-1.13766	4.96891	0.00576503	0.081428	FBLN1	-2.20024
ENSBTAG00000002317	-1.13958	3.70314	0.000279044	0.010643	PTN	-2.20317
ENSBTAG00000009230	-1.14283	1.36846	0.00154618	0.0350611	FBLN7	-2.20813
ENSBTAG00000019267	-1.14419	5.734	0.000496276	0.0158158	MMP2	-2.21022
ENSBTAG00000011490	-1.14992	0.166859	0.000317591	0.0115496	TLCD2	-2.21902
ENSBTAG00000018989	-1.15165	0.598188	0.00104882	0.02715	GRM3	-2.22168
ENSBTAG00000006031	-1.15215	0.470326	9.78196e-05	0.00535432	ADGRV1	-2.22244
ENSBTAG00000019060	-1.1606	4.11591	0.00494469	0.0744594	CLDN11	-2.2355
ENSBTAG00000013929	-1.1652	1.80256	0.00191996	0.0403037	RRAD	-2.24265
ENSBTAG00000004078	-1.16843	2.04108	0.000465798	0.0150113	KCNH2	-2.24768
ENSBTAG00000017537	-1.16941	3.0304	0.00063556	0.0188707	PTGIS	-2.2492
ENSBTAG00000010179	-1.17217	4.84832	1.00984e-05	0.000959076	COL5A3	-2.2535
ENSBTAG00000009510	-1.17441	0.820734	0.000164397	0.00769772	ADRA2B	-2.257
ENSBTAG00000020679	-1.1789	2.69632	2.28946e-07	3.49289e-05	CNTN1	-2.26404
ENSBTAG00000009124	-1.1799	0.671158	0.000149082	0.00717442	FEZ1	-2.26561
ENSBTAG00000054218	-1.18032	6.11117	5.40927e-06	0.000580258	IGFBP5	-2.26628
ENSBTAG00000044033	-1.18194	1.09575	2.55355e-05	0.001942	EDIL3	-2.26882
ENSBTAG00000017369	-1.18321	0.528795	0.000683578	0.0198445	MAMDC2	-2.27081
ENSBTAG00000012994	-1.18682	2.07902	0.000961955	0.0259312	LOX	-2.2765
ENSBTAG00000001745	-1.1882	5.69441	0.00217169	0.0436805	LUM	-2.27869
ENSBTAG00000015793	-1.18941	0.241897	3.71183e-05	0.00253483	RAB38	-2.28059
ENSBTAG00000017816	-1.19299	1.97271	5.11026e-06	0.000555199	FXYD1	-2.28626
ENSBTAG00000033056	-1.19573	0.136888	1.77801e-05	0.00145705	PLD5	-2.2906
ENSBTAG00000006253	-1.19693	4.16032	0.000308593	0.0113767	FLNC	-2.29251
ENSBTAG00000000854	-1.19714	-0.00264019	0.00013665	0.0068598	SEC16B	-2.29285
ENSBTAG00000006735	-1.20069	1.85993	0.0014255	0.0332407	STAC	-2.2985
ENSBTAG00000011504	-1.20281	0.548195	0.00617044	0.0850868	ZP2	-2.30187
ENSBTAG00000003894	-1.20643	3.02098	0.000215609	0.00913662	NDRG4	-2.30767
ENSBTAG00000035706	-1.21046	0.528377	0.00163835	0.0362586	MYOCD	-2.31411
ENSBTAG00000001966	-1.21295	2.39826	0.000490802	0.0157112	PDGFRL	-2.31812
ENSBTAG00000017284	-1.2135	0.778378	0.0062269	0.0854523	RHBDL1	-2.31899
ENSBTAG00000018513	-1.21396	5.86747	2.1384e-05	0.00167578	FHL1	-2.31974
ENSBTAG00000012370	-1.21779	7.57684	0.0002405	0.0097983	MGP	-2.3259
ENSBTAG00000022083	-1.22382	-0.00225614	0.000464113	0.0150053	REP15	-2.33564
ENSBTAG00000043563	-1.22828	9.31155	5.96593e-12	1.98971e-09	ND5	-2.34288
ENSBTAG00000034373	-1.23444	3.92683	9.01156e-06	0.00090374	CDH13	-2.3529
ENSBTAG00000015988	-1.2458	7.4798	0.000100487	0.00545856	MYH11	-2.3715
ENSBTAG00000005353	-1.24782	6.57273	0.000276573	0.010643	DES	-2.37482
ENSBTAG00000055123	-1.25106	0.370252	0.00573011	0.0811859	FAM180B	-2.38016
ENSBTAG00000006024	-1.26209	2.21881	9.5136e-05	0.00524748	ISLR	-2.39843
ENSBTAG00000033365	-1.26228	0.769645	1.59583e-05	0.00133835	METTL24	-2.39875
ENSBTAG00000000945	-1.26459	3.02184	0.000164786	0.00769772	ATP2C2	-2.40258
ENSBTAG00000012541	-1.26605	0.637333	0.00176083	0.0380876	CHP2	-2.40502
ENSBTAG00000048906	-1.26839	2.18077	0.0010022	0.0263716	AHNAK2	-2.40892
ENSBTAG00000037526	-1.26924	2.54381	0.00372352	0.0623821	FABP4	-2.41034
ENSBTAG00000019587	-1.27086	0.433085	0.000477849	0.0153307	PI15	-2.41306
ENSBTAG00000053071	-1.27409	3.67411	0.00242195	0.0469368	ENSBTAG00000053071	-2.41847
ENSBTAG00000004145	-1.27466	-0.255874	2.06879e-05	0.00163914	ANO4	-2.41941
ENSBTAG00000003183	-1.27633	1.18282	0.00120121	0.0300638	NTN4	-2.42222
ENSBTAG00000010719	-1.27752	4.2896	3.26956e-05	0.00230979	ANGPTL1	-2.42422
ENSBTAG00000006730	-1.29053	3.7194	0.000315907	0.0115278	SUSD2	-2.44618
ENSBTAG00000000109	-1.29558	0.622358	1.21431e-05	0.00109656	NPTXR	-2.45476
ENSBTAG00000018181	-1.29862	2.51699	9.73561e-05	0.00534936	CCDC8	-2.45993
ENSBTAG00000053745	-1.30249	0.0659727	0.00179648	0.0385102	ENSBTAG00000053745	-2.46655
ENSBTAG00000006367	-1.30323	4.26874	4.03011e-05	0.00271342	CCN2	-2.46782
ENSBTAG00000013004	-1.31431	2.41023	1.06034e-05	0.00100041	ITIH5	-2.48683
ENSBTAG00000046277	-1.31676	1.99519	0.00220325	0.0441913	RGS4	-2.49105
ENSBTAG00000003832	-1.32085	2.01957	0.00255983	0.0488822	MFAP2	-2.49812
ENSBTAG00000006187	-1.32759	4.32336	0.000121446	0.00622022	MFAP4	-2.50984
ENSBTAG00000026977	-1.34048	0.84053	0.000122086	0.00623071	PTPRQ	-2.53235
ENSBTAG00000004399	-1.34873	1.12294	0.000254802	0.0101222	LRRN3	-2.54688
ENSBTAG00000020880	-1.35395	0.883241	0.000374809	0.0130464	ARMH4	-2.55611
ENSBTAG00000009835	-1.35538	0.993572	7.50351e-06	0.000779767	CACNA1G	-2.55864
ENSBTAG00000032531	-1.35718	3.52791	0.000214985	0.00913662	MUSTN1	-2.56185
ENSBTAG00000018575	-1.35869	1.55144	0.000265618	0.0103794	TRHDE	-2.56452
ENSBTAG00000014835	-1.36381	9.27161	8.91342e-05	0.00501941	SPARC	-2.57364
ENSBTAG00000005910	-1.36577	1.1718	0.000117352	0.00605126	LEPR	-2.57714
ENSBTAG00000013256	-1.36898	0.963953	0.000555152	0.0172699	LGR5	-2.58289
ENSBTAG00000012931	-1.37843	3.07843	0.000173726	0.00795977	PLN	-2.59984
ENSBTAG00000014719	-1.41008	0.814867	0.00011381	0.00596029	TMOD1	-2.65751
ENSBTAG00000020402	-1.41573	2.51305	0.00341207	0.0588131	TDRD9	-2.66795
ENSBTAG00000000062	-1.41766	2.61029	4.27377e-05	0.00283751	RASL12	-2.67152
ENSBTAG00000002258	-1.42493	2.52991	0.00138498	0.0327093	APOA1	-2.68501
ENSBTAG00000002985	-1.4408	2.76722	8.71091e-06	0.00087974	KCNMB1	-2.71472
ENSBTAG00000005250	-1.441	6.05391	0.000729937	0.0207288	BGN	-2.71509
ENSBTAG00000020939	-1.44355	1.65125	0.00199152	0.0412126	PLAC9	-2.71989
ENSBTAG00000047613	-1.44641	2.18436	0.000264756	0.0103772	HTRA3	-2.72529
ENSBTAG00000011908	-1.44769	0.760645	9.47237e-05	0.00524491	CPQ	-2.72771
ENSBTAG00000048508	-1.44889	1.19176	0.000319063	0.0115548	INHBA	-2.72998
ENSBTAG00000010551	-1.45241	1.83725	0.000289259	0.010831	ATP1A2	-2.73666
ENSBTAG00000018948	-1.45358	0.591335	0.00314901	0.0558911	HIF3A	-2.73887
ENSBTAG00000015235	-1.455	3.71782	6.36596e-06	0.000666381	HMCN1	-2.74157
ENSBTAG00000000501	-1.45689	0.511791	0.00019404	0.00857622	KLHL13	-2.74515
ENSBTAG00000013347	-1.45884	3.09716	0.000363737	0.0126919	DMPK	-2.74888
ENSBTAG00000018465	-1.45886	1.69354	0.000101378	0.00546564	KCNAB1	-2.74891
ENSBTAG00000033515	-1.46212	1.59832	0.000287113	0.010807	ENSBTAG00000033515	-2.75513
ENSBTAG00000018598	-1.46252	3.31284	3.29239e-05	0.00231452	HSPB6	-2.75588
ENSBTAG00000018540	-1.4664	0.339778	0.000100866	0.00545856	NOX4	-2.76332
ENSBTAG00000021576	-1.46879	3.42709	0.000202451	0.00881476	LMOD1	-2.76789
ENSBTAG00000005681	-1.48214	1.32369	0.000218785	0.00920118	ME1	-2.79363
ENSBTAG00000045633	-1.48303	0.573676	0.000173428	0.00795977	AGTR1	-2.79536
ENSBTAG00000027081	-1.49257	0.676879	0.000249471	0.0100215	ATP10A	-2.8139
ENSBTAG00000010732	-1.49292	1.4153	0.000582083	0.0178369	MMP23	-2.81459
ENSBTAG00000026684	-1.49314	1.16692	0.000432675	0.0144639	SYNC	-2.81501
ENSBTAG00000008793	-1.49633	3.24413	2.61221e-08	4.68271e-06	RNASE1	-2.82125
ENSBTAG00000019070	-1.50158	3.37178	1.1307e-06	0.000150142	PMP22	-2.83153
ENSBTAG00000019517	-1.5022	6.78362	0.000131269	0.00665203	ELN	-2.83274
ENSBTAG00000020141	-1.50786	1.15115	1.01405e-06	0.000138499	FREM1	-2.84387
ENSBTAG00000020676	-1.51947	2.89745	0.00782065	0.0995712	MMP9	-2.86685
ENSBTAG00000006990	-1.52379	1.2626	0.000117372	0.00605126	MYRF	-2.87545
ENSBTAG00000012219	-1.53545	1.77057	0.000435748	0.0145121	CSPG4	-2.89878
ENSBTAG00000046193	-1.54785	2.08537	0.000117295	0.00605126	ENSBTAG00000046193	-2.9238
ENSBTAG00000016644	-1.55095	1.60227	0.000561192	0.017368	LVRN	-2.9301
ENSBTAG00000003600	-1.55308	0.442679	3.59437e-05	0.00247822	CAPN8	-2.93442
ENSBTAG00000011034	-1.56037	4.47164	9.96497e-06	0.000959076	ANGPT2	-2.9493
ENSBTAG00000007196	-1.57009	6.56166	3.11264e-05	0.00222082	TAGLN	-2.96924
ENSBTAG00000018707	-1.59642	0.534656	0.000784045	0.0218981	LDB3	-3.02393
ENSBTAG00000049788	-1.59716	1.86318	7.88003e-05	0.00459437	WFDC1	-3.02547
ENSBTAG00000000983	-1.60387	-0.194945	7.04432e-08	1.1885e-05	ABCC8	-3.03959
ENSBTAG00000014912	-1.60411	5.16722	0.000453701	0.0148891	FMOD	-3.04009
ENSBTAG00000014761	-1.6156	0.681569	0.00159665	0.0356106	PGA5	-3.06438
ENSBTAG00000050158	-1.61633	1.96721	2.9519e-05	0.0021489	ENSBTAG00000050158	-3.06593
ENSBTAG00000009705	-1.62116	4.25825	0.000413373	0.0139816	SERPINF1	-3.07622
ENSBTAG00000054952	-1.63933	1.80048	3.02778e-05	0.00218198	ENSBTAG00000054952	-3.1152
ENSBTAG00000012307	-1.68051	1.50578	2.8056e-05	0.00207398	DTNA	-3.20541
ENSBTAG00000018765	-1.68494	0.359638	0.000235611	0.00968165	SEMA5B	-3.21526
ENSBTAG00000014614	-1.74526	7.19158	5.10962e-06	0.000555199	ACTA2	-3.35254
ENSBTAG00000008807	-1.75874	1.23143	0.000154957	0.00738284	FBXL22	-3.38403
ENSBTAG00000004824	-1.78385	1.93626	9.28487e-05	0.0051811	REEP1	-3.44343
ENSBTAG00000014533	-1.78713	5.14145	0.00554283	0.079331	KEL	-3.45127
ENSBTAG00000013662	-1.79555	2.8689	0.000326955	0.0117515	COL8A1	-3.47147
ENSBTAG00000011207	-1.82376	4.86978	7.94508e-05	0.00459437	CNN1	-3.54003
ENSBTAG00000021466	-1.83992	10.3013	1.42334e-05	0.00125227	COL3A1	-3.5799
ENSBTAG00000004411	-1.87826	0.139857	1.49602e-06	0.000191557	CRISPLD1	-3.67632
ENSBTAG00000010991	-1.87907	0.474728	0.000235333	0.00968165	TTR	-3.67838
ENSBTAG00000016514	-1.9179	3.64054	0.00108274	0.0279274	CPE	-3.77874
ENSBTAG00000020406	-2.01374	2.69268	2.23751e-06	0.000265191	GPC3	-4.03829
ENSBTAG00000013472	-2.01891	9.17909	4.68627e-06	0.000525045	COL1A2	-4.05278
ENSBTAG00000013103	-2.03835	9.29056	1.21475e-05	0.00109656	COL1A1	-4.10776
ENSBTAG00000009405	-2.04424	1.02742	4.30304e-05	0.00284377	TRPC4	-4.12456
ENSBTAG00000020622	-2.04622	2.5864	1.02021e-07	1.66507e-05	COL9A2	-4.13023
ENSBTAG00000017071	-2.05956	1.20258	0.00510776	0.0755692	ENSBTAG00000017071	-4.1686
ENSBTAG00000002080	-2.13289	4.45257	3.37955e-06	0.000394034	CCN3	-4.38594
ENSBTAG00000044027	-2.21897	1.70048	0.000113878	0.00596029	ITGBL1	-4.6556
ENSBTAG00000052055	-2.24957	1.83416	1.5243e-05	0.00130895	PRSS35	-4.75541
ENSBTAG00000051083	-2.37352	0.871377	2.1183e-05	0.00166915	WNT4	-5.18204
ENSBTAG00000033835	-2.62827	0.276996	2.17405e-06	0.000262001	MPZ	-6.18283
ENSBTAG00000018563	-2.64533	5.48672	3.73601e-06	0.000425223	SFRP2	-6.25638
ENSBTAG00000000310	-2.65509	1.83592	1.20846e-07	1.90446e-05	MFAP5	-6.29885
ENSBTAG00000002092	-2.81465	3.79675	1.18721e-05	0.0010914	PI16	-7.03548
ENSBTAG00000015441	-2.89271	5.00611	4.48977e-08	7.85217e-06	ACTG2	-7.42666
ENSBTAG00000006359	-3.13323	0.9177	6.1503e-28	1.76403e-24	EPHA1	-8.77397
ENSBTAG00000015366	-3.57823	3.65886	6.80109e-07	9.5622e-05	SFRP4	-11.9441

## Sheet: MLN
	logFC	logCPM	Pvalue	FDR	gene_symbol	Fold change
ENSBTAG00000021565	11.2011	4.5527	1.47171e-07	4.35536e-05	PRSS2	2354.31
ENSBTAG00000019018	4.66848	4.27924	2.95335e-10	1.27128e-07	ENSBTAG00000019018	25.4303
ENSBTAG00000024852	4.57311	4.0938	0.00151302	0.0976931	CATHL2	23.8036
ENSBTAG00000013356	4.42098	4.76438	0.00149461	0.0976931	CATHL3	21.4214
ENSBTAG00000031825	3.62247	2.00947	3.23587e-07	8.83952e-05	ENSBTAG00000031825	12.3161
ENSBTAG00000002635	3.55948	3.74763	0.00128638	0.090015	PGLYRP1	11.7899
ENSBTAG00000014628	3.12613	4.71876	2.3261e-22	3.00384e-19	OAS2	8.73091
ENSBTAG00000039861	3.03199	7.43983	1.6659e-29	1.18321e-25	OAS1Y	8.17935
ENSBTAG00000003152	2.87434	7.5626	2.74593e-21	2.78614e-18	IFI27	7.33269
ENSBTAG00000014707	2.69653	6.90032	1.21998e-17	9.6277e-15	ISG15	6.48241
ENSBTAG00000007554	2.6257	8.14049	1.39515e-15	9.43716e-13	IFI6	6.17183
ENSBTAG00000008021	2.541	3.17382	2.28629e-22	3.00384e-19	ENSBTAG00000008021	5.8199
ENSBTAG00000025258	2.36647	0.912848	5.02527e-05	0.0078444	ENSBTAG00000025258	5.15677
ENSBTAG00000030913	2.34212	8.33978	7.94198e-22	9.40132e-19	MX1	5.07048
ENSBTAG00000045588	2.2654	4.16346	1.23325e-12	6.04082e-10	ENSBTAG00000045588	4.80788
ENSBTAG00000037527	2.07841	5.75749	2.97899e-13	1.56728e-10	OAS1Z	4.22342
ENSBTAG00000021958	2.06162	2.90761	8.27233e-10	3.35738e-07	GZMA	4.17454
ENSBTAG00000016061	2.05869	5.77005	1.14671e-25	5.42967e-22	RSAD2	4.16607
ENSBTAG00000012406	2.03718	7.45232	7.33364e-24	1.73624e-20	ZBP1	4.10443
ENSBTAG00000034349	1.9975	5.93662	1.92896e-24	5.48018e-21	IFI44	3.99308
ENSBTAG00000007881	1.97787	5.36462	2.6913e-18	2.24882e-15	IFIT1	3.93911
ENSBTAG00000053807	1.95768	7.29789	1.4039e-05	0.00247894	OAS1X	3.88437
ENSBTAG00000009849	1.92587	4.93053	1.97184e-07	5.71634e-05	PLAC8A	3.79967
ENSBTAG00000008471	1.92351	7.13737	1.21668e-11	5.76098e-09	MX2	3.79345
ENSBTAG00000019015	1.78672	1.87769	8.92123e-08	2.94712e-05	IFITM3	3.4503
ENSBTAG00000026088	1.77408	2.93499	2.75786e-06	0.000642221	LYZ2	3.42019
ENSBTAG00000032265	1.75664	5.23476	1.17773e-29	1.18321e-25	RTP4	3.37909
ENSBTAG00000014529	1.73746	5.42085	7.50734e-15	4.6366e-12	GBP4	3.33449
ENSBTAG00000047449	1.72489	2.7437	0.000777712	0.0627693	ENSBTAG00000047449	3.30555
ENSBTAG00000010057	1.68264	0.776703	2.82885e-06	0.000648126	GZMB	3.21015
ENSBTAG00000012742	1.60222	1.95932	1.77918e-06	0.000435745	SLC22A18	3.0361
ENSBTAG00000005603	1.59237	1.71471	1.17773e-07	3.71771e-05	CXCL11	3.01545
ENSBTAG00000017895	1.59177	1.43586	1.40527e-05	0.00247894	CLEC10A	3.01418
ENSBTAG00000003366	1.53982	6.40092	3.76664e-25	1.33763e-21	RIGI	2.90758
ENSBTAG00000031828	1.53765	0.393538	0.000725507	0.0592289	ENSBTAG00000031828	2.90321
ENSBTAG00000020536	1.48777	6.8258	5.69785e-21	5.39586e-18	HERC6	2.80455
ENSBTAG00000019979	1.45824	4.27857	3.52787e-20	3.13208e-17	CMPK2	2.74773
ENSBTAG00000018016	1.42275	5.81171	9.32882e-07	0.000240938	NUPR1	2.68096
ENSBTAG00000006256	1.3739	2.6241	3.45129e-07	9.25011e-05	PTPRO	2.5917
ENSBTAG00000009768	1.336	5.25105	1.14976e-13	6.28166e-11	IFIT3	2.5245
ENSBTAG00000020166	1.32128	8.5977	1.27311e-22	2.00939e-19	ZNFX1	2.49888
ENSBTAG00000014762	1.30382	4.05409	3.43488e-06	0.000762382	ISG20	2.46881
ENSBTAG00000046076	1.29311	6.06733	0.00114131	0.0835685	ENSBTAG00000046076	2.45056
ENSBTAG00000004793	1.29305	0.38343	6.73746e-07	0.000177233	AMBN	2.45046
ENSBTAG00000013278	1.27585	2.17254	0.000180567	0.0231078	MAGIX	2.42141
ENSBTAG00000017367	1.26617	6.37297	4.92686e-23	8.74826e-20	IFIT5	2.40522
ENSBTAG00000008703	1.25423	5.96819	1.33426e-07	4.0588e-05	EIF2AK2	2.3854
ENSBTAG00000020538	1.24542	5.5724	1.44939e-14	8.23545e-12	HERC5	2.37087
ENSBTAG00000048048	1.23705	6.84693	0.00155132	0.0988182	ENSBTAG00000048048	2.35715
ENSBTAG00000052306	1.22704	5.70541	1.14781e-06	0.000291154	IFITM3	2.34087
ENSBTAG00000012335	1.22082	6.81383	5.38298e-17	4.02449e-14	UBA7	2.33079
ENSBTAG00000025398	1.22049	7.07001	5.20265e-05	0.00794663	ENSBTAG00000025398	2.33025
ENSBTAG00000030932	1.2165	6.59247	1.03586e-21	1.13188e-18	IFI44L	2.32383
ENSBTAG00000025101	1.21189	0.66156	0.00121602	0.0855125	ASGR2	2.31642
ENSBTAG00000053806	1.19549	6.58661	9.16867e-09	3.25602e-06	ENSBTAG00000053806	2.29022
ENSBTAG00000014177	1.17501	2.65289	1.34293e-07	4.0588e-05	C6	2.25794
ENSBTAG00000014113	1.16794	3.60087	5.17537e-09	1.88503e-06	CCL8	2.2469
ENSBTAG00000046580	1.16593	6.60399	6.09138e-15	3.93309e-12	DHX58	2.24378
ENSBTAG00000011467	1.12323	3.53434	7.79939e-06	0.00149717	BATF2	2.17834
ENSBTAG00000051030	1.09725	2.10766	0.000399205	0.0420052	CYP2J30	2.13946
ENSBTAG00000019095	1.07013	1.67542	0.00103466	0.0777638	CCR10	2.09962
ENSBTAG00000011343	1.06407	6.01217	3.61849e-13	1.83574e-10	XAF1	2.09082
ENSBTAG00000034918	1.0382	5.11768	1.46802e-11	6.72686e-09	IFIT2	2.05366
ENSBTAG00000004048	1.03726	0.578264	0.000876576	0.0695264	MCHR1	2.05233
ENSBTAG00000008792	1.02271	7.06446	0.000568902	0.0531753	RNASE6	2.03173
ENSBTAG00000007450	1.02259	5.72411	0.000438565	0.0448188	C2	2.03157
ENSBTAG00000013191	1.01212	5.77382	2.36919e-10	1.0517e-07	AGRN	2.01688
ENSBTAG00000053497	1.00976	2.83461	0.000311742	0.0360024	GNLY	2.01358
ENSBTAG00000049400	1.00606	0.102912	0.000685148	0.0576707	ENSBTAG00000049400	2.00842
ENSBTAG00000000588	-1.05558	0.15468	0.000686121	0.0576707	CHODL	-2.07855
ENSBTAG00000012467	-1.13769	2.58147	0.000251844	0.0304264	MASP1	-2.20028
ENSBTAG00000031447	-1.14972	0.733498	0.000859675	0.0686049	PRSS45	-2.21871
ENSBTAG00000012846	-1.21825	0.702442	2.49543e-05	0.00412181	KIAA1549L	-2.32664
ENSBTAG00000034498	-1.22588	2.3147	0.00145082	0.0971053	LY6D	-2.33898
ENSBTAG00000009421	-1.32118	2.31233	2.6619e-06	0.000630204	CD1E	-2.49871
ENSBTAG00000013256	-1.40912	1.18742	0.000505346	0.0491673	LGR5	-2.65574
ENSBTAG00000020141	-1.42614	0.736082	0.00047104	0.0463841	FREM1	-2.68726
ENSBTAG00000026977	-1.42818	0.305679	1.60075e-06	0.000398923	PTPRQ	-2.69107
ENSBTAG00000047764	-1.80769	3.1611	0.000446804	0.0450472	ENSBTAG00000047764	-3.50081
ENSBTAG00000053373	-2.45033	2.0519	9.41486e-06	0.00173686	ENSBTAG00000053373	-5.46541
ENSBTAG00000006359	-2.54724	0.827332	2.07362e-23	4.20797e-20	EPHA1	-5.84517

## Sheet: PGT
	logFC	logCPM	Pvalue	FDR	Gene symbol	Fold change
ENSBTAG00000021565	11.4731	4.10161	1.05903e-06	2.60289e-05	PRSS2	2842.71
ENSBTAG00000055282	8.70717	0.851457	7.43894e-07	1.92554e-05	CLDN2	417.945
ENSBTAG00000047816	8.03283	3.74369	1.23802e-23	5.80899e-21	ENSBTAG00000047816	261.893
ENSBTAG00000025951	7.57458	5.84148	3.19937e-05	0.000497387	ENSBTAG00000025951	190.623
ENSBTAG00000046980	7.29528	-1.66761	0.000348563	0.00382782	KLRF2	157.071
ENSBTAG00000050032	7.09833	4.89642	0.000457128	0.00481908	ENSBTAG00000050032	137.029
ENSBTAG00000004351	7.06394	-1.87657	9.64967e-10	4.91181e-08	IL31RA	133.8
ENSBTAG00000010057	6.86761	5.70885	2.92598e-31	2.51703e-28	GZMB	116.776
ENSBTAG00000051881	6.11516	-2.64516	4.97118e-06	0.000101738	ENSBTAG00000051881	69.3179
ENSBTAG00000054099	6.00287	-2.72603	2.59436e-06	5.74702e-05	ENSBTAG00000054099	64.1274
ENSBTAG00000048634	5.95416	-2.75558	4.26035e-07	1.17339e-05	ENSBTAG00000048634	61.9985
ENSBTAG00000021958	5.91363	6.17059	5.08303e-30	3.74794e-27	GZMA	60.2809
ENSBTAG00000050194	5.57445	-3.02216	3.11215e-06	6.74919e-05	ENSBTAG00000050194	47.6515
ENSBTAG00000048891	5.49282	-3.07052	1.17325e-06	2.85643e-05	ENSBTAG00000048891	45.0303
ENSBTAG00000014628	5.48144	6.78851	1.19115e-49	7.68501e-46	OAS2	44.6762
ENSBTAG00000053367	5.45007	-1.63539	1.36668e-07	4.18883e-06	ENSBTAG00000053367	43.7153
ENSBTAG00000054206	5.37814	-3.14542	0.000214088	0.00253788	ENSBTAG00000054206	41.5892
ENSBTAG00000019018	5.23652	4.59409	4.11823e-17	8.78339e-15	ENSBTAG00000019018	37.7007
ENSBTAG00000055152	5.23254	-3.24656	5.9619e-05	0.000845377	ENSBTAG00000055152	37.5969
ENSBTAG00000004560	5.11747	6.39181	2.31216e-16	4.41999e-14	CLEC4F	34.7145
ENSBTAG00000013055	5.10927	3.01885	1.01659e-18	2.73282e-16	ENSBTAG00000013055	34.5178
ENSBTAG00000013167	5.10021	7.63085	1.9763e-75	5.10025e-71	SIGLEC1	34.3018
ENSBTAG00000021050	5.09357	-1.56582	5.28839e-15	7.7106e-13	ECEL1	34.1442
ENSBTAG00000014707	5.00931	9.06262	1.19389e-37	1.8124e-34	ISG15	32.2073
ENSBTAG00000047698	4.99099	-3.386	3.03485e-05	0.000474382	IFN-TAU	31.8008
ENSBTAG00000050296	4.91539	-2.62701	3.64443e-07	1.01568e-05	IFNL3	30.1772
ENSBTAG00000038080	4.906	1.64602	4.73242e-16	8.48122e-14	ENSBTAG00000038080	29.9815
ENSBTAG00000047449	4.88651	6.02942	4.61244e-09	2.02094e-07	ENSBTAG00000047449	29.5792
ENSBTAG00000027865	4.86277	3.5295	5.89736e-13	6.16167e-11	gzmA	29.0964
ENSBTAG00000014234	4.83814	-1.72972	0.00472428	0.0322413	CCDC196	28.6039
ENSBTAG00000050090	4.77905	-3.50991	4.06536e-05	0.000607497	ENSBTAG00000050090	27.4561
ENSBTAG00000016061	4.73452	8.19752	4.15386e-43	9.52941e-40	RSAD2	26.6215
ENSBTAG00000050353	4.64699	-2.33753	2.72862e-06	6.00319e-05	ENSBTAG00000050353	25.0544
ENSBTAG00000054945	4.54884	-3.6206	4.95902e-05	0.000721	IF1DA6	23.4066
ENSBTAG00000007851	4.45417	-3.666	9.99794e-05	0.00132045	IL24	21.9199
ENSBTAG00000046762	4.38441	-3.70479	0.000363082	0.00396234	ENSBTAG00000046762	20.8853
ENSBTAG00000007881	4.37861	7.9722	2.16739e-43	5.59338e-40	IFIT1	20.8014
ENSBTAG00000008021	4.37143	5.20828	4.15563e-53	3.57481e-49	ENSBTAG00000008021	20.6981
ENSBTAG00000019379	4.3571	-1.42852	0.0049703	0.0335255	TRARG1	20.4935
ENSBTAG00000014921	4.34306	3.79716	2.37655e-13	2.65504e-11	IL6	20.295
ENSBTAG00000002441	4.27282	-3.75354	0.000771167	0.00741763	PPY	19.3307
ENSBTAG00000045659	4.20655	2.17613	9.61295e-09	3.91296e-07	ENSBTAG00000045659	18.4628
ENSBTAG00000040450	4.20613	-2.66623	2.15503e-06	4.86995e-05	ENSBTAG00000040450	18.4574
ENSBTAG00000004272	4.17644	6.60795	1.5956e-20	5.34773e-18	ISG12(B)	18.0815
ENSBTAG00000054127	4.16703	-3.80097	0.00299508	0.0225545	ENSBTAG00000054127	17.9639
ENSBTAG00000017895	4.16218	2.89404	1.15985e-21	4.53518e-19	CLEC10A	17.9036
ENSBTAG00000038687	4.16067	-0.60422	2.15551e-09	1.0151e-07	BPIFB3	17.8848
ENSBTAG00000045588	4.13527	5.90759	5.12436e-46	1.8892e-42	ENSBTAG00000045588	17.5728
ENSBTAG00000023192	4.06086	-2.74288	5.01967e-05	0.000726136	ENSBTAG00000023192	16.6895
ENSBTAG00000033890	4.04718	-2.76385	1.12747e-05	0.000204761	PRAME	16.5318
ENSBTAG00000006354	4.03056	7.95851	2.75025e-06	6.04105e-05	HP	16.3426
ENSBTAG00000047302	4.02844	0.0422034	1.53907e-10	9.61715e-09	ENSBTAG00000047302	16.3185
ENSBTAG00000002290	3.99744	1.76355	3.93416e-13	4.28391e-11	ENSBTAG00000002290	15.9717
ENSBTAG00000032396	3.95857	-0.651678	4.16173e-15	6.2082e-13	KCTD19	15.547
ENSBTAG00000051414	3.95187	-2.48095	4.29536e-10	2.37876e-08	ENSBTAG00000051414	15.475
ENSBTAG00000009768	3.87761	7.44611	3.65508e-35	4.71634e-32	IFIT3	14.6986
ENSBTAG00000054808	3.85786	1.60484	5.70526e-10	3.05468e-08	MT1A	14.4988
ENSBTAG00000017020	3.79827	-1.10776	0.000249157	0.00287695	S100G	13.9121
ENSBTAG00000040054	3.79071	-3.95137	0.00331964	0.0244352	ENSBTAG00000040054	13.8394
ENSBTAG00000039861	3.78915	8.74595	1.37022e-41	2.35741e-38	OAS1Y	13.8244
ENSBTAG00000007554	3.76405	8.78338	5.47311e-65	7.06223e-61	IFI6	13.586
ENSBTAG00000049961	3.76197	0.633858	1.38508e-09	6.84765e-08	ENSBTAG00000049961	13.5664
ENSBTAG00000017981	3.75522	2.94989	3.67559e-23	1.60773e-20	ADRB3	13.5031
ENSBTAG00000031647	3.7443	1.85952	3.58038e-06	7.60484e-05	LRG1	13.4012
ENSBTAG00000054148	3.66894	1.61967	2.01105e-16	3.93176e-14	ENSBTAG00000054148	12.7192
ENSBTAG00000052713	3.63423	-1.35565	0.00118784	0.0105524	H2BC13	12.4169
ENSBTAG00000032884	3.63191	-2.48223	6.59754e-08	2.19978e-06	TNP2	12.3969
ENSBTAG00000019979	3.6014	6.05229	4.43108e-43	9.52941e-40	CMPK2	12.1375
ENSBTAG00000005603	3.57106	4.44524	5.49554e-14	6.7535e-12	CXCL11	11.8849
ENSBTAG00000034918	3.55179	7.07183	5.80051e-36	7.87862e-33	IFIT2	11.7272
ENSBTAG00000030913	3.5473	9.58208	6.59106e-49	3.40191e-45	MX1	11.6907
ENSBTAG00000048610	3.54683	-4.03726	0.00531319	0.0353249	bta-mir-10173	11.687
ENSBTAG00000037527	3.53292	7.47206	7.56649e-42	1.44179e-38	OAS1Z	11.5748
ENSBTAG00000014113	3.53247	6.47733	6.63313e-18	1.59982e-15	CCL8	11.5712
ENSBTAG00000008471	3.49043	9.79463	7.72849e-27	4.86461e-24	MX2	11.2389
ENSBTAG00000012406	3.48548	8.56359	1.12159e-44	3.61812e-41	ZBP1	11.2004
ENSBTAG00000048641	3.47932	-3.08843	0.00495978	0.0334808	ENSBTAG00000048641	11.1527
ENSBTAG00000038938	3.47031	6.78444	2.06678e-16	4.01032e-14	GBP2	11.0833
ENSBTAG00000050771	3.46823	-4.06286	0.0121	0.0673708	ENSBTAG00000050771	11.0673
ENSBTAG00000011961	3.44828	-1.35643	4.77676e-08	1.63928e-06	ENSBTAG00000011961	10.9153
ENSBTAG00000004153	3.44709	1.67558	0.0143491	0.0764622	SCGB3A2	10.9063
ENSBTAG00000015520	3.41322	3.3602	1.68433e-15	2.76863e-13	SLC11A1	10.6532
ENSBTAG00000022394	3.36348	0.0472897	0.0115013	0.0649202	SAA2	10.2922
ENSBTAG00000002140	3.36281	-3.58056	0.000117601	0.00152662	IL3	10.2874
ENSBTAG00000029938	3.35161	-3.20801	4.70998e-06	9.70851e-05	MIR138-2	10.2079
ENSBTAG00000021106	3.34862	1.22582	1.48722e-05	0.000259329	CASP14	10.1867
ENSBTAG00000003528	3.3441	1.29511	6.79379e-09	2.85549e-07	ENSBTAG00000003528	10.1549
ENSBTAG00000048155	3.32248	4.74881	2.43761e-24	1.23348e-21	FCN1	10.0038
ENSBTAG00000030343	3.31843	1.35945	2.84748e-15	4.4268e-13	FGF23	9.97576
ENSBTAG00000003152	3.3121	7.96534	4.38969e-18	1.08928e-15	IFI27	9.93211
ENSBTAG00000011932	3.31011	2.50841	4.96885e-05	0.000722023	PRG4	9.91843
ENSBTAG00000019669	3.30066	6.96386	1.11709e-30	9.00898e-28	CD163	9.8537
ENSBTAG00000008910	3.28779	-2.02816	6.79242e-06	0.000131997	SSTR3	9.76617
ENSBTAG00000032265	3.21816	6.37794	9.84894e-44	2.82413e-40	RTP4	9.30598
ENSBTAG00000047326	3.20494	-2.75216	9.18134e-07	2.31389e-05	EDA2R	9.2211
ENSBTAG00000004680	3.19503	3.94916	2.06678e-14	2.76359e-12	SLC13A5	9.15797
ENSBTAG00000011936	3.1861	5.74178	1.56034e-26	9.15175e-24	ATP8B4	9.10144
ENSBTAG00000017593	3.17865	2.12055	1.31798e-14	1.79964e-12	TREM1	9.0546
ENSBTAG00000051295	3.15972	-2.80617	0.000770645	0.0074168	FXYD4	8.93657
ENSBTAG00000053545	3.15324	2.79076	0.00777979	0.0477534	ENSBTAG00000053545	8.89653
ENSBTAG00000014762	3.13453	6.37669	3.18422e-28	2.16251e-25	ISG20	8.78189
ENSBTAG00000014529	3.13293	6.96171	1.05911e-20	3.64431e-18	GBP4	8.77214
ENSBTAG00000037768	3.13166	3.38512	1.17705e-07	3.68852e-06	MMP3	8.76442
ENSBTAG00000053807	3.13105	8.73496	2.18396e-08	8.15652e-07	OAS1X	8.7607
ENSBTAG00000040323	3.09044	-0.696629	4.58636e-05	0.000674417	ENSBTAG00000040323	8.51757
ENSBTAG00000020536	3.08951	8.23222	7.82153e-42	1.44179e-38	HERC6	8.51206
ENSBTAG00000003366	3.05131	7.50413	2.31067e-41	3.72696e-38	DDX58	8.28963
ENSBTAG00000030932	3.04089	7.83217	3.55155e-34	3.985e-31	IFI44L	8.23
ENSBTAG00000001562	3.03982	2.69103	1.33709e-15	2.24066e-13	NFE2	8.2239
ENSBTAG00000051533	3.03959	-2.66224	3.70203e-06	7.84386e-05	ENSBTAG00000051533	8.22257
ENSBTAG00000048980	3.03667	6.76179	6.36997e-21	2.25191e-18	ENSBTAG00000048980	8.20597
ENSBTAG00000014497	3.02131	2.21024	2.20249e-15	3.52468e-13	GPR31	8.11906
ENSBTAG00000049286	3.01733	0.152982	1.79327e-11	1.36439e-09	ENSBTAG00000049286	8.0967
ENSBTAG00000049882	3.00143	-1.26935	1.53413e-10	9.61715e-09	ENSBTAG00000049882	8.00794
ENSBTAG00000053497	2.97605	5.50909	6.78611e-12	5.63117e-10	GNLY	7.86832
ENSBTAG00000048029	2.94085	2.33752	2.87584e-05	0.000452266	MMP1	7.67864
ENSBTAG00000006937	2.93223	3.28701	6.64501e-19	1.92683e-16	ABCA10	7.63287
ENSBTAG00000001725	2.92878	7.28192	3.21263e-15	4.93502e-13	CXCL10	7.61469
ENSBTAG00000008223	2.9053	3.62354	2.23043e-26	1.27912e-23	NLRC4	7.49172
ENSBTAG00000050618	2.90378	6.05282	0.00830036	0.0502599	ENSBTAG00000050618	7.48386
ENSBTAG00000013452	2.87803	0.765753	6.27491e-12	5.29205e-10	AQP9	7.35146
ENSBTAG00000004148	2.87625	2.32894	0.000429134	0.00456688	SLPI	7.34238
ENSBTAG00000052907	2.85601	-1.90132	2.16684e-09	1.01857e-07	ENSBTAG00000052907	7.24013
ENSBTAG00000049430	2.84667	-3.23134	0.000106896	0.00140319	ENSBTAG00000049430	7.19337
ENSBTAG00000014906	2.81997	5.25564	6.28555e-09	2.66795e-07	VCAN	7.06149
ENSBTAG00000046443	2.80324	-3.52189	0.000627618	0.00624159	IFNAG	6.98005
ENSBTAG00000011638	2.79431	-2.0452	7.62149e-07	1.97082e-05	ENSBTAG00000011638	6.93699
ENSBTAG00000021949	2.7778	-1.31906	0.00244298	0.0191222	NEFL	6.85808
ENSBTAG00000022715	2.77664	8.94239	0.0133804	0.0724826	ENSBTAG00000022715	6.85257
ENSBTAG00000052764	2.77144	-3.85566	0.00845392	0.0509863	ENSBTAG00000052764	6.8279
ENSBTAG00000049122	2.75341	1.88696	1.98062e-07	5.84826e-06	COL6A5	6.74308
ENSBTAG00000006194	2.75062	1.40736	5.11235e-11	3.52766e-09	FOSL1	6.73007
ENSBTAG00000019741	2.74812	5.96858	1.13313e-47	4.87377e-44	C3AR1	6.71841
ENSBTAG00000021240	2.72889	-0.788575	1.17883e-07	3.68852e-06	DCSTAMP	6.62943
ENSBTAG00000000720	2.72597	3.13595	2.63581e-14	3.45291e-12	CTSL	6.61606
ENSBTAG00000017233	2.72452	0.637866	1.79199e-15	2.90855e-13	ENSBTAG00000017233	6.60939
ENSBTAG00000006855	2.7061	0.436239	2.53942e-08	9.30892e-07	TDRD1	6.52554
ENSBTAG00000020538	2.70209	6.79365	2.59337e-31	2.30783e-28	HERC5	6.50745
ENSBTAG00000010155	2.69955	8.17182	1.3708e-18	3.60982e-16	ENSBTAG00000010155	6.496
ENSBTAG00000026148	2.67962	1.47745	1.1703e-07	3.67421e-06	ENSBTAG00000026148	6.40687
ENSBTAG00000038532	2.67045	6.05153	0.0176332	0.0899201	FOLR3	6.3663
ENSBTAG00000018015	2.66434	2.19886	1.68158e-10	1.03123e-08	IL27	6.33938
ENSBTAG00000050726	2.65831	3.78585	1.56456e-18	4.07845e-16	CD300H	6.31295
ENSBTAG00000053015	2.63739	2.86707	8.86982e-10	4.53274e-08	GZMB	6.22204
ENSBTAG00000039813	2.6357	-2.662	1.86974e-05	0.000314347	ENSBTAG00000039813	6.21478
ENSBTAG00000052092	2.63553	4.61528	0.0158081	0.0824328	ENSBTAG00000052092	6.21404
ENSBTAG00000047600	2.62366	0.705945	1.21223e-09	6.0864e-08	ROS1	6.1631
ENSBTAG00000012335	2.60722	7.9288	3.91989e-29	2.73407e-26	UBA7	6.09329
ENSBTAG00000004547	2.60577	1.34283	1.70177e-12	1.63263e-10	OLR1	6.08716
ENSBTAG00000014365	2.59859	2.12737	1.16324e-07	3.65648e-06	ENSBTAG00000014365	6.05695
ENSBTAG00000002885	2.57978	3.741	3.65704e-18	9.25266e-16	MSR1	5.97848
ENSBTAG00000006256	2.57911	3.12706	5.09205e-27	3.28526e-24	PTPRO	5.9757
ENSBTAG00000026481	2.57121	-3.38496	0.00159727	0.013483	RGS8	5.94309
ENSBTAG00000013598	2.53576	-2.56277	0.000836804	0.00793657	RSPO2	5.79883
ENSBTAG00000025258	2.5336	1.85292	0.000110125	0.00143826	ENSBTAG00000025258	5.79015
ENSBTAG00000007280	2.52724	2.72284	2.53578e-14	3.35594e-12	ENSBTAG00000007280	5.76466
ENSBTAG00000006864	2.52299	8.29422	1.22633e-33	1.31867e-30	ENSBTAG00000006864	5.74772
ENSBTAG00000053806	2.48851	6.82501	4.22596e-26	2.37086e-23	ENSBTAG00000053806	5.61197
ENSBTAG00000037811	2.48611	6.95897	2.24234e-16	4.31851e-14	CCL2	5.60264
ENSBTAG00000016661	2.48405	7.75285	4.75676e-26	2.61186e-23	USP18	5.59467
ENSBTAG00000018994	2.48297	6.33567	6.76196e-23	2.90843e-20	TNFSF10	5.59047
ENSBTAG00000012419	2.48026	5.24764	2.90561e-15	4.49012e-13	BCL2L15	5.57997
ENSBTAG00000018223	2.47703	7.3097	3.33926e-16	6.11179e-14	CHI3L1	5.56751
ENSBTAG00000050786	2.47617	5.91976	7.65409e-19	2.17065e-16	ENSBTAG00000050786	5.56418
ENSBTAG00000050996	2.47315	-1.79124	2.45933e-07	7.14729e-06	ENSBTAG00000050996	5.55254
ENSBTAG00000011467	2.46996	4.72183	5.26607e-15	7.7106e-13	BATF2	5.54027
ENSBTAG00000054116	2.46985	-3.07245	0.000288712	0.00326074	ENSBTAG00000054116	5.53988
ENSBTAG00000020602	2.46641	7.7823	1.62156e-12	1.56147e-10	IDO1	5.52666
ENSBTAG00000049395	2.46633	-0.836273	4.39353e-06	9.09253e-05	ENSBTAG00000049395	5.52634
ENSBTAG00000015818	2.45468	1.70339	1.75137e-06	4.07553e-05	ENSBTAG00000015818	5.48192
ENSBTAG00000008592	2.45329	3.66374	1.06888e-22	4.52207e-20	FCGR1A	5.47664
ENSBTAG00000014898	2.43309	5.13531	9.16764e-27	5.63308e-24	HK3	5.40047
ENSBTAG00000009051	2.42871	4.36694	1.27065e-16	2.54199e-14	MMP19	5.38413
ENSBTAG00000038737	2.42107	6.15378	5.77922e-26	3.10717e-23	P2RY6	5.35566
ENSBTAG00000017367	2.41716	7.42179	1.84234e-33	1.90181e-30	IFIT5	5.34117
ENSBTAG00000051981	2.41479	4.0514	1.11095e-11	8.74093e-10	ENSBTAG00000051981	5.33243
ENSBTAG00000001008	2.40763	5.71663	1.05058e-17	2.44256e-15	PRF1	5.30603
ENSBTAG00000003282	2.40559	2.3196	0.00538106	0.0356623	SLCO1A2	5.29851
ENSBTAG00000016149	2.39588	-0.311364	0.000968207	0.00893972	C9	5.26298
ENSBTAG00000050310	2.39092	-2.16513	1.44758e-06	3.42416e-05	ENSBTAG00000050310	5.24491
ENSBTAG00000016864	2.38856	3.42181	0.00120176	0.010654	LBP	5.23635
ENSBTAG00000052258	2.38587	-3.48097	0.00224487	0.0178751	ENSBTAG00000052258	5.22659
ENSBTAG00000050072	2.38139	-1.98089	0.0008482	0.00799471	ENSBTAG00000050072	5.21037
ENSBTAG00000038149	2.37462	-0.408237	1.02274e-06	2.53301e-05	NLRP12	5.186
ENSBTAG00000052917	2.35873	-3.50835	0.00145478	0.0124978	ENSBTAG00000052917	5.12918
ENSBTAG00000044157	2.35409	-1.43036	3.0993e-08	1.11509e-06	ENSBTAG00000044157	5.1127
ENSBTAG00000015366	2.35344	3.66047	2.55653e-05	0.000411581	SFRP4	5.11042
ENSBTAG00000008142	2.35072	7.44847	4.1065e-30	3.11695e-27	IFIH1	5.1008
ENSBTAG00000019015	2.34656	2.31591	2.02138e-12	1.89007e-10	IFITM3	5.08609
ENSBTAG00000052393	2.34122	-1.53999	1.30042e-06	3.11605e-05	ENSBTAG00000052393	5.0673
ENSBTAG00000019708	2.33912	4.31111	1.6851e-30	1.3178e-27	ACSL6	5.05994
ENSBTAG00000046580	2.33229	7.52745	8.82185e-25	4.64623e-22	DHX58	5.03603
ENSBTAG00000053050	2.32921	8.64412	6.16905e-28	4.08217e-25	SAMD9	5.02529
ENSBTAG00000010954	2.32903	0.677404	5.0679e-11	3.51578e-09	ART3	5.02469
ENSBTAG00000017420	2.30463	-3.32781	0.00310632	0.023216	ZMAT4	4.9404
ENSBTAG00000020166	2.29703	9.42943	1.31208e-29	9.40577e-27	ZNFX1	4.91444
ENSBTAG00000053776	2.2899	-2.55012	0.000150484	0.00189718	ENSBTAG00000053776	4.89022
ENSBTAG00000051910	2.28429	3.77892	1.78346e-15	2.90855e-13	FGF10	4.87123
ENSBTAG00000031214	2.27902	5.40377	8.0953e-21	2.82318e-18	ENSBTAG00000031214	4.85349
ENSBTAG00000021739	2.27046	-3.77107	0.0194803	0.0970143	NPPB	4.82478
ENSBTAG00000022489	2.26689	10.2263	6.94574e-22	2.75767e-19	ENSBTAG00000022489	4.81286
ENSBTAG00000031468	2.26585	-1.95199	0.00834232	0.0504547	ENSBTAG00000031468	4.80938
ENSBTAG00000001066	2.25952	5.7122	1.14758e-32	1.09688e-29	PILRA	4.78831
ENSBTAG00000009455	2.25482	3.09999	2.77823e-12	2.50691e-10	IL12RB2	4.77274
ENSBTAG00000050417	2.24862	4.6718	7.15953e-12	5.88426e-10	ENSBTAG00000050417	4.75228
ENSBTAG00000038233	2.24292	7.84188	3.4123e-23	1.5183e-20	ENSBTAG00000038233	4.73354
ENSBTAG00000018125	2.24186	2.81124	1.83183e-14	2.46219e-12	KIF5C	4.73006
ENSBTAG00000007450	2.23967	7.39628	1.92799e-23	8.72907e-21	C2	4.72289
ENSBTAG00000008703	2.23609	7.09308	6.58215e-37	9.43697e-34	EIF2AK2	4.71117
ENSBTAG00000051559	2.23311	-3.56061	0.0185265	0.0932178	ENSBTAG00000051559	4.70147
ENSBTAG00000011343	2.2251	6.51678	4.94012e-35	6.07094e-32	XAF1	4.67542
ENSBTAG00000052306	2.21889	6.24676	1.26609e-26	7.59858e-24	IFITM3	4.65536
ENSBTAG00000052029	2.21699	-1.65014	7.17865e-07	1.86378e-05	ENSBTAG00000052029	4.64922
ENSBTAG00000013338	2.21328	-3.09377	0.00113641	0.0102008	SLC7A9	4.63729
ENSBTAG00000045854	2.21027	2.45442	1.70188e-10	1.04077e-08	ENSBTAG00000045854	4.62761
ENSBTAG00000014046	2.20546	2.42067	1.40786e-07	4.29972e-06	BPI	4.61221
ENSBTAG00000027327	2.19958	-0.682527	0.000197076	0.00237439	OCSTAMP	4.59345
ENSBTAG00000038337	2.19845	7.19431	4.80381e-18	1.18069e-15	MZB1	4.58985
ENSBTAG00000019227	2.19315	1.29741	4.16744e-05	0.00061988	ENSBTAG00000019227	4.57303
ENSBTAG00000016163	2.18805	2.76306	1.01857e-08	4.12008e-07	OSM	4.55689
ENSBTAG00000012529	2.18177	1.5139	1.18473e-06	2.87404e-05	IFNG	4.53709
ENSBTAG00000046010	2.17788	5.0202	6.06297e-15	8.74118e-13	BHLHA15	4.52489
ENSBTAG00000018785	2.17714	-0.906454	1.2655e-08	5.00133e-07	TUBB1	4.52256
ENSBTAG00000018418	2.17233	-0.397056	3.40482e-10	1.94829e-08	TMEM74B	4.5075
ENSBTAG00000001219	2.15662	12.1209	3.6004e-10	2.02872e-08	ENSBTAG00000001219	4.45868
ENSBTAG00000053481	2.1439	-3.25723	0.00141155	0.0121833	bta-mir-10164	4.41955
ENSBTAG00000008099	2.14013	4.55607	1.0892e-15	1.83718e-13	CCR5	4.40801
ENSBTAG00000055140	2.13756	3.18884	1.30591e-13	1.49784e-11	ENSBTAG00000055140	4.40018
ENSBTAG00000021647	2.13603	-0.372426	3.80318e-05	0.000573968	FCAR	4.39551
ENSBTAG00000017287	2.12106	5.93298	3.76025e-24	1.86617e-21	DRAM1	4.35014
ENSBTAG00000043490	2.1148	-2.88988	0.000603753	0.00605324	ENSBTAG00000043490	4.33131
ENSBTAG00000004129	2.11167	3.24419	9.79986e-07	2.43843e-05	CCL11	4.3219
ENSBTAG00000012082	2.10712	3.22243	3.69771e-13	4.06071e-11	TNFRSF12A	4.3083
ENSBTAG00000038843	2.09758	0.175044	0.00372465	0.0268348	NKG2C	4.2799
ENSBTAG00000002096	2.09629	5.55806	9.56726e-31	7.96459e-28	FCGR3A	4.2761
ENSBTAG00000046383	2.09034	-1.45813	0.00984642	0.0574642	ENSBTAG00000046383	4.25849
ENSBTAG00000018345	2.08767	-2.77152	0.000121904	0.00157457	FBXO39	4.25062
ENSBTAG00000006921	2.07508	5.12761	9.80267e-16	1.69784e-13	ABCA6	4.21367
ENSBTAG00000044987	2.07406	-2.70008	0.000382875	0.00415336	U6	4.2107
ENSBTAG00000015060	2.07208	6.08861	8.92601e-19	2.45057e-16	GBP5	4.20493
ENSBTAG00000048470	2.06762	9.29362	1.11965e-13	1.28995e-11	IFITM1	4.19195
ENSBTAG00000006549	2.06749	3.80813	2.99037e-16	5.51233e-14	CALHM6	4.19156
ENSBTAG00000001570	2.06699	-0.686722	1.40832e-05	0.000247883	CSF2	4.19011
ENSBTAG00000008121	2.06569	-1.06278	0.000239691	0.00278565	RSPO3	4.18635
ENSBTAG00000022395	2.05725	-0.622425	0.00401489	0.0284962	ENSBTAG00000022395	4.16193
ENSBTAG00000010874	2.05427	1.97931	3.00802e-12	2.68609e-10	GHSR	4.15334
ENSBTAG00000017199	2.05173	-2.6939	0.0131922	0.0717493	GKN2	4.14602
ENSBTAG00000018009	2.05016	2.52875	1.67165e-07	5.05156e-06	ENSBTAG00000018009	4.14153
ENSBTAG00000004048	2.04631	2.08372	2.04035e-09	9.62618e-08	MCHR1	4.13049
ENSBTAG00000004043	2.0388	4.25328	1.26666e-11	9.87573e-10	ENSBTAG00000004043	4.10904
ENSBTAG00000039657	2.02755	3.08531	2.43311e-12	2.24255e-10	H2AC6	4.07711
ENSBTAG00000038412	2.02035	-2.46703	0.00918494	0.0544034	BPIFB4	4.05681
ENSBTAG00000014683	2.01787	3.12494	2.81653e-05	0.000444835	APOBEC1	4.04985
ENSBTAG00000055019	2.01719	1.87107	2.399e-09	1.11351e-07	ENSBTAG00000055019	4.04794
ENSBTAG00000023635	2.01158	3.17618	4.79726e-10	2.61187e-08	CLEC6A	4.03223
ENSBTAG00000023608	2.00412	-3.6665	0.0124475	0.0687716	ENSBTAG00000023608	4.01144
ENSBTAG00000047904	1.99812	3.13912	2.01249e-06	4.60836e-05	ENSBTAG00000047904	3.99479
ENSBTAG00000054910	1.99248	-0.404322	0.000402561	0.00433232	ENSBTAG00000054910	3.9792
ENSBTAG00000039197	1.98556	3.03063	4.84106e-14	6.03542e-12	SLC2A9	3.96016
ENSBTAG00000019095	1.98256	3.92355	2.68537e-11	1.9304e-09	CCR10	3.95194
ENSBTAG00000047849	1.97545	-2.95565	0.00121838	0.0107717	ENSBTAG00000047849	3.9325
ENSBTAG00000052863	1.97257	-1.6374	3.28313e-06	7.06653e-05	ENSBTAG00000052863	3.92466
ENSBTAG00000019267	1.97123	6.869	5.20235e-09	2.24136e-07	MMP2	3.92102
ENSBTAG00000014912	1.95684	6.04733	4.63098e-21	1.65988e-18	FMOD	3.8821
ENSBTAG00000030190	1.94627	6.60193	1.21726e-08	4.84378e-07	COL6A3	3.85378
ENSBTAG00000013586	1.94536	4.28903	3.57145e-15	5.35863e-13	CCR2	3.85135
ENSBTAG00000015441	1.94044	2.12421	0.00340838	0.0249603	ACTG2	3.83823
ENSBTAG00000015769	1.93872	1.08854	9.91441e-06	0.00018315	VSIG4	3.83366
ENSBTAG00000047700	1.93348	12.1683	4.73778e-05	0.000693522	ENSBTAG00000047700	3.81977
ENSBTAG00000020755	1.93003	5.65846	3.36999e-14	4.30541e-12	SELP	3.81063
ENSBTAG00000054218	1.92565	6.54003	1.44748e-08	5.63427e-07	IGFBP5	3.79907
ENSBTAG00000007958	1.92377	5.27952	0.00015671	0.0019594	TNS4	3.79413
ENSBTAG00000016677	1.91574	-2.29542	0.000107201	0.00140576	C1QL3	3.77308
ENSBTAG00000012467	1.91546	6.20518	1.71018e-17	3.80471e-15	MASP1	3.77234
ENSBTAG00000001288	1.9148	2.22718	1.75429e-08	6.70709e-07	MAOB	3.7706
ENSBTAG00000037605	1.91147	7.96422	0.00997453	0.0580019	ENSBTAG00000037605	3.76193
ENSBTAG00000048659	1.9113	-1.45138	0.00167358	0.0140046	ENSBTAG00000048659	3.76149
ENSBTAG00000050329	1.91065	4.68544	0.000289048	0.00326167	ENSBTAG00000050329	3.75979
ENSBTAG00000031814	1.90478	6.89845	2.37078e-10	1.40006e-08	SDS	3.74451
ENSBTAG00000053661	1.89774	-2.22984	0.000571528	0.00579318	ENSBTAG00000053661	3.72629
ENSBTAG00000008832	1.89177	-0.437634	8.18255e-06	0.000155042	CCL1	3.71089
ENSBTAG00000011677	1.88855	3.48671	1.77145e-12	1.69318e-10	H1-2	3.70262
ENSBTAG00000009206	1.88237	5.63123	6.54081e-19	1.91817e-16	FOXS1	3.6868
ENSBTAG00000014705	1.87967	4.03424	5.42706e-14	6.70125e-12	HES4	3.67991
ENSBTAG00000016042	1.87849	1.57994	4.10699e-11	2.90381e-09	TM6SF2	3.67691
ENSBTAG00000016886	1.87721	0.00526766	6.32965e-07	1.66005e-05	MT3	3.67364
ENSBTAG00000021428	1.87653	-0.605732	0.000238644	0.00277793	CNDP1	3.6719
ENSBTAG00000018016	1.87608	7.04844	1.74807e-18	4.51125e-16	NUPR1	3.67077
ENSBTAG00000053766	1.87552	3.6069	3.73502e-14	4.70194e-12	ENSBTAG00000053766	3.66933
ENSBTAG00000054133	1.87498	2.18987	0.00321852	0.0238679	ENSBTAG00000054133	3.66796
ENSBTAG00000020793	1.87293	0.331569	9.32764e-09	3.80282e-07	KCNA4	3.66277
ENSBTAG00000031825	1.87048	1.95276	0.00390259	0.0278523	ENSBTAG00000031825	3.65654
ENSBTAG00000000873	1.86405	1.41939	1.05737e-06	2.60128e-05	SLC13A3	3.64028
ENSBTAG00000013498	1.86361	1.14291	6.24187e-07	1.64037e-05	HTR2A	3.63918
ENSBTAG00000039425	1.86314	5.90938	0.0146738	0.0777112	KRT6A	3.63799
ENSBTAG00000018571	1.85924	1.17152	3.98497e-06	8.35419e-05	IL1RL1	3.62815
ENSBTAG00000054953	1.858	-1.80109	0.000135647	0.00173299	ENSBTAG00000054953	3.62504
ENSBTAG00000009112	1.85629	5.19136	2.48514e-16	4.71573e-14	TRAM2	3.62075
ENSBTAG00000007019	1.85159	-1.72911	2.19512e-05	0.000360366	LRIT3	3.60899
ENSBTAG00000001368	1.8493	7.62179	5.35289e-32	4.93365e-29	LGALS3BP	3.60326
ENSBTAG00000038159	1.84873	-0.56884	3.7639e-05	0.000569039	ENSBTAG00000038159	3.60182
ENSBTAG00000047488	1.84603	-2.83306	0.000903798	0.00843601	KCNK9	3.59509
ENSBTAG00000040329	1.82797	-2.60301	0.00194768	0.0158762	HTR1D	3.55036
ENSBTAG00000012029	1.82505	3.49887	1.54169e-08	5.95606e-07	KLRB1	3.54319
ENSBTAG00000015727	1.81675	5.42349	0.00011993	0.00155296	IFI47	3.52288
ENSBTAG00000021306	1.81435	-1.74657	0.00653188	0.041458	CHRDL2	3.517
ENSBTAG00000031905	1.80998	-2.94599	0.00130035	0.0113795	ENSBTAG00000031905	3.50639
ENSBTAG00000033278	1.80701	-1.37361	0.000497273	0.00514973	F2RL3	3.49916
ENSBTAG00000052560	1.80576	-2.53946	0.000888949	0.00832104	ENSBTAG00000052560	3.49612
ENSBTAG00000046392	1.79778	-0.107146	5.86738e-05	0.000833348	ENSBTAG00000046392	3.47685
ENSBTAG00000047680	1.79493	7.64342	2.35632e-19	7.23925e-17	IRF7	3.46998
ENSBTAG00000049589	1.79165	7.64155	0.000181606	0.00222417	SAA3	3.46212
ENSBTAG00000049808	1.78894	3.74172	2.82159e-15	4.41314e-13	IL3RA	3.45561
ENSBTAG00000019058	1.78473	0.42857	0.00641659	0.0409528	IQSEC3	3.44554
ENSBTAG00000003289	1.78397	-0.0640013	0.00188209	0.0154194	ENSBTAG00000003289	3.44372
ENSBTAG00000054774	1.78377	5.78362	0.00081343	0.00775478	ENSBTAG00000054774	3.44324
ENSBTAG00000053508	1.77534	8.11902	0.00255456	0.0198094	ENSBTAG00000053508	3.42318
ENSBTAG00000055189	1.77157	-3.17346	0.00441523	0.0306218	ENSBTAG00000055189	3.41425
ENSBTAG00000048088	1.77137	-1.3069	3.85677e-06	8.12503e-05	ENSBTAG00000048088	3.41378
ENSBTAG00000039215	1.77032	1.33649	6.40747e-08	2.14472e-06	KIR2DL5A	3.4113
ENSBTAG00000051102	1.76669	-1.99241	0.0118441	0.0663471	KCNK3	3.40271
ENSBTAG00000020620	1.7658	1.08857	0.000213662	0.00253484	RGS2	3.40063
ENSBTAG00000049285	1.76502	4.09647	2.57494e-12	2.35643e-10	TNFRSF17	3.39878
ENSBTAG00000046389	1.76226	2.52113	1.21608e-05	0.000218091	KLRD1	3.39228
ENSBTAG00000001143	1.76085	8.00413	4.82286e-13	5.16447e-11	ENSBTAG00000001143	3.38897
ENSBTAG00000009292	1.76049	3.71978	1.46515e-08	5.69444e-07	TMEM100	3.38813
ENSBTAG00000045880	1.7524	3.74936	9.04297e-11	6.01474e-09	ENSBTAG00000045880	3.36919
ENSBTAG00000051898	1.75106	4.72412	1.43334e-15	2.38646e-13	FGF7	3.36605
ENSBTAG00000000477	1.74527	2.37922	2.29103e-12	2.12679e-10	TLR5	3.35257
ENSBTAG00000008945	1.74443	0.0112973	1.13783e-05	0.000206225	SDSL	3.35064
ENSBTAG00000051972	1.74157	5.72827	2.77404e-18	7.08808e-16	CEBPB	3.34398
ENSBTAG00000052238	1.73878	-2.40221	0.000719226	0.00699255	ENSBTAG00000052238	3.33753
ENSBTAG00000052787	1.73428	-3.34204	0.0150831	0.0795202	GARIN4	3.32712
ENSBTAG00000007077	1.72803	4.79636	7.33684e-19	2.1038e-16	ABHD1	3.31275
ENSBTAG00000002845	1.72797	1.04461	2.7667e-08	1.0099e-06	CDH10	3.31262
ENSBTAG00000014554	1.72678	3.00586	1.79352e-12	1.70795e-10	SNAI1	3.30988
ENSBTAG00000008909	1.72577	6.82446	3.27352e-19	9.93878e-17	PNPT1	3.30757
ENSBTAG00000048367	1.72259	-2.81621	0.00178043	0.014722	ENSBTAG00000048367	3.30028
ENSBTAG00000019054	1.72041	7.91428	2.11861e-24	1.0935e-21	EPSTI1	3.2953
ENSBTAG00000011706	1.71658	-2.84002	0.00398106	0.0283102	TNR	3.28656
ENSBTAG00000042433	1.71589	-3.00621	0.00462719	0.0318377	ENSBTAG00000042433	3.28499
ENSBTAG00000049823	1.7155	0.842102	2.44582e-07	7.11603e-06	ENSBTAG00000049823	3.2841
ENSBTAG00000045514	1.71471	3.29199	5.20886e-05	0.000750559	ENSBTAG00000045514	3.28232
ENSBTAG00000002006	1.71247	8.69629	2.56877e-11	1.86738e-09	THBS1	3.27722
ENSBTAG00000015815	1.70953	5.54593	3.1298e-33	3.10657e-30	CFP	3.27054
ENSBTAG00000051768	1.70568	3.26733	6.64546e-12	5.55877e-10	ENSBTAG00000051768	3.26183
ENSBTAG00000048546	1.70311	-2.89659	0.00159566	0.0134749	ENSBTAG00000048546	3.25601
ENSBTAG00000054023	1.7018	-3.2324	0.0128222	0.0702402	ENSBTAG00000054023	3.25306
ENSBTAG00000015525	1.698	-2.67615	0.000418077	0.00446392	SLC39A12	3.2445
ENSBTAG00000000095	1.69776	4.99037	4.06324e-12	3.50702e-10	CD274	3.24396
ENSBTAG00000027676	1.69471	4.82993	3.0948e-11	2.21854e-09	IL18BP	3.23713
ENSBTAG00000001034	1.69438	3.45569	3.98382e-09	1.76347e-07	IL18R1	3.23637
ENSBTAG00000001605	1.69171	2.67203	6.44692e-08	2.15512e-06	DIO2	3.2304
ENSBTAG00000037534	1.68992	2.06809	0.000406364	0.00436564	KLRF1	3.22639
ENSBTAG00000037634	1.68641	6.92614	1.00487e-11	7.95483e-10	ENSBTAG00000037634	3.21856
ENSBTAG00000017670	1.68147	6.6117	6.47053e-10	3.41483e-08	ENSBTAG00000017670	3.20754
ENSBTAG00000005734	1.68051	-0.169877	0.00209676	0.0168728	GATA6	3.2054
ENSBTAG00000009933	1.67897	7.26938	1.57185e-21	5.9654e-19	DTX3L	3.202
ENSBTAG00000012737	1.67258	4.80948	1.57462e-19	4.95563e-17	GPR65	3.18784
ENSBTAG00000019892	1.67196	2.62523	1.20438e-09	6.05877e-08	HAS2	3.18647
ENSBTAG00000003166	1.66655	6.86703	1.75861e-34	2.06293e-31	AXL	3.17455
ENSBTAG00000014878	1.65955	3.95542	2.20259e-17	4.81713e-15	COX7A1	3.15918
ENSBTAG00000010828	1.65887	2.4814	1.86204e-06	4.30203e-05	ENSBTAG00000010828	3.15768
ENSBTAG00000026676	1.65815	8.20771	5.95423e-20	1.94507e-17	SDC3	3.15611
ENSBTAG00000048448	1.6579	-2.94747	0.0142457	0.0761632	ENSBTAG00000048448	3.15558
ENSBTAG00000004720	1.65755	5.69653	5.62671e-13	5.92688e-11	SULF1	3.15479
ENSBTAG00000006846	1.64987	8.7247	1.35143e-23	6.22794e-21	LGALS9	3.13805
ENSBTAG00000014857	1.64768	-2.76394	0.0161444	0.0837971	ENSBTAG00000014857	3.1333
ENSBTAG00000054278	1.64412	8.97962	0.00021048	0.00250317	M-SAA3.2	3.12558
ENSBTAG00000007519	1.64389	8.44017	1.71935e-21	6.4306e-19	ADAR	3.12507
ENSBTAG00000039509	1.64181	1.61303	0.000755821	0.00729176	GPRC5A	3.12056
ENSBTAG00000006894	1.63968	3.68324	0.000913533	0.00851103	NOS2	3.11597
ENSBTAG00000022813	1.63522	2.24662	2.50559e-09	1.15468e-07	TMEM150B	3.10635
ENSBTAG00000053383	1.63458	-0.106601	3.54328e-06	7.54468e-05	ENSBTAG00000053383	3.10498
ENSBTAG00000024503	1.63319	6.31381	3.76545e-17	8.0979e-15	FCER1G	3.10199
ENSBTAG00000010665	1.63292	4.57158	1.31091e-11	1.01899e-09	CBLN3	3.1014
ENSBTAG00000001739	1.62921	2.70546	8.31282e-06	0.000157049	CDH20	3.09343
ENSBTAG00000001465	1.62541	2.67057	1.13585e-07	3.58348e-06	P2RY1	3.0853
ENSBTAG00000039772	1.62203	-0.496407	0.0012179	0.0107712	HTR2B	3.07807
ENSBTAG00000018397	1.62162	-0.000815383	4.0206e-05	0.00060346	HHLA2	3.0772
ENSBTAG00000008129	1.62146	2.17602	0.0123744	0.0684558	CLSTN3	3.07686
ENSBTAG00000015644	1.61352	2.60144	2.21793e-08	8.27139e-07	EID2	3.05996
ENSBTAG00000044125	1.61335	2.38105	3.06014e-07	8.66884e-06	TLCD4	3.05962
ENSBTAG00000053627	1.61231	-1.07646	6.12366e-06	0.000121005	H4C11	3.0574
ENSBTAG00000013290	1.61103	5.91815	2.4621e-20	8.14607e-18	DYSF	3.05469
ENSBTAG00000005039	1.61067	8.19439	2.00955e-11	1.49454e-09	ARAF	3.05394
ENSBTAG00000015032	1.61026	8.35841	8.56469e-17	1.74039e-14	CD14	3.05307
ENSBTAG00000050510	1.60868	3.191	8.36393e-12	6.78767e-10	ENSBTAG00000050510	3.04972
ENSBTAG00000052382	1.60851	3.57565	2.26443e-12	2.10968e-10	H2BC4	3.04936
ENSBTAG00000017040	1.60631	9.14417	3.09485e-21	1.12491e-18	LY6E	3.04471
ENSBTAG00000048323	1.60457	-1.80547	0.00031744	0.00353111	ENSBTAG00000048323	3.04105
ENSBTAG00000008611	1.60163	8.79144	8.01003e-12	6.52097e-10	IGFBP4	3.03487
ENSBTAG00000004608	1.59892	2.7117	7.64662e-05	0.00104855	ENSBTAG00000004608	3.02915
ENSBTAG00000039477	1.59627	3.27774	6.93654e-07	1.81002e-05	TPBG	3.0236
ENSBTAG00000037558	1.59514	2.48139	0.00152498	0.0129756	GRO1	3.02124
ENSBTAG00000011511	1.59275	8.63307	1.43164e-21	5.51436e-19	ENSBTAG00000011511	3.01623
ENSBTAG00000005042	1.59239	3.37699	4.3576e-09	1.91578e-07	SYN1	3.01548
ENSBTAG00000052522	1.58641	3.09421	1.01602e-05	0.000187422	ENSBTAG00000052522	3.003
ENSBTAG00000050420	1.58612	4.50798	4.98069e-10	2.70035e-08	ENSBTAG00000050420	3.0024
ENSBTAG00000023007	1.58343	-0.539236	0.000120963	0.00156397	ENSBTAG00000023007	2.99681
ENSBTAG00000033748	1.57625	2.81068	2.54761e-07	7.36239e-06	IL18RAP	2.98194
ENSBTAG00000047088	1.57577	3.74477	1.98189e-11	1.47823e-09	ENSBTAG00000047088	2.98095
ENSBTAG00000021945	1.57327	5.76474	7.44538e-17	1.52494e-14	NID2	2.97579
ENSBTAG00000047801	1.57009	6.4415	6.74423e-12	5.61447e-10	CRELD2	2.96923
ENSBTAG00000049422	1.56839	6.51363	9.75237e-14	1.144e-11	TIFA	2.96574
ENSBTAG00000052878	1.56672	5.83493	1.03491e-06	2.56054e-05	ENSBTAG00000052878	2.9623
ENSBTAG00000009705	1.56242	6.27951	1.89419e-10	1.14481e-08	SERPINF1	2.95349
ENSBTAG00000049137	1.56222	3.11397	1.68229e-10	1.03123e-08	ENSBTAG00000049137	2.95307
ENSBTAG00000038748	1.56083	1.07285	0.000171096	0.00211267	HBG	2.95023
ENSBTAG00000030208	1.55965	-2.1627	0.00241451	0.0189661	ERFE	2.94783
ENSBTAG00000016424	1.55926	4.45156	1.38744e-14	1.88451e-12	MMP25	2.94703
ENSBTAG00000012815	1.55787	5.19215	1.45392e-17	3.29135e-15	CLEC12A	2.9442
ENSBTAG00000053421	1.55726	4.31961	0.018305	0.0924334	ENSBTAG00000053421	2.94295
ENSBTAG00000016698	1.55693	4.76091	4.72773e-11	3.29753e-09	SLAMF8	2.94227
ENSBTAG00000018365	1.55581	-3.29633	0.0182589	0.0923572	CYP2E1	2.93999
ENSBTAG00000005363	1.55549	-1.89931	4.11843e-05	0.000614005	GGN	2.93933
ENSBTAG00000017969	1.55545	-0.449068	0.00429648	0.0299881	CA4	2.93925
ENSBTAG00000020000	1.55359	4.50262	1.08464e-12	1.07659e-10	RAP1GAP2	2.93547
ENSBTAG00000020283	1.54857	5.01166	5.80373e-10	3.08818e-08	DUSP5	2.92528
ENSBTAG00000048048	1.54734	9.16671	2.80886e-05	0.000443896	ENSBTAG00000048048	2.92278
ENSBTAG00000051611	1.5472	6.6422	0.000287214	0.00325059	ENSBTAG00000051611	2.92249
ENSBTAG00000015618	1.5469	-1.3491	0.000903847	0.00843601	GDF15	2.92188
ENSBTAG00000031778	1.5464	4.33408	4.84528e-15	7.14526e-13	H2BC5	2.92087
ENSBTAG00000053180	1.54316	0.124442	2.85941e-06	6.26179e-05	ENSBTAG00000053180	2.91432
ENSBTAG00000014600	1.5404	0.54774	0.0016063	0.0135313	ADCY8	2.90876
ENSBTAG00000037533	1.54012	8.12384	7.39485e-18	1.76621e-15	C4A	2.9082
ENSBTAG00000052822	1.54007	5.04599	3.71161e-12	3.24697e-10	C3H1orf162	2.90809
ENSBTAG00000016881	1.53781	4.16918	3.45618e-14	4.39377e-12	ANPEP	2.90354
ENSBTAG00000014486	1.53639	1.65429	0.0150753	0.0795113	ATP12A	2.90068
ENSBTAG00000052658	1.5352	2.1415	0.000445971	0.00472461	NKG2A	2.89829
ENSBTAG00000000995	1.53499	5.41633	7.88166e-19	2.18712e-16	TENT5A	2.89786
ENSBTAG00000005092	1.5303	3.06146	5.0446e-12	4.32512e-10	ROR2	2.88846
ENSBTAG00000012989	1.52841	5.37022	6.03365e-24	2.88352e-21	UBE2L6	2.88467
ENSBTAG00000044073	1.52673	4.11454	1.29649e-06	3.10953e-05	CD248	2.88132
ENSBTAG00000052577	1.52615	5.60337	1.01487e-15	1.74606e-13	ENSBTAG00000052577	2.88016
ENSBTAG00000008291	1.52448	4.83005	1.14505e-11	8.98183e-10	PROCR	2.87684
ENSBTAG00000016151	1.5218	0.200482	0.00165085	0.0138368	VTN	2.87149
ENSBTAG00000018375	1.51756	-0.986984	0.000224631	0.00264436	ATCAY	2.86307
ENSBTAG00000054812	1.51483	1.20857	1.59686e-07	4.84825e-06	H2BC11	2.85765
ENSBTAG00000051734	1.51189	10.395	0.000303296	0.00340311	ENSBTAG00000051734	2.85183
ENSBTAG00000052571	1.50177	3.63022	7.45314e-15	1.05683e-12	ENSBTAG00000052571	2.8319
ENSBTAG00000017056	1.50106	2.56103	1.12266e-05	0.000204176	PKLR	2.83051
ENSBTAG00000003326	1.50046	6.32217	1.23114e-17	2.83679e-15	NAIP	2.82933
ENSBTAG00000025398	1.49934	6.6345	5.71838e-09	2.4514e-07	ENSBTAG00000025398	2.82713
ENSBTAG00000015902	1.49623	1.56349	0.00955394	0.0561253	PTGFR	2.82104
ENSBTAG00000021462	1.48455	1.13044	0.0119474	0.0667516	CSF3	2.7983
ENSBTAG00000011483	1.48421	5.06698	4.75679e-17	9.98036e-15	SCARF1	2.79763
ENSBTAG00000001213	1.48412	-2.35219	0.00137002	0.0118919	ENSBTAG00000001213	2.79746
ENSBTAG00000049321	1.48348	0.987426	1.02859e-05	0.000188931	ENSBTAG00000049321	2.79623
ENSBTAG00000010899	1.48143	6.18371	1.81261e-11	1.37179e-09	TIMP2	2.79226
ENSBTAG00000050519	1.47958	-1.23033	0.000206831	0.00247001	ENSBTAG00000050519	2.78867
ENSBTAG00000051396	1.4755	0.369966	1.25918e-07	3.91044e-06	ENSBTAG00000051396	2.78079
ENSBTAG00000010345	1.47187	3.56899	4.89354e-07	1.321e-05	XPNPEP2	2.77382
ENSBTAG00000014169	1.47082	-1.29461	0.00127526	0.0111979	PCDH19	2.77179
ENSBTAG00000003880	1.46917	5.9966	2.21257e-15	3.52468e-13	EMILIN2	2.76863
ENSBTAG00000055192	1.46714	-0.248537	3.17339e-05	0.000493644	ENSBTAG00000055192	2.76473
ENSBTAG00000032859	1.46306	-2.21656	0.000602426	0.00604934	ENSBTAG00000032859	2.75692
ENSBTAG00000054574	1.46146	0.543036	6.03333e-07	1.59368e-05	ENSBTAG00000054574	2.75387
ENSBTAG00000002478	1.46095	3.0418	1.21812e-08	4.84378e-07	AGMAT	2.75289
ENSBTAG00000047367	1.45322	5.65039	6.40264e-17	1.32186e-14	CMTR2	2.73819
ENSBTAG00000012088	1.44991	6.65155	6.25828e-05	0.000884972	FBLN1	2.73191
ENSBTAG00000018810	1.44712	4.92713	8.61581e-07	2.19495e-05	THBS2	2.72662
ENSBTAG00000020116	1.44222	8.39576	3.28299e-05	0.00050733	JSP.1	2.71738
ENSBTAG00000005952	1.44179	-2.73518	0.00562115	0.0368841	CEBPE	2.71657
ENSBTAG00000018531	1.44046	11.2655	9.43785e-10	4.81349e-08	JCHAIN	2.71408
ENSBTAG00000038625	1.43679	5.92031	2.46546e-15	3.87964e-13	ENSBTAG00000038625	2.70719
ENSBTAG00000050628	1.43091	-0.688878	2.61695e-06	5.78712e-05	ENSBTAG00000050628	2.69616
ENSBTAG00000002824	1.43024	1.66939	1.44605e-06	3.42369e-05	DPEP3	2.69491
ENSBTAG00000011798	1.43014	5.42586	2.33003e-13	2.61439e-11	STK38L	2.69473
ENSBTAG00000009677	1.42881	7.80907	2.50558e-21	9.23737e-19	PARP10	2.69225
ENSBTAG00000033173	1.428	-0.974885	1.40909e-05	0.000247883	BHLHE22	2.69073
ENSBTAG00000045929	1.42365	3.69772	0.00714819	0.0445372	ENSBTAG00000045929	2.68264
ENSBTAG00000040161	1.42355	1.46434	4.88492e-05	0.000711428	TM4SF19	2.68244
ENSBTAG00000053649	1.41956	5.54024	3.87425e-06	8.1552e-05	CCL5	2.67503
ENSBTAG00000002669	1.41876	5.94541	4.80507e-16	8.55203e-14	RASSF4	2.67355
ENSBTAG00000002923	1.41861	3.99386	1.85277e-08	7.02119e-07	CX3CR1	2.67328
ENSBTAG00000003353	1.41782	-1.25606	0.00467627	0.0320788	SLC6A2	2.67182
ENSBTAG00000031797	1.4165	7.09485	3.29466e-11	2.35527e-09	MANF	2.66936
ENSBTAG00000003408	1.41061	11.018	0.000268385	0.00306877	ENSBTAG00000003408	2.65849
ENSBTAG00000049900	1.4093	0.298405	3.31612e-05	0.00051153	ENSBTAG00000049900	2.65608
ENSBTAG00000053144	1.40806	2.18747	1.42864e-07	4.35803e-06	ENSBTAG00000053144	2.65379
ENSBTAG00000048899	1.40367	2.5601	2.37625e-09	1.10693e-07	ENSBTAG00000048899	2.64573
ENSBTAG00000011465	1.40275	2.46013	3.86266e-05	0.000581585	MYBPH	2.64405
ENSBTAG00000013210	1.40179	3.89602	1.42061e-05	0.000249569	ADAMTS4	2.64229
ENSBTAG00000039702	1.40057	4.984	1.97535e-09	9.37092e-08	FCRL3	2.64006
ENSBTAG00000033316	1.40016	4.11769	7.47942e-12	6.10827e-10	PDCD1LG2	2.63932
ENSBTAG00000039980	1.39858	4.00204	8.16731e-10	4.21147e-08	CLECL1	2.63642
ENSBTAG00000002596	1.39381	1.69324	2.89735e-07	8.26208e-06	VSTM1	2.62771
ENSBTAG00000013670	1.39156	3.04121	0.000128428	0.00165076	SLC46A2	2.62363
ENSBTAG00000016546	1.38957	7.82666	1.02645e-16	2.06951e-14	PARP12	2.62
ENSBTAG00000011736	1.38914	-2.91751	0.00937049	0.0552236	IGF2BP1	2.61922
ENSBTAG00000005250	1.38472	6.85145	1.27449e-08	5.02918e-07	BGN	2.61121
ENSBTAG00000008931	1.38211	7.06204	8.1938e-14	9.69988e-12	CREG1	2.60649
ENSBTAG00000039337	1.38159	-2.01368	0.0126973	0.0697895	ENSBTAG00000039337	2.60555
ENSBTAG00000047247	1.38047	0.72351	8.0664e-05	0.00109621	C1H3orf80	2.60353
ENSBTAG00000018417	1.3804	6.72242	1.6085e-19	5.00128e-17	PSMF1	2.6034
ENSBTAG00000008441	1.38039	6.0251	5.14962e-10	2.78609e-08	SOCS3	2.60339
ENSBTAG00000045529	1.37967	2.45021	9.6608e-07	2.41585e-05	NCR1	2.6021
ENSBTAG00000015582	1.37599	6.18985	6.73371e-16	1.17417e-13	HMOX1	2.59545
ENSBTAG00000053740	1.37178	3.00522	4.68611e-07	1.27434e-05	ENSBTAG00000053740	2.58789
ENSBTAG00000046509	1.36945	6.13026	7.52542e-11	5.08399e-09	TENT5C	2.58371
ENSBTAG00000015708	1.36862	4.92651	2.22556e-10	1.32951e-08	CXCR6	2.58223
ENSBTAG00000034238	1.36552	0.0436236	0.0047958	0.0325845	ZSCAN10	2.57669
ENSBTAG00000011327	1.36483	5.59545	3.9038e-10	2.17123e-08	OLFML3	2.57546
ENSBTAG00000018119	1.36311	4.37833	4.00537e-09	1.76998e-07	AOAH	2.57238
ENSBTAG00000020884	1.36196	7.08092	3.81164e-18	9.55019e-16	CASP4	2.57035
ENSBTAG00000003719	1.36095	6.13241	1.54944e-17	3.47708e-15	TDRD7	2.56854
ENSBTAG00000009513	1.35971	7.21778	5.76268e-17	1.19933e-14	TGFBI	2.56634
ENSBTAG00000015483	1.35921	1.64991	1.87055e-06	4.31782e-05	CCR8	2.56545
ENSBTAG00000014199	1.35843	4.67453	2.44943e-06	5.45876e-05	TBX21	2.56407
ENSBTAG00000022227	1.35618	6.47974	9.57699e-13	9.54261e-11	PLSCR2	2.56007
ENSBTAG00000021791	1.35322	7.16843	1.30533e-20	4.43244e-18	PARP9	2.55482
ENSBTAG00000013103	1.35163	9.26517	7.24283e-06	0.000139802	COL1A1	2.552
ENSBTAG00000011913	1.34944	6.24736	1.96404e-12	1.84312e-10	CKAP4	2.54814
ENSBTAG00000005164	1.34632	1.20705	0.0127	0.0697895	GZMK	2.54263
ENSBTAG00000034875	1.3455	4.04741	4.00487e-12	3.46824e-10	ALPK1	2.54119
ENSBTAG00000005626	1.34493	-1.94564	0.00320502	0.0237952	NEUROD4	2.54018
ENSBTAG00000015978	1.34346	9.10469	7.25836e-08	2.39535e-06	ANXA1	2.5376
ENSBTAG00000048501	1.34115	2.02918	1.7693e-05	0.000300396	ST8SIA2	2.53354
ENSBTAG00000050269	1.34031	2.3947	3.96341e-07	1.09629e-05	ENSBTAG00000050269	2.53206
ENSBTAG00000002062	1.33908	2.19669	0.00383184	0.0274461	TRPA1	2.5299
ENSBTAG00000014162	1.33752	-0.100464	0.000926486	0.00861305	ACKR2	2.52716
ENSBTAG00000052363	1.33696	2.18199	4.76588e-07	1.29194e-05	ENSBTAG00000052363	2.52619
ENSBTAG00000014798	1.33596	3.92198	4.7351e-07	1.2863e-05	CXCR3	2.52443
ENSBTAG00000004558	1.33559	4.61394	8.51759e-07	2.17207e-05	C10H15orf48	2.52379
ENSBTAG00000018655	1.3316	6.12554	6.3893e-13	6.59555e-11	MYDGF	2.51682
ENSBTAG00000046014	1.33159	2.3887	3.60085e-07	1.0057e-05	GPR146	2.51681
ENSBTAG00000015779	1.33103	8.67041	4.52207e-17	9.56566e-15	PML	2.51582
ENSBTAG00000039413	1.3287	-0.21887	0.000338749	0.00372797	ENSBTAG00000039413	2.51176
ENSBTAG00000011563	1.3281	5.53377	1.18931e-19	3.7892e-17	TNFSF13B	2.51072
ENSBTAG00000039426	1.31967	3.81966	2.6548e-08	9.70432e-07	DPEP2	2.49608
ENSBTAG00000019225	1.31881	5.9707	8.2993e-13	8.39921e-11	SLC39A14	2.4946
ENSBTAG00000048396	1.31872	-2.74738	0.00900575	0.0535634	ENSBTAG00000048396	2.49445
ENSBTAG00000034147	1.31599	4.73143	3.59593e-08	1.2695e-06	OLFML2B	2.48973
ENSBTAG00000040409	1.31197	1.45429	0.015324	0.0806088	ENSBTAG00000040409	2.4828
ENSBTAG00000054009	1.3104	6.28689	5.84851e-06	0.00011664	ENSBTAG00000054009	2.48011
ENSBTAG00000049936	1.30979	2.3738	1.50375e-08	5.83568e-07	ENSBTAG00000049936	2.47906
ENSBTAG00000007867	1.30665	9.39119	1.00514e-13	1.16846e-11	STAT1	2.47366
ENSBTAG00000001197	1.30366	6.41366	5.4693e-13	5.78468e-11	SLAMF7	2.46854
ENSBTAG00000054978	1.30322	0.970267	3.30771e-05	0.000510844	ENSBTAG00000054978	2.46779
ENSBTAG00000001273	1.30295	3.27626	7.66271e-08	2.51592e-06	NLRP3	2.46732
ENSBTAG00000007259	1.30102	3.53396	1.74903e-05	0.000297765	ELFN2	2.46404
ENSBTAG00000036401	1.30072	2.58213	4.34322e-05	0.000644169	bta-mir-147	2.46351
ENSBTAG00000051183	1.30043	1.59858	0.000127582	0.00164461	ENSBTAG00000051183	2.46302
ENSBTAG00000052130	1.29894	-1.68959	0.000619576	0.00618067	ENSBTAG00000052130	2.46048
ENSBTAG00000014127	1.29479	4.59818	0.000189885	0.00230822	PTGS2	2.45342
ENSBTAG00000005725	1.2944	1.57633	0.0048369	0.0328057	IDO2	2.45276
ENSBTAG00000040347	1.29226	-0.696485	0.000376062	0.00409149	GPC6	2.44911
ENSBTAG00000010493	1.29096	4.75057	1.89756e-13	2.15728e-11	SERTAD1	2.44691
ENSBTAG00000054738	1.2909	1.63311	5.25093e-05	0.000755355	ENSBTAG00000054738	2.44681
ENSBTAG00000019026	1.28813	3.50892	1.32065e-06	3.15867e-05	EXTL2	2.44211
ENSBTAG00000006214	1.28804	3.44813	6.11209e-06	0.000120869	LOXL2	2.44196
ENSBTAG00000007214	1.28797	7.40595	7.58484e-14	9.02037e-12	ELL2	2.44185
ENSBTAG00000031750	1.28358	8.9942	2.13777e-15	3.44809e-13	PLAC8B	2.43443
ENSBTAG00000017430	1.28173	-1.25295	0.000121703	0.00157275	PNCK	2.4313
ENSBTAG00000010411	1.28051	1.29824	0.000167966	0.00208099	ADAMTS8	2.42925
ENSBTAG00000048791	1.27943	0.257825	5.66414e-06	0.000113578	ENSBTAG00000048791	2.42743
ENSBTAG00000008876	1.27914	-0.747932	2.41805e-05	0.000392716	EFCAB9	2.42695
ENSBTAG00000013843	1.27882	5.96134	5.27921e-19	1.58419e-16	ACVRL1	2.42641
ENSBTAG00000012182	1.27864	0.264937	0.000690671	0.00675413	DIRAS3	2.42611
ENSBTAG00000039319	1.27743	-0.58168	0.0133614	0.0724103	CYP4F2	2.42408
ENSBTAG00000049919	1.27689	1.97926	1.03874e-05	0.000190389	TFPI	2.42317
ENSBTAG00000014177	1.27661	2.24376	9.83505e-05	0.00130488	C6	2.4227
ENSBTAG00000020869	1.27639	-2.70918	0.0100652	0.0584368	DDC	2.42233
ENSBTAG00000018473	1.27586	-1.38301	0.00516498	0.0345595	MARCO	2.42143
ENSBTAG00000007196	1.27447	5.2628	9.23071e-06	0.000172371	TAGLN	2.4191
ENSBTAG00000014665	1.27342	5.19479	7.86913e-08	2.56089e-06	ADAMTS2	2.41734
ENSBTAG00000003923	1.27135	4.11129	6.35516e-08	2.13274e-06	GPBAR1	2.41387
ENSBTAG00000012668	1.27074	0.501153	0.000331636	0.00366695	ENSBTAG00000012668	2.41285
ENSBTAG00000015438	1.26965	8.91055	9.33496e-13	9.33749e-11	RRBP1	2.41102
ENSBTAG00000001333	1.26936	1.31773	8.19308e-07	2.10597e-05	PPARG	2.41054
ENSBTAG00000003362	1.26769	10.222	8.558e-11	5.71485e-09	HSP90B1	2.40775
ENSBTAG00000017041	1.26737	1.26544	1.06917e-06	2.62532e-05	PTGER1	2.40723
ENSBTAG00000020159	1.26623	0.694563	0.000145769	0.00184858	NKAIN1	2.40533
ENSBTAG00000016097	1.26612	-1.03407	0.000464773	0.0048857	CACNA1F	2.40514
ENSBTAG00000054933	1.26611	0.644113	3.68225e-07	1.02511e-05	H4C2	2.40512
ENSBTAG00000004380	1.26562	7.71792	5.09495e-16	9.00584e-14	STAT2	2.40431
ENSBTAG00000048768	1.26527	-2.7215	0.0182852	0.0923999	bta-mir-11983	2.40371
ENSBTAG00000031497	1.2649	2.11314	0.0171248	0.0878522	FGFBP1	2.40311
ENSBTAG00000012237	1.26487	6.88806	6.20617e-13	6.45817e-11	AEBP1	2.40305
ENSBTAG00000034366	1.26441	3.64526	4.78792e-08	1.64093e-06	ENSBTAG00000034366	2.40229
ENSBTAG00000052232	1.26056	-2.10787	0.0016054	0.0135306	ENSBTAG00000052232	2.39588
ENSBTAG00000015828	1.2587	6.4565	5.76997e-12	4.88215e-10	FKBP11	2.3928
ENSBTAG00000003165	1.254	3.37354	2.43409e-05	0.000394176	ADAMTS9	2.38501
ENSBTAG00000053934	1.25253	1.49752	5.57892e-05	0.000797205	ENSBTAG00000053934	2.38258
ENSBTAG00000017678	1.25197	0.837115	7.22966e-06	0.000139653	SPRED3	2.38167
ENSBTAG00000048353	1.24994	5.95548	8.81638e-09	3.623e-07	ENSBTAG00000048353	2.37832
ENSBTAG00000009266	1.24932	3.27196	9.78885e-06	0.000181481	CD226	2.37729
ENSBTAG00000032369	1.24908	6.48036	1.0553e-13	1.22126e-11	NMI	2.37691
ENSBTAG00000008406	1.24853	5.33025	1.45776e-16	2.89388e-14	TREX1	2.376
ENSBTAG00000047616	1.2474	-2.0455	0.00461576	0.031782	ZNF114	2.37414
ENSBTAG00000046402	1.24695	-1.58072	0.000271774	0.00309928	ASCL4	2.37339
ENSBTAG00000046076	1.24675	7.60796	6.42396e-05	0.000904436	ENSBTAG00000046076	2.37306
ENSBTAG00000050496	1.24606	5.90478	0.00516172	0.0345595	ENSBTAG00000050496	2.37192
ENSBTAG00000005786	1.24431	4.32767	2.18049e-11	1.60777e-09	ATXN3	2.36906
ENSBTAG00000008956	1.23905	4.80816	2.00601e-09	9.49893e-08	CD8B	2.36042
ENSBTAG00000037832	1.23789	5.13401	2.52595e-06	5.61474e-05	ASPHD2	2.35853
ENSBTAG00000022807	1.23729	-1.44909	0.00279672	0.0213094	KIR3DS1	2.35755
ENSBTAG00000046677	1.23686	-0.16552	7.37896e-05	0.00101997	RTN4R	2.35686
ENSBTAG00000021576	1.23475	2.01062	0.00245347	0.0191753	LMOD1	2.35341
ENSBTAG00000051655	1.23399	-2.22286	0.00950844	0.0558962	ENSBTAG00000051655	2.35217
ENSBTAG00000020554	1.23387	6.2888	7.45986e-18	1.76621e-15	AIF1	2.35197
ENSBTAG00000017143	1.23337	9.00626	1.41479e-09	6.95456e-08	PDIA4	2.35115
ENSBTAG00000007389	1.23285	6.38111	1.06213e-15	1.80331e-13	IFI35	2.35032
ENSBTAG00000048740	1.23195	4.95907	8.77357e-15	1.21731e-12	ENSBTAG00000048740	2.34885
ENSBTAG00000049620	1.23148	0.292967	1.28919e-05	0.000228818	ENSBTAG00000049620	2.34807
ENSBTAG00000001051	1.22919	-0.571433	0.0138042	0.0743604	OSCAR	2.34436
ENSBTAG00000054594	1.22765	3.70726	4.60124e-10	2.52647e-08	ENSBTAG00000054594	2.34185
ENSBTAG00000014882	1.22382	-1.86066	0.00226103	0.0179761	DNMT3L	2.33565
ENSBTAG00000021141	1.22348	5.94137	5.1874e-09	2.23865e-07	CD8A	2.33509
ENSBTAG00000009938	1.21741	-0.318516	0.00120043	0.0106496	XCL1	2.32529
ENSBTAG00000032453	1.21706	0.217795	0.0009008	0.00841671	H4C14	2.32473
ENSBTAG00000023659	1.21652	5.05068	3.25269e-06	7.02446e-05	MT2A	2.32385
ENSBTAG00000050848	1.21564	5.24472	1.12432e-12	1.10746e-10	ZCCHC2	2.32244
ENSBTAG00000004004	1.21444	1.75495	5.62703e-06	0.000113097	CSDC2	2.3205
ENSBTAG00000006221	1.21234	0.254945	0.000920016	0.00856216	ADGRG3	2.31714
ENSBTAG00000010349	1.21022	2.07144	0.00463125	0.0318377	IL1A	2.31373
ENSBTAG00000004224	1.20941	-0.121915	0.000748039	0.00722479	C7H19orf38	2.31243
ENSBTAG00000021499	1.20925	10.2339	4.04241e-22	1.68262e-19	PSAP	2.31218
ENSBTAG00000007901	1.20733	2.60248	0.000155932	0.00195157	ADGRE1	2.3091
ENSBTAG00000000057	1.20691	3.36344	7.28152e-05	0.00100975	THBS3	2.30843
ENSBTAG00000037937	1.20592	7.90622	1.69916e-05	0.000291752	ENSBTAG00000037937	2.30684
ENSBTAG00000045898	1.20295	-2.05611	0.00379491	0.0272206	ENSBTAG00000045898	2.3021
ENSBTAG00000052426	1.2016	-2.8322	0.0157432	0.0821938	U6	2.29995
ENSBTAG00000047538	1.20033	0.0250402	3.72526e-05	0.000564189	ENSBTAG00000047538	2.29793
ENSBTAG00000005970	1.20018	8.17847	2.20634e-11	1.6222e-09	XBP1	2.29768
ENSBTAG00000049788	1.1998	0.494286	0.00208503	0.0167889	WFDC1	2.29708
ENSBTAG00000008603	1.19965	5.53101	6.10694e-19	1.81151e-16	TASL	2.29684
ENSBTAG00000000861	1.19915	-0.900474	0.00335539	0.0246281	ETV3L	2.29605
ENSBTAG00000017866	1.19593	1.24044	0.0176952	0.0901065	CD36	2.29093
ENSBTAG00000012252	1.19492	4.68134	4.38469e-13	4.71482e-11	MOCOS	2.28931
ENSBTAG00000051439	1.19029	-1.52324	0.00137203	0.0118979	ENSBTAG00000051439	2.28199
ENSBTAG00000009177	1.18761	5.08041	9.01474e-12	7.2701e-10	PLEKHA4	2.27776
ENSBTAG00000048959	1.18675	6.22596	4.63858e-11	3.24412e-09	ENSBTAG00000048959	2.2764
ENSBTAG00000020939	1.18499	2.64879	0.0027467	0.0209902	PLAC9	2.27363
ENSBTAG00000039122	1.18422	5.99274	1.24614e-05	0.000222514	PLA2G5	2.27241
ENSBTAG00000019437	1.18378	6.51274	3.88628e-14	4.8686e-12	ENSBTAG00000019437	2.27171
ENSBTAG00000010334	1.18305	4.60306	2.29117e-10	1.35927e-08	SYTL3	2.27056
ENSBTAG00000015919	1.18297	5.38948	2.12495e-13	2.4052e-11	PARM1	2.27043
ENSBTAG00000017135	1.18213	9.06118	7.84226e-19	2.18712e-16	CTSS	2.26911
ENSBTAG00000008330	1.18177	6.88994	2.85817e-09	1.29861e-07	RNF19B	2.26854
ENSBTAG00000009183	1.18021	6.51182	2.23784e-10	1.33376e-08	SHISA5	2.26609
ENSBTAG00000008783	1.17976	1.38456	1.17907e-06	2.86628e-05	HTR7	2.26539
ENSBTAG00000054062	1.17874	0.879736	0.00310543	0.023216	CNGA3	2.26378
ENSBTAG00000009537	1.17825	3.48589	7.06544e-08	2.33766e-06	CLEC9A	2.26302
ENSBTAG00000030424	1.17768	3.32179	9.55032e-08	3.06549e-06	CLEC1A	2.26213
ENSBTAG00000052892	1.17659	-1.04668	0.00484013	0.032819	ENSBTAG00000052892	2.26042
ENSBTAG00000047676	1.17642	4.15179	1.78509e-10	1.0865e-08	PRODH	2.26016
ENSBTAG00000054194	1.17239	3.92979	1.01033e-08	4.09319e-07	SH2D1B	2.25384
ENSBTAG00000015821	1.17227	3.17203	8.08641e-06	0.000153559	AMPD3	2.25366
ENSBTAG00000000892	1.17062	4.71559	2.52876e-08	9.29625e-07	CGAS	2.25108
ENSBTAG00000048967	1.1704	-1.52861	0.0149487	0.0789078	ENSBTAG00000048967	2.25074
ENSBTAG00000054739	1.16926	0.680687	0.000911626	0.00849633	ENSBTAG00000054739	2.24896
ENSBTAG00000017648	1.16843	2.37241	1.38644e-06	3.30684e-05	TIFAB	2.24767
ENSBTAG00000009948	1.16671	6.93135	3.33926e-15	5.06919e-13	TRIM25	2.24499
ENSBTAG00000005828	1.16591	4.81788	3.19431e-14	4.10127e-12	MERTK	2.24375
ENSBTAG00000018161	1.1652	2.34701	0.0018091	0.0149066	TBX18	2.24265
ENSBTAG00000027020	1.15899	6.12102	2.37031e-07	6.9276e-06	COL5A2	2.23301
ENSBTAG00000001576	1.15882	4.62353	3.88693e-11	2.76336e-09	TMEM140	2.23275
ENSBTAG00000003151	1.15544	6.67038	1.80263e-10	1.0946e-08	DNAJB11	2.22753
ENSBTAG00000000130	1.15472	3.90478	0.000241783	0.00280562	TNFSF13	2.2264
ENSBTAG00000033292	1.1522	-0.482142	0.000247569	0.00286421	SP7	2.22252
ENSBTAG00000004515	1.15207	3.80257	8.64879e-09	3.5598e-07	KCNK1	2.22232
ENSBTAG00000025257	1.15075	3.16921	0.000761798	0.00734668	CCL4	2.22029
ENSBTAG00000011324	1.14772	6.22616	1.75201e-14	2.36724e-12	EMILIN1	2.21564
ENSBTAG00000052147	1.14756	1.09399	4.84078e-05	0.000706595	ENSBTAG00000052147	2.21539
ENSBTAG00000001183	1.14704	-0.422748	0.00801967	0.048916	KLHL33	2.21459
ENSBTAG00000016401	1.14689	5.70518	7.23393e-14	8.64287e-12	OPTN	2.21436
ENSBTAG00000036016	1.14518	7.13033	4.62361e-11	3.24412e-09	FAM111B	2.21174
ENSBTAG00000051298	1.14323	4.9021	7.05143e-09	2.9446e-07	PVR	2.20876
ENSBTAG00000054150	1.13897	-0.971568	0.00813806	0.0494279	ENSBTAG00000054150	2.20223
ENSBTAG00000014795	1.13894	0.447455	0.000546906	0.00557426	ENSBTAG00000014795	2.20218
ENSBTAG00000003341	1.13865	5.34007	6.60291e-14	7.92564e-12	DOK2	2.20175
ENSBTAG00000054870	1.1384	0.315414	2.09239e-05	0.00034681	ENSBTAG00000054870	2.20137
ENSBTAG00000031458	1.13787	-1.29745	0.0151442	0.0798095	ENSBTAG00000031458	2.20056
ENSBTAG00000012779	1.13457	4.46971	3.43703e-10	1.96237e-08	CYRIA	2.19553
ENSBTAG00000006851	1.13448	6.48018	7.05994e-13	7.20142e-11	ENSBTAG00000006851	2.19539
ENSBTAG00000005691	1.13369	4.39506	4.57228e-09	2.00675e-07	FGF2	2.1942
ENSBTAG00000012050	1.13348	4.57981	5.99309e-11	4.09163e-09	ORAI2	2.19387
ENSBTAG00000039237	1.13233	2.79987	0.0145849	0.0774628	ENSBTAG00000039237	2.19212
ENSBTAG00000032026	1.13126	6.08133	1.71946e-09	8.24796e-08	GMPPB	2.19049
ENSBTAG00000047158	1.13062	2.50426	6.33897e-06	0.000124498	LRFN1	2.18952
ENSBTAG00000012185	1.12803	3.32641	0.000267136	0.00305719	CLEC4E	2.1856
ENSBTAG00000052111	1.12667	0.00607104	0.00360756	0.0260785	ENSBTAG00000052111	2.18355
ENSBTAG00000008493	1.12633	6.92731	7.83315e-05	0.00106845	AQP3	2.18303
ENSBTAG00000035868	1.12413	1.25217	1.99386e-05	0.00033283	ENSBTAG00000035868	2.1797
ENSBTAG00000021002	1.12096	6.30064	5.56501e-18	1.35487e-15	ACP2	2.17491
ENSBTAG00000011019	1.12091	4.71657	0.00324644	0.0240065	ENSBTAG00000011019	2.17485
ENSBTAG00000023177	1.11956	6.05218	5.81635e-05	0.000827924	CFH	2.17281
ENSBTAG00000038536	1.11944	6.12804	1.89421e-07	5.63035e-06	ENSBTAG00000038536	2.17263
ENSBTAG00000048838	1.11909	-2.00353	0.0111118	0.0632055	ENSBTAG00000048838	2.1721
ENSBTAG00000051340	1.1188	1.39712	0.000255044	0.0029292	ENSBTAG00000051340	2.17167
ENSBTAG00000024960	1.11836	5.99168	1.89692e-17	4.18409e-15	ENSBTAG00000024960	2.171
ENSBTAG00000054268	1.11715	-1.01981	0.00563468	0.0369259	ENSBTAG00000054268	2.16918
ENSBTAG00000019066	1.11664	1.97958	1.39244e-05	0.000245624	FAM167A	2.16842
ENSBTAG00000051042	1.11609	-0.990741	0.000863513	0.00812181	DRD4	2.16759
ENSBTAG00000000715	1.11432	6.09972	5.11458e-09	2.21092e-07	ENSBTAG00000000715	2.16492
ENSBTAG00000052785	1.11313	0.632247	0.00617569	0.039705	ENSBTAG00000052785	2.16315
ENSBTAG00000043249	1.10808	-0.573633	0.00116006	0.0103663	SNORA2B	2.15559
ENSBTAG00000004063	1.10748	-0.29056	0.00549807	0.0362516	SERPINA5	2.15468
ENSBTAG00000012100	1.10446	1.9376	0.000770657	0.0074168	PDE1A	2.15018
ENSBTAG00000003297	1.10387	1.4803	0.000409387	0.00438748	OASL	2.1493
ENSBTAG00000011810	1.10359	4.17639	1.04357e-07	3.32077e-06	ANGPTL2	2.14889
ENSBTAG00000039035	1.10272	1.89175	0.0104787	0.060268	HSPA6	2.1476
ENSBTAG00000002922	1.10092	5.22512	8.5689e-13	8.63819e-11	GAB2	2.14492
ENSBTAG00000047129	1.09963	1.44202	0.00531757	0.0353396	B3GNT6	2.14299
ENSBTAG00000036224	1.09833	4.55889	5.03569e-07	1.35089e-05	MGC157082	2.14106
ENSBTAG00000006366	1.09669	4.27517	3.75296e-07	1.04255e-05	NFATC4	2.13864
ENSBTAG00000053433	1.09537	2.51509	1.15125e-05	0.000208055	ENSBTAG00000053433	2.13668
ENSBTAG00000046336	1.09526	-2.39371	0.00941046	0.0554085	ENSBTAG00000046336	2.13651
ENSBTAG00000022514	1.0944	0.690776	0.0046902	0.0321231	CD5L	2.13525
ENSBTAG00000046003	1.09393	-0.012423	0.00157025	0.0133038	H2AC19	2.13455
ENSBTAG00000015353	1.09386	0.503562	0.000318474	0.00354108	NME8	2.13444
ENSBTAG00000019378	1.09169	4.37842	1.38192e-08	5.41995e-07	KIAA1755	2.13123
ENSBTAG00000004787	1.09063	5.16683	4.94918e-07	1.33462e-05	METRNL	2.12967
ENSBTAG00000013235	1.08984	3.66182	2.43455e-05	0.000394176	TINAGL1	2.1285
ENSBTAG00000054057	1.08957	0.317309	0.000541454	0.00552522	NRG1	2.1281
ENSBTAG00000003639	1.08869	7.33613	6.72047e-13	6.88235e-11	ELMO2	2.12681
ENSBTAG00000049220	1.08741	5.83274	9.93344e-07	2.4673e-05	ENSBTAG00000049220	2.12492
ENSBTAG00000030426	1.087	2.97053	0.000684588	0.00670481	ENSBTAG00000030426	2.12431
ENSBTAG00000010722	1.08532	-2.36299	0.0116538	0.0655943	ENSBTAG00000010722	2.12184
ENSBTAG00000016656	1.08465	8.63289	2.67118e-12	2.41878e-10	PARP14	2.12086
ENSBTAG00000002724	1.08414	0.235087	0.000150976	0.00190154	HORMAD1	2.12011
ENSBTAG00000010888	1.08349	6.793	9.18234e-18	2.15426e-15	VSIR	2.11916
ENSBTAG00000009867	1.0833	-2.31364	0.00736658	0.0456774	GARIN1B	2.11887
ENSBTAG00000048916	1.08146	4.60189	0.000384793	0.00417066	LIPG	2.11617
ENSBTAG00000038173	1.08079	1.10252	6.6215e-05	0.000928196	H2BC12	2.11519
ENSBTAG00000000204	1.08043	5.85154	6.75795e-15	9.63549e-13	TMEM268	2.11467
ENSBTAG00000047823	1.0802	-2.31439	0.0112915	0.0640017	ENSBTAG00000047823	2.11433
ENSBTAG00000018774	1.07946	5.90406	8.82616e-08	2.84721e-06	ENSBTAG00000018774	2.11324
ENSBTAG00000012442	1.07881	9.16062	5.80877e-15	8.42174e-13	CTSB	2.11229
ENSBTAG00000037799	1.07828	5.65071	3.56092e-14	4.50474e-12	ENSBTAG00000037799	2.11152
ENSBTAG00000015509	1.0774	6.45983	1.92538e-11	1.44864e-09	NAMPT	2.11023
ENSBTAG00000012065	1.07691	6.92344	1.80916e-10	1.09599e-08	DNAJC3	2.10951
ENSBTAG00000004714	1.07555	1.94155	0.00239071	0.0188273	MCEMP1	2.10753
ENSBTAG00000006651	1.07521	-1.44031	0.00187376	0.0153658	INSL6	2.10703
ENSBTAG00000053980	1.07411	0.354358	0.0067997	0.0428418	ENSBTAG00000053980	2.10543
ENSBTAG00000008997	1.07184	7.1129	5.85053e-11	4.01555e-09	ENG	2.10211
ENSBTAG00000001097	1.06925	2.78052	8.28064e-05	0.0011206	FKBP7	2.09834
ENSBTAG00000048030	1.06922	8.87191	1.60973e-06	3.77314e-05	ENSBTAG00000048030	2.0983
ENSBTAG00000014228	1.06883	5.37394	1.5852e-11	1.21392e-09	TFEC	2.09773
ENSBTAG00000008612	1.06738	8.5819	7.1097e-12	5.86198e-10	C1R	2.09562
ENSBTAG00000007624	1.0638	5.77215	1.96478e-16	3.87061e-14	FRMD4B	2.09044
ENSBTAG00000049400	1.06378	0.371476	0.00245063	0.0191647	ENSBTAG00000049400	2.0904
ENSBTAG00000006703	1.06267	3.41015	5.50669e-06	0.000110938	PTGDR	2.0888
ENSBTAG00000006735	1.06259	2.20584	0.000839863	0.00794223	STAC	2.08867
ENSBTAG00000000067	1.06139	5.67215	1.81822e-06	4.21968e-05	SDF2L1	2.08694
ENSBTAG00000048873	1.0587	-1.98315	0.0095568	0.0561294	ENSBTAG00000048873	2.08306
ENSBTAG00000004339	1.05836	6.35819	4.71884e-16	8.48122e-14	ENSBTAG00000004339	2.08257
ENSBTAG00000011545	1.05823	4.27494	3.13842e-07	8.83241e-06	GDA	2.08238
ENSBTAG00000016709	1.05784	5.80431	3.82117e-12	3.33152e-10	NT5C3A	2.08181
ENSBTAG00000019123	1.05683	1.64833	0.00915487	0.0542752	MEFV	2.08035
ENSBTAG00000021799	1.05656	5.31425	1.5026e-11	1.16101e-09	RCN3	2.07997
ENSBTAG00000005077	1.05612	7.4267	2.42129e-06	5.40071e-05	CXCL12	2.07933
ENSBTAG00000007870	1.05591	5.23776	1.3304e-07	4.08735e-06	FKBP14	2.07902
ENSBTAG00000000671	1.05534	4.34258	1.86981e-08	7.07541e-07	PARP3	2.07821
ENSBTAG00000017113	1.05377	-0.0175484	0.00029827	0.00335693	ANKRD33	2.07595
ENSBTAG00000003619	1.04977	6.61857	6.20463e-10	3.28794e-08	SEC24D	2.0702
ENSBTAG00000004562	1.04914	1.21793	0.015394	0.0808616	CD207	2.0693
ENSBTAG00000011515	1.04884	8.25796	1.14836e-10	7.44614e-09	SELL	2.06887
ENSBTAG00000012004	1.04753	3.63888	0.00027009	0.00308553	TGFB3	2.06698
ENSBTAG00000010830	1.04643	8.27945	3.05971e-12	2.72282e-10	LRP1	2.06541
ENSBTAG00000009150	1.04624	5.25288	2.29697e-07	6.72085e-06	SPON1	2.06513
ENSBTAG00000001110	1.04406	3.15877	2.26367e-07	6.64604e-06	SLC16A5	2.06202
ENSBTAG00000050532	1.04294	-0.641494	0.000726513	0.00704854	H2BC14	2.06042
ENSBTAG00000030845	1.0418	9.01207	7.37152e-20	2.37796e-17	MPEG1	2.05879
ENSBTAG00000031267	1.03999	3.76632	3.90532e-07	1.08138e-05	SERPINB9	2.05622
ENSBTAG00000012116	1.03913	-1.52126	0.00848925	0.0511635	HNF4A	2.05498
ENSBTAG00000016729	1.0386	-0.795919	0.0148238	0.0783769	KCNT2	2.05423
ENSBTAG00000005718	1.03716	6.79032	6.51429e-14	7.85581e-12	PLIN2	2.05218
ENSBTAG00000018869	1.03707	2.9324	1.72337e-06	4.02251e-05	IGSF6	2.05206
ENSBTAG00000045822	1.03691	4.72228	1.95815e-07	5.80183e-06	C15H11orf96	2.05183
ENSBTAG00000005299	1.03531	3.9045	5.21565e-05	0.000751118	EDNRB	2.04955
ENSBTAG00000021361	1.03527	1.61048	0.000510141	0.00525977	SAMD3	2.0495
ENSBTAG00000016204	1.03467	4.02264	6.6188e-07	1.73061e-05	C1RL	2.04864
ENSBTAG00000031886	1.03397	6.0581	9.99243e-14	1.16685e-11	H2BC15	2.04765
ENSBTAG00000022039	1.03252	4.0791	3.80714e-10	2.13126e-08	CMKLR1	2.0456
ENSBTAG00000050650	1.03167	-0.115065	0.016585	0.0856189	ENSBTAG00000050650	2.04439
ENSBTAG00000019866	1.03044	6.30729	4.63799e-11	3.24412e-09	NRP1	2.04265
ENSBTAG00000019665	1.02869	5.88624	0.00556063	0.0365706	IL1RN	2.04017
ENSBTAG00000016267	1.02747	8.75542	5.38037e-14	6.67554e-12	SERPING1	2.03845
ENSBTAG00000008008	1.02687	5.23538	4.80914e-10	2.61283e-08	TLR2	2.0376
ENSBTAG00000049297	1.0262	5.75999	2.59568e-09	1.18561e-07	ENSBTAG00000049297	2.03666
ENSBTAG00000019428	1.02619	6.3524	3.24164e-15	4.95012e-13	CCR1	2.03664
ENSBTAG00000050136	1.02611	6.69684	3.20781e-06	6.93913e-05	ENSBTAG00000050136	2.03652
ENSBTAG00000007397	1.02611	4.42863	0.0155823	0.081486	FOLH1B	2.03652
ENSBTAG00000024851	1.02554	6.02371	3.14927e-12	2.78333e-10	TRIM14	2.03571
ENSBTAG00000017411	1.02255	-0.511473	0.0174717	0.0892324	AK5	2.0315
ENSBTAG00000005989	1.02172	7.89596	1.3459e-09	6.67957e-08	LAP3	2.03034
ENSBTAG00000018422	1.02156	6.34074	9.08158e-12	7.30119e-10	RIPK3	2.03012
ENSBTAG00000031279	1.02006	4.2142	0.00166082	0.0139117	SELENOM	2.028
ENSBTAG00000002705	1.01931	2.49746	1.54284e-05	0.000268302	REC8	2.02695
ENSBTAG00000000575	1.01912	7.40118	0.00632074	0.0404562	TNC	2.02669
ENSBTAG00000004221	1.019	3.17435	4.70166e-05	0.0006898	ESM1	2.02651
ENSBTAG00000020898	1.01845	4.43996	1.68785e-09	8.15698e-08	CHST12	2.02574
ENSBTAG00000050373	1.0174	9.91378	1.59318e-05	0.000275571	ENSBTAG00000050373	2.02427
ENSBTAG00000004150	1.01694	2.25766	3.49673e-05	0.000533966	NRG1	2.02362
ENSBTAG00000014132	1.01672	3.17979	0.000209296	0.00249138	SNED1	2.02332
ENSBTAG00000021057	1.01629	2.58148	0.000193593	0.00234337	TMEM190	2.02272
ENSBTAG00000013569	1.01614	6.79579	4.03886e-07	1.11477e-05	CD38	2.0225
ENSBTAG00000000917	1.01601	4.91323	8.2771e-07	2.12257e-05	BMP1	2.02232
ENSBTAG00000052689	1.01488	3.61547	0.00316461	0.0235629	ENSBTAG00000052689	2.02073
ENSBTAG00000003760	1.01291	-1.44972	0.00410943	0.0289997	ENSBTAG00000003760	2.01797
ENSBTAG00000014782	1.01198	5.86846	1.13681e-06	2.78081e-05	STAB1	2.01668
ENSBTAG00000016799	1.0114	4.88753	1.74012e-07	5.21573e-06	ERN1	2.01586
ENSBTAG00000006638	1.00974	5.49622	7.88284e-11	5.29772e-09	BCL2L12	2.01355
ENSBTAG00000010634	1.00882	2.27992	0.00180514	0.0148835	NDNF	2.01227
ENSBTAG00000048783	1.00861	-0.752184	0.00115276	0.0103153	ENSBTAG00000048783	2.01197
ENSBTAG00000008792	1.00785	5.99723	2.92176e-14	3.78903e-12	RNASE6	2.01091
ENSBTAG00000018252	1.00742	6.3781	2.80242e-08	1.01862e-06	ARRDC4	2.01031
ENSBTAG00000005430	1.00627	2.19752	3.21513e-06	6.94916e-05	MB21D2	2.00871
ENSBTAG00000007836	1.00606	7.38459	1.63331e-08	6.27243e-07	PPA1	2.00842
ENSBTAG00000006085	1.00574	7.64374	1.12061e-09	5.65941e-08	DDOST	2.00797
ENSBTAG00000000807	1.00475	5.49291	3.96413e-06	8.33082e-05	TMED3	2.00659
ENSBTAG00000012519	1.00467	7.96319	8.57091e-10	4.38868e-08	XDH	2.00648
ENSBTAG00000044195	1.00459	3.99259	4.44789e-08	1.54076e-06	SDK2	2.00637
ENSBTAG00000010694	1.00384	3.79107	1.25411e-07	3.89937e-06	BICC1	2.00533
ENSBTAG00000045876	1.00379	0.629427	0.0136329	0.0736188	ENSBTAG00000045876	2.00526
ENSBTAG00000048049	1.00329	8.00657	0.000339151	0.00373081	ENSBTAG00000048049	2.00456
ENSBTAG00000006606	1.00217	4.6614	5.21101e-08	1.77497e-06	RFLNB	2.00301
ENSBTAG00000014441	1.00214	4.42831	9.79484e-07	2.43843e-05	CD96	2.00297
ENSBTAG00000046235	1.00192	2.48719	3.60446e-05	0.000548518	SRSF12	2.00267
ENSBTAG00000033891	1.00191	6.20194	3.08082e-13	3.4123e-11	MGAT2	2.00265
ENSBTAG00000012436	-1.00123	-2.16705	0.0138448	0.074529	HES7	-2.0017
ENSBTAG00000013256	-1.00127	3.75056	9.64381e-05	0.00128308	LGR5	-2.00176
ENSBTAG00000051842	-1.00154	-2.12164	0.00853504	0.0513647	ENSBTAG00000051842	-2.00214
ENSBTAG00000008410	-1.00165	0.897427	0.0127259	0.069876	OVOL2	-2.00229
ENSBTAG00000015314	-1.00202	5.43676	1.31439e-09	6.53576e-08	ASL	-2.00281
ENSBTAG00000031265	-1.00405	1.29291	0.00936457	0.0552013	SVOPL	-2.00562
ENSBTAG00000012374	-1.00627	2.80599	0.00654143	0.0415055	MAB21L4	-2.00871
ENSBTAG00000046758	-1.00716	0.379141	0.0193341	0.0964166	RNF223	-2.00995
ENSBTAG00000007365	-1.00772	5.42845	3.12185e-14	4.02828e-12	NEIL1	-2.01073
ENSBTAG00000048953	-1.00939	0.578836	0.000673186	0.00660567	ENSBTAG00000048953	-2.01306
ENSBTAG00000008352	-1.00946	3.26096	0.000106249	0.00139754	ART4	-2.01315
ENSBTAG00000044712	-1.01004	1.65936	1.48773e-06	3.50629e-05	bta-mir-2383	-2.01397
ENSBTAG00000048443	-1.01225	-1.34462	0.00790608	0.0483947	ENSBTAG00000048443	-2.01705
ENSBTAG00000008336	-1.01249	1.31585	2.22196e-06	4.99495e-05	HPCA	-2.01739
ENSBTAG00000023039	-1.01278	-1.31857	0.001477	0.0126298	DUSP13	-2.01779
ENSBTAG00000015792	-1.01399	3.26882	0.00524398	0.0349603	CFAP54	-2.01949
ENSBTAG00000020598	-1.01423	-0.368409	0.000207647	0.00247517	PPP2R2C	-2.01982
ENSBTAG00000011237	-1.01458	-0.938174	0.00193755	0.0158035	PKHD1	-2.02031
ENSBTAG00000033449	-1.0152	-0.520821	0.000513476	0.00528993	ENSBTAG00000033449	-2.02118
ENSBTAG00000018164	-1.01708	1.73422	3.79e-05	0.000572649	FNDC4	-2.02382
ENSBTAG00000019327	-1.01804	4.289	1.97839e-07	5.84826e-06	NRAP	-2.02517
ENSBTAG00000031462	-1.02182	-0.564367	0.000398993	0.00430469	FAM209A	-2.03048
ENSBTAG00000008868	-1.02253	2.3571	1.23618e-05	0.000220929	CAPN3	-2.03148
ENSBTAG00000032517	-1.02414	4.14992	2.14647e-08	8.03975e-07	BCL7A	-2.03375
ENSBTAG00000018147	-1.02524	-0.950529	0.00528666	0.0352085	NXPH2	-2.03529
ENSBTAG00000051184	-1.02776	-1.03159	0.00028304	0.00320791	POU4F1	-2.03885
ENSBTAG00000016651	-1.02898	-1.24679	0.0002011	0.0024161	ISL2	-2.04058
ENSBTAG00000048098	-1.02915	3.55227	0.00290401	0.0219583	PKP3	-2.04082
ENSBTAG00000008852	-1.03116	6.36012	4.74982e-09	2.06075e-07	SIGLEC10	-2.04366
ENSBTAG00000002982	-1.03282	2.52205	0.00101954	0.0093236	PITPNM3	-2.04602
ENSBTAG00000010833	-1.03448	2.36519	5.65897e-06	0.000113562	IL17RE	-2.04837
ENSBTAG00000048750	-1.03452	2.82893	2.4102e-07	7.03621e-06	ENSBTAG00000048750	-2.04843
ENSBTAG00000021325	-1.0352	1.90021	2.92921e-06	6.39003e-05	SLC19A3	-2.0494
ENSBTAG00000004770	-1.03634	1.08369	3.31072e-05	0.000511004	SCN4A	-2.05101
ENSBTAG00000033464	-1.03718	3.21403	0.00172978	0.0143585	SPA17	-2.05221
ENSBTAG00000004657	-1.03968	-1.80673	0.00427196	0.029869	FBLL1	-2.05577
ENSBTAG00000013632	-1.04123	-2.27352	0.00450349	0.0311336	GRM4	-2.05798
ENSBTAG00000004832	-1.04197	3.61155	0.000648817	0.00641287	KIF21A	-2.05904
ENSBTAG00000019694	-1.04281	2.41525	0.00026196	0.00300135	ADAM23	-2.06024
ENSBTAG00000007704	-1.04316	2.92021	0.000395213	0.00427105	ELOVL7	-2.06073
ENSBTAG00000049664	-1.04629	-2.53317	0.00790596	0.0483947	ENSBTAG00000049664	-2.06521
ENSBTAG00000051212	-1.04637	3.65943	1.07759e-08	4.33843e-07	TMEM86B	-2.06533
ENSBTAG00000052834	-1.04758	-1.97025	0.0145423	0.0773398	ENSBTAG00000052834	-2.06705
ENSBTAG00000054245	-1.04795	1.28556	0.00737209	0.0457006	CD163L1	-2.06758
ENSBTAG00000043969	-1.04971	-1.69329	0.013904	0.0747542	CALN1	-2.07011
ENSBTAG00000037673	-1.05265	0.206588	0.00701376	0.0438585	GSTM1	-2.07433
ENSBTAG00000052094	-1.05536	5.34865	1.44069e-17	3.29026e-15	ENSBTAG00000052094	-2.07823
ENSBTAG00000001359	-1.05846	2.95098	4.75204e-07	1.28955e-05	B3GNT7	-2.0827
ENSBTAG00000021251	-1.05872	4.10161	0.000148933	0.00188223	RIPK4	-2.08309
ENSBTAG00000025340	-1.05914	-2.35186	0.00346035	0.025262	CDHR2	-2.08368
ENSBTAG00000033657	-1.05922	0.364451	0.000162323	0.00201882	SLC35F1	-2.08381
ENSBTAG00000027080	-1.05951	-0.841171	0.00185569	0.0152506	SLC8A3	-2.08422
ENSBTAG00000033365	-1.06144	0.667125	0.000850002	0.00800876	METTL24	-2.08701
ENSBTAG00000016147	-1.06249	3.40606	0.0034486	0.0251976	CETN4	-2.08853
ENSBTAG00000050503	-1.06252	0.628908	6.53191e-06	0.000127704	ENSBTAG00000050503	-2.08858
ENSBTAG00000005106	-1.06261	-1.79107	0.00355718	0.0258228	LGI1	-2.08871
ENSBTAG00000051215	-1.06441	2.17847	0.00543222	0.0359092	AGBL2	-2.09132
ENSBTAG00000043993	-1.06768	-1.76283	0.00307607	0.0230566	C1H21orf62	-2.09606
ENSBTAG00000006069	-1.06841	4.69632	0.0146477	0.0776686	CAPS	-2.09713
ENSBTAG00000005365	-1.06886	-2.83963	0.019306	0.0963696	OVCH1	-2.09777
ENSBTAG00000026586	-1.06887	2.07364	3.73357e-05	0.000565116	PPP1R14C	-2.09778
ENSBTAG00000005372	-1.07008	-0.242908	0.000353164	0.00387175	DLGAP1	-2.09956
ENSBTAG00000012036	-1.07025	3.32792	0.00190051	0.0155456	HR	-2.0998
ENSBTAG00000019864	-1.07043	3.79514	0.014071	0.0754793	MAPK15	-2.10006
ENSBTAG00000040559	-1.07121	2.28905	6.31735e-06	0.000124167	PTPRH	-2.1012
ENSBTAG00000013849	-1.07152	6.54359	3.32606e-12	2.92779e-10	RGS13	-2.10165
ENSBTAG00000008587	-1.0723	1.09942	0.00191422	0.015628	GSTT2	-2.10279
ENSBTAG00000040253	-1.07329	0.347629	0.00015759	0.00196749	ADRA1B	-2.10423
ENSBTAG00000026861	-1.07338	0.00516891	2.50189e-05	0.00040354	ENSBTAG00000026861	-2.10435
ENSBTAG00000043508	-1.07518	-0.0444749	0.00037853	0.00411315	U8	-2.10699
ENSBTAG00000015539	-1.07622	6.76506	9.18754e-14	1.08266e-11	RAPGEF5	-2.1085
ENSBTAG00000040584	-1.07647	5.1675	0.000171849	0.00211602	DSC2	-2.10887
ENSBTAG00000055300	-1.07662	-1.45707	0.0034523	0.0252175	ENSBTAG00000055300	-2.10909
ENSBTAG00000045526	-1.0776	-0.746653	7.3203e-05	0.00101458	INSM1	-2.11052
ENSBTAG00000013339	-1.08141	1.7721	6.28117e-05	0.000886751	NEBL	-2.1161
ENSBTAG00000049465	-1.0816	-1.00612	0.00125914	0.0110714	STPG2	-2.11638
ENSBTAG00000039522	-1.08161	-1.86595	0.000929429	0.00863557	CYCT	-2.11639
ENSBTAG00000008323	-1.0817	2.72461	1.13797e-06	2.78103e-05	SNAP25	-2.11652
ENSBTAG00000007164	-1.08191	5.23965	0.000131563	0.00168582	FGFR3	-2.11683
ENSBTAG00000001221	-1.08241	2.11503	0.00144503	0.0124347	NKX3-1	-2.11757
ENSBTAG00000002097	-1.08568	4.90429	0.00205055	0.0165577	TMC5	-2.12237
ENSBTAG00000009148	-1.088	0.875953	0.000864139	0.00812416	GPA33	-2.12579
ENSBTAG00000006686	-1.08875	4.93001	0.000956757	0.00884853	NPNT	-2.12689
ENSBTAG00000044622	-1.0899	-1.12774	0.000136536	0.00174177	bta-mir-2295	-2.12859
ENSBTAG00000015402	-1.09276	0.0516303	0.0116914	0.0657345	GREB1	-2.13281
ENSBTAG00000005672	-1.09285	-1.18972	0.000196968	0.00237439	CDH22	-2.13295
ENSBTAG00000009762	-1.09408	0.577186	0.000457845	0.00482466	BEAN1	-2.13477
ENSBTAG00000049237	-1.09449	-2.30587	0.000936769	0.00868986	GNG5P2	-2.13537
ENSBTAG00000029076	-1.0947	0.0373388	9.62937e-05	0.00128228	5S_rRNA	-2.13568
ENSBTAG00000046440	-1.09552	-1.31437	0.00220081	0.0175677	TRAM1L1	-2.1369
ENSBTAG00000049698	-1.09613	-0.541761	0.00051412	0.00529234	STPG4	-2.1378
ENSBTAG00000048939	-1.09639	-0.0704831	0.00238518	0.0187894	ENSBTAG00000048939	-2.1382
ENSBTAG00000039046	-1.09657	0.42421	0.00741758	0.0458944	CD24	-2.13846
ENSBTAG00000017719	-1.09696	0.462646	0.000224709	0.00264436	AKAP6	-2.13903
ENSBTAG00000020679	-1.0972	2.09583	0.00260603	0.0201479	CNTN1	-2.13939
ENSBTAG00000021073	-1.09934	3.512	0.00229613	0.0182106	KIAA1549	-2.14256
ENSBTAG00000050116	-1.10047	1.2839	0.0169362	0.0870661	ENSBTAG00000050116	-2.14424
ENSBTAG00000055291	-1.10157	0.542504	2.0265e-06	4.63634e-05	U6	-2.14588
ENSBTAG00000040000	-1.10324	-1.86529	0.0111873	0.0635367	CHST6	-2.14837
ENSBTAG00000044726	-1.10439	-1.33261	0.000227231	0.00267038	7SK	-2.15009
ENSBTAG00000011010	-1.10457	-1.8055	0.00677281	0.0427245	PRND	-2.15035
ENSBTAG00000004940	-1.10467	0.393565	1.26737e-05	0.000225565	CELF4	-2.1505
ENSBTAG00000023806	-1.10496	1.7448	0.00108023	0.00977471	COBL	-2.15093
ENSBTAG00000000501	-1.10607	1.65035	0.00486076	0.0329416	KLHL13	-2.15258
ENSBTAG00000015872	-1.10661	-1.2555	0.00198808	0.0161493	PROKR2	-2.15339
ENSBTAG00000050989	-1.10816	0.863172	3.94229e-05	0.000592193	ENSBTAG00000050989	-2.1557
ENSBTAG00000009714	-1.11164	4.54575	2.159e-13	2.43307e-11	ARHGAP33	-2.16091
ENSBTAG00000010620	-1.11226	3.12121	0.00119254	0.0105831	ATP6V1B1	-2.16183
ENSBTAG00000000593	-1.11281	1.31752	1.8963e-05	0.000318399	ST8SIA1	-2.16267
ENSBTAG00000021609	-1.11499	3.01218	0.00120147	0.010654	ADGRF1	-2.16594
ENSBTAG00000035110	-1.11553	-0.225235	0.00601531	0.0388943	DEUP1	-2.16674
ENSBTAG00000008950	-1.1183	1.66351	0.000173911	0.00214026	TRMT9B	-2.1709
ENSBTAG00000021643	-1.11868	1.30644	0.0100493	0.058371	EFCAB12	-2.17148
ENSBTAG00000027409	-1.11904	1.07817	0.00325585	0.0240618	SLC4A11	-2.17203
ENSBTAG00000030599	-1.11932	4.13561	5.91537e-08	1.99553e-06	SMOC1	-2.17245
ENSBTAG00000052155	-1.12179	1.35344	0.000154417	0.00193542	ENSBTAG00000052155	-2.17617
ENSBTAG00000007765	-1.12187	2.26463	0.00569184	0.0372178	TFCP2L1	-2.17629
ENSBTAG00000008571	-1.12297	-0.678906	0.00062134	0.00619304	CUX2	-2.17795
ENSBTAG00000048971	-1.12425	-0.223137	0.000845918	0.00798194	ENSBTAG00000048971	-2.17989
ENSBTAG00000025136	-1.12489	-0.807427	0.0190589	0.0953202	MYOZ3	-2.18084
ENSBTAG00000017097	-1.12629	-2.87218	0.00585943	0.038077	PTCRA	-2.18296
ENSBTAG00000017251	-1.12714	-1.93315	0.000657695	0.00648572	SLC26A8	-2.18425
ENSBTAG00000006497	-1.12734	-1.77402	0.0199262	0.0989297	ASPRV1	-2.18456
ENSBTAG00000048906	-1.12816	3.52795	0.00533518	0.0353946	AHNAK2	-2.1858
ENSBTAG00000051550	-1.12874	-2.14293	0.00372896	0.0268508	TLX2	-2.18668
ENSBTAG00000012368	-1.12891	2.59226	2.16636e-06	4.887e-05	IL21	-2.18693
ENSBTAG00000017381	-1.13106	-2.29962	0.00724983	0.0450726	CLDN19	-2.1902
ENSBTAG00000002470	-1.13193	3.40389	0.0087386	0.0522877	CCDC78	-2.19151
ENSBTAG00000038426	-1.13245	-0.104309	0.000343666	0.00377726	CD1B	-2.19231
ENSBTAG00000026638	-1.13253	-2.30673	0.00787846	0.0482715	CATSPER4	-2.19242
ENSBTAG00000009337	-1.13297	-0.778173	0.0017236	0.0143225	PNMA8A	-2.1931
ENSBTAG00000012945	-1.13354	0.208972	0.00372806	0.0268508	PDE6A	-2.19396
ENSBTAG00000014147	-1.13502	-1.96787	0.00824484	0.0499588	PRSS54	-2.19622
ENSBTAG00000000172	-1.13506	-2.12552	0.00101486	0.0092914	PFKFB1	-2.19627
ENSBTAG00000009994	-1.13551	4.93888	1.31219e-10	8.3821e-09	EML5	-2.19696
ENSBTAG00000008160	-1.13623	3.61342	1.67923e-07	5.06262e-06	MBOAT2	-2.19805
ENSBTAG00000000233	-1.13667	0.745457	0.00445961	0.0309043	OR51E1	-2.19873
ENSBTAG00000006541	-1.13848	3.32743	1.20933e-05	0.000217321	ATP2A1	-2.20149
ENSBTAG00000008779	-1.13973	2.70391	0.0152114	0.080131	ALOX15B	-2.2034
ENSBTAG00000052139	-1.14412	-0.677382	0.0188813	0.094689	ENSBTAG00000052139	-2.21012
ENSBTAG00000025848	-1.14422	7.28342	1.68359e-11	1.28545e-09	RBM3	-2.21027
ENSBTAG00000016244	-1.14562	2.6911	0.0152442	0.080238	VWA3A	-2.21242
ENSBTAG00000021283	-1.14629	-0.881515	0.0019142	0.015628	KCNF1	-2.21344
ENSBTAG00000009269	-1.14675	0.62183	0.000451981	0.00477539	GRIK3	-2.21414
ENSBTAG00000019539	-1.14788	-0.505311	0.00249891	0.0194714	MFAP3L	-2.21589
ENSBTAG00000011525	-1.14832	3.88497	0.0119381	0.0667285	SLC5A8	-2.21655
ENSBTAG00000052664	-1.14878	-2.9952	0.0105572	0.060585	ENSBTAG00000052664	-2.21726
ENSBTAG00000049812	-1.15019	-1.63504	0.000205619	0.00245781	ENSBTAG00000049812	-2.21943
ENSBTAG00000027868	-1.15037	-0.368329	0.000716232	0.00696976	DLG2	-2.21971
ENSBTAG00000053562	-1.15123	-2.48282	0.00266239	0.0205038	ENSBTAG00000053562	-2.22104
ENSBTAG00000001706	-1.1531	-0.539587	0.0138048	0.0743604	SLC9A2	-2.22392
ENSBTAG00000051392	-1.15451	-2.00168	0.0179905	0.091304	ENSBTAG00000051392	-2.22609
ENSBTAG00000053464	-1.15471	-2.38776	0.00146801	0.0125821	ENSBTAG00000053464	-2.2264
ENSBTAG00000000835	-1.15552	3.10048	0.00645104	0.0410661	BCAS1	-2.22765
ENSBTAG00000018576	-1.15559	-2.88641	0.00628956	0.0402866	DPYSL5	-2.22776
ENSBTAG00000043660	-1.15795	-1.65636	0.00079689	0.00762244	5S_rRNA	-2.23141
ENSBTAG00000010070	-1.15925	2.32957	2.75267e-05	0.00043745	GSDMA	-2.23341
ENSBTAG00000030189	-1.15965	0.555032	0.0123517	0.0683447	EFCAB6	-2.23404
ENSBTAG00000000535	-1.16024	0.463779	3.08209e-06	6.68961e-05	PCNX2	-2.23495
ENSBTAG00000027425	-1.16145	2.43032	0.0182652	0.0923591	CCDC190	-2.23682
ENSBTAG00000001000	-1.16157	0.475559	0.00311998	0.0232844	CA13	-2.23701
ENSBTAG00000051327	-1.16376	-0.718305	7.49167e-05	0.00103033	ENSBTAG00000051327	-2.2404
ENSBTAG00000007821	-1.16593	3.9166	0.00118228	0.0105175	NPHS1	-2.24377
ENSBTAG00000017602	-1.16594	2.79554	0.00149849	0.0127755	TMEM45B	-2.2438
ENSBTAG00000049604	-1.16652	0.119965	7.42787e-05	0.00102504	ENSBTAG00000049604	-2.24469
ENSBTAG00000002046	-1.16727	-1.64481	0.00159285	0.0134606	COX8B	-2.24587
ENSBTAG00000052600	-1.16755	2.44222	0.00511508	0.0343137	ENSBTAG00000052600	-2.2463
ENSBTAG00000025642	-1.16802	0.128388	0.0104282	0.0600714	RYR3	-2.24704
ENSBTAG00000001927	-1.1684	3.20214	8.59026e-05	0.00115764	ATP6V1C2	-2.24762
ENSBTAG00000019355	-1.16916	0.51356	0.000603361	0.00605324	KCNK10	-2.24881
ENSBTAG00000046350	-1.17037	4.56255	0.00672043	0.0424148	PKP1	-2.25069
ENSBTAG00000021764	-1.17043	1.19778	0.000164441	0.00204222	GLRB	-2.25078
ENSBTAG00000004081	-1.17089	-2.22869	0.00656812	0.0416335	FAT3	-2.2515
ENSBTAG00000048544	-1.17101	-1.39419	0.00271902	0.0208528	ENSBTAG00000048544	-2.25169
ENSBTAG00000001102	-1.17281	0.159167	0.0111471	0.0633639	SERPINB10	-2.25451
ENSBTAG00000004741	-1.17362	1.54347	7.44884e-05	0.00102579	IL12B	-2.25577
ENSBTAG00000046944	-1.17425	5.19508	0.0118922	0.0665588	ENSBTAG00000046944	-2.25676
ENSBTAG00000020198	-1.17491	0.69394	0.00771189	0.0474311	METRN	-2.25779
ENSBTAG00000009132	-1.17628	4.01108	0.000333842	0.00368526	TMPRSS2	-2.25993
ENSBTAG00000050640	-1.17676	-2.77083	0.00775971	0.0476911	ENSBTAG00000050640	-2.26069
ENSBTAG00000014439	-1.17717	3.91559	3.08316e-07	8.70537e-06	KMO	-2.26132
ENSBTAG00000004126	-1.17734	2.58476	0.0176323	0.0899201	MLF1	-2.26159
ENSBTAG00000015232	-1.17856	4.61641	0.000106969	0.00140344	RAPGEFL1	-2.2635
ENSBTAG00000039055	-1.17882	1.56811	0.00816016	0.0495159	ANKRD65	-2.26391
ENSBTAG00000002699	-1.17976	4.57766	7.60552e-10	3.95717e-08	KIT	-2.26539
ENSBTAG00000039540	-1.1808	-2.3929	0.011644	0.0655532	ENSBTAG00000039540	-2.26702
ENSBTAG00000034192	-1.18127	2.27996	0.0142911	0.0762959	KIAA2012	-2.26777
ENSBTAG00000052132	-1.18249	2.61534	1.81147e-05	0.000305946	FOXQ1	-2.26968
ENSBTAG00000022244	-1.18268	1.90626	1.53662e-09	7.49634e-08	ACTN3	-2.26998
ENSBTAG00000016739	-1.18893	5.55025	2.81662e-16	5.26728e-14	RASAL1	-2.27984
ENSBTAG00000032132	-1.19072	6.6227	4.24279e-22	1.738e-19	ELL3	-2.28266
ENSBTAG00000021161	-1.19099	-0.678574	0.000171432	0.00211471	CREG2	-2.28309
ENSBTAG00000035064	-1.19138	0.9376	0.00274427	0.0209841	C4H7orf57	-2.2837
ENSBTAG00000010802	-1.19188	-0.230665	0.000483111	0.0050354	KCNK7	-2.28451
ENSBTAG00000001350	-1.19242	-2.11775	0.00252931	0.0196667	ENSBTAG00000001350	-2.28535
ENSBTAG00000023146	-1.19315	-0.363663	7.43287e-05	0.00102504	ADAM32	-2.28652
ENSBTAG00000015106	-1.19333	7.55368	1.43142e-05	0.000250956	DSP	-2.2868
ENSBTAG00000019309	-1.19379	1.49354	1.69043e-05	0.000290639	ENSBTAG00000019309	-2.28752
ENSBTAG00000020514	-1.19648	-2.41504	0.00923846	0.0546577	ENSBTAG00000020514	-2.2918
ENSBTAG00000014359	-1.19665	-2.64516	0.00339186	0.0248605	DRAXIN	-2.29206
ENSBTAG00000030227	-1.19709	-1.8071	0.00830629	0.050284	PCDHA13	-2.29277
ENSBTAG00000048365	-1.199	2.85775	0.000843484	0.0079648	WNT7B	-2.29581
ENSBTAG00000051195	-1.20108	0.464084	1.1565e-07	3.63974e-06	ENSBTAG00000051195	-2.29912
ENSBTAG00000011941	-1.20131	3.90672	0.00988873	0.0576199	LYZ1	-2.29948
ENSBTAG00000007762	-1.20235	6.73058	5.19268e-06	0.000105851	ASIC3	-2.30114
ENSBTAG00000012015	-1.20288	0.972968	0.00374147	0.0269183	FSIP1	-2.30198
ENSBTAG00000053560	-1.20291	0.919509	3.62264e-05	0.00055091	ENSBTAG00000053560	-2.30203
ENSBTAG00000012722	-1.20307	-1.88543	0.00387102	0.0276576	ENSBTAG00000012722	-2.30229
ENSBTAG00000011048	-1.20418	0.631121	0.00239823	0.0188686	SPATA6L	-2.30407
ENSBTAG00000038268	-1.20889	-2.07105	0.00118784	0.0105524	ENSBTAG00000038268	-2.31159
ENSBTAG00000040088	-1.20942	4.23599	5.51184e-12	4.69453e-10	SLC9B2	-2.31244
ENSBTAG00000016924	-1.20953	1.06908	1.42454e-06	3.38208e-05	CAP2	-2.31263
ENSBTAG00000050991	-1.21005	0.854172	0.00285766	0.0216969	ENSBTAG00000050991	-2.31346
ENSBTAG00000005238	-1.21195	0.85595	4.26183e-06	8.85905e-05	NCKAP5	-2.31651
ENSBTAG00000016542	-1.21255	5.50566	1.03592e-14	1.42962e-12	LAMB3	-2.31747
ENSBTAG00000015058	-1.21264	0.708722	0.000283892	0.00321615	CDH4	-2.31761
ENSBTAG00000024552	-1.21328	-1.9033	0.00141678	0.0122202	SHH	-2.31865
ENSBTAG00000038976	-1.21546	-3.06637	0.014767	0.0780926	ZGLP1	-2.32215
ENSBTAG00000050688	-1.21809	1.57808	5.179e-07	1.38216e-05	ENSBTAG00000050688	-2.32638
ENSBTAG00000015574	-1.2192	-1.47708	0.000363116	0.00396234	RBP7	-2.32818
ENSBTAG00000051567	-1.21954	0.620975	0.00145843	0.012525	CDKN2B	-2.32873
ENSBTAG00000006988	-1.22157	-0.566057	0.00185617	0.0152506	M1AP	-2.332
ENSBTAG00000004212	-1.22262	-3.25335	0.0125009	0.0690076	ENSBTAG00000004212	-2.3337
ENSBTAG00000014670	-1.22414	0.101603	0.00038848	0.00420886	BEX5	-2.33616
ENSBTAG00000027320	-1.22614	1.27302	0.000239524	0.00278565	KCNB1	-2.3394
ENSBTAG00000014575	-1.22625	2.58321	0.000650792	0.00642502	COL4A5	-2.33958
ENSBTAG00000020750	-1.22691	6.48158	6.7398e-15	9.63549e-13	AFF2	-2.34065
ENSBTAG00000020223	-1.22751	0.53877	0.00406174	0.028726	CASQ1	-2.34162
ENSBTAG00000015793	-1.22811	-0.0789918	0.00134988	0.0117413	RAB38	-2.34259
ENSBTAG00000052655	-1.22819	-1.28972	1.81493e-05	0.00030633	IL26	-2.34272
ENSBTAG00000018077	-1.23015	4.23451	0.00164177	0.0137831	LYPD3	-2.34591
ENSBTAG00000018849	-1.236	5.29506	2.54419e-16	4.79254e-14	AICDA	-2.35545
ENSBTAG00000049861	-1.23911	1.76217	6.42196e-05	0.000904436	WC1	-2.36054
ENSBTAG00000004303	-1.2392	1.99305	3.82486e-05	0.000576776	SLC27A2	-2.36068
ENSBTAG00000018499	-1.24214	5.98446	7.25019e-06	0.00013984	ANXA8L1	-2.36549
ENSBTAG00000044340	-1.24372	-2.54024	0.0042619	0.029831	U6	-2.36808
ENSBTAG00000006156	-1.24443	3.78756	5.4735e-07	1.45473e-05	BST1	-2.36926
ENSBTAG00000053745	-1.24487	-0.495772	0.00431978	0.0300983	ENSBTAG00000053745	-2.36998
ENSBTAG00000033526	-1.24566	-1.41261	0.0016433	0.0137914	GNG13	-2.37128
ENSBTAG00000015317	-1.2461	-3.21705	0.0080255	0.0489284	SLC4A10	-2.372
ENSBTAG00000009596	-1.24875	0.703495	0.000175129	0.0021532	C8H9orf43	-2.37635
ENSBTAG00000043109	-1.25187	-3.14253	0.00632481	0.0404722	ENSBTAG00000043109	-2.3815
ENSBTAG00000006263	-1.25203	6.29794	5.22032e-10	2.81256e-08	GP2	-2.38176
ENSBTAG00000004263	-1.25307	4.01212	0.00556608	0.0365937	ATP6V0A4	-2.38347
ENSBTAG00000000665	-1.25333	-2.50735	0.00147653	0.0126298	HCRT	-2.38391
ENSBTAG00000010119	-1.25382	1.77663	0.0141463	0.0757574	ALDH1A2	-2.38473
ENSBTAG00000033562	-1.25421	-2.61403	0.00229618	0.0182106	LHX1	-2.38537
ENSBTAG00000046413	-1.2558	-2.40373	0.00162285	0.0136464	GRID2	-2.388
ENSBTAG00000051951	-1.25611	-1.94592	0.000898754	0.00840368	ENSBTAG00000051951	-2.3885
ENSBTAG00000048086	-1.25709	-2.76101	0.00315793	0.0235199	ENSBTAG00000048086	-2.39014
ENSBTAG00000047461	-1.25797	1.99778	4.82021e-05	0.000703991	ENSBTAG00000047461	-2.39159
ENSBTAG00000012541	-1.26098	2.76716	0.0155163	0.0813055	CHP2	-2.39658
ENSBTAG00000053187	-1.26196	-0.00388187	0.000691372	0.00675842	ENSBTAG00000053187	-2.39822
ENSBTAG00000002985	-1.26201	1.83904	1.03838e-06	2.56434e-05	KCNMB1	-2.3983
ENSBTAG00000046263	-1.26303	4.43443	3.71187e-06	7.85182e-05	ADAMTSL5	-2.39999
ENSBTAG00000044117	-1.26391	0.0796346	0.00627407	0.0402073	ANKRD45	-2.40146
ENSBTAG00000008095	-1.2644	-3.1725	0.00575382	0.0375465	ACER1	-2.40227
ENSBTAG00000012348	-1.2664	2.16263	0.00609915	0.0392912	LRRC71	-2.4056
ENSBTAG00000009797	-1.26866	2.3719	1.35764e-07	4.16607e-06	RIMBP2	-2.40937
ENSBTAG00000005343	-1.26914	1.94976	1.07125e-07	3.38795e-06	TPH1	-2.41017
ENSBTAG00000050814	-1.26941	1.83069	0.00704795	0.0440296	CFAP70	-2.41063
ENSBTAG00000018819	-1.27066	0.0418173	0.00453171	0.0312783	TENM1	-2.41272
ENSBTAG00000024497	-1.2708	-2.5958	0.00134624	0.0117175	CTRC	-2.41296
ENSBTAG00000010477	-1.27172	3.32692	0.00116802	0.0104158	TTC21A	-2.41448
ENSBTAG00000009235	-1.27266	1.48318	7.58321e-09	3.15137e-07	KCNMB3	-2.41607
ENSBTAG00000019795	-1.27316	-2.55374	0.00239432	0.01885	FBXO43	-2.4169
ENSBTAG00000009512	-1.27353	3.90733	0.000333868	0.00368526	EPS8L1	-2.41752
ENSBTAG00000023426	-1.27646	4.0921	5.66709e-12	4.81088e-10	FAIM	-2.42243
ENSBTAG00000014382	-1.27972	1.35325	0.000644131	0.00637877	KANK4	-2.42792
ENSBTAG00000049524	-1.28095	0.614128	0.013889	0.0747202	ENSBTAG00000049524	-2.42999
ENSBTAG00000018833	-1.28193	0.453392	1.72391e-06	4.02251e-05	SVOP	-2.43164
ENSBTAG00000021807	-1.28198	-0.691971	0.00010419	0.00137185	TAC3	-2.43173
ENSBTAG00000050902	-1.28277	-1.15098	6.53616e-05	0.00091823	ENSBTAG00000050902	-2.43305
ENSBTAG00000007955	-1.28303	-1.94786	0.000201684	0.00242086	SEZ6L2	-2.4335
ENSBTAG00000051558	-1.28382	-2.46322	0.000332086	0.0036703	ENSBTAG00000051558	-2.43483
ENSBTAG00000009155	-1.2858	-0.450524	0.000181677	0.00222417	SCN5A	-2.43817
ENSBTAG00000025667	-1.28656	0.773431	2.11903e-05	0.000350063	ASTN2	-2.43946
ENSBTAG00000012637	-1.28676	3.57219	1.90817e-06	4.39679e-05	ECRG4	-2.43979
ENSBTAG00000051108	-1.28712	-3.54925	0.0166491	0.0858638	ENSBTAG00000051108	-2.4404
ENSBTAG00000008942	-1.29	0.497207	0.000113341	0.00147355	NGEF	-2.44528
ENSBTAG00000014760	-1.29175	3.29676	1.69477e-05	0.000291191	FOXE1	-2.44825
ENSBTAG00000039340	-1.29307	2.23623	2.13145e-05	0.000351293	SCN4B	-2.45049
ENSBTAG00000016768	-1.29419	-1.1602	0.002834	0.0215553	SCN3B	-2.4524
ENSBTAG00000052127	-1.29422	-2.28247	0.0159511	0.082944	ENSBTAG00000052127	-2.45244
ENSBTAG00000034925	-1.29638	-3.29365	0.0196298	0.0976647	KHDC3L	-2.45611
ENSBTAG00000013764	-1.2971	-2.77355	0.0200355	0.0992813	OPTC	-2.45735
ENSBTAG00000004637	-1.29755	-1.24191	0.0130577	0.0712132	MARCHF10	-2.45811
ENSBTAG00000018607	-1.29764	2.92417	6.57822e-09	2.77392e-07	TSPEAR	-2.45826
ENSBTAG00000013356	-1.29929	-0.807093	0.0188765	0.0946833	CATHL3	-2.46107
ENSBTAG00000022861	-1.3035	-1.93978	0.000732845	0.00709731	KLRJ1	-2.46827
ENSBTAG00000011981	-1.30396	6.13043	2.67649e-17	5.80438e-15	MYBL1	-2.46906
ENSBTAG00000016523	-1.30538	2.88146	0.00167984	0.0140358	DNAH10	-2.47148
ENSBTAG00000021570	-1.30614	-2.04216	0.00160358	0.0135196	PLEKHG4	-2.47278
ENSBTAG00000013638	-1.30757	0.703206	0.00682676	0.0429389	IQCH	-2.47524
ENSBTAG00000001442	-1.30816	-2.32077	0.000690628	0.00675413	ENSBTAG00000001442	-2.47625
ENSBTAG00000009258	-1.31804	0.896752	0.00194901	0.015882	NEK11	-2.49327
ENSBTAG00000019152	-1.31981	-2.45438	0.000989774	0.00910303	NYAP2	-2.49633
ENSBTAG00000054752	-1.32238	-1.86491	0.000171859	0.00211602	ENSBTAG00000054752	-2.50078
ENSBTAG00000009673	-1.32395	-0.171304	1.25842e-05	0.000224282	SLC9B1	-2.5035
ENSBTAG00000004557	-1.32444	2.6989	0.000222096	0.00261718	DHRS9	-2.50435
ENSBTAG00000052073	-1.32504	-0.329664	0.0107202	0.0612777	SPATA17	-2.5054
ENSBTAG00000004921	-1.32629	0.208777	0.00991447	0.0577438	ENSBTAG00000004921	-2.50758
ENSBTAG00000018244	-1.32644	-0.470029	0.00024772	0.00286421	VSTM2B	-2.50784
ENSBTAG00000023411	-1.32678	1.19058	0.00102131	0.00933316	INHCA	-2.50841
ENSBTAG00000008509	-1.32723	0.678861	8.93222e-06	0.000167281	SLC38A3	-2.50921
ENSBTAG00000004099	-1.32865	1.89195	0.0139204	0.0748114	CCDC170	-2.51168
ENSBTAG00000049488	-1.3306	-3.4508	0.00873065	0.0522765	ENSBTAG00000049488	-2.51507
ENSBTAG00000005585	-1.3309	-1.6516	5.96026e-05	0.000845377	ANXA13	-2.5156
ENSBTAG00000049261	-1.33159	-2.92926	0.00329235	0.0242759	ENSBTAG00000049261	-2.51679
ENSBTAG00000016826	-1.33176	0.10966	0.000804551	0.00768148	GPR176	-2.51709
ENSBTAG00000012061	-1.33404	1.32766	9.66303e-08	3.09781e-06	POU3F1	-2.52108
ENSBTAG00000002408	-1.33615	4.18406	0.00249524	0.0194546	FHAD1	-2.52477
ENSBTAG00000017031	-1.33727	2.07024	0.00306602	0.022988	ENSBTAG00000017031	-2.52672
ENSBTAG00000018520	-1.33768	-2.90747	0.00686136	0.0430998	SCN1A	-2.52745
ENSBTAG00000015238	-1.34068	2.03796	0.000996381	0.00915075	DSC3	-2.5327
ENSBTAG00000012979	-1.34147	0.722945	0.000843331	0.0079648	ZMYND12	-2.5341
ENSBTAG00000018453	-1.34667	1.02907	4.55471e-08	1.56934e-06	ANKRD37	-2.54325
ENSBTAG00000001917	-1.34731	2.86651	0.00326493	0.0241151	C15H11orf16	-2.54438
ENSBTAG00000052515	-1.34781	-2.70057	0.000739572	0.00715373	TMIE	-2.54525
ENSBTAG00000017277	-1.34843	2.10432	0.0162242	0.0841605	RAB36	-2.54634
ENSBTAG00000010103	-1.3486	-0.113258	1.1978e-06	2.9025e-05	TRIM9	-2.54665
ENSBTAG00000020010	-1.34996	-2.40228	0.000798724	0.00763715	SPATA1	-2.54905
ENSBTAG00000006485	-1.35023	-3.15734	0.0128165	0.0702388	TREML1	-2.54953
ENSBTAG00000021735	-1.35222	-1.67842	8.67661e-05	0.00116745	GALNT14	-2.55305
ENSBTAG00000049629	-1.35449	-3.2867	0.0158747	0.082713	CATHL6	-2.55706
ENSBTAG00000053192	-1.35668	-1.81086	0.00010293	0.00135664	NRN1L	-2.56096
ENSBTAG00000015191	-1.35676	-1.72168	0.000166448	0.00206317	ABCC6	-2.56109
ENSBTAG00000051330	-1.3569	0.0420211	0.000251413	0.00290171	WC-7	-2.56134
ENSBTAG00000019980	-1.35862	-1.06873	0.000303295	0.00340311	DGKI	-2.5644
ENSBTAG00000013578	-1.36132	4.00906	4.91043e-08	1.67623e-06	CHI3L2	-2.5692
ENSBTAG00000001959	-1.36172	-1.31989	0.000118192	0.00153252	TFAP2E	-2.56991
ENSBTAG00000001326	-1.36235	-2.76678	0.0105775	0.0606741	SLC44A5	-2.57104
ENSBTAG00000000731	-1.36273	-3.0368	0.00583611	0.0379597	WFIKKN2	-2.57171
ENSBTAG00000017645	-1.36293	-3.4363	0.0171853	0.0880919	ENSBTAG00000017645	-2.57207
ENSBTAG00000048737	-1.36333	2.81348	0.000275175	0.00312839	DEFB10	-2.57279
ENSBTAG00000014391	-1.36368	-2.91709	0.00103731	0.00945145	CRB2	-2.57341
ENSBTAG00000051867	-1.36433	0.72354	4.10582e-06	8.58663e-05	ENSBTAG00000051867	-2.57457
ENSBTAG00000015651	-1.36803	1.91985	0.00671076	0.0423641	ENSBTAG00000015651	-2.58117
ENSBTAG00000003910	-1.36948	-2.02145	0.000675868	0.00662443	SH2D4B	-2.58378
ENSBTAG00000047138	-1.37029	-1.9587	0.00681966	0.0429151	AVPR2	-2.58523
ENSBTAG00000005630	-1.37066	3.52782	0.000843051	0.0079648	VWA7	-2.58588
ENSBTAG00000003865	-1.37159	0.505466	7.05698e-05	0.000980191	CASR	-2.58755
ENSBTAG00000010716	-1.37189	0.885945	0.000413403	0.00442134	FRAS1	-2.5881
ENSBTAG00000013247	-1.37266	-3.3512	0.0109271	0.0623192	NLRP5	-2.58947
ENSBTAG00000013760	-1.37342	0.618693	0.0027902	0.021266	COL4A6	-2.59084
ENSBTAG00000033429	-1.37558	1.46688	0.000407567	0.0043716	FAM229B	-2.59473
ENSBTAG00000008175	-1.37834	3.03462	2.51147e-09	1.15532e-07	ZNF713	-2.59968
ENSBTAG00000015261	-1.37964	1.93279	2.53522e-08	9.30675e-07	CARD14	-2.60203
ENSBTAG00000002011	-1.38015	-1.93224	0.0104541	0.0601803	KIAA0895	-2.60296
ENSBTAG00000003827	-1.38074	-2.99523	0.00462271	0.0318214	RIMS2	-2.60402
ENSBTAG00000014829	-1.3819	0.09752	1.10795e-08	4.44681e-07	MYRFL	-2.60611
ENSBTAG00000048587	-1.38291	-1.26533	0.00204827	0.0165475	ENSBTAG00000048587	-2.60794
ENSBTAG00000030199	-1.3834	-3.5308	0.0136571	0.0737188	ENSBTAG00000030199	-2.60882
ENSBTAG00000001003	-1.38358	-1.91165	0.00332581	0.0244694	CKMT2	-2.60914
ENSBTAG00000051967	-1.38406	-3.20118	0.0124826	0.0689359	ENSBTAG00000051967	-2.61003
ENSBTAG00000002858	-1.38413	-0.588696	0.00168567	0.0140601	ACBD7	-2.61014
ENSBTAG00000011375	-1.38516	-1.02552	5.26503e-05	0.000756962	SHC3	-2.61201
ENSBTAG00000010314	-1.38619	-2.85397	0.0102854	0.0595277	ICAM4	-2.61388
ENSBTAG00000021992	-1.38855	-1.28108	0.000289496	0.00326531	CAVIN4	-2.61815
ENSBTAG00000014925	-1.38894	-2.87951	0.00185684	0.0152513	NPAS4	-2.61887
ENSBTAG00000007890	-1.38924	-2.35036	0.000621536	0.00619304	SEC14L5	-2.61941
ENSBTAG00000055241	-1.38976	1.13559	2.03328e-08	7.64912e-07	ENSBTAG00000055241	-2.62036
ENSBTAG00000017810	-1.38982	3.37335	0.00557122	0.0366123	EFHC1	-2.62046
ENSBTAG00000048395	-1.39157	-2.70299	0.000282727	0.00320577	ENSBTAG00000048395	-2.62365
ENSBTAG00000026796	-1.39612	3.29002	3.55071e-08	1.25697e-06	ENSBTAG00000026796	-2.63192
ENSBTAG00000019002	-1.3967	-1.51476	0.00531372	0.0353249	SLC2A12	-2.63298
ENSBTAG00000019402	-1.39791	2.24223	0.00928001	0.0548246	CFAP100	-2.63519
ENSBTAG00000039820	-1.39851	-0.634971	0.0197599	0.0982362	CLDN8	-2.6363
ENSBTAG00000005717	-1.39882	-1.30217	0.00379864	0.0272386	GJB5	-2.63686
ENSBTAG00000003595	-1.40017	1.73953	0.0173036	0.088514	FAM216B	-2.63933
ENSBTAG00000009520	-1.40298	-3.20614	0.0117917	0.066125	ADCY1	-2.64447
ENSBTAG00000021326	-1.40427	4.78253	2.75751e-06	6.05128e-05	CCL20	-2.64683
ENSBTAG00000014833	-1.40636	-2.48926	0.00303341	0.0227989	NEU4	-2.65068
ENSBTAG00000006683	-1.40728	-0.355122	0.0153505	0.0806821	ZFYVE28	-2.65237
ENSBTAG00000047043	-1.41009	-0.140233	0.0027151	0.0208289	DCXR	-2.65753
ENSBTAG00000039113	-1.41187	-2.89864	0.00176748	0.0146243	MSGN1	-2.66082
ENSBTAG00000031794	-1.41379	-3.11623	0.00345676	0.0252429	PSPN	-2.66436
ENSBTAG00000020032	-1.41568	0.945335	0.0131155	0.0714319	CEP126	-2.66786
ENSBTAG00000009215	-1.41581	-3.60809	0.0141962	0.0759458	NR1I3	-2.66809
ENSBTAG00000001703	-1.41802	-3.16243	0.00988119	0.0575916	SYT13	-2.67218
ENSBTAG00000046989	-1.41825	-1.53979	1.72473e-05	0.000294573	MANEAL	-2.67261
ENSBTAG00000055050	-1.41977	-2.65752	0.00904796	0.0537525	TPO	-2.67542
ENSBTAG00000011992	-1.4199	-3.18209	0.00375351	0.0269899	PTH2R	-2.67567
ENSBTAG00000006359	-1.42238	4.00082	0.000238629	0.00277793	EPHA1	-2.68027
ENSBTAG00000010979	-1.42369	-2.85776	0.0189961	0.0950618	CDKL3	-2.68271
ENSBTAG00000046759	-1.42462	-3.21624	0.00356187	0.0258283	ENSBTAG00000046759	-2.68444
ENSBTAG00000003600	-1.43043	-2.21332	0.00474694	0.0322975	CAPN8	-2.69526
ENSBTAG00000033220	-1.43074	1.29743	0.00874119	0.0522911	CFAP141	-2.69584
ENSBTAG00000001094	-1.43433	-0.556734	0.00103748	0.00945145	MTUS2	-2.70257
ENSBTAG00000015118	-1.43487	-0.368656	0.000648541	0.00641261	PNPLA1	-2.70357
ENSBTAG00000050341	-1.44124	-3.6482	0.0162768	0.0843826	ENSBTAG00000050341	-2.71553
ENSBTAG00000033423	-1.44143	-0.558235	0.00153601	0.0130609	EFNA3	-2.7159
ENSBTAG00000019628	-1.44232	1.50808	0.000832838	0.00790767	EDAR	-2.71758
ENSBTAG00000018645	-1.44239	-1.05302	0.00289661	0.0219216	DLX5	-2.71771
ENSBTAG00000054867	-1.44317	-3.14838	0.00261315	0.0201848	bta-mir-10171	-2.71918
ENSBTAG00000055278	-1.44537	-1.42196	0.000630141	0.00626427	NEGR1	-2.72332
ENSBTAG00000003432	-1.4525	2.85762	4.08801e-11	2.89833e-09	ZAN	-2.73682
ENSBTAG00000051383	-1.45672	3.98743	8.16718e-05	0.00110815	DEFB7	-2.74484
ENSBTAG00000051412	-1.45741	1.13837	1.76738e-07	5.29128e-06	HBA	-2.74615
ENSBTAG00000015085	-1.45969	3.15466	0.00573606	0.0374666	CLIC3	-2.75049
ENSBTAG00000007210	-1.46095	-1.00145	1.27662e-05	0.000227056	RBFOX1	-2.75289
ENSBTAG00000010632	-1.46437	-2.43335	0.000181772	0.00222428	FABP6	-2.75943
ENSBTAG00000051192	-1.4656	-2.77138	0.00446195	0.0309043	ENSBTAG00000051192	-2.76178
ENSBTAG00000022917	-1.46941	1.24606	0.00926387	0.0547829	FANK1	-2.76908
ENSBTAG00000043738	-1.47065	-3.48889	0.00574249	0.0374985	7SK	-2.77146
ENSBTAG00000045923	-1.47293	1.66169	9.3123e-07	2.34461e-05	BOLA-DYB	-2.77584
ENSBTAG00000051261	-1.47501	-1.49265	1.14522e-06	2.79345e-05	ENSBTAG00000051261	-2.77985
ENSBTAG00000026025	-1.4788	-3.58232	0.0146274	0.0776302	ENSBTAG00000026025	-2.78717
ENSBTAG00000051540	-1.47894	-3.28359	0.011736	0.0658843	FNDC5	-2.78744
ENSBTAG00000016814	-1.47926	-3.04603	0.012843	0.0703245	CHAT	-2.78806
ENSBTAG00000014485	-1.47949	1.45158	6.92604e-05	0.000964599	POF1B	-2.7885
ENSBTAG00000020516	-1.48038	-3.39832	0.00326453	0.0241151	ENSBTAG00000020516	-2.79022
ENSBTAG00000020622	-1.48285	-0.233259	5.17464e-07	1.38216e-05	COL9A2	-2.795
ENSBTAG00000014574	-1.48354	2.85185	0.0143985	0.0767098	CFAP43	-2.79635
ENSBTAG00000020667	-1.48375	-2.91868	0.00214367	0.0171806	KCNQ3	-2.79675
ENSBTAG00000009549	-1.48763	1.15342	0.0154705	0.0811641	RSPH9	-2.80428
ENSBTAG00000020402	-1.48938	1.24896	0.00168798	0.0140749	TDRD9	-2.80769
ENSBTAG00000026004	-1.48996	0.196895	0.000258257	0.00296478	CNTNAP4	-2.80882
ENSBTAG00000005704	-1.4907	0.0931423	0.000703266	0.00686689	IL1RL2	-2.81026
ENSBTAG00000027841	-1.49076	0.2735	0.00193052	0.0157512	ENSBTAG00000027841	-2.81036
ENSBTAG00000050755	-1.49103	-3.63538	0.0146252	0.0776302	ENSBTAG00000050755	-2.8109
ENSBTAG00000053373	-1.4916	2.04587	0.0137738	0.0742708	ENSBTAG00000053373	-2.812
ENSBTAG00000019254	-1.49172	0.609924	0.0173738	0.0887921	CFAP77	-2.81224
ENSBTAG00000000582	-1.49193	3.41552	1.14143e-05	0.000206715	LY6G6E	-2.81264
ENSBTAG00000017466	-1.49268	-1.25445	0.000139846	0.00177959	HCN4	-2.81412
ENSBTAG00000054260	-1.49404	-1.99675	0.000384659	0.00417066	ENSBTAG00000054260	-2.81677
ENSBTAG00000006451	-1.49463	-2.96645	0.00743922	0.0459731	GAP43	-2.81792
ENSBTAG00000013509	-1.4966	0.487555	0.0198478	0.098635	TTC16	-2.82177
ENSBTAG00000017883	-1.49733	-1.17491	1.46752e-05	0.000256642	LRRC38	-2.82321
ENSBTAG00000051294	-1.49891	-3.48385	0.00651228	0.0413641	ENSBTAG00000051294	-2.8263
ENSBTAG00000009327	-1.50098	-1.77429	4.78587e-05	0.000699768	SEPTIN14	-2.83034
ENSBTAG00000003101	-1.5011	-0.740982	0.000153905	0.00193182	SALL4	-2.83059
ENSBTAG00000008319	-1.50145	-2.84505	0.00196216	0.0159841	DUSP9	-2.83127
ENSBTAG00000048984	-1.50598	-1.69188	5.44853e-05	0.000780734	ENSBTAG00000048984	-2.84018
ENSBTAG00000018570	-1.51177	1.84686	0.000463771	0.00487716	SDR16C5	-2.8516
ENSBTAG00000010977	-1.51804	0.466847	3.35188e-05	0.000516122	FRZB	-2.86402
ENSBTAG00000050476	-1.51823	-2.32559	0.00209789	0.0168766	ENSBTAG00000050476	-2.8644
ENSBTAG00000010670	-1.52	0.414512	0.00115067	0.0103073	VSIG8	-2.86791
ENSBTAG00000019445	-1.52147	-3.5741	0.0115444	0.0651208	C4H7orf31	-2.87084
ENSBTAG00000013763	-1.52452	-3.7811	0.0157716	0.0822921	C26H10orf82	-2.87691
ENSBTAG00000044119	-1.52604	-1.7327	4.02933e-05	0.000603861	KSR2	-2.87994
ENSBTAG00000047423	-1.52643	-3.4327	0.00988165	0.0575916	ERICH4	-2.88073
ENSBTAG00000054263	-1.53196	-2.40026	8.64404e-05	0.00116428	ENSBTAG00000054263	-2.89178
ENSBTAG00000000419	-1.53407	-2.72708	0.000492516	0.00511278	PHEX	-2.89602
ENSBTAG00000007204	-1.53707	3.2501	8.95949e-07	2.26906e-05	KRT80	-2.90204
ENSBTAG00000053355	-1.53848	0.00709283	0.0175414	0.0895529	EFCAB10	-2.90489
ENSBTAG00000000138	-1.53972	0.119763	4.45739e-08	1.54198e-06	CCDC178	-2.90737
ENSBTAG00000008139	-1.54273	0.0434574	0.000197203	0.00237481	HOXA3	-2.91346
ENSBTAG00000053899	-1.54648	-1.67589	0.0043719	0.0303621	ENSBTAG00000053899	-2.92104
ENSBTAG00000014232	-1.54811	-2.2318	0.00185416	0.0152438	GAL3ST1	-2.92433
ENSBTAG00000039483	-1.54821	4.74609	0.00349281	0.0254539	DSG3	-2.92454
ENSBTAG00000000445	-1.55153	-3.11426	0.00191295	0.0156275	PDE6C	-2.93128
ENSBTAG00000054385	-1.5516	0.0696826	0.000473617	0.00495244	ENSBTAG00000054385	-2.93141
ENSBTAG00000031618	-1.55301	0.129514	0.0117048	0.0657953	WDR49	-2.93428
ENSBTAG00000003833	-1.55552	-0.219084	1.23126e-07	3.83759e-06	SLC35G2	-2.9394
ENSBTAG00000005805	-1.55709	1.85378	3.83452e-13	4.19311e-11	EPHX4	-2.9426
ENSBTAG00000022960	-1.55981	-3.55937	0.00780463	0.0478645	HEPHL1	-2.94815
ENSBTAG00000050729	-1.56108	-2.71349	0.000420285	0.00448379	ENSBTAG00000050729	-2.95074
ENSBTAG00000015094	-1.56226	6.97245	1.7455e-05	0.000297531	VNN1	-2.95317
ENSBTAG00000003120	-1.56248	4.00368	2.88674e-16	5.35958e-14	ZNF385B	-2.95362
ENSBTAG00000009649	-1.56254	3.60685	0.0109537	0.0624435	DRC1	-2.95373
ENSBTAG00000018926	-1.56553	-0.57654	0.000122646	0.00158335	LEAP2	-2.95987
ENSBTAG00000054623	-1.56637	-3.09047	0.00386917	0.0276521	HOXB9	-2.96159
ENSBTAG00000012638	-1.56687	7.50125	0.000165267	0.0020505	S100A12	-2.96261
ENSBTAG00000019330	-1.56816	-2.08606	2.43467e-05	0.000394176	PROK2	-2.96526
ENSBTAG00000035544	-1.56962	-1.93426	1.08607e-05	0.00019808	CYP46A1	-2.96827
ENSBTAG00000003871	-1.57067	4.60888	0.000772381	0.00742567	CYP2B6	-2.97042
ENSBTAG00000049769	-1.57114	-2.18538	0.00206214	0.016641	ENSBTAG00000049769	-2.97139
ENSBTAG00000052617	-1.57137	-3.32972	0.00164866	0.0138274	ENSBTAG00000052617	-2.97187
ENSBTAG00000012031	-1.57326	2.67642	7.72623e-08	2.53034e-06	ATG9B	-2.97576
ENSBTAG00000053885	-1.57456	-0.101754	0.00431991	0.0300983	ENSBTAG00000053885	-2.97844
ENSBTAG00000004561	-1.57836	0.174744	2.44064e-07	7.10898e-06	PAX6	-2.98631
ENSBTAG00000011924	-1.58024	0.650754	0.0181573	0.0919695	CFAP73	-2.9902
ENSBTAG00000037983	-1.58049	-1.69965	5.57625e-05	0.000797205	CEACAM16	-2.99071
ENSBTAG00000018703	-1.58063	-1.75894	0.00423193	0.0296453	OSTN	-2.991
ENSBTAG00000011624	-1.58146	-3.0096	0.00467891	0.0320884	FGF21	-2.99272
ENSBTAG00000034586	-1.5819	3.4354	0.000544917	0.00555617	MAL	-2.99365
ENSBTAG00000031135	-1.5825	1.2857	4.04803e-07	1.11611e-05	CTXN3	-2.99488
ENSBTAG00000049054	-1.58611	-3.35683	0.00283271	0.0215518	ENSBTAG00000049054	-3.00238
ENSBTAG00000001952	-1.5863	2.20548	0.000420251	0.00448379	PROM2	-3.00277
ENSBTAG00000049330	-1.58681	-3.19524	0.00129422	0.0113335	ENSBTAG00000049330	-3.00384
ENSBTAG00000009331	-1.58799	1.85455	4.6071e-05	0.000676696	CPAMD8	-3.00631
ENSBTAG00000014761	-1.58886	-1.32632	0.00328122	0.0242007	PGA5	-3.00811
ENSBTAG00000002928	-1.59023	-2.59791	0.0149042	0.0787535	AMTN	-3.01097
ENSBTAG00000030297	-1.59602	-3.19512	0.00314891	0.0234654	ENSBTAG00000030297	-3.02308
ENSBTAG00000047203	-1.59802	1.00478	0.0189163	0.0947986	TSPAN19	-3.02728
ENSBTAG00000013305	-1.60059	-1.98896	9.09103e-07	2.29337e-05	ENSBTAG00000013305	-3.03268
ENSBTAG00000017672	-1.6016	-1.71639	7.31151e-06	0.000140707	HAS1	-3.0348
ENSBTAG00000002581	-1.60469	0.459309	4.49844e-05	0.000664189	BOLA-DYA	-3.0413
ENSBTAG00000014523	-1.60618	2.19525	1.81869e-11	1.37237e-09	DIRAS2	-3.04444
ENSBTAG00000051277	-1.6142	0.410947	0.000836162	0.0079334	ENSBTAG00000051277	-3.06142
ENSBTAG00000016279	-1.61491	-1.40434	0.000128234	0.00164972	EMILIN3	-3.06291
ENSBTAG00000051087	-1.61621	-3.22965	0.000984826	0.00906075	ENSBTAG00000051087	-3.06569
ENSBTAG00000037553	-1.61652	-3.17871	0.0145125	0.0772533	KRT33A	-3.06634
ENSBTAG00000048406	-1.61882	-2.5611	0.0114606	0.0647327	ENSBTAG00000048406	-3.07124
ENSBTAG00000013183	-1.62247	0.762647	1.04107e-07	3.31691e-06	COL23A1	-3.07903
ENSBTAG00000054974	-1.62275	-1.99496	3.79481e-05	0.00057304	GRM8	-3.07962
ENSBTAG00000013469	-1.62312	2.12132	0.000558043	0.00567208	SRCIN1	-3.0804
ENSBTAG00000005527	-1.62448	-0.792847	0.00186857	0.0153281	GIPR	-3.08332
ENSBTAG00000019919	-1.62614	1.87296	0.00410581	0.0289953	ENSBTAG00000019919	-3.08685
ENSBTAG00000025337	-1.62685	-3.19452	0.0052194	0.0348234	MYH13	-3.08837
ENSBTAG00000048955	-1.62689	-2.00464	0.000649842	0.00641809	ENSBTAG00000048955	-3.08847
ENSBTAG00000023374	-1.62797	2.02377	1.19549e-05	0.000215297	FUT1	-3.09078
ENSBTAG00000053557	-1.62852	5.2328	8.30108e-11	5.56431e-09	DEFB4A	-3.09197
ENSBTAG00000009419	-1.63044	5.82061	3.23589e-08	1.15289e-06	TRIM29	-3.09608
ENSBTAG00000044033	-1.63385	0.430146	2.7314e-07	7.84086e-06	EDIL3	-3.1034
ENSBTAG00000004836	-1.63457	-1.05923	0.00962471	0.0564639	NRK	-3.10494
ENSBTAG00000052398	-1.63495	-3.48126	0.0142772	0.0762683	ENSBTAG00000052398	-3.10577
ENSBTAG00000021316	-1.63505	-1.26545	2.09265e-06	4.76235e-05	COL4A3	-3.10599
ENSBTAG00000000008	-1.63564	-3.49282	0.00611273	0.0393492	KCNJ1	-3.10725
ENSBTAG00000010847	-1.63764	-0.126646	0.00984366	0.057461	FOXN4	-3.11157
ENSBTAG00000014992	-1.6379	0.739525	0.00267317	0.0205623	GPR37L1	-3.11213
ENSBTAG00000014143	-1.63793	-0.711813	8.03068e-05	0.00109193	ASB5	-3.11218
ENSBTAG00000009772	-1.63816	-0.346023	1.27433e-06	3.06208e-05	LIX1	-3.11269
ENSBTAG00000025652	-1.63956	-2.63157	0.00241797	0.0189841	BEST2	-3.11571
ENSBTAG00000020373	-1.64256	3.00447	4.92147e-13	5.24828e-11	CFAP20DC	-3.12219
ENSBTAG00000013778	-1.64271	2.29035	0.0170719	0.0876416	DNAI3	-3.12253
ENSBTAG00000030652	-1.64491	-2.8008	0.00178881	0.0147725	TEX33	-3.12727
ENSBTAG00000006278	-1.64561	0.0645846	0.00540438	0.0357893	FAM83C	-3.12879
ENSBTAG00000021876	-1.64655	-1.65635	8.55683e-05	0.00115434	WDR72	-3.13084
ENSBTAG00000013976	-1.64894	0.992129	3.52611e-09	1.58258e-07	AGBL3	-3.13603
ENSBTAG00000001915	-1.65768	-2.68749	0.0173118	0.0885387	APOH	-3.15508
ENSBTAG00000048377	-1.65782	2.90186	0.00728346	0.0452708	TMPRSS11BNL	-3.15539
ENSBTAG00000054024	-1.65938	-3.80653	0.00965172	0.0565967	ENSBTAG00000054024	-3.15881
ENSBTAG00000021408	-1.6613	3.54065	0.000665848	0.00654839	FMO1	-3.16302
ENSBTAG00000020406	-1.66148	2.35449	1.05342e-05	0.000192668	GPC3	-3.1634
ENSBTAG00000055020	-1.66447	-3.17882	0.00287867	0.0218242	ENSBTAG00000055020	-3.16998
ENSBTAG00000009059	-1.66806	-1.95837	0.00603996	0.0390171	PITX2	-3.17786
ENSBTAG00000022005	-1.67421	-1.74891	0.00218331	0.0174496	TLDC2	-3.19145
ENSBTAG00000022142	-1.67497	-0.898978	0.00607672	0.0392032	SCGB1C1	-3.19313
ENSBTAG00000038854	-1.68346	-3.42074	0.00324399	0.0240021	CLEC2L	-3.21197
ENSBTAG00000020361	-1.6858	0.779081	2.63754e-05	0.000422777	SLC35F3	-3.21718
ENSBTAG00000020705	-1.69455	-1.11688	0.000448291	0.00474336	PRSS12	-3.23675
ENSBTAG00000050611	-1.69721	0.794712	1.55725e-05	0.000270194	ENSBTAG00000050611	-3.24272
ENSBTAG00000009639	-1.69926	0.904125	3.83581e-05	0.000577879	SMPD3	-3.24734
ENSBTAG00000007736	-1.69954	-2.81493	0.00116691	0.010413	OC90	-3.24797
ENSBTAG00000027126	-1.70041	-0.352349	0.00218047	0.0174376	MUC15	-3.24993
ENSBTAG00000001331	-1.70115	-1.3336	0.00125316	0.0110301	ERICH6	-3.2516
ENSBTAG00000002150	-1.70408	0.0107327	1.13793e-05	0.000206225	IL17A	-3.25821
ENSBTAG00000054156	-1.70548	-3.20666	0.00690884	0.0433284	ENSBTAG00000054156	-3.26138
ENSBTAG00000042841	-1.70696	-3.855	0.00860497	0.051716	U6	-3.26472
ENSBTAG00000004903	-1.71054	7.76142	3.04035e-05	0.000474666	KRT15	-3.27284
ENSBTAG00000052078	-1.71477	-2.04262	1.41703e-05	0.00024911	ENSBTAG00000052078	-3.28245
ENSBTAG00000001338	-1.71906	0.0876966	2.10333e-08	7.88962e-07	CCR3	-3.29222
ENSBTAG00000053767	-1.72065	-0.223096	0.00160827	0.0135415	ENSBTAG00000053767	-3.29584
ENSBTAG00000053259	-1.72084	-2.29535	0.00491455	0.0332363	ENSBTAG00000053259	-3.29628
ENSBTAG00000049605	-1.72639	-3.85224	0.00978134	0.0572138	ENSBTAG00000049605	-3.30899
ENSBTAG00000026637	-1.72858	0.402903	0.000342701	0.00376825	ENSBTAG00000026637	-3.31402
ENSBTAG00000052427	-1.73163	-3.56973	0.00812018	0.0493932	ENSBTAG00000052427	-3.32104
ENSBTAG00000052558	-1.73883	-3.97822	0.0158168	0.0824612	ENSBTAG00000052558	-3.33765
ENSBTAG00000004095	-1.73895	-3.2967	0.0022371	0.0178298	FAM166A	-3.33791
ENSBTAG00000008714	-1.7392	-1.81548	0.000148778	0.0018812	CLSTN2	-3.3385
ENSBTAG00000024195	-1.74141	1.82223	0.000660692	0.00650533	LDLRAD1	-3.34363
ENSBTAG00000010029	-1.74284	-2.61009	0.00120495	0.010675	ERC2	-3.34693
ENSBTAG00000034384	-1.74724	3.59359	1.80558e-05	0.000305352	VWA3B	-3.35717
ENSBTAG00000024058	-1.74989	-1.47861	2.4901e-08	9.19344e-07	EGR4	-3.36333
ENSBTAG00000031018	-1.75035	1.30167	0.00619922	0.039823	ENSBTAG00000031018	-3.36439
ENSBTAG00000046662	-1.75084	-0.476429	0.00127661	0.0112059	TRPM5	-3.36554
ENSBTAG00000006811	-1.7515	0.11652	0.0039163	0.0279348	EPHA3	-3.36709
ENSBTAG00000020426	-1.75205	-0.844144	0.000184827	0.00225631	TFAP2B	-3.36837
ENSBTAG00000002609	-1.75217	-2.80453	0.000181924	0.00222508	TMIGD1	-3.36864
ENSBTAG00000055249	-1.75251	-2.99928	0.00457275	0.0315279	ENSBTAG00000055249	-3.36945
ENSBTAG00000048830	-1.7534	-2.65013	2.1427e-05	0.000352658	ENSBTAG00000048830	-3.37152
ENSBTAG00000038735	-1.75602	2.38117	0.0164517	0.0851183	LHB	-3.37766
ENSBTAG00000010517	-1.7585	4.55737	7.33151e-05	0.00101559	EVPL	-3.38347
ENSBTAG00000053032	-1.75967	-2.68906	0.00111251	0.0100072	ENSBTAG00000053032	-3.38621
ENSBTAG00000048647	-1.76144	-3.34534	0.000525946	0.00538828	bta-mir-12017	-3.39037
ENSBTAG00000001545	-1.76158	2.71762	3.24075e-05	0.000502005	SLC34A2	-3.39069
ENSBTAG00000014990	-1.76837	-3.43632	0.00587633	0.0381273	SLC18A3	-3.40669
ENSBTAG00000014296	-1.77002	2.78033	0.0035141	0.0255632	NCCRP1	-3.41059
ENSBTAG00000017489	-1.77068	-3.77448	0.00793992	0.0485481	TSHR	-3.41216
ENSBTAG00000040268	-1.77118	-1.56544	0.000991672	0.00911074	UBE2U	-3.41334
ENSBTAG00000050658	-1.77285	0.141081	0.0183062	0.0924334	ENSBTAG00000050658	-3.41728
ENSBTAG00000002070	-1.77412	1.19474	0.000569744	0.00577736	KLC3	-3.4203
ENSBTAG00000051751	-1.7748	-0.801054	6.85281e-06	0.00013287	ENSBTAG00000051751	-3.4219
ENSBTAG00000008798	-1.77692	2.1878	0.010399	0.0599705	DRC3	-3.42693
ENSBTAG00000007094	-1.78038	-3.19797	0.00204771	0.0165475	MINAR1	-3.43516
ENSBTAG00000005604	-1.78219	-1.79336	4.33777e-07	1.19217e-05	POPDC2	-3.43947
ENSBTAG00000044167	-1.78228	-3.53471	0.00812661	0.0493932	TOPAZ1	-3.43969
ENSBTAG00000014251	-1.78459	-0.0411752	9.01744e-09	3.68801e-07	MMP20	-3.4452
ENSBTAG00000011186	-1.78595	-1.34157	4.32399e-08	1.49985e-06	BEST1	-3.44846
ENSBTAG00000025826	-1.78779	0.539528	1.97307e-11	1.47591e-09	SLC24A1	-3.45285
ENSBTAG00000025071	-1.78972	0.969762	3.21702e-10	1.85731e-08	TENM2	-3.45748
ENSBTAG00000007302	-1.79038	-1.30716	0.0165546	0.0854962	SLC2A5	-3.45907
ENSBTAG00000051068	-1.79086	-3.83364	0.00552706	0.0364148	ENSBTAG00000051068	-3.4602
ENSBTAG00000034645	-1.79214	1.88526	9.36996e-07	2.35453e-05	PON3	-3.46327
ENSBTAG00000029896	-1.79434	-3.89533	0.0129759	0.0709187	bta-mir-181b-2	-3.46858
ENSBTAG00000009249	-1.79571	-2.06052	2.01242e-06	4.60836e-05	OTP	-3.47186
ENSBTAG00000012280	-1.80073	3.49186	1.94893e-06	4.47871e-05	PGLYRP2	-3.48397
ENSBTAG00000047024	-1.8027	-1.7877	0.00132366	0.0115561	ENSBTAG00000047024	-3.48873
ENSBTAG00000031711	-1.81541	-2.07268	2.933e-07	8.35451e-06	ENSBTAG00000031711	-3.5196
ENSBTAG00000001019	-1.81641	-1.62156	0.000703753	0.00686904	GDF10	-3.52204
ENSBTAG00000047526	-1.81809	-3.02701	7.53635e-05	0.00103452	GSC2	-3.52614
ENSBTAG00000039839	-1.81885	-0.132215	1.17952e-06	2.86628e-05	IL36RN	-3.528
ENSBTAG00000038520	-1.82285	1.43657	1.79304e-05	0.000303828	TMPRSS11E	-3.53781
ENSBTAG00000026812	-1.83978	3.77013	0.00141916	0.0122325	AOX2	-3.57955
ENSBTAG00000006624	-1.84161	-3.68774	0.0044674	0.0309338	SLC36A3	-3.58409
ENSBTAG00000026467	-1.84439	2.76184	0.010555	0.060585	ODF3B	-3.59102
ENSBTAG00000049898	-1.84516	-3.95813	0.0081266	0.0493932	ENSBTAG00000049898	-3.59294
ENSBTAG00000051856	-1.84899	-3.34855	0.00395578	0.0281492	ENSBTAG00000051856	-3.60248
ENSBTAG00000050252	-1.84902	-2.82814	0.00613638	0.0394719	ENSBTAG00000050252	-3.60254
ENSBTAG00000014540	-1.85052	-2.70542	0.00400769	0.028453	PERM1	-3.60631
ENSBTAG00000053629	-1.85206	-0.845306	5.16053e-06	0.000105362	ENSBTAG00000053629	-3.61016
ENSBTAG00000005150	-1.85313	3.77236	4.74052e-24	2.30827e-21	HMGB3	-3.61283
ENSBTAG00000054248	-1.85521	-3.56593	0.00139365	0.0120651	ENSBTAG00000054248	-3.61804
ENSBTAG00000032152	-1.85846	3.79946	1.08083e-11	8.52993e-10	TMPRSS6	-3.62621
ENSBTAG00000005327	-1.86464	-1.63093	3.74989e-06	7.92576e-05	SUSD5	-3.64178
ENSBTAG00000000611	-1.86539	-3.9535	0.008191	0.0496792	C25H16orf90	-3.64367
ENSBTAG00000015380	-1.86849	-3.73526	0.0034327	0.0251099	SLC16A4	-3.6515
ENSBTAG00000026696	-1.86946	2.39449	0.0050612	0.0340142	DCDC2B	-3.65396
ENSBTAG00000011817	-1.87051	-3.46967	0.0158856	0.0827366	GABRA2	-3.65661
ENSBTAG00000006128	-1.87077	0.339898	0.0111169	0.0632205	DYNLT4	-3.65728
ENSBTAG00000008111	-1.87248	0.0555678	0.000357061	0.00390783	ESYT3	-3.66163
ENSBTAG00000015246	-1.87647	-3.73797	0.00992351	0.0577834	TAS1R2	-3.67177
ENSBTAG00000052767	-1.8797	-3.61335	0.00164427	0.0137951	ENSBTAG00000052767	-3.67999
ENSBTAG00000038844	-1.88205	0.962969	0.000166302	0.00206235	ANKRD35	-3.68598
ENSBTAG00000021310	-1.89054	-1.43795	9.79474e-07	2.43843e-05	COL4A4	-3.70774
ENSBTAG00000015569	-1.89372	2.08993	0.000152783	0.00191868	ENKUR	-3.71591
ENSBTAG00000006987	-1.89681	-0.421093	0.000662784	0.00652344	CERS3	-3.72388
ENSBTAG00000018575	-1.89743	-2.25924	7.04288e-06	0.000136351	TRHDE	-3.72548
ENSBTAG00000005985	-1.89798	-2.75976	0.00266116	0.0205005	CBLN2	-3.7269
ENSBTAG00000006730	-1.90089	2.94086	4.37178e-06	9.06205e-05	SUSD2	-3.73443
ENSBTAG00000032875	-1.90151	-3.13492	0.0014977	0.0127751	BEX2	-3.73603
ENSBTAG00000026885	-1.90732	-0.822432	5.86011e-08	1.98207e-06	ABCB11	-3.7511
ENSBTAG00000004633	-1.90907	-3.2163	0.0119362	0.0667285	PRSS48	-3.75568
ENSBTAG00000004754	-1.90947	-3.1072	0.000253082	0.00291315	DSCAM	-3.75672
ENSBTAG00000015387	-1.91033	-0.725738	1.85824e-13	2.12193e-11	RAB40B	-3.75896
ENSBTAG00000021443	-1.91202	-0.946444	0.000169469	0.0020966	PGLYRP3	-3.76335
ENSBTAG00000033726	-1.91694	-0.999789	1.22407e-06	2.95017e-05	GRIP1	-3.77621
ENSBTAG00000036116	-1.9236	-2.51325	3.01572e-05	0.000471677	ENSBTAG00000036116	-3.79368
ENSBTAG00000015786	-1.92658	-3.26674	0.0166673	0.0859407	LRRC39	-3.80152
ENSBTAG00000009476	-1.92687	-2.40014	0.00694217	0.0435163	VEGFD	-3.8023
ENSBTAG00000034338	-1.93118	2.35161	0.0181758	0.0920274	HOATZ	-3.81368
ENSBTAG00000033396	-1.93721	-0.6389	0.00363067	0.0262235	CFAP95	-3.82965
ENSBTAG00000044025	-1.93754	-4.01201	0.0111949	0.063566	IL1RAPL2	-3.83052
ENSBTAG00000054317	-1.93822	-0.353902	7.43545e-05	0.00102504	ENSBTAG00000054317	-3.83232
ENSBTAG00000051456	-1.9392	-4.09514	0.0145442	0.0773398	ENSBTAG00000051456	-3.83493
ENSBTAG00000021180	-1.94325	-2.04503	0.00768838	0.0473203	TBATA	-3.84572
ENSBTAG00000038662	-1.94542	-0.292407	0.000164929	0.00204729	GJB6	-3.85149
ENSBTAG00000040034	-1.94594	-2.30658	6.17116e-06	0.000121665	ENSBTAG00000040034	-3.85287
ENSBTAG00000018287	-1.94763	-2.47801	0.000197648	0.00237906	SLC25A48	-3.85741
ENSBTAG00000011116	-1.94777	-3.71841	0.00154317	0.0131131	PAQR9	-3.85777
ENSBTAG00000053889	-1.94967	5.88852	6.61459e-22	2.66723e-19	LAP	-3.86286
ENSBTAG00000003668	-1.95306	5.21497	0.0128114	0.0702259	RADX	-3.87194
ENSBTAG00000001310	-1.95388	-2.17294	0.00742954	0.0459509	RHO	-3.87416
ENSBTAG00000054600	-1.95654	2.49453	0.00709325	0.0442484	ENSBTAG00000054600	-3.8813
ENSBTAG00000037773	-1.95744	-3.32592	0.00607691	0.0392032	SERPINB7	-3.88373
ENSBTAG00000054079	-1.9593	-3.85599	0.0033416	0.0245698	ENSBTAG00000054079	-3.88875
ENSBTAG00000032567	-1.96103	-3.45343	0.00532624	0.0353625	C1QL4	-3.89341
ENSBTAG00000054753	-1.96271	-3.27948	0.00399153	0.0283538	ENSBTAG00000054753	-3.89794
ENSBTAG00000038878	-1.96519	5.03776	4.82936e-06	9.92287e-05	AOX4	-3.90465
ENSBTAG00000004088	-1.96672	-4.0888	0.0158575	0.082657	CRYBB2	-3.90878
ENSBTAG00000025246	-1.97537	-3.04314	0.00114122	0.0102404	ZIC2	-3.93229
ENSBTAG00000037888	-1.97875	-0.348122	0.00136608	0.0118622	LYPD5	-3.94151
ENSBTAG00000000219	-1.98727	-3.51615	0.0010032	0.00920026	GRIN2B	-3.96486
ENSBTAG00000007514	-1.99252	-1.1376	2.30592e-09	1.08198e-07	CPNE5	-3.97931
ENSBTAG00000021972	-1.99446	3.48688	0.00644246	0.041052	DNAH5	-3.98468
ENSBTAG00000037718	-1.99641	0.547923	0.000484636	0.00504722	TAAR1	-3.99005
ENSBTAG00000039994	-2.00005	-3.51883	0.00469744	0.0321472	ENSBTAG00000039994	-4.00013
ENSBTAG00000000983	-2.00013	-2.22259	1.18475e-05	0.000213811	ABCC8	-4.00037
ENSBTAG00000052433	-2.00269	-3.69136	0.00174485	0.0144696	ENSBTAG00000052433	-4.00745
ENSBTAG00000049270	-2.00587	-2.04207	0.00391591	0.0279348	ENSBTAG00000049270	-4.01631
ENSBTAG00000051657	-2.00835	-2.52694	0.00335403	0.0246281	ENSBTAG00000051657	-4.02322
ENSBTAG00000015396	-2.01169	0.162497	5.9868e-11	4.09163e-09	RBM24	-4.03255
ENSBTAG00000029814	-2.01499	-1.21781	2.79377e-07	8.00209e-06	bta-mir-138-1	-4.04177
ENSBTAG00000013417	-2.01763	-3.10619	4.71398e-05	0.000690683	GLYCAM1	-4.04917
ENSBTAG00000016242	-2.01868	-1.43427	0.0112171	0.0636637	DUOXA1	-4.05212
ENSBTAG00000000264	-2.02015	-3.62782	0.00225931	0.017968	RFX6	-4.05626
ENSBTAG00000049497	-2.02754	-3.9851	0.0140809	0.0755011	ENSBTAG00000049497	-4.07709
ENSBTAG00000004886	-2.02849	-3.62791	0.000522502	0.00536313	ZAR1	-4.07978
ENSBTAG00000032774	-2.03185	2.96722	1.20848e-05	0.000217321	ADIRF	-4.08928
ENSBTAG00000049434	-2.0328	-3.18041	0.000262047	0.00300135	ENSBTAG00000049434	-4.09199
ENSBTAG00000008946	-2.03323	-2.1001	0.000176671	0.00216802	CAPN13	-4.09319
ENSBTAG00000039574	-2.03558	-2.58106	0.00570051	0.0372627	NEPN	-4.09989
ENSBTAG00000002178	-2.03842	6.16545	1.04977e-06	2.58752e-05	PPL	-4.10795
ENSBTAG00000016413	-2.03894	-1.75532	9.52168e-06	0.000177036	DUSP26	-4.10943
ENSBTAG00000054356	-2.03971	-1.58108	0.0120484	0.0671708	ENSBTAG00000054356	-4.11162
ENSBTAG00000054162	-2.04533	-3.69429	0.000800109	0.00764756	HOXB8	-4.12767
ENSBTAG00000049383	-2.06038	-0.540721	3.03801e-05	0.000474588	LSAMP	-4.17097
ENSBTAG00000007011	-2.06092	-3.68811	0.00464964	0.0319433	TEX36	-4.17253
ENSBTAG00000003502	-2.06686	-0.566884	2.02341e-09	9.56378e-08	SPOCK1	-4.18975
ENSBTAG00000045711	-2.06716	1.21079	2.75281e-05	0.00043745	CYSRT1	-4.19062
ENSBTAG00000005925	-2.06998	-3.61254	0.00166087	0.0139117	SLC10A2	-4.19879
ENSBTAG00000053240	-2.07231	-2.76544	8.21106e-05	0.00111352	ENSBTAG00000053240	-4.20559
ENSBTAG00000004602	-2.07429	4.85585	1.41447e-06	3.36126e-05	PITX1	-4.21137
ENSBTAG00000009192	-2.07916	-1.84961	9.57077e-05	0.00127579	SKINT1	-4.22561
ENSBTAG00000048630	-2.07964	-4.15306	0.0129864	0.0709592	OR5AC31	-4.22701
ENSBTAG00000016285	-2.08019	-3.54933	0.000114346	0.00148587	NGB	-4.22863
ENSBTAG00000054841	-2.08079	-3.75291	0.0106291	0.0608621	ENSBTAG00000054841	-4.23039
ENSBTAG00000027524	-2.0812	-2.01021	0.000624896	0.00622172	SMTNL1	-4.23159
ENSBTAG00000031346	-2.0814	0.497453	4.10154e-09	1.80938e-07	ANKUB1	-4.23217
ENSBTAG00000000516	-2.08233	-3.20766	0.000522312	0.00536313	OTOR	-4.2349
ENSBTAG00000054234	-2.08511	1.26959	0.000623649	0.0062117	ENSBTAG00000054234	-4.24308
ENSBTAG00000053265	-2.08547	-4.0628	0.00680231	0.0428427	ENSBTAG00000053265	-4.24414
ENSBTAG00000055211	-2.08679	-2.35919	5.15241e-07	1.37934e-05	ENSBTAG00000055211	-4.24802
ENSBTAG00000007887	-2.09032	-3.80742	0.00564776	0.0370022	GRIN2A	-4.25841
ENSBTAG00000046333	-2.09061	-2.17618	0.00115559	0.0103334	C6H4orf54	-4.25927
ENSBTAG00000021120	-2.09103	-3.1916	0.00274328	0.0209828	SMYD1	-4.26053
ENSBTAG00000014847	-2.09194	-1.57815	9.25166e-06	0.000172565	BBOX1	-4.26322
ENSBTAG00000001925	-2.09289	3.40625	0.0010153	0.0092914	TMPRSS11D	-4.26603
ENSBTAG00000038512	-2.09499	-4.06114	0.0142535	0.076189	LIPI	-4.27223
ENSBTAG00000054886	-2.11401	-2.07776	3.42995e-07	9.60051e-06	ENSBTAG00000054886	-4.32894
ENSBTAG00000051037	-2.11486	-4.1516	0.0197761	0.0982979	ENSBTAG00000051037	-4.33149
ENSBTAG00000018253	-2.11506	-1.3226	1.22433e-06	2.95017e-05	CHRNA1	-4.33208
ENSBTAG00000055060	-2.11823	-3.47129	0.0010185	0.0093174	ENSBTAG00000055060	-4.3416
ENSBTAG00000008134	-2.11835	-0.95111	4.30859e-11	3.03803e-09	BDNF	-4.34197
ENSBTAG00000000301	-2.12491	-1.41426	0.00311399	0.0232531	ENSBTAG00000000301	-4.36176
ENSBTAG00000000576	-2.13159	1.23742	1.4714e-06	3.47415e-05	ADGRG2	-4.382
ENSBTAG00000020817	-2.14471	-1.42649	3.4917e-05	0.000533512	B3GAT2	-4.42204
ENSBTAG00000000585	-2.148	2.66986	8.06925e-06	0.000153345	LY6G6C	-4.43213
ENSBTAG00000020880	-2.14851	1.59291	1.44308e-06	3.41979e-05	ARMH4	-4.43371
ENSBTAG00000019394	-2.15401	-2.30752	0.00198551	0.0161386	ANO5	-4.45064
ENSBTAG00000011569	-2.15454	0.066603	0.0180398	0.0914463	AADAC	-4.45228
ENSBTAG00000048602	-2.16695	-0.824613	2.88954e-08	1.04786e-06	ENSBTAG00000048602	-4.49072
ENSBTAG00000013854	-2.16927	1.65668	9.86053e-05	0.00130699	CALML5	-4.49795
ENSBTAG00000020249	-2.17374	-3.66057	0.00255312	0.0198094	GLT6D1	-4.51192
ENSBTAG00000009438	-2.18171	-2.6501	0.000309079	0.00345898	EPHA5	-4.53691
ENSBTAG00000013831	-2.18371	3.87573	1.72105e-08	6.58977e-07	DSG1	-4.54321
ENSBTAG00000015210	-2.19597	-2.40612	6.26908e-07	1.64584e-05	LOXHD1	-4.58198
ENSBTAG00000046374	-2.19945	-3.71771	0.00924411	0.0546786	ENSBTAG00000046374	-4.59305
ENSBTAG00000020769	-2.21562	-3.42443	0.00197205	0.0160494	OPCML	-4.64482
ENSBTAG00000047410	-2.2262	-0.903599	0.0015915	0.0134606	ENSBTAG00000047410	-4.67901
ENSBTAG00000012888	-2.22629	-2.53432	0.0172888	0.0884561	C2H2orf80	-4.67929
ENSBTAG00000021657	-2.23547	-3.94826	0.00354645	0.0257522	CACNG6	-4.70916
ENSBTAG00000004594	-2.23924	3.62727	2.28059e-15	3.61074e-13	MMP7	-4.72147
ENSBTAG00000012653	-2.24356	-2.35702	0.000169571	0.00209684	CAMK2B	-4.73563
ENSBTAG00000048171	-2.25069	6.27032	3.129e-08	1.11842e-06	TAP	-4.75911
ENSBTAG00000048529	-2.25107	0.462409	0.000972829	0.00897277	ENSBTAG00000048529	-4.76037
ENSBTAG00000020127	-2.2522	0.0642579	5.63165e-09	2.41824e-07	TKTL1	-4.7641
ENSBTAG00000010330	-2.25252	-4.11878	0.00980232	0.0572846	LYZL1	-4.76516
ENSBTAG00000046838	-2.25552	-2.4631	0.00398224	0.0283102	ENSBTAG00000046838	-4.77506
ENSBTAG00000052495	-2.25742	-3.03421	0.0145453	0.0773398	ENSBTAG00000052495	-4.78137
ENSBTAG00000043948	-2.25884	-4.21606	0.0127064	0.0697895	HCN1	-4.78605
ENSBTAG00000006674	-2.25918	-4.21593	0.0159088	0.0828071	SLC13A1	-4.78721
ENSBTAG00000054626	-2.25985	-3.9291	0.00131448	0.0114837	ENSBTAG00000054626	-4.78943
ENSBTAG00000021434	-2.26894	-1.76621	5.22658e-06	0.000106458	EDN2	-4.8197
ENSBTAG00000000534	-2.27181	-1.86299	5.76885e-10	3.07597e-08	PNOC	-4.82927
ENSBTAG00000007633	-2.2782	-2.8876	2.49756e-06	5.55644e-05	ANKRD34B	-4.85071
ENSBTAG00000051997	-2.27992	-4.21492	0.0122378	0.0678801	ENSBTAG00000051997	-4.8565
ENSBTAG00000021501	-2.28016	6.57259	5.42256e-07	1.44268e-05	ENSBTAG00000021501	-4.85732
ENSBTAG00000017073	-2.28481	-0.843339	1.83796e-08	6.97534e-07	HPGDS	-4.87298
ENSBTAG00000015059	-2.29042	3.37672	8.19684e-15	1.15593e-12	MMP13	-4.89199
ENSBTAG00000010990	-2.29561	-1.04893	7.37934e-11	5.01154e-09	LHX2	-4.9096
ENSBTAG00000013095	-2.29806	-0.0834465	2.26832e-05	0.000370498	FOXN1	-4.91795
ENSBTAG00000049929	-2.30498	-2.18645	1.82952e-05	0.000308188	ENSBTAG00000049929	-4.94159
ENSBTAG00000026977	-2.3062	-0.483997	1.22979e-08	4.88265e-07	PTPRQ	-4.94577
ENSBTAG00000054983	-2.30801	-3.74228	0.000551828	0.00561555	ENSBTAG00000054983	-4.952
ENSBTAG00000005877	-2.31116	-0.136546	1.83699e-05	0.000309245	FAM83A	-4.9628
ENSBTAG00000000845	-2.31864	-3.67077	0.000161577	0.00201052	OLFM3	-4.98861
ENSBTAG00000013106	-2.32286	-3.44779	1.40403e-05	0.000247329	C18H19orf81	-5.00322
ENSBTAG00000000522	-2.32604	-2.7359	0.00710518	0.0443121	AHSG	-5.01427
ENSBTAG00000020427	-2.32767	-1.52701	8.39004e-10	4.30461e-08	DNTT	-5.01996
ENSBTAG00000009294	-2.34197	-0.708361	0.00477536	0.0324566	DEGS2	-5.06995
ENSBTAG00000050735	-2.34383	-3.9058	0.000553404	0.00562937	ENSBTAG00000050735	-5.07648
ENSBTAG00000011803	-2.34842	1.48752	8.13096e-06	0.000154178	MYH3	-5.09267
ENSBTAG00000040394	-2.3588	2.87483	0.00254598	0.0197666	PRSS27	-5.12944
ENSBTAG00000008773	-2.35999	2.65037	2.61253e-07	7.53314e-06	GUCY2D	-5.13367
ENSBTAG00000054817	-2.36215	-3.54773	0.00567048	0.0371134	ENSBTAG00000054817	-5.14135
ENSBTAG00000014758	-2.36512	-0.910705	1.3371e-08	5.26014e-07	WIF1	-5.15196
ENSBTAG00000020580	-2.36797	3.73327	9.92561e-12	7.90587e-10	TCN1	-5.16215
ENSBTAG00000054487	-2.38744	-4.0906	0.00379508	0.0272206	ENSBTAG00000054487	-5.23228
ENSBTAG00000019521	-2.38919	-3.46679	0.00765898	0.0471618	COX6A2	-5.23862
ENSBTAG00000050377	-2.39756	-0.308241	1.44433e-05	0.000253048	ENSBTAG00000050377	-5.26911
ENSBTAG00000052727	-2.40556	-4.18641	0.0155482	0.0813733	ENSBTAG00000052727	-5.29842
ENSBTAG00000033803	-2.41775	-2.03217	3.36731e-05	0.000517709	FABP7	-5.34336
ENSBTAG00000053428	-2.43407	-4.30718	0.0195486	0.0973355	ENSBTAG00000053428	-5.40415
ENSBTAG00000036516	-2.43831	-4.30866	0.019389	0.0966528	5S_rRNA	-5.42008
ENSBTAG00000017378	-2.44277	-0.25022	1.77591e-07	5.31065e-06	GALNT8	-5.43686
ENSBTAG00000036113	-2.45143	0.00954905	0.000201506	0.00241985	RSPH14	-5.46956
ENSBTAG00000050267	-2.4617	0.267214	0.00440249	0.0305417	ENSBTAG00000050267	-5.50864
ENSBTAG00000047343	-2.46762	-4.18163	0.00509486	0.0342047	ENSBTAG00000047343	-5.53129
ENSBTAG00000019423	-2.46856	-3.68992	0.000146864	0.00186064	ACSM2B	-5.53491
ENSBTAG00000000044	-2.47234	-3.89037	0.0155987	0.0815552	MYADML2	-5.54942
ENSBTAG00000050960	-2.47884	-3.56542	0.00121991	0.0107742	ENSBTAG00000050960	-5.57449
ENSBTAG00000045662	-2.47912	-3.32758	0.00740411	0.0458471	KRT3	-5.57558
ENSBTAG00000049093	-2.48479	1.24121	5.17821e-07	1.38216e-05	PHGR1	-5.59753
ENSBTAG00000006582	-2.49158	0.593958	5.72845e-10	3.06075e-08	SSTR1	-5.62395
ENSBTAG00000010241	-2.51109	-3.35631	0.001633	0.0137229	UNC5D	-5.7005
ENSBTAG00000014581	-2.51216	-2.29799	0.000174207	0.00214288	MLIP	-5.70475
ENSBTAG00000012676	-2.51394	-3.48914	0.0185345	0.0932399	KRT79	-5.71178
ENSBTAG00000044161	-2.52217	-3.42051	0.00263111	0.0202986	NMU	-5.74444
ENSBTAG00000053008	-2.53605	-3.66793	8.24609e-05	0.0011171	bta-mir-7862	-5.79998
ENSBTAG00000020928	-2.54486	-3.40657	0.00459237	0.0316294	ENSBTAG00000020928	-5.83552
ENSBTAG00000016145	-2.54542	-3.14585	0.000155701	0.00195057	ADAMTS19	-5.83777
ENSBTAG00000054981	-2.55055	-3.5256	0.000643448	0.0063769	ENSBTAG00000054981	-5.85859
ENSBTAG00000006924	-2.56221	-2.7426	0.0069355	0.0434851	NXPH1	-5.90613
ENSBTAG00000017938	-2.56843	-3.83302	0.0010152	0.0092914	ENSBTAG00000017938	-5.93165
ENSBTAG00000048563	-2.57782	-4.28102	0.0101265	0.0587664	ENSBTAG00000048563	-5.97035
ENSBTAG00000049915	-2.58427	-4.15314	0.00882504	0.0527072	ENSBTAG00000049915	-5.99711
ENSBTAG00000008828	-2.59036	-3.55594	2.8019e-05	0.000443243	IGDCC3	-6.02249
ENSBTAG00000037794	-2.59912	-3.1583	1.62745e-05	0.000280746	MYH4	-6.05917
ENSBTAG00000037616	-2.61081	-2.01067	1.59742e-10	9.88597e-09	KCNJ6	-6.10845
ENSBTAG00000032821	-2.61366	3.37234	2.62095e-05	0.00042064	SCEL	-6.12055
ENSBTAG00000008342	-2.61604	-0.375174	0.000271601	0.00309868	TMPRSS13	-6.13065
ENSBTAG00000008027	-2.62558	-4.27528	0.00920539	0.0545121	AVP	-6.17132
ENSBTAG00000017827	-2.63397	3.49461	0.00015194	0.00191274	IVL	-6.20731
ENSBTAG00000003253	-2.64868	-0.393207	3.63012e-08	1.27981e-06	NPPC	-6.27095
ENSBTAG00000018204	-2.65468	-0.0738607	3.98883e-07	1.10214e-05	MYH1	-6.29706
ENSBTAG00000053541	-2.6553	-4.27158	0.0116851	0.065713	ENSBTAG00000053541	-6.29978
ENSBTAG00000001852	-2.65763	2.0811	3.83544e-07	1.06317e-05	BREH1	-6.30995
ENSBTAG00000010741	-2.66269	0.803883	1.25583e-06	3.02044e-05	KLHL41	-6.33215
ENSBTAG00000008793	-2.6627	4.36792	1.55646e-10	9.70232e-09	RNASE1	-6.33217
ENSBTAG00000002245	-2.67887	-4.27368	0.0139037	0.0747542	MRGPRX2	-6.40352
ENSBTAG00000011734	-2.6864	0.472787	6.87955e-05	0.00095916	ANKRD1	-6.43705
ENSBTAG00000055289	-2.69508	-3.90151	0.000941357	0.00872928	ENSBTAG00000055289	-6.47588
ENSBTAG00000021516	-2.6995	1.59399	1.4521e-06	3.43172e-05	GSTA1	-6.49577
ENSBTAG00000002856	-2.70223	-2.76903	1.21703e-05	0.000218111	MEIG1	-6.50806
ENSBTAG00000015854	-2.70658	-4.12348	0.0128799	0.0704966	TCHHL1	-6.52773
ENSBTAG00000011500	-2.71288	-2.51245	0.00370576	0.0267135	CASQ2	-6.55628
ENSBTAG00000011621	-2.7192	-2.4349	4.99659e-07	1.3446e-05	IZUMO1	-6.58508
ENSBTAG00000052115	-2.72967	-0.0885587	9.237e-19	2.50925e-16	ENSBTAG00000052115	-6.63303
ENSBTAG00000039967	-2.75226	5.24462	0.000747948	0.00722479	KRT78	-6.73772
ENSBTAG00000052033	-2.76098	-3.89032	0.0040613	0.028726	ENSBTAG00000052033	-6.77856
ENSBTAG00000011990	-2.76652	1.07057	4.02342e-05	0.00060346	ALOX15	-6.80466
ENSBTAG00000008641	-2.77641	-2.40163	4.94114e-05	0.000718805	GNAT3	-6.85143
ENSBTAG00000053544	-2.79015	-4.24571	0.00598611	0.0387566	ENSBTAG00000053544	-6.917
ENSBTAG00000012109	-2.79599	-1.44745	3.03548e-07	8.61286e-06	EDN3	-6.94509
ENSBTAG00000002088	-2.81338	-3.96613	0.00816024	0.0495159	IL36B	-7.02931
ENSBTAG00000037559	-2.82961	1.04526	8.87568e-06	0.000166343	CYP2C18	-7.10881
ENSBTAG00000015518	-2.8315	-4.24099	0.0048046	0.0326124	KRT12	-7.11812
ENSBTAG00000003531	-2.85054	4.79291	0.000356913	0.00390783	ABCA13	-7.21273
ENSBTAG00000053190	-2.85541	-4.23935	0.0051479	0.0345079	bta-mir-12000	-7.2371
ENSBTAG00000008710	-2.86993	-0.106497	2.42961e-08	8.98294e-07	KCNH1	-7.31031
ENSBTAG00000008452	-2.87162	-3.45282	5.77332e-05	0.00082316	IHH	-7.31885
ENSBTAG00000050197	-2.90154	3.91625	8.71241e-15	1.21536e-12	C28H10orf99	-7.47226
ENSBTAG00000016012	-2.91129	-3.09329	3.4605e-06	7.39894e-05	WNT3	-7.52293
ENSBTAG00000054526	-2.91988	-4.37937	0.0174383	0.0890972	OR13J1D	-7.56785
ENSBTAG00000001176	-2.93484	-3.44426	0.000348205	0.00382551	LRRN1	-7.64673
ENSBTAG00000052709	-2.93725	0.973335	6.71888e-06	0.000130962	ENSBTAG00000052709	-7.65949
ENSBTAG00000004097	-2.93892	4.49936	1.70245e-07	5.11469e-06	A2ML1	-7.66839
ENSBTAG00000031958	-2.94478	-4.3767	0.0120665	0.0672296	ENSBTAG00000031958	-7.69957
ENSBTAG00000010623	-2.95249	-4.21082	0.00357804	0.0259111	ANKRD53	-7.74087
ENSBTAG00000010860	-2.95879	-3.93119	0.000190708	0.00231604	DRD2	-7.77473
ENSBTAG00000001150	-2.95895	-4.37586	0.0133902	0.0725078	KCNE1	-7.77558
ENSBTAG00000047411	-2.95905	-3.57982	1.19138e-05	0.000214856	ENSBTAG00000047411	-7.77614
ENSBTAG00000051823	-2.96676	-3.80446	9.21041e-06	0.000172117	ENSBTAG00000051823	-7.8178
ENSBTAG00000050845	-2.97844	-4.21079	0.0103919	0.0599429	ENSBTAG00000050845	-7.88136
ENSBTAG00000018610	-2.98397	-4.20899	0.00360492	0.0260667	KRTAP12-2	-7.91162
ENSBTAG00000021685	-2.99617	1.11491	1.91964e-12	1.80803e-10	EEF1A2	-7.97878
ENSBTAG00000006264	-3.01759	-3.2812	3.31724e-07	9.30523e-06	UMOD	-8.09813
ENSBTAG00000015526	-3.01956	-3.40914	0.000117921	0.00153	PIWIL3	-8.10922
ENSBTAG00000032642	-3.03923	-0.0198353	0.000246314	0.00285435	GSTA3	-8.22051
ENSBTAG00000025485	-3.05178	-3.27992	2.42573e-05	0.000393716	ENSBTAG00000025485	-8.29233
ENSBTAG00000021132	-3.05742	-1.20447	2.77454e-07	7.95584e-06	SYNPO2L	-8.32484
ENSBTAG00000033603	-3.07223	-3.49505	0.0122388	0.0678801	IP6K3	-8.41071
ENSBTAG00000003234	-3.09338	0.660452	2.52534e-09	1.15964e-07	HSD17B2	-8.53496
ENSBTAG00000021518	-3.10645	1.82079	2.34008e-06	5.22594e-05	TMPRSS4	-8.6126
ENSBTAG00000040147	-3.10741	-1.93351	0.000402374	0.00433211	SYNDIG1	-8.61833
ENSBTAG00000054479	-3.11583	-1.13964	5.80962e-05	0.000827422	ENSBTAG00000054479	-8.6688
ENSBTAG00000022158	-3.11787	1.45088	3.29657e-07	9.25731e-06	TNNT3	-8.68106
ENSBTAG00000044080	-3.12617	-2.36158	0.00392466	0.0279846	CPA6	-8.73112
ENSBTAG00000039289	-3.1271	-1.00365	4.81682e-08	1.64864e-06	ENSBTAG00000039289	-8.73679
ENSBTAG00000048387	-3.13316	-4.17761	0.00716482	0.0446086	ENSBTAG00000048387	-8.77353
ENSBTAG00000054092	-3.13704	-4.34559	0.00979991	0.0572834	ENSBTAG00000054092	-8.7972
ENSBTAG00000004468	-3.17632	-0.567505	1.96552e-05	0.000328737	BARX1	-9.03996
ENSBTAG00000017000	-3.18858	-1.87939	6.77642e-05	0.000946828	IL22RA2	-9.11713
ENSBTAG00000006907	-3.19988	3.21655	1.58848e-10	9.87804e-09	NEB	-9.1888
ENSBTAG00000006742	-3.21111	1.77836	6.96038e-07	1.81441e-05	PAX1	-9.26062
ENSBTAG00000050581	-3.21372	7.7052	1.11139e-05	0.000202412	ENSBTAG00000050581	-9.27737
ENSBTAG00000048851	-3.21385	0.992288	2.33098e-09	1.09175e-07	UBE2QL1	-9.27826
ENSBTAG00000005048	-3.22969	-3.64654	0.00659074	0.0417494	DHRS7C	-9.38065
ENSBTAG00000021333	-3.23825	-3.35565	3.20249e-05	0.000497571	REN	-9.4365
ENSBTAG00000054583	-3.28305	-2.4593	5.77725e-09	2.47237e-07	ENSBTAG00000054583	-9.73408
ENSBTAG00000018352	-3.31603	-4.33713	0.0176612	0.0900222	ABRA	-9.95919
ENSBTAG00000045770	-3.34932	-3.6553	7.44685e-06	0.000142673	KRT77	-10.1917
ENSBTAG00000022120	-3.35703	0.190393	4.14988e-08	1.4492e-06	FGB	-10.2463
ENSBTAG00000009702	-3.36697	-0.902204	2.58975e-08	9.47994e-07	MYH8	-10.3171
ENSBTAG00000014329	-3.37827	1.37722	1.15224e-12	1.12636e-10	ENSBTAG00000014329	-10.3982
ENSBTAG00000009387	-3.3894	-2.15343	1.9465e-05	0.000325768	MYOM2	-10.4788
ENSBTAG00000002138	-3.3991	3.37192	7.13583e-07	1.85453e-05	PADI1	-10.5495
ENSBTAG00000021118	-3.40659	-0.978384	2.78547e-08	1.01532e-06	CYP26A1	-10.6044
ENSBTAG00000018707	-3.41292	-0.334734	5.24324e-06	0.000106713	LDB3	-10.651
ENSBTAG00000055045	-3.44483	-0.103138	4.38716e-06	9.08664e-05	HSPB7	-10.8892
ENSBTAG00000004539	-3.44749	-4.07372	0.00229008	0.0181791	C23H6orf15	-10.9093
ENSBTAG00000011952	-3.4688	-1.47782	2.02887e-06	4.63765e-05	SULT1E1	-11.0716
ENSBTAG00000051744	-3.48027	-3.93831	0.00510605	0.0342709	ENSBTAG00000051744	-11.1601
ENSBTAG00000054349	-3.52485	-4.3021	0.013318	0.0722844	ENSBTAG00000054349	-11.5103
ENSBTAG00000046282	-3.56703	-4.08375	0.000590303	0.0059438	VGLL2	-11.8518
ENSBTAG00000031376	-3.57389	5.79109	0.00424055	0.0296977	BPIFA2C	-11.9082
ENSBTAG00000004508	-3.58986	-4.05793	0.000578878	0.005847	DBH	-12.0408
ENSBTAG00000015129	-3.59251	2.73448	1.30024e-07	4.02251e-06	KLK10	-12.063
ENSBTAG00000037638	-3.59332	-3.87261	0.000273324	0.00311146	KRT73	-12.0697
ENSBTAG00000014003	-3.59341	-2.94686	0.000137809	0.00175626	MYF6	-12.0705
ENSBTAG00000000698	-3.63998	-0.516521	1.20854e-10	7.75838e-09	MYO18B	-12.4665
ENSBTAG00000017946	-3.66801	-0.120078	1.1112e-09	5.62287e-08	ENSBTAG00000017946	-12.7111
ENSBTAG00000007695	-3.68545	-1.4115	8.91392e-05	0.00119751	CSN1S1	-12.8656
ENSBTAG00000002294	-3.70695	-4.26787	0.01018	0.0589841	SIM1	-13.0588
ENSBTAG00000002024	-3.70696	-4.26787	0.010188	0.059017	ASB18	-13.0589
ENSBTAG00000001865	-3.70815	-3.55003	0.00061833	0.00617063	SGCG	-13.0697
ENSBTAG00000006807	-3.72442	1.71213	1.79755e-11	1.36439e-09	KRT35	-13.2179
ENSBTAG00000024929	-3.73471	-3.66534	0.000770793	0.0074168	PPP1R27	-13.3125
ENSBTAG00000032923	-3.79044	-3.78679	1.79056e-07	5.34827e-06	ENSBTAG00000032923	-13.8368
ENSBTAG00000040393	-3.79234	-4.21614	0.0017492	0.014501	ENSBTAG00000040393	-13.8551
ENSBTAG00000003472	-3.8448	-0.791316	1.0531e-07	3.34167e-06	ABCA12	-14.3682
ENSBTAG00000011547	-3.84827	-3.34498	0.00109698	0.00988936	KBTBD12	-14.4028
ENSBTAG00000032538	-3.8845	-1.86456	9.44749e-05	0.00126066	TPRG1	-14.769
ENSBTAG00000010688	-3.93443	-0.920418	7.77944e-08	2.54132e-06	CSTA	-15.2891
ENSBTAG00000038600	-3.93672	-1.75036	3.25618e-06	7.02611e-05	LRRC15	-15.3134
ENSBTAG00000005085	-3.94282	-3.16002	3.66358e-05	0.000555947	TRIM63	-15.3783
ENSBTAG00000021814	-3.94598	-4.18378	4.29328e-05	0.000637495	ENSBTAG00000021814	-15.4119
ENSBTAG00000033545	-3.96732	3.00451	1.89445e-08	7.14978e-07	EBD	-15.6417
ENSBTAG00000045498	-4.00012	1.26287	1.52229e-09	7.44046e-08	SULT2B1	-16.0014
ENSBTAG00000044938	-4.00033	-3.69835	1.28635e-05	0.00022847	ENSBTAG00000044938	-16.0037
ENSBTAG00000052679	-4.00897	-2.65755	8.38941e-06	0.00015838	ENSBTAG00000052679	-16.0998
ENSBTAG00000001297	-4.02354	-3.28081	0.000573052	0.00580179	ENSBTAG00000001297	-16.2632
ENSBTAG00000015912	-4.02791	0.428504	1.81168e-09	8.64213e-08	DMKN	-16.3125
ENSBTAG00000031362	-4.07477	0.79136	1.77963e-08	6.78389e-07	NXPE2	-16.851
ENSBTAG00000044123	-4.0868	-1.46377	1.2101e-05	0.000217321	HAND2	-16.9922
ENSBTAG00000040028	-4.09042	-1.43064	6.18176e-07	1.62622e-05	ENSBTAG00000040028	-17.0349
ENSBTAG00000025531	-4.13798	-1.10625	5.04583e-05	0.000728286	PSORS1C2	-17.6058
ENSBTAG00000006176	-4.20797	-3.63306	0.000185532	0.00226171	GRIA4	-18.481
ENSBTAG00000008394	-4.21832	-1.38422	1.05402e-07	3.34167e-06	MYL3	-18.6141
ENSBTAG00000012034	-4.22809	8.02569	2.58205e-06	5.72466e-05	KRT4	-18.7406
ENSBTAG00000040177	-4.2515	-1.61088	6.49717e-09	2.74423e-07	KLK9	-19.0471
ENSBTAG00000011392	-4.27591	1.92041	2.53454e-09	1.15973e-07	MYBPC1	-19.3722
ENSBTAG00000016209	-4.2987	-1.09156	1.18499e-10	7.64523e-09	SLURP1	-19.6805
ENSBTAG00000051812	-4.30267	-1.0055	3.04144e-08	1.09623e-06	ENSBTAG00000051812	-19.7348
ENSBTAG00000008920	-4.36947	-3.39827	0.000456392	0.00481722	ATP1B4	-20.67
ENSBTAG00000049190	-4.37869	-4.10737	0.00289877	0.0219251	ENSBTAG00000049190	-20.8025
ENSBTAG00000039234	-4.38678	-1.24662	0.000192722	0.00233831	LIPK	-20.9196
ENSBTAG00000053748	-4.392	-2.79463	0.00020644	0.00246648	ENSBTAG00000053748	-20.9954
ENSBTAG00000039299	-4.41058	-3.24981	0.000130067	0.00166831	RNF222	-21.2675
ENSBTAG00000051132	-4.46391	-2.8813	5.0627e-05	0.000730314	ENSBTAG00000051132	-22.0684
ENSBTAG00000045633	-4.58666	-2.82044	5.01349e-07	1.34634e-05	AGTR1	-24.0283
ENSBTAG00000039644	-4.59677	-3.69155	0.000207479	0.00247494	ENSBTAG00000039644	-24.1973
ENSBTAG00000015128	-4.608	-2.69022	1.73315e-10	1.05739e-08	KLK8	-24.3864
ENSBTAG00000039356	-4.61035	-3.96653	0.000309747	0.00346495	ENSBTAG00000039356	-24.4261
ENSBTAG00000015915	-4.61192	0.987348	7.91177e-09	3.2721e-07	SBSN	-24.4527
ENSBTAG00000005333	-4.61927	1.37241	1.45429e-11	1.12706e-09	MB	-24.5776
ENSBTAG00000024437	-4.6465	-1.28898	1.56036e-05	0.000270437	ENSBTAG00000024437	-25.0459
ENSBTAG00000002085	-4.67264	-3.35243	4.60435e-05	0.000676677	IL36G	-25.5038
ENSBTAG00000004555	-4.67924	0.501547	2.47662e-12	2.27452e-10	LRP2	-25.6207
ENSBTAG00000002898	-4.694	-2.0051	1.00055e-05	0.000184701	UNC45B	-25.8843
ENSBTAG00000052162	-4.73485	-3.97221	0.000239486	0.00278565	ENSBTAG00000052162	-26.6275
ENSBTAG00000031004	-4.7873	3.4701	4.2157e-06	8.78083e-05	CNFN	-27.6135
ENSBTAG00000038849	-4.79451	-3.15564	0.000120899	0.00156394	ENSBTAG00000038849	-27.7519
ENSBTAG00000021458	-4.86003	-3.23116	2.02585e-05	0.000337298	DLX6	-29.0412
ENSBTAG00000026181	-4.86448	-0.616566	2.72376e-09	1.23972e-07	UGT1A6	-29.1309
ENSBTAG00000022714	-4.88969	-3.93676	0.00042618	0.00454105	HSPB3	-29.6445
ENSBTAG00000017509	-4.90289	-2.50813	2.07902e-05	0.000345036	MYPN	-29.9168
ENSBTAG00000045943	-4.91289	-3.32608	5.34443e-05	0.000767949	CHRNG	-30.1251
ENSBTAG00000006030	-4.91459	-3.6005	0.000247525	0.00286421	MYOG	-30.1605
ENSBTAG00000014547	-4.92567	-3.0711	0.000186615	0.00227169	PGAM2	-30.3931
ENSBTAG00000048250	-4.93559	-3.84331	0.00015424	0.00193415	HSTN	-30.6028
ENSBTAG00000053626	-4.96515	-3.56118	6.84692e-05	0.000955127	ENSBTAG00000053626	-31.2363
ENSBTAG00000021218	-5.06248	0.772808	7.66978e-10	3.98257e-08	MYLPF	-33.4164
ENSBTAG00000009382	-5.0909	1.23001	2.04585e-06	4.6682e-05	KLK13	-34.0811
ENSBTAG00000046332	-5.11218	3.34593	2.29975e-11	1.68607e-09	ACTA1	-34.5875
ENSBTAG00000047155	-5.14202	-2.07562	4.97099e-06	0.000101738	C28H10orf71	-35.3103
ENSBTAG00000009703	-5.15195	2.62368	1.11737e-10	7.30024e-09	MYH7	-35.5542
ENSBTAG00000054182	-5.20846	-3.12181	2.1438e-06	4.85174e-05	ENSBTAG00000054182	-36.9745
ENSBTAG00000049572	-5.21059	2.78742	0.000157737	0.00196749	ENSBTAG00000049572	-37.0291
ENSBTAG00000049658	-5.24595	-3.69412	4.04004e-05	0.000604764	ENSBTAG00000049658	-37.9481
ENSBTAG00000052012	-5.25611	-2.04991	2.24697e-05	0.000367973	ENSBTAG00000052012	-38.216
ENSBTAG00000008700	-5.28378	3.77635	7.2782e-06	0.000140171	CRCT1	-38.956
ENSBTAG00000047231	-5.32857	-0.612882	7.28307e-08	2.40044e-06	TNNI1	-40.1847
ENSBTAG00000050626	-5.35528	-3.75537	0.000471539	0.00493671	ENSBTAG00000050626	-40.9354
ENSBTAG00000021397	-5.38156	-0.638605	1.0267e-08	4.1465e-07	NKX2-3	-41.6879
ENSBTAG00000002087	-5.50052	-1.35662	3.95662e-08	1.38734e-06	IL36A	-45.2711
ENSBTAG00000005562	-5.50254	-3.61299	5.92531e-06	0.000117808	GALNT13	-45.3347
ENSBTAG00000000259	-5.51538	-1.6024	2.3131e-06	5.17728e-05	CHIA	-45.7399
ENSBTAG00000030484	-5.80033	-0.414398	3.38126e-13	3.72906e-11	KLK12	-55.7278
ENSBTAG00000012475	-5.82743	0.326259	4.43922e-10	2.44793e-08	ALOX12B	-56.7845
ENSBTAG00000021508	-5.83022	-2.70542	1.67814e-05	0.000288718	LMOD3	-56.8946
ENSBTAG00000000690	-5.87584	-2.56088	4.5754e-05	0.000673573	THEM5	-58.7223
ENSBTAG00000031573	-5.91886	-1.83718	3.98203e-06	8.35419e-05	NMRK2	-60.4997
ENSBTAG00000039255	-5.9795	-2.45489	3.53744e-05	0.000539862	CLDN17	-63.0972
ENSBTAG00000019690	-6.03899	-3.27916	2.79896e-06	6.13702e-05	PNLIPRP3	-65.7531
ENSBTAG00000035182	-6.12387	-3.2217	1.1818e-05	0.000213427	SERPINB13	-69.7376
ENSBTAG00000006546	-6.1664	-0.3658	1.14273e-06	2.79001e-05	GSTA2	-71.8242
ENSBTAG00000013321	-6.24549	-0.898052	2.29217e-07	6.71443e-06	ENSBTAG00000013321	-75.8719
ENSBTAG00000039260	-6.24827	-1.23154	3.58873e-10	2.02657e-08	RPTN	-76.0179
ENSBTAG00000008763	-6.27905	-3.26533	2.09902e-05	0.000347468	PRR32	-77.6574
ENSBTAG00000053053	-6.28451	6.00472	3.47015e-06	7.41343e-05	ENSBTAG00000053053	-77.9516
ENSBTAG00000019140	-6.3216	3.05208	2.61936e-14	3.44887e-12	SPINK5	-79.982
ENSBTAG00000044183	-6.41676	-1.12414	4.46911e-07	1.2209e-05	SPINK7	-85.4351
ENSBTAG00000018267	-6.4832	-2.59194	3.13493e-07	8.83221e-06	TRIM54	-89.4619
ENSBTAG00000024911	-6.56153	-2.94854	2.88423e-06	6.29723e-05	LIPN	-94.453
ENSBTAG00000045757	-6.6727	-0.573396	1.53777e-08	5.94981e-07	TNNC1	-102.019
ENSBTAG00000013921	-6.68919	1.06914	1.53583e-10	9.61715e-09	CKM	-103.192
ENSBTAG00000009696	-6.69591	0.495616	6.36884e-09	2.69444e-07	ACTN2	-103.674
ENSBTAG00000015056	-6.7268	-2.86653	1.21598e-06	2.93613e-05	RBP2	-105.918
ENSBTAG00000012478	-6.7691	0.172947	2.27168e-10	1.35081e-08	ALOXE3	-109.069
ENSBTAG00000005330	-6.79111	2.36988	1.84283e-12	1.74845e-10	KRTDAP	-110.746
ENSBTAG00000006733	-6.80953	-2.91998	2.22404e-05	0.000364649	PPP1R3A	-112.169
ENSBTAG00000004175	-6.84273	0.808241	3.17538e-10	1.84073e-08	HPD	-114.78
ENSBTAG00000052229	-6.92992	-2.68064	1.93495e-06	4.45057e-05	ENSBTAG00000052229	-121.931
ENSBTAG00000054882	-7.06039	-1.28289	1.30629e-07	4.02284e-06	ENSBTAG00000054882	-133.471
ENSBTAG00000049569	-7.10284	1.32696	3.51445e-10	1.99562e-08	ENSBTAG00000049569	-137.458
ENSBTAG00000051394	-7.27819	-2.47807	5.26325e-08	1.78957e-06	ENSBTAG00000051394	-155.222
ENSBTAG00000039037	-7.31929	1.42013	1.60125e-10	9.88597e-09	SERPINB4	-159.708
ENSBTAG00000048835	-7.44234	1.39889	3.81687e-10	2.13208e-08	ENSBTAG00000048835	-173.928
ENSBTAG00000046725	-7.56589	0.332851	2.39824e-09	1.11351e-07	TNNC2	-189.478
ENSBTAG00000005714	-7.62789	0.922421	1.14945e-07	3.62195e-06	ACTC1	-197.798
ENSBTAG00000026323	-7.79561	-0.672654	5.76218e-13	6.0449e-11	LYSB	-222.184
ENSBTAG00000006419	-7.95355	0.174475	2.45525e-11	1.78991e-09	TNNT1	-247.889
ENSBTAG00000048718	-8.05153	4.37953	6.1283e-14	7.46005e-12	LORICRIN	-265.308
ENSBTAG00000030624	-8.16806	-1.74802	6.84529e-09	2.87246e-07	WFDC5	-287.628
ENSBTAG00000007782	-8.19556	-0.312398	1.62853e-09	7.89992e-08	MYOT	-293.164
ENSBTAG00000011869	-8.40292	-0.968606	3.31004e-08	1.17338e-06	CSRP3	-338.479
ENSBTAG00000002574	-8.53429	-1.5067	6.73856e-08	2.23812e-06	MYOZ2	-370.746
ENSBTAG00000035171	-8.6066	1.52347	1.3823e-09	6.84703e-08	SERPINB12	-389.802
ENSBTAG00000012403	-8.65022	-1.2868	7.17904e-08	2.37221e-06	ARG1	-401.769
ENSBTAG00000020564	-9.93083	2.4614	6.4693e-12	5.43822e-10	ENSBTAG00000020564	-976.063
ENSBTAG00000018369	-9.93378	0.547998	7.87912e-10	4.08306e-08	MYL2	-978.058
ENSBTAG00000000198	-10.1641	0.0988765	4.66276e-09	2.03263e-07	ENSBTAG00000000198	-1147.37
ENSBTAG00000039722	-10.4069	0.326725	2.63399e-11	1.90407e-09	ENSBTAG00000039722	-1357.61
ENSBTAG00000009707	-10.4713	0.342483	6.72889e-10	3.53671e-08	MYL1	-1419.61
ENSBTAG00000017743	-11.091	1.72089	3.54724e-10	2.00753e-08	XIRP2	-2181.41
ENSBTAG00000007090	-11.8048	3.29239	1.02129e-10	6.72359e-09	MYH2	-3577.58

## Sheet: LH
	logFC	logCPM	Pvalue	FDR	Fold change	Gene symbol
ENSBTAG00000021565	9.80688	3.86799	2.11155e-06	9.63315e-05	895.703	None
ENSBTAG00000019018	5.5425	4.90175	4.37773e-18	1.36827e-15	46.6078	IFITM3
ENSBTAG00000025258	5.39365	6.53365	4.06992e-19	1.3588e-16	42.0387	ENSBTAG00000025258
ENSBTAG00000014707	3.62338	7.51197	1.19655e-20	4.18507e-18	12.3238	ISG15
ENSBTAG00000004560	3.55399	5.495	8.46467e-27	7.31447e-24	11.7451	CLEC4F
ENSBTAG00000007554	3.24175	7.79568	1.89408e-42	2.78241e-38	9.45943	IFI6
ENSBTAG00000007881	3.161	7.39423	9.79573e-26	7.19496e-23	8.94447	IFIT1
ENSBTAG00000016061	3.09627	8.24019	1.48944e-31	2.18799e-28	8.55202	RSAD2
ENSBTAG00000012406	3.08698	7.31199	4.13913e-30	5.52762e-27	8.49716	ZBP1
ENSBTAG00000037527	2.90962	7.02749	6.41568e-42	4.71232e-38	7.5142	OAS1X
ENSBTAG00000030913	2.833	9.21385	6.81544e-23	3.33729e-20	7.12553	MX1
ENSBTAG00000008471	2.79987	8.65855	4.34888e-22	1.82529e-19	6.96378	MX2
ENSBTAG00000039861	2.74596	8.94743	3.81335e-38	1.86727e-34	6.70838	OAS1Y
ENSBTAG00000008021	2.63488	5.94571	1.43862e-29	1.62564e-26	6.21126	ENSBTAG00000008021
ENSBTAG00000014628	2.63097	6.4855	2.52771e-32	4.12578e-29	6.19441	OAS2
ENSBTAG00000045588	2.6297	5.64082	1.50934e-25	1.05582e-22	6.18896	None
ENSBTAG00000014529	2.61881	7.33298	1.04141e-29	1.27486e-26	6.14242	None
ENSBTAG00000003152	2.55363	8.21686	3.77045e-20	1.28809e-17	5.87109	IFI27
ENSBTAG00000039122	2.54206	0.909287	0.00838391	0.0650605	5.82419	PLA2G5
ENSBTAG00000006256	2.52574	3.18158	2.31262e-07	1.47066e-05	5.7587	PTPRO
ENSBTAG00000009904	2.52163	3.56302	3.53464e-15	8.80066e-13	5.74231	SPIC
ENSBTAG00000032265	2.4896	6.20016	2.64292e-34	6.47074e-31	5.61621	RTP4
ENSBTAG00000010057	2.45882	1.26966	4.20463e-08	3.13533e-06	5.49766	GZMB
ENSBTAG00000034918	2.36955	6.13354	1.11923e-20	4.01011e-18	5.1678	IFIT2
ENSBTAG00000047302	2.34525	0.79463	1.11903e-06	5.66848e-05	5.08148	ENSBTAG00000047302
ENSBTAG00000013167	2.32982	7.94866	6.33642e-11	9.12569e-09	5.02742	SIGLEC1
ENSBTAG00000034349	2.31842	6.89456	2.51783e-33	4.62337e-30	4.98784	IFI44
ENSBTAG00000016661	2.27813	6.00942	5.99541e-21	2.38034e-18	4.85048	USP18
ENSBTAG00000053807	2.27217	8.48652	8.98341e-05	0.00213193	4.83048	None
ENSBTAG00000031825	2.26605	4.03722	2.75798e-12	5.00181e-10	4.81004	None
ENSBTAG00000011343	2.19662	6.10203	8.43669e-36	2.4787e-32	4.58404	XAF1
ENSBTAG00000048470	2.18574	8.70365	2.03127e-23	1.10516e-20	4.54959	ENSBTAG00000048470
ENSBTAG00000019017	2.17147	6.01695	0.000877481	0.0124423	4.50482	ENSBTAG00000019017
ENSBTAG00000037800	2.15231	1.67112	3.42318e-08	2.6328e-06	4.44539	APOBEC3Z1
ENSBTAG00000030932	2.13721	7.31004	1.10067e-26	8.98267e-24	4.39912	IFI44L
ENSBTAG00000049589	2.12436	3.45348	0.00267429	0.028592	4.3601	SAA3
ENSBTAG00000019015	2.09452	2.94135	0.000405634	0.00693686	4.27085	IFITM3
ENSBTAG00000003366	2.09152	7.47481	7.84082e-34	1.64545e-30	4.26197	RIGI
ENSBTAG00000017895	2.06712	2.93727	5.38134e-08	3.93293e-06	4.1905	CLEC10A
ENSBTAG00000009768	2.06427	6.38343	2.91447e-13	5.86488e-11	4.18224	IFIT3
ENSBTAG00000012335	2.03893	8.11548	2.2337e-36	8.20325e-33	4.10941	UBA7
ENSBTAG00000018016	2.03556	8.104	1.86138e-25	1.24289e-22	4.09981	NUPR1
ENSBTAG00000014762	2.0171	3.6028	2.06035e-09	2.1619e-07	4.04768	ISG20
ENSBTAG00000046977	1.99662	4.07679	0.0147031	0.0956678	3.99063	PLA2G2D5
ENSBTAG00000052907	1.99258	0.113676	1.00527e-07	6.96577e-06	3.97948	None
ENSBTAG00000006549	1.95117	1.70701	5.95082e-06	0.000236264	3.86689	CALHM6
ENSBTAG00000020536	1.94361	7.79815	1.11025e-28	1.16497e-25	3.84667	HERC6
ENSBTAG00000002845	1.93229	2.93731	8.6837e-08	6.13287e-06	3.81662	CDH10
ENSBTAG00000047680	1.87846	5.63437	4.80911e-17	1.38521e-14	3.67683	IRF7
ENSBTAG00000018125	1.87066	2.00053	2.88693e-08	2.29238e-06	3.65699	KIF5C
ENSBTAG00000052822	1.86515	3.95205	1.93111e-06	8.94889e-05	3.64306	None
ENSBTAG00000047816	1.86332	0.977852	1.04636e-05	0.000378598	3.63844	ENSBTAG00000047816
ENSBTAG00000019979	1.86271	5.45383	2.61135e-28	2.55738e-25	3.63691	CMPK2
ENSBTAG00000038233	1.84143	7.71649	3.6063e-23	1.89202e-20	3.58365	None
ENSBTAG00000019054	1.83963	6.92149	1.99834e-25	1.27633e-22	3.57919	EPSTI1
ENSBTAG00000008703	1.83712	6.55826	6.68895e-28	6.14129e-25	3.57295	EIF2AK2
ENSBTAG00000052147	1.81793	2.42231	7.64769e-05	0.00187867	3.52575	None
ENSBTAG00000032396	1.79684	0.217037	0.000222964	0.00432675	3.47459	KCTD19
ENSBTAG00000027865	1.78967	0.883675	1.94351e-05	0.0006261	3.45736	gzmA
ENSBTAG00000053806	1.77475	7.0885	5.25586e-15	1.2453e-12	3.42179	ENSBTAG00000053806
ENSBTAG00000039980	1.771	4.86584	3.80629e-12	6.73668e-10	3.41291	CLECL1P
ENSBTAG00000012419	1.76027	3.4946	2.04379e-06	9.35303e-05	3.38763	BCL2L15
ENSBTAG00000011511	1.75921	7.75136	1.49119e-22	6.63804e-20	3.38513	ENSBTAG00000011511
ENSBTAG00000022489	1.74077	9.48628	8.8543e-21	3.33512e-18	3.34215	RNF213
ENSBTAG00000025398	1.73103	5.96985	7.86439e-10	9.39251e-08	3.31964	ENSBTAG00000025398
ENSBTAG00000000336	1.73079	5.67605	8.20947e-05	0.00198212	3.31909	ENSBTAG00000000336
ENSBTAG00000008142	1.71696	7.22661	6.91123e-24	4.06104e-21	3.28742	IFIH1
ENSBTAG00000019437	1.70758	5.03151	1.18577e-16	3.3498e-14	3.26611	ENSBTAG00000019437
ENSBTAG00000010954	1.69349	2.56161	1.24656e-08	1.10313e-06	3.23439	ART3
ENSBTAG00000049882	1.68541	0.571384	2.41457e-07	1.52112e-05	3.21633	None
ENSBTAG00000008945	1.67975	-0.0140698	0.000109376	0.00248486	3.20372	SDSL
ENSBTAG00000007450	1.6752	7.06927	7.88713e-13	1.5047e-10	3.19363	C2
ENSBTAG00000037634	1.66893	6.07802	1.03656e-09	1.18962e-07	3.17979	ENSBTAG00000037634
ENSBTAG00000046580	1.66806	6.3615	1.53906e-17	4.52174e-15	3.17787	DHX58
ENSBTAG00000020166	1.66702	9.1288	9.5074e-26	7.19496e-23	3.17558	ZNFX1
ENSBTAG00000009849	1.6567	5.87775	4.81899e-11	7.0791e-09	3.15295	PLAC8A
ENSBTAG00000052393	1.65648	0.420636	3.88428e-07	2.27331e-05	3.15246	None
ENSBTAG00000038938	1.63959	6.53828	1.69747e-10	2.33045e-08	3.11577	None
ENSBTAG00000039657	1.62634	2.00447	2.7168e-06	0.000119929	3.08729	None
ENSBTAG00000037605	1.62119	9.10707	0.000414648	0.00705815	3.07628	ENSBTAG00000037605
ENSBTAG00000013170	1.61703	0.937144	0.0081934	0.0640559	3.06744	CTLA4
ENSBTAG00000052703	1.61536	1.80247	3.07381e-05	0.000899486	3.06388	None
ENSBTAG00000013055	1.61035	0.174638	0.000684409	0.0103033	3.05325	None
ENSBTAG00000008603	1.60907	4.92502	3.98577e-14	8.73895e-12	3.05055	None
ENSBTAG00000014228	1.59663	5.77821	3.21324e-14	7.1519e-12	3.02436	TFEC
ENSBTAG00000033316	1.59321	3.97621	4.76056e-09	4.6313e-07	3.0172	PDCD1LG2
ENSBTAG00000053424	1.55896	1.84936	0.00164895	0.019986	2.9464	CCDC194
ENSBTAG00000005603	1.54187	3.42565	0.00575494	0.0500237	2.91172	None
ENSBTAG00000047449	1.53647	4.77235	0.00327886	0.0331725	2.90083	ENSBTAG00000047449
ENSBTAG00000001143	1.51288	7.34039	5.7392e-10	7.08478e-08	2.85379	ENSBTAG00000001143
ENSBTAG00000031214	1.51073	5.34327	8.14543e-23	3.85988e-20	2.84955	ENSBTAG00000031214
ENSBTAG00000011936	1.50466	5.12671	1.68897e-06	8.02944e-05	2.83759	ATP8B4
ENSBTAG00000017040	1.50391	6.33402	7.10795e-12	1.20018e-09	2.83611	LY6E
ENSBTAG00000014113	1.50076	3.85703	0.000742541	0.0109001	2.82991	CCL8
ENSBTAG00000016656	1.49839	8.37174	7.32812e-21	2.8329e-18	2.82528	PARP14
ENSBTAG00000048206	1.49406	1.61438	0.000429039	0.00721287	2.8168	ENSBTAG00000048206
ENSBTAG00000004680	1.49306	3.27798	8.45644e-05	0.00202599	2.81485	SLC13A5
ENSBTAG00000020116	1.47341	9.30225	0.000359504	0.00633988	2.77677	ENSBTAG00000020116
ENSBTAG00000055140	1.46697	3.94984	4.11836e-09	4.03324e-07	2.7644	CLEC2B
ENSBTAG00000031750	1.46274	8.59137	1.14642e-12	2.1591e-10	2.75631	PLAC8B
ENSBTAG00000054910	1.46055	1.26006	0.00282088	0.0297692	2.75214	ENSBTAG00000054910
ENSBTAG00000053050	1.45808	8.42935	1.03331e-23	5.83821e-21	2.74743	SAMD9
ENSBTAG00000051959	1.45536	-0.152774	3.31594e-05	0.00095888	2.74224	None
ENSBTAG00000017981	1.43612	3.15583	0.000232544	0.00448893	2.70592	ADRB3
ENSBTAG00000014046	1.43075	3.11615	0.000212432	0.00416639	2.69587	BPI
ENSBTAG00000052306	1.41733	6.45347	1.08175e-06	5.4986e-05	2.67091	None
ENSBTAG00000009677	1.41629	6.24305	1.67173e-16	4.63353e-14	2.66897	PARP10
ENSBTAG00000017670	1.38858	6.13737	2.20508e-08	1.80964e-06	2.6182	ENSBTAG00000017670
ENSBTAG00000017367	1.38499	8.06569	3.18816e-24	1.95142e-21	2.6117	IFIT5
ENSBTAG00000020538	1.38193	6.17019	2.13771e-21	8.72305e-19	2.60617	HERC5
ENSBTAG00000010458	1.38181	4.09091	1.90068e-07	1.23544e-05	2.60595	ENSBTAG00000010458
ENSBTAG00000012742	1.3816	1.5781	0.00171313	0.0205436	2.60557	SLC22A18
ENSBTAG00000050650	1.37718	0.589161	0.000914709	0.0127972	2.59759	None
ENSBTAG00000012668	1.37318	1.55013	1.60299e-05	0.000533966	2.59042	None
ENSBTAG00000051981	1.36787	4.96491	5.78555e-11	8.41483e-09	2.58089	None
ENSBTAG00000019315	1.36069	4.03856	0.000523615	0.00838812	2.56808	PLA2G7
ENSBTAG00000032003	1.35342	0.542074	0.0100922	0.0743127	2.55517	None
ENSBTAG00000009933	1.35279	7.29709	2.27668e-22	9.83661e-20	2.55406	DTX3L
ENSBTAG00000052111	1.3453	0.712382	6.96321e-05	0.00174556	2.54083	None
ENSBTAG00000021958	1.33711	5.38295	3.45995e-05	0.000996602	2.52645	GZMA
ENSBTAG00000001725	1.33426	7.22318	0.000169865	0.00351949	2.52146	CXCL10
ENSBTAG00000052102	1.33085	2.12478	0.00011599	0.00259926	2.51552	CD300LB
ENSBTAG00000008240	1.33049	3.34107	2.06575e-05	0.000655681	2.51488	GALNT15
ENSBTAG00000001822	1.32885	7.36593	1.03935e-13	2.15043e-11	2.51202	SNX10
ENSBTAG00000025903	1.32801	1.67381	0.00105353	0.0143035	2.51056	GLDC
ENSBTAG00000005891	1.31508	2.8448	1.3869e-05	0.000472704	2.48817	FCRL1
ENSBTAG00000018009	1.30823	3.25759	0.000669131	0.010165	2.47638	LEKR1
ENSBTAG00000006851	1.30243	6.21484	1.0569e-11	1.74447e-09	2.46644	ENSBTAG00000006851
ENSBTAG00000021452	1.29886	8.19355	9.0887e-21	3.33783e-18	2.46034	TRANK1
ENSBTAG00000016097	1.29633	3.67839	5.81548e-06	0.000231516	2.45603	CACNA1F
ENSBTAG00000027676	1.29314	5.02521	4.47498e-05	0.00122645	2.45061	IL18BP
ENSBTAG00000015779	1.28999	7.23312	2.76971e-18	8.84502e-16	2.44526	PML
ENSBTAG00000000962	1.27822	4.47917	2.99976e-15	7.59766e-13	2.4254	STAP1
ENSBTAG00000009206	1.26822	5.11569	1.02619e-13	2.15043e-11	2.40864	FOXS1
ENSBTAG00000016886	1.26727	1.53639	0.000519767	0.00834468	2.40706	None
ENSBTAG00000023635	1.25019	5.43085	0.00174989	0.0208483	2.37873	CLEC6A
ENSBTAG00000003528	1.24634	1.06126	0.00665696	0.055303	2.37239	ENSBTAG00000003528
ENSBTAG00000008832	1.24393	3.18859	0.01563	0.0996547	2.36844	CCL1
ENSBTAG00000024675	1.24323	3.05602	1.12482e-05	0.000398159	2.36728	CYSLTR1
ENSBTAG00000038154	1.24236	3.40514	3.44598e-07	2.07465e-05	2.36586	HSH2D
ENSBTAG00000037937	1.23708	7.69966	3.71573e-08	2.82819e-06	2.35722	ENSBTAG00000037937
ENSBTAG00000015752	1.23101	5.63693	3.55694e-12	6.37213e-10	2.34732	SP110
ENSBTAG00000047107	1.21909	2.8505	0.000729495	0.0107918	2.328	TNIP3
ENSBTAG00000022019	1.20923	0.452443	0.000156341	0.00330453	2.31214	ENSBTAG00000022019
ENSBTAG00000008406	1.20309	3.50948	7.97321e-07	4.22839e-05	2.30233	TREX1
ENSBTAG00000046419	1.19941	4.80736	4.08201e-05	0.00114001	2.29645	TPC3
ENSBTAG00000014365	1.18995	2.27091	0.00315	0.0323139	2.28145	None
ENSBTAG00000050417	1.18444	6.13792	1.36045e-12	2.52974e-10	2.27274	ENSBTAG00000050417
ENSBTAG00000015060	1.18277	5.87183	5.80712e-06	0.000231516	2.27013	None
ENSBTAG00000008792	1.18118	7.15811	4.75165e-08	3.52534e-06	2.26763	RNASE6
ENSBTAG00000016424	1.17733	2.00215	0.000316932	0.00571256	2.26158	MMP25
ENSBTAG00000007519	1.17431	7.94893	1.18515e-17	3.55302e-15	2.25685	ADAR
ENSBTAG00000052914	1.17155	0.068744	9.08242e-05	0.00214848	2.25254	None
ENSBTAG00000021791	1.16217	7.25777	4.19885e-23	2.12693e-20	2.23794	PARP9
ENSBTAG00000006864	1.15439	7.60051	0.000401947	0.00688182	2.2259	ENSBTAG00000006864
ENSBTAG00000003548	1.1485	2.56301	1.17059e-05	0.000410406	2.21683	GSTP1
ENSBTAG00000049422	1.14712	5.18312	7.39368e-10	8.97629e-08	2.21472	TIFA
ENSBTAG00000016548	1.14409	3.52302	2.05625e-09	2.1619e-07	2.21007	TEX12
ENSBTAG00000019722	1.14286	2.73265	3.09075e-08	2.40983e-06	2.20818	GUCY2C
ENSBTAG00000014177	1.14014	0.577202	0.00666638	0.055303	2.20402	C6
ENSBTAG00000011467	1.13988	5.3966	4.20459e-11	6.23894e-09	2.20363	BATF2
ENSBTAG00000013670	1.13948	4.41039	1.98642e-08	1.65798e-06	2.20301	SLC46A2
ENSBTAG00000014439	1.13844	0.530982	0.00921539	0.0697086	2.20143	KMO
ENSBTAG00000012050	1.1366	3.48477	1.438e-07	9.69e-06	2.19862	ORAI2
ENSBTAG00000016546	1.13407	7.39701	1.28412e-18	4.19194e-16	2.19477	PARP12
ENSBTAG00000036401	1.12396	1.37448	0.000379647	0.00658443	2.17944	bta-mir-147
ENSBTAG00000021703	1.12165	2.9487	9.68234e-10	1.12884e-07	2.17595	MED12L
ENSBTAG00000054636	1.10985	3.24392	0.0029915	0.0311226	2.15823	None
ENSBTAG00000030622	1.10862	0.211482	0.00146208	0.0183886	2.15639	MANSC4
ENSBTAG00000018349	1.10571	6.60558	7.85182e-10	9.39251e-08	2.15205	IFI30
ENSBTAG00000007077	1.10481	4.55291	8.36417e-12	1.39625e-09	2.1507	ABHD1
ENSBTAG00000007280	1.0997	2.3878	0.000550498	0.00872364	2.1431	ENSBTAG00000007280
ENSBTAG00000011563	1.0979	4.3577	3.67789e-08	2.81397e-06	2.14042	TNFSF13B
ENSBTAG00000012815	1.09671	5.56124	1.27777e-06	6.32001e-05	2.13867	CLEC12A
ENSBTAG00000051768	1.09458	4.21461	5.45778e-07	3.07183e-05	2.13551	None
ENSBTAG00000015649	1.08867	5.41438	3.01215e-05	0.00088497	2.12678	TMEM156
ENSBTAG00000006846	1.0885	8.97859	6.41238e-13	1.25275e-10	2.12653	LGALS9
ENSBTAG00000053180	1.08636	2.55483	0.000272065	0.00507187	2.12338	None
ENSBTAG00000000892	1.08456	3.41313	6.71958e-07	3.66954e-05	2.12072	CGAS
ENSBTAG00000008909	1.08235	6.16055	4.26186e-10	5.44406e-08	2.11748	PNPT1
ENSBTAG00000004826	1.07787	8.02869	3.64588e-06	0.000154346	2.11091	ACP5
ENSBTAG00000013185	1.07509	8.36816	0.000128792	0.00282803	2.10685	TIMD4
ENSBTAG00000011677	1.06859	2.56888	0.00140386	0.0178398	2.09738	H1-2
ENSBTAG00000052878	1.06801	5.85065	6.69468e-07	3.66954e-05	2.09654	None
ENSBTAG00000042711	1.06591	0.85925	0.000174339	0.00358188	2.09348	ENSBTAG00000042711
ENSBTAG00000005448	1.06479	3.10736	1.10316e-07	7.6082e-06	2.09186	ENSBTAG00000005448
ENSBTAG00000052238	1.0615	0.247509	0.0121928	0.0845269	2.0871	None
ENSBTAG00000055019	1.06028	1.23553	0.00450137	0.0418249	2.08534	None
ENSBTAG00000038536	1.05722	5.42559	3.88268e-12	6.79006e-10	2.08092	ENSBTAG00000038536
ENSBTAG00000031778	1.05605	4.04932	7.40039e-08	5.27727e-06	2.07923	None
ENSBTAG00000046516	1.05548	0.431167	0.00564082	0.049381	2.0784	None
ENSBTAG00000038625	1.05306	6.17249	7.61048e-09	7.03132e-07	2.07493	None
ENSBTAG00000038981	1.05151	3.92685	0.000486444	0.00797469	2.07269	ENSBTAG00000038981
ENSBTAG00000000095	1.05081	4.75917	2.71143e-05	0.000814538	2.07169	CD274
ENSBTAG00000038490	1.05008	4.06326	0.000113373	0.00255437	2.07065	CLEC4A
ENSBTAG00000008223	1.04985	5.62485	5.75099e-12	9.82349e-10	2.07032	NLRC4
ENSBTAG00000000873	1.04695	2.70201	0.00200534	0.0229249	2.06615	SLC13A3
ENSBTAG00000032289	1.04662	5.36346	1.95047e-09	2.07626e-07	2.06569	ARHGAP15
ENSBTAG00000003326	1.04181	7.13157	3.50895e-07	2.10125e-05	2.05881	NAIP
ENSBTAG00000019741	1.04155	7.54533	4.97914e-07	2.81321e-05	2.05844	C3AR1
ENSBTAG00000017722	1.04067	5.94328	8.60613e-06	0.000319253	2.05718	F5
ENSBTAG00000046750	1.03812	5.91562	9.82177e-10	1.13608e-07	2.05355	B3GNT3
ENSBTAG00000005534	1.03413	5.3783	4.1597e-14	8.98617e-12	2.04787	ENO3
ENSBTAG00000005280	1.02674	9.04278	0.000177354	0.0036286	2.03742	ADA
ENSBTAG00000010371	1.02425	1.51862	0.00132175	0.0170782	2.03391	CHAC1
ENSBTAG00000010597	1.01634	3.77688	1.19888e-05	0.000418327	2.02278	GGCT
ENSBTAG00000000964	1.01464	5.69262	0.00559043	0.0489997	2.0204	FCRL5
ENSBTAG00000002773	1.01284	6.87065	1.74949e-08	1.48555e-06	2.01789	ENSBTAG00000002773
ENSBTAG00000002923	1.01228	6.43633	9.11578e-07	4.76551e-05	2.0171	CX3CR1
ENSBTAG00000000735	1.0111	4.47533	6.22673e-06	0.000242074	2.01545	BCL2A1
ENSBTAG00000018040	1.00847	6.38226	2.66406e-15	6.86579e-13	2.01177	PSMB10
ENSBTAG00000012737	1.00804	3.78337	0.000124168	0.00275117	2.01118	GPR65
ENSBTAG00000005816	1.00746	7.0182	9.3541e-18	2.86274e-15	2.01037	IRF9
ENSBTAG00000009433	-1.00041	0.0519763	0.00149035	0.0186325	-2.00057	BGLAP
ENSBTAG00000006631	-1.00322	2.5093	8.28133e-05	0.00199431	-2.00447	GLI1
ENSBTAG00000043550	-1.00529	10.3511	3.66693e-16	9.9754e-14	-2.00735	CYTB
ENSBTAG00000005776	-1.00703	1.9778	5.99522e-06	0.000236747	-2.00977	ZNF185
ENSBTAG00000010793	-1.00778	8.2187	2.41749e-07	1.52112e-05	-2.01082	CCDC80
ENSBTAG00000049383	-1.00933	2.05894	0.00129471	0.0168313	-2.01297	LSAMP
ENSBTAG00000051609	-1.01268	0.853991	0.000602435	0.00942467	-2.01766	PLPPR3
ENSBTAG00000003217	-1.01413	4.38867	0.00102258	0.0139923	-2.01969	CADM3
ENSBTAG00000010719	-1.01718	5.15997	0.000294115	0.00537215	-2.02396	ANGPTL1
ENSBTAG00000012411	-1.01763	2.90663	0.0119031	0.0828706	-2.02458	HAPLN1
ENSBTAG00000019823	-1.01895	3.06888	2.73154e-05	0.000817236	-2.02644	ADAMTS17
ENSBTAG00000000189	-1.02001	0.0611958	0.000244458	0.00466376	-2.02794	LHFPL3
ENSBTAG00000004322	-1.02044	7.21579	0.00138432	0.0176471	-2.02854	FOS
ENSBTAG00000049288	-1.02659	0.165451	0.000953504	0.0132391	-2.03721	None
ENSBTAG00000036113	-1.02914	1.45032	0.00623549	0.0527646	-2.04081	RSPH14
ENSBTAG00000053911	-1.03299	3.67365	1.78732e-05	0.000584761	-2.04626	None
ENSBTAG00000004097	-1.0337	0.21969	0.00011767	0.00262302	-2.04727	A2ML1
ENSBTAG00000016399	-1.04562	1.55651	0.00494811	0.0446762	-2.06426	AKAP4
ENSBTAG00000020402	-1.05638	1.64982	0.00103339	0.0141082	-2.0797	TDRD9
ENSBTAG00000010119	-1.05681	2.14032	0.0102369	0.0747802	-2.08032	ALDH1A2
ENSBTAG00000012036	-1.05896	2.66794	5.54102e-07	3.10678e-05	-2.08342	HR
ENSBTAG00000046256	-1.05969	-0.0357649	0.00937883	0.0706538	-2.08449	TMEM132C
ENSBTAG00000020956	-1.0638	1.65978	1.25479e-06	6.2273e-05	-2.09043	MPPED2
ENSBTAG00000016225	-1.06612	0.35985	0.0041563	0.0393644	-2.0938	COLEC11
ENSBTAG00000007434	-1.06645	6.24112	2.48739e-05	0.000759661	-2.09427	CD300LG
ENSBTAG00000017946	-1.07111	0.826931	7.10239e-05	0.00176837	-2.10105	ENSBTAG00000017946
ENSBTAG00000015666	-1.07156	2.34458	0.000240057	0.00459771	-2.10171	ENSBTAG00000015666
ENSBTAG00000046090	-1.07281	0.111292	0.000680414	0.0102938	-2.10352	ENSBTAG00000046090
ENSBTAG00000003018	-1.07601	4.67553	1.32082e-07	8.98281e-06	-2.1082	FSTL3
ENSBTAG00000031362	-1.07713	0.803855	0.00570485	0.0497354	-2.10983	NXPE2
ENSBTAG00000040279	-1.07881	0.702216	0.00846423	0.0653118	-2.11229	KRT24
ENSBTAG00000013103	-1.08074	10.2138	0.000187619	0.0038068	-2.11513	COL1A1
ENSBTAG00000020737	-1.09287	0.216262	0.00333738	0.033664	-2.13298	SOX8
ENSBTAG00000046152	-1.0929	0.37668	0.00100316	0.0138111	-2.13303	MGAM
ENSBTAG00000022083	-1.09611	0.37026	0.000161515	0.00337986	-2.13777	REP15
ENSBTAG00000010175	-1.09721	1.73789	0.0015995	0.0195559	-2.13941	COL8A2
ENSBTAG00000020238	-1.10011	0.851666	3.09666e-06	0.000134189	-2.14371	RIMS1
ENSBTAG00000006907	-1.10226	4.11581	0.000632655	0.00978641	-2.14691	NEB
ENSBTAG00000038180	-1.10242	0.653606	5.38025e-06	0.000216	-2.14715	SCN2A
ENSBTAG00000019595	-1.10646	2.8319	5.21672e-05	0.00137336	-2.15317	EGFLAM
ENSBTAG00000048851	-1.1096	0.275799	0.000193815	0.00390019	-2.15786	UBE2QL1
ENSBTAG00000052722	-1.11328	1.06438	3.94625e-05	0.00111221	-2.16337	None
ENSBTAG00000000284	-1.1134	2.87408	2.24638e-05	0.000702114	-2.16356	NAALAD2
ENSBTAG00000012630	-1.11757	3.38199	2.40243e-05	0.000736779	-2.16982	PAMR1
ENSBTAG00000005377	-1.11948	2.46627	0.000152985	0.00327126	-2.17268	SOSTDC1
ENSBTAG00000009030	-1.13493	4.11172	0.00177553	0.0210343	-2.19607	NOX5
ENSBTAG00000000507	-1.14075	5.24089	4.10129e-06	0.000171159	-2.20496	NR4A1
ENSBTAG00000015129	-1.15862	0.528754	0.000670455	0.0101746	-2.23244	KLK10
ENSBTAG00000020056	-1.16801	8.46546	1.63721e-08	1.41474e-06	-2.24702	COL12A1
ENSBTAG00000054693	-1.17439	2.12186	5.30389e-06	0.00021405	-2.25698	None
ENSBTAG00000053558	-1.18556	1.29405	0.00043531	0.00729988	-2.27452	NOTUM
ENSBTAG00000000703	-1.19068	1.81584	0.000369597	0.00646444	-2.2826	ST6GAL2
ENSBTAG00000010820	-1.19126	3.53629	8.46806e-05	0.00202599	-2.28353	WNT11
ENSBTAG00000048508	-1.19311	2.08146	0.000458415	0.00763505	-2.28644	None
ENSBTAG00000033326	-1.19409	3.69857	0.000264887	0.00496325	-2.28801	DPEP1
ENSBTAG00000017165	-1.19732	3.35665	3.74493e-08	2.83572e-06	-2.29313	MATN2
ENSBTAG00000007324	-1.20121	0.194738	9.29222e-05	0.00218754	-2.29933	LRRC4C
ENSBTAG00000013472	-1.20839	10.2338	5.68764e-05	0.00148404	-2.3108	COL1A2
ENSBTAG00000011908	-1.21242	2.12492	3.31114e-08	2.56004e-06	-2.31726	CPQ
ENSBTAG00000012558	-1.22611	4.43708	2.16115e-09	2.25158e-07	-2.33936	ADAMTS12
ENSBTAG00000054512	-1.23044	0.198823	0.00323248	0.032966	-2.34639	None
ENSBTAG00000020989	-1.23194	3.44535	6.7769e-07	3.68714e-05	-2.34882	SUSD4
ENSBTAG00000000983	-1.24278	1.51996	0.00877636	0.0670435	-2.36654	ABCC8
ENSBTAG00000014855	-1.24315	5.32174	2.88626e-08	2.29238e-06	-2.36714	MICAL2
ENSBTAG00000047083	-1.24501	0.360749	0.000182301	0.00371429	-2.3702	FJX1
ENSBTAG00000018650	-1.24518	0.659405	0.00251813	0.0272596	-2.37048	HEPACAM
ENSBTAG00000006877	-1.24767	3.13194	1.95205e-07	1.26324e-05	-2.37457	MMP16
ENSBTAG00000003165	-1.2539	5.46385	6.30856e-09	5.97889e-07	-2.38485	ADAMTS9
ENSBTAG00000039643	-1.26177	1.34065	4.84182e-05	0.00129139	-2.3979	None
ENSBTAG00000005150	-1.27216	1.52372	1.24062e-06	6.17787e-05	-2.41524	HMGB3
ENSBTAG00000016712	-1.27317	4.06337	0.000982678	0.0135672	-2.41692	CLCA3
ENSBTAG00000002006	-1.2793	9.42569	1.26416e-05	0.000435264	-2.42721	THBS1
ENSBTAG00000016388	-1.28677	4.12969	2.29346e-05	0.000710778	-2.43982	SLCO4A1
ENSBTAG00000016279	-1.28795	1.54567	0.000687671	0.0103291	-2.44181	EMILIN3
ENSBTAG00000008182	-1.28971	4.25133	0.000273403	0.00509036	-2.44479	FOSB
ENSBTAG00000015307	-1.29542	3.98631	1.36934e-09	1.53554e-07	-2.45448	FBN2
ENSBTAG00000012444	-1.3686	1.15477	1.2652e-05	0.000435264	-2.58221	ADAM12
ENSBTAG00000001021	-1.37828	5.97947	0.00802961	0.0632466	-2.59959	CYP1A1
ENSBTAG00000015789	-1.37917	0.518301	7.71011e-06	0.000292507	-2.60119	BCAN
ENSBTAG00000052140	-1.39214	4.04871	1.43876e-09	1.57727e-07	-2.62467	None
ENSBTAG00000034147	-1.39316	3.9199	4.03365e-07	2.34207e-05	-2.62653	OLFML2B
ENSBTAG00000001152	-1.39697	3.69749	7.02791e-09	6.53418e-07	-2.63348	TLE6
ENSBTAG00000022150	-1.41874	5.8175	1.14832e-05	0.000404528	-2.67353	MXRA5
ENSBTAG00000047975	-1.42638	0.660413	1.4831e-05	0.000499695	-2.68772	DOK5
ENSBTAG00000004836	-1.4276	1.04584	0.000260652	0.0048964	-2.68999	ENSBTAG00000004836
ENSBTAG00000020928	-1.42772	1.30691	8.66716e-07	4.56346e-05	-2.69022	ENSBTAG00000020928
ENSBTAG00000009012	-1.4438	3.23998	0.00124266	0.016328	-2.72036	PTX3
ENSBTAG00000017390	-1.45386	1.68505	4.23082e-10	5.44406e-08	-2.7394	LGI2
ENSBTAG00000000576	-1.48692	1.75608	0.000147771	0.0031876	-2.8029	ADGRG2
ENSBTAG00000017318	-1.49836	0.343486	1.71574e-07	1.13533e-05	-2.82521	TMEM178A
ENSBTAG00000001176	-1.50549	1.25665	5.48982e-06	0.000219742	-2.83922	LRRN1
ENSBTAG00000011734	-1.5165	3.34196	0.000304107	0.00552203	-2.86096	ANKRD1
ENSBTAG00000026994	-1.51942	0.48957	4.94548e-06	0.000201244	-2.86675	None
ENSBTAG00000051519	-1.52741	4.35124	0.00980818	0.0729613	-2.88268	None
ENSBTAG00000009230	-1.55845	1.57487	1.22245e-08	1.08835e-06	-2.94536	FBLN7
ENSBTAG00000009835	-1.56248	2.25533	1.56658e-07	1.04262e-05	-2.95362	CACNA1G
ENSBTAG00000002981	-1.57052	1.07272	0.000191313	0.00386992	-2.97013	PIMREG
ENSBTAG00000052055	-1.57856	3.635	1.39691e-08	1.22147e-06	-2.98672	PRSS35
ENSBTAG00000002258	-1.59083	3.71306	3.77451e-08	2.84347e-06	-3.01223	None
ENSBTAG00000016514	-1.61271	2.22457	7.59413e-06	0.000289936	-3.05825	CPE
ENSBTAG00000050737	-1.63427	0.11469	4.63279e-05	0.00125564	-3.10431	ENSBTAG00000050737
ENSBTAG00000032183	-1.66508	2.5429	6.53126e-15	1.47607e-12	-3.17131	NELL2
ENSBTAG00000014488	-1.70046	-0.140409	3.75506e-07	2.21534e-05	-3.25005	CDH7
ENSBTAG00000048135	-1.70516	7.57847	0.000303276	0.00551377	-3.26066	ENSBTAG00000048135
ENSBTAG00000032591	-1.73472	1.55635	4.51562e-06	0.000186858	-3.32815	CTHRC1
ENSBTAG00000014803	-1.75989	1.09674	9.34517e-06	0.000343201	-3.38673	CPZ
ENSBTAG00000008140	-1.76419	0.985083	1.28478e-06	6.33338e-05	-3.39684	FAP
ENSBTAG00000008940	-1.78393	1.40243	2.504e-08	2.03226e-06	-3.44364	NPTX1
ENSBTAG00000006567	-1.88292	0.898067	1.83798e-07	1.20535e-05	-3.6882	VIPR1
ENSBTAG00000010716	-1.96684	2.50048	4.17684e-11	6.23894e-09	-3.90912	FRAS1
ENSBTAG00000054090	-2.0603	3.04419	0.00240017	0.0262413	-4.17073	ENSBTAG00000054090
ENSBTAG00000054523	-2.12178	1.70103	2.97461e-08	2.3493e-06	-4.35231	CNR1
ENSBTAG00000003938	-2.23523	4.24757	4.55784e-07	2.59514e-05	-4.70836	FNDC1
ENSBTAG00000009014	-2.29927	1.2958	0.000105986	0.00242513	-4.9221	UPK1B
ENSBTAG00000018303	-2.33513	1.41738	6.46794e-08	4.66472e-06	-5.04596	PAPPA2
ENSBTAG00000009585	-2.3413	0.753341	1.47355e-07	9.88421e-06	-5.06761	CDH16
ENSBTAG00000026796	-2.3792	3.00828	6.11937e-09	5.83724e-07	-5.2025	ENSBTAG00000026796
ENSBTAG00000007423	-2.58356	1.27866	5.33314e-08	3.91719e-06	-5.99417	TNFRSF11B
ENSBTAG00000005433	-2.75255	2.73923	8.66329e-23	3.97699e-20	-6.73905	SSUH2
ENSBTAG00000037644	-2.79328	1.377	9.396e-10	1.10422e-07	-6.93204	ENSBTAG00000037644
ENSBTAG00000011932	-3.08556	6.76807	1.59098e-09	1.73123e-07	-8.48877	PRG4

## Sheet: LL
	logFC	logCPM	Pvalue	FDR	gene name	fold change
ENSBTAG00000021565	10.342	4.29812	5.02e-13	8.32e-10	PRSS2	1297.94
ENSBTAG00000019018	6.18866	4.90677	5.66e-16	1.21e-12	ENSBTAG00000019018	72.9409
ENSBTAG00000025258	4.73858	6.14704	8.73e-07	0.000361429	ENSBTAG00000025258	26.6965
ENSBTAG00000003152	3.08401	7.80102	2.87e-18	1.42e-14	IFI27	8.47971
ENSBTAG00000004560	3.03993	4.77623	1.61e-08	8.55e-06	CLEC4F	8.22454
ENSBTAG00000014707	2.92035	7.21551	5.86e-10	4.37e-07	ISG15	7.5703
ENSBTAG00000053807	2.80266	8.24298	3.48e-08	1.67e-05	OAS1X	6.97728
ENSBTAG00000007554	2.7607	7.12827	4.49e-19	3.35e-15	IFI6	6.77727
ENSBTAG00000010057	2.64482	1.04129	6.87e-06	0.00238094	GZMB	6.2542
ENSBTAG00000012406	2.62212	6.91496	1.31e-12	1.62e-09	ZBP1	6.15654
ENSBTAG00000014628	2.58197	6.1076	8.08e-14	1.5e-10	OAS2	5.98757
ENSBTAG00000030913	2.56525	8.87026	3.43e-16	8.52e-13	MX1	5.91858
ENSBTAG00000039861	2.48136	8.57399	3.58e-19	3.35e-15	OAS1Y	5.58425
ENSBTAG00000037527	2.41266	6.83422	1.1e-17	4.08e-14	OAS1Z	5.32456
ENSBTAG00000016061	2.38947	7.84929	1.92e-10	1.68e-07	RSAD2	5.23965
ENSBTAG00000052147	2.35909	2.30882	0.000256979	0.0548248	ENSBTAG00000052147	5.13048
ENSBTAG00000008021	2.3395	5.39016	1.96e-12	2.25e-09	ENSBTAG00000008021	5.06128
ENSBTAG00000014529	2.33924	7.05149	2.47e-10	2.04e-07	GBP4	5.06036
ENSBTAG00000049882	2.27055	0.293221	0.000259608	0.0548248	ENSBTAG00000049882	4.82509
ENSBTAG00000032265	2.21421	6.01178	1.35e-16	4.04e-13	RTP4	4.64029
ENSBTAG00000007881	2.18687	7.22471	1.76e-06	0.000656262	IFIT1	4.55317
ENSBTAG00000048470	2.16495	8.31572	6.56e-13	9.78e-10	IFITM1	4.48451
ENSBTAG00000045588	2.15192	5.04691	8e-10	5.64e-07	ENSBTAG00000045588	4.44419
ENSBTAG00000019015	2.08088	1.13785	0.000261105	0.0548248	IFITM3	4.23064
ENSBTAG00000034349	2.06463	6.56953	9.32e-13	1.26e-09	IFI44	4.18327
ENSBTAG00000013167	2.00002	7.33779	0.000402048	0.0778407	SIGLEC1	4.00005
ENSBTAG00000012335	1.8855	7.8731	9.49e-12	1.01e-08	UBA7	3.69482
ENSBTAG00000020116	1.82857	9.32137	0.000107696	0.026759	JSP.1	3.55185
ENSBTAG00000030932	1.8106	7.0273	1.57e-09	9.37e-07	IFI44L	3.50788
ENSBTAG00000003366	1.79852	7.12455	1.03e-11	1.02e-08	DDX58	3.47863
ENSBTAG00000016661	1.74948	5.81692	8.32e-10	5.64e-07	USP18	3.36237
ENSBTAG00000019979	1.7314	5.12835	1.05e-09	6.52e-07	CMPK2	3.32049
ENSBTAG00000047680	1.72952	5.23049	5.84e-09	3.35e-06	IRF7	3.31618
ENSBTAG00000008471	1.6899	8.46046	0.000163277	0.0386371	MX2	3.22634
ENSBTAG00000020536	1.66886	7.64969	9.3e-10	6.03e-07	HERC6	3.17964
ENSBTAG00000011343	1.6615	5.82108	8.74e-11	8.15e-08	XAF1	3.16345
ENSBTAG00000052306	1.59232	5.46131	2e-08	1.03e-05	IFITM3	3.01534
ENSBTAG00000053806	1.58732	6.64947	6.51e-06	0.00231024	ENSBTAG00000053806	3.0049
ENSBTAG00000008703	1.56414	6.58423	7.86e-08	3.66e-05	EIF2AK2	2.95701
ENSBTAG00000022489	1.54649	9.37698	2.36e-08	1.17e-05	ENSBTAG00000022489	2.92105
ENSBTAG00000019054	1.53011	6.79217	9.26e-09	5.11e-06	EPSTI1	2.88809
ENSBTAG00000038233	1.49891	7.44573	2.16e-05	0.00656563	ENSBTAG00000038233	2.82629
ENSBTAG00000031214	1.46621	4.95552	1.48e-07	6.69e-05	ENSBTAG00000031214	2.76296
ENSBTAG00000047449	1.451	4.75746	7.42e-05	0.0190616	ENSBTAG00000047449	2.73397
ENSBTAG00000046580	1.44769	6.00607	1.82e-07	7.96e-05	DHX58	2.72772
ENSBTAG00000009677	1.42943	5.8045	5.42e-10	4.26e-07	PARP10	2.69341
ENSBTAG00000037634	1.39331	6.1294	0.000332255	0.0678528	ENSBTAG00000037634	2.62681
ENSBTAG00000020166	1.31686	8.90613	6.29e-07	0.000267844	ZNFX1	2.49123
ENSBTAG00000008142	1.30131	7.02938	2.07e-05	0.00642895	IFIH1	2.46453
ENSBTAG00000025398	1.28775	5.84328	1.24e-05	0.00400486	ENSBTAG00000025398	2.44148
ENSBTAG00000009206	1.283	4.4674	2.41e-05	0.00718813	FOXS1	2.43345
ENSBTAG00000011511	1.17642	7.5948	5.34e-06	0.00194258	ENSBTAG00000011511	2.26015
ENSBTAG00000016656	1.14347	8.22004	7.14e-05	0.0186714	PARP14	2.20912
ENSBTAG00000021452	1.13045	8.04651	1.27e-06	0.000511914	TRANK1	2.18928
ENSBTAG00000015779	1.12593	7.04959	1.1e-05	0.00365246	PML	2.18242
ENSBTAG00000017367	1.10576	7.86731	7.68e-06	0.00260193	IFIT5	2.15212
ENSBTAG00000008909	1.04042	6.20885	0.000192801	0.0449106	PNPT1	2.05682
ENSBTAG00000009933	1.00741	7.11118	3.2e-05	0.00882394	DTX3L	2.0103
ENSBTAG00000007519	1.00209	7.81886	4.4e-05	0.011931	ADAR	2.0029
ENSBTAG00000012558	-1.06116	3.64277	0.000231199	0.0530263	ADAMTS12	-2.08661
ENSBTAG00000019587	-1.25097	3.73486	0.000160028	0.038479	PI15	-2.38001
ENSBTAG00000006877	-1.41358	2.85369	0.000362635	0.0730563	MMP16	-2.66397
ENSBTAG00000000703	-1.6081	1.3468	0.00025646	0.0548248	ST6GAL2	-3.0485
ENSBTAG00000054523	-2.18607	0.750393	0.00024544	0.0546123	CNR1	-4.55066
ENSBTAG00000009030	-2.38057	4.03501	1.98e-05	0.00627251	NOX5	-5.20743
ENSBTAG00000047764	-2.82859	3.09754	1.52e-06	0.000596458	ENSBTAG00000047764	-7.10381
ENSBTAG00000032642	-3.83769	3.615	1.68e-06	0.00064241	GSTA3	-14.2975
