# Supplementary material for: Examination of the lung and lymphoid tissue mRNA transcriptome response in dairy calves following experimental challenge with bovine alphaherpesvirus one (BoHV-1)
Source: PLoS One. 2025 May 2;20(5):e0319575. doi: 10.1371/journal.pone.0319575 (PMC12047826; doi:10.1371/journal.pone.0319575)
Supplement: S2 Table — (XLSX) [file pone.0319575.s002.xlsx]

## Sheet: Sheet1
Common elements in BLN MLN :	Common elements in MLN PGT :	Common elements in PGT HL :			Common elements in HL LL :	Common elements in BLN LL :	Common elements in BLN PGT :	Common elements in MLN HL :	Common elements in PGT LL :	Common elements in BLN HL :	Common elements in MLN LL :	Common elements in BLN LL :	Common elements in BLN MLN PGT :	Common elements in BLN MLN HL :	Common elements in PGT HL LL :	Common elements in BLN PGT HL :	Common elements in BLN MLN HL LL :	Common elements in BLN MLN PGT HL :	Common elements in BLN PGT HL LL :	Common elements in BLN MLN PGT HL LL :	Elements only in HL :	Elements only in PGT :	Elements only in LL :	Elements only in BLN :	Elements only in MLN :
ENSBTAG00000026088	ENSBTAG00000013356	ENSBTAG00000047302			ENSBTAG00000021452	ENSBTAG00000019587	ENSBTAG00000030343	ENSBTAG00000012742	ENSBTAG00000032642	ENSBTAG00000037800	ENSBTAG00000047764	ENSBTAG00000019587	ENSBTAG00000019095	ENSBTAG00000009849	ENSBTAG00000004560	ENSBTAG00000027865	ENSBTAG00000034349	ENSBTAG00000031825	ENSBTAG00000049882	ENSBTAG00000021565	ENSBTAG00000009904	ENSBTAG00000055282		ENSBTAG00000050398	ENSBTAG00000024852
ENSBTAG00000025101	ENSBTAG00000046076	ENSBTAG00000032396			ENSBTAG00000009030		ENSBTAG00000054808			ENSBTAG00000053911			ENSBTAG00000053497		ENSBTAG00000013167	ENSBTAG00000039122		ENSBTAG00000021958	ENSBTAG00000022489	ENSBTAG00000019018	ENSBTAG00000019017	ENSBTAG00000025951		ENSBTAG00000017204	ENSBTAG00000002635
ENSBTAG00000031828	ENSBTAG00000048048	ENSBTAG00000003528			ENSBTAG00000000703		ENSBTAG00000013854			ENSBTAG00000019595			ENSBTAG00000026977		ENSBTAG00000038233	ENSBTAG00000047816		ENSBTAG00000014762	ENSBTAG00000016661	ENSBTAG00000014628	ENSBTAG00000046977	ENSBTAG00000046980		ENSBTAG00000001858	ENSBTAG00000004793
ENSBTAG00000020141	ENSBTAG00000004048	ENSBTAG00000011932			ENSBTAG00000012558		ENSBTAG00000020580			ENSBTAG00000009230			ENSBTAG00000013256		ENSBTAG00000009206	ENSBTAG00000049589		ENSBTAG00000005603	ENSBTAG00000047680	ENSBTAG00000014707	ENSBTAG00000000336	ENSBTAG00000050032		ENSBTAG00000014859	ENSBTAG00000013278
	ENSBTAG00000049400	ENSBTAG00000011936			ENSBTAG00000006877		ENSBTAG00000004547			ENSBTAG00000022083			ENSBTAG00000006359		ENSBTAG00000008909	ENSBTAG00000004680		ENSBTAG00000009768	ENSBTAG00000008142	ENSBTAG00000010057	ENSBTAG00000013170	ENSBTAG00000004351		ENSBTAG00000040367	ENSBTAG00000051030
	ENSBTAG00000012467	ENSBTAG00000001725			ENSBTAG00000054523		ENSBTAG00000013452			ENSBTAG00000010719					ENSBTAG00000037634	ENSBTAG00000052822		ENSBTAG00000034918	ENSBTAG00000048470	ENSBTAG00000039861	ENSBTAG00000052703	ENSBTAG00000051881		ENSBTAG00000002765	ENSBTAG00000013191
	ENSBTAG00000053373	ENSBTAG00000052907					ENSBTAG00000001562			ENSBTAG00000009835					ENSBTAG00000011511	ENSBTAG00000054910		ENSBTAG00000014113	ENSBTAG00000031214	ENSBTAG00000008021	ENSBTAG00000053424	ENSBTAG00000054099		ENSBTAG00000038042	ENSBTAG00000000588
		ENSBTAG00000019741					ENSBTAG00000019665			ENSBTAG00000002258					ENSBTAG00000020116	ENSBTAG00000014046		ENSBTAG00000020538	ENSBTAG00000019054	ENSBTAG00000008471	ENSBTAG00000048206	ENSBTAG00000048634		ENSBTAG00000018069	ENSBTAG00000031447
		ENSBTAG00000014365					ENSBTAG00000054738			ENSBTAG00000011908					ENSBTAG00000015779	ENSBTAG00000013055		ENSBTAG00000014177	ENSBTAG00000009933	ENSBTAG00000037527	ENSBTAG00000051959	ENSBTAG00000050194		ENSBTAG00000021707	ENSBTAG00000012846
		ENSBTAG00000007280					ENSBTAG00000038080			ENSBTAG00000048508					ENSBTAG00000052147	ENSBTAG00000050417		ENSBTAG00000006256	ENSBTAG00000009677	ENSBTAG00000007881	ENSBTAG00000010458	ENSBTAG00000048891		ENSBTAG00000052369	ENSBTAG00000034498
		ENSBTAG00000006864					ENSBTAG00000014882			ENSBTAG00000016514					ENSBTAG00000016656	ENSBTAG00000017981		ENSBTAG00000011467	ENSBTAG00000007519	ENSBTAG00000003152	ENSBTAG00000019315	ENSBTAG00000053367		ENSBTAG00000015347	ENSBTAG00000009421
		ENSBTAG00000012419					ENSBTAG00000014921			ENSBTAG00000013472						ENSBTAG00000000873		ENSBTAG00000017895		ENSBTAG00000016061	ENSBTAG00000032003	ENSBTAG00000054206		ENSBTAG00000053500
		ENSBTAG00000052393					ENSBTAG00000014898			ENSBTAG00000052055						ENSBTAG00000051981		ENSBTAG00000018016		ENSBTAG00000025258	ENSBTAG00000052102	ENSBTAG00000055152		ENSBTAG00000005766
		ENSBTAG00000010954					ENSBTAG00000026148									ENSBTAG00000008832		ENSBTAG00000007450		ENSBTAG00000030913	ENSBTAG00000008240	ENSBTAG00000021050		ENSBTAG00000013368
		ENSBTAG00000018125					ENSBTAG00000018015									ENSBTAG00000002845				ENSBTAG00000012406	ENSBTAG00000001822	ENSBTAG00000047698		ENSBTAG00000005247
		ENSBTAG00000055140					ENSBTAG00000004558									ENSBTAG00000023635				ENSBTAG00000007554	ENSBTAG00000025903	ENSBTAG00000050296		ENSBTAG00000005596
		ENSBTAG00000015060					ENSBTAG00000018223									ENSBTAG00000038938				ENSBTAG00000045588	ENSBTAG00000005891	ENSBTAG00000014234		ENSBTAG00000048173
		ENSBTAG00000006549					ENSBTAG00000045854									ENSBTAG00000051768				ENSBTAG00000053807	ENSBTAG00000000962	ENSBTAG00000050090		ENSBTAG00000013755
		ENSBTAG00000018009					ENSBTAG00000016042									ENSBTAG00000008223				ENSBTAG00000014529	ENSBTAG00000024675	ENSBTAG00000050353		ENSBTAG00000000919
		ENSBTAG00000055019					ENSBTAG00000020602									ENSBTAG00000053050				ENSBTAG00000032265	ENSBTAG00000038154	ENSBTAG00000054945		ENSBTAG00000009418
		ENSBTAG00000011677					ENSBTAG00000049808									ENSBTAG00000016886				ENSBTAG00000020536	ENSBTAG00000015752	ENSBTAG00000007851		ENSBTAG00000043570
		ENSBTAG00000001143					ENSBTAG00000054594									ENSBTAG00000017040				ENSBTAG00000019015	ENSBTAG00000047107	ENSBTAG00000046762		ENSBTAG00000019822
		ENSBTAG00000008945					ENSBTAG00000018499									ENSBTAG00000003326				ENSBTAG00000003366	ENSBTAG00000022019	ENSBTAG00000019379		ENSBTAG00000008921
		ENSBTAG00000052238					ENSBTAG00000009596									ENSBTAG00000039657				ENSBTAG00000047449	ENSBTAG00000046419	ENSBTAG00000002441		ENSBTAG00000010967
		ENSBTAG00000007077					ENSBTAG00000009269									ENSBTAG00000037605				ENSBTAG00000019979	ENSBTAG00000052914	ENSBTAG00000045659		ENSBTAG00000013400
		ENSBTAG00000002006					ENSBTAG00000008571									ENSBTAG00000020402				ENSBTAG00000008703	ENSBTAG00000003548	ENSBTAG00000040450		ENSBTAG00000018123
		ENSBTAG00000000095					ENSBTAG00000032774									ENSBTAG00000000983				ENSBTAG00000020166	ENSBTAG00000016548	ENSBTAG00000004272		ENSBTAG00000004237
		ENSBTAG00000027676					ENSBTAG00000007704									ENSBTAG00000013103				ENSBTAG00000030932	ENSBTAG00000019722	ENSBTAG00000054127		ENSBTAG00000009190
		ENSBTAG00000017670					ENSBTAG00000006811													ENSBTAG00000012335	ENSBTAG00000021703	ENSBTAG00000038687		ENSBTAG00000052950
		ENSBTAG00000012737					ENSBTAG00000025667													ENSBTAG00000046580	ENSBTAG00000054636	ENSBTAG00000023192		ENSBTAG00000012514
		ENSBTAG00000006846					ENSBTAG00000039340													ENSBTAG00000017367	ENSBTAG00000030622	ENSBTAG00000033890		ENSBTAG00000053413
		ENSBTAG00000049422					ENSBTAG00000027841													ENSBTAG00000025398	ENSBTAG00000018349	ENSBTAG00000006354		ENSBTAG00000002644
		ENSBTAG00000052878					ENSBTAG00000040253													ENSBTAG00000011343	ENSBTAG00000015649	ENSBTAG00000002290		ENSBTAG00000021581
		ENSBTAG00000016424					ENSBTAG00000012088													ENSBTAG00000053806	ENSBTAG00000004826	ENSBTAG00000051414		ENSBTAG00000002880
		ENSBTAG00000012815					ENSBTAG00000019267													ENSBTAG00000052306	ENSBTAG00000013185	ENSBTAG00000017020		ENSBTAG00000006579
		ENSBTAG00000031778					ENSBTAG00000020679														ENSBTAG00000042711	ENSBTAG00000040054		ENSBTAG00000029857
		ENSBTAG00000053180					ENSBTAG00000054218														ENSBTAG00000005448	ENSBTAG00000049961		ENSBTAG00000017867
		ENSBTAG00000038625					ENSBTAG00000044033														ENSBTAG00000046516	ENSBTAG00000031647		ENSBTAG00000018206
		ENSBTAG00000002923					ENSBTAG00000015793														ENSBTAG00000038981	ENSBTAG00000054148		ENSBTAG00000013222
		ENSBTAG00000033316					ENSBTAG00000006735														ENSBTAG00000038490	ENSBTAG00000052713		ENSBTAG00000009086
		ENSBTAG00000039980					ENSBTAG00000033365														ENSBTAG00000032289	ENSBTAG00000032884		ENSBTAG00000006276
		ENSBTAG00000013670					ENSBTAG00000012541														ENSBTAG00000017722	ENSBTAG00000048610		ENSBTAG00000054588
		ENSBTAG00000016546					ENSBTAG00000048906														ENSBTAG00000046750	ENSBTAG00000048641		ENSBTAG00000001093
		ENSBTAG00000021791					ENSBTAG00000006730														ENSBTAG00000005534	ENSBTAG00000050771		ENSBTAG00000012849
		ENSBTAG00000011563					ENSBTAG00000053745														ENSBTAG00000005280	ENSBTAG00000011961		ENSBTAG00000033197
		ENSBTAG00000034147					ENSBTAG00000020880														ENSBTAG00000010371	ENSBTAG00000004153		ENSBTAG00000007596
		ENSBTAG00000036401					ENSBTAG00000018575														ENSBTAG00000010597	ENSBTAG00000015520		ENSBTAG00000007068
		ENSBTAG00000031750					ENSBTAG00000002985														ENSBTAG00000000964	ENSBTAG00000022394		ENSBTAG00000015351
		ENSBTAG00000012668					ENSBTAG00000005250														ENSBTAG00000002773	ENSBTAG00000002140		ENSBTAG00000025210
		ENSBTAG00000016097					ENSBTAG00000020939														ENSBTAG00000000735	ENSBTAG00000029938		ENSBTAG00000004757
		ENSBTAG00000003165					ENSBTAG00000000501														ENSBTAG00000018040	ENSBTAG00000021106		ENSBTAG00000009075
		ENSBTAG00000008406					ENSBTAG00000021576														ENSBTAG00000005816	ENSBTAG00000048155		ENSBTAG00000006474
		ENSBTAG00000037937					ENSBTAG00000045633														ENSBTAG00000009433	ENSBTAG00000019669		ENSBTAG00000010229
		ENSBTAG00000008603					ENSBTAG00000008793														ENSBTAG00000006631	ENSBTAG00000008910		ENSBTAG00000021211
		ENSBTAG00000019437					ENSBTAG00000003600														ENSBTAG00000043550	ENSBTAG00000047326		ENSBTAG00000010238
		ENSBTAG00000000892					ENSBTAG00000007196														ENSBTAG00000005776	ENSBTAG00000017593		ENSBTAG00000007530
		ENSBTAG00000006851					ENSBTAG00000018707														ENSBTAG00000010793	ENSBTAG00000051295		ENSBTAG00000047998
		ENSBTAG00000012050					ENSBTAG00000049788														ENSBTAG00000051609	ENSBTAG00000053545		ENSBTAG00000052731
		ENSBTAG00000052111					ENSBTAG00000014912														ENSBTAG00000003217	ENSBTAG00000037768		ENSBTAG00000017174
		ENSBTAG00000038536					ENSBTAG00000014761														ENSBTAG00000012411	ENSBTAG00000040323		ENSBTAG00000023372
		ENSBTAG00000014228					ENSBTAG00000009705														ENSBTAG00000019823	ENSBTAG00000051533		ENSBTAG00000010850
		ENSBTAG00000050650					ENSBTAG00000020406														ENSBTAG00000000189	ENSBTAG00000048980		ENSBTAG00000031184
		ENSBTAG00000012036					ENSBTAG00000020622														ENSBTAG00000004322	ENSBTAG00000014497		ENSBTAG00000016171
		ENSBTAG00000014439					ENSBTAG00000015441														ENSBTAG00000049288	ENSBTAG00000049286		ENSBTAG00000011847
		ENSBTAG00000010119					ENSBTAG00000015366														ENSBTAG00000016399	ENSBTAG00000048029		ENSBTAG00000012897
		ENSBTAG00000010716																			ENSBTAG00000046256	ENSBTAG00000006937		ENSBTAG00000038139
		ENSBTAG00000026796																			ENSBTAG00000020956	ENSBTAG00000050618		ENSBTAG00000002317
		ENSBTAG00000016279																			ENSBTAG00000016225	ENSBTAG00000004148		ENSBTAG00000011490
		ENSBTAG00000004836																			ENSBTAG00000007434	ENSBTAG00000049430		ENSBTAG00000018989
		ENSBTAG00000005150																			ENSBTAG00000015666	ENSBTAG00000014906		ENSBTAG00000006031
		ENSBTAG00000049383																			ENSBTAG00000046090	ENSBTAG00000046443		ENSBTAG00000019060
		ENSBTAG00000000576																			ENSBTAG00000003018	ENSBTAG00000011638		ENSBTAG00000013929
		ENSBTAG00000036113																			ENSBTAG00000040279	ENSBTAG00000021949		ENSBTAG00000004078
		ENSBTAG00000020928																			ENSBTAG00000020737	ENSBTAG00000022715		ENSBTAG00000017537
		ENSBTAG00000011734																			ENSBTAG00000046152	ENSBTAG00000052764		ENSBTAG00000010179
		ENSBTAG00000001176																			ENSBTAG00000010175	ENSBTAG00000049122		ENSBTAG00000009510
		ENSBTAG00000004097																			ENSBTAG00000020238	ENSBTAG00000006194		ENSBTAG00000009124
		ENSBTAG00000006907																			ENSBTAG00000038180	ENSBTAG00000021240		ENSBTAG00000017369
		ENSBTAG00000048851																			ENSBTAG00000052722	ENSBTAG00000000720		ENSBTAG00000012994
		ENSBTAG00000015129																			ENSBTAG00000000284	ENSBTAG00000017233		ENSBTAG00000001745
		ENSBTAG00000017946																			ENSBTAG00000012630	ENSBTAG00000006855		ENSBTAG00000017816
		ENSBTAG00000031362																			ENSBTAG00000005377	ENSBTAG00000010155		ENSBTAG00000033056
																					ENSBTAG00000000507	ENSBTAG00000038532		ENSBTAG00000006253
																					ENSBTAG00000020056	ENSBTAG00000050726		ENSBTAG00000000854
																					ENSBTAG00000054693	ENSBTAG00000053015		ENSBTAG00000011504
																					ENSBTAG00000053558	ENSBTAG00000039813		ENSBTAG00000003894
																					ENSBTAG00000010820	ENSBTAG00000052092		ENSBTAG00000035706
																					ENSBTAG00000033326	ENSBTAG00000047600		ENSBTAG00000001966
																					ENSBTAG00000017165	ENSBTAG00000002885		ENSBTAG00000017284
																					ENSBTAG00000007324	ENSBTAG00000026481		ENSBTAG00000018513
																					ENSBTAG00000054512	ENSBTAG00000013598		ENSBTAG00000012370
																					ENSBTAG00000020989	ENSBTAG00000037811		ENSBTAG00000043563
																					ENSBTAG00000014855	ENSBTAG00000018994		ENSBTAG00000034373
																					ENSBTAG00000047083	ENSBTAG00000050786		ENSBTAG00000015988
																					ENSBTAG00000018650	ENSBTAG00000050996		ENSBTAG00000005353
																					ENSBTAG00000039643	ENSBTAG00000054116		ENSBTAG00000055123
																					ENSBTAG00000016712	ENSBTAG00000049395		ENSBTAG00000006024
																					ENSBTAG00000016388	ENSBTAG00000015818		ENSBTAG00000000945
																					ENSBTAG00000008182	ENSBTAG00000008592		ENSBTAG00000037526
																					ENSBTAG00000015307	ENSBTAG00000009051		ENSBTAG00000053071
																					ENSBTAG00000012444	ENSBTAG00000038737		ENSBTAG00000004145
																					ENSBTAG00000001021	ENSBTAG00000001008		ENSBTAG00000003183
																					ENSBTAG00000015789	ENSBTAG00000003282		ENSBTAG00000000109
																					ENSBTAG00000052140	ENSBTAG00000016149		ENSBTAG00000018181
																					ENSBTAG00000001152	ENSBTAG00000050310		ENSBTAG00000006367
																					ENSBTAG00000022150	ENSBTAG00000016864		ENSBTAG00000013004
																					ENSBTAG00000047975	ENSBTAG00000052258		ENSBTAG00000046277
																					ENSBTAG00000009012	ENSBTAG00000050072		ENSBTAG00000003832
																					ENSBTAG00000017390	ENSBTAG00000038149		ENSBTAG00000006187
																					ENSBTAG00000017318	ENSBTAG00000052917		ENSBTAG00000004399
																					ENSBTAG00000026994	ENSBTAG00000044157		ENSBTAG00000032531
																					ENSBTAG00000051519	ENSBTAG00000019708		ENSBTAG00000014835
																					ENSBTAG00000002981	ENSBTAG00000017420		ENSBTAG00000005910
																					ENSBTAG00000050737	ENSBTAG00000053776		ENSBTAG00000012931
																					ENSBTAG00000032183	ENSBTAG00000051910		ENSBTAG00000014719
																					ENSBTAG00000014488	ENSBTAG00000021739		ENSBTAG00000000062
																					ENSBTAG00000048135	ENSBTAG00000031468		ENSBTAG00000047613
																					ENSBTAG00000032591	ENSBTAG00000001066		ENSBTAG00000010551
																					ENSBTAG00000014803	ENSBTAG00000009455		ENSBTAG00000018948
																					ENSBTAG00000008140	ENSBTAG00000051559		ENSBTAG00000015235
																					ENSBTAG00000008940	ENSBTAG00000052029		ENSBTAG00000013347
																					ENSBTAG00000006567	ENSBTAG00000013338		ENSBTAG00000018465
																					ENSBTAG00000054090	ENSBTAG00000027327		ENSBTAG00000033515
																					ENSBTAG00000003938	ENSBTAG00000038337		ENSBTAG00000018598
																					ENSBTAG00000009014	ENSBTAG00000019227		ENSBTAG00000018540
																					ENSBTAG00000018303	ENSBTAG00000016163		ENSBTAG00000005681
																					ENSBTAG00000009585	ENSBTAG00000012529		ENSBTAG00000027081
																					ENSBTAG00000007423	ENSBTAG00000046010		ENSBTAG00000010732
																					ENSBTAG00000005433	ENSBTAG00000018785		ENSBTAG00000026684
																					ENSBTAG00000037644	ENSBTAG00000018418		ENSBTAG00000019070
																						ENSBTAG00000001219		ENSBTAG00000019517
																						ENSBTAG00000053481		ENSBTAG00000020676
																						ENSBTAG00000008099		ENSBTAG00000006990
																						ENSBTAG00000021647		ENSBTAG00000012219
																						ENSBTAG00000017287		ENSBTAG00000046193
																						ENSBTAG00000043490		ENSBTAG00000016644
																						ENSBTAG00000004129		ENSBTAG00000011034
																						ENSBTAG00000012082		ENSBTAG00000050158
																						ENSBTAG00000038843		ENSBTAG00000054952
																						ENSBTAG00000002096		ENSBTAG00000012307
																						ENSBTAG00000046383		ENSBTAG00000018765
																						ENSBTAG00000018345		ENSBTAG00000014614
																						ENSBTAG00000006921		ENSBTAG00000008807
																						ENSBTAG00000044987		ENSBTAG00000004824
																						ENSBTAG00000001570		ENSBTAG00000014533
																						ENSBTAG00000008121		ENSBTAG00000013662
																						ENSBTAG00000022395		ENSBTAG00000011207
																						ENSBTAG00000010874		ENSBTAG00000021466
																						ENSBTAG00000017199		ENSBTAG00000004411
																						ENSBTAG00000004043		ENSBTAG00000010991
																						ENSBTAG00000038412		ENSBTAG00000009405
																						ENSBTAG00000014683		ENSBTAG00000017071
																						ENSBTAG00000023608		ENSBTAG00000002080
																						ENSBTAG00000047904		ENSBTAG00000044027
																						ENSBTAG00000039197		ENSBTAG00000051083
																						ENSBTAG00000047849		ENSBTAG00000033835
																						ENSBTAG00000052863		ENSBTAG00000018563
																						ENSBTAG00000030190		ENSBTAG00000000310
																						ENSBTAG00000013586		ENSBTAG00000002092
																						ENSBTAG00000015769
																						ENSBTAG00000047700
																						ENSBTAG00000020755
																						ENSBTAG00000007958
																						ENSBTAG00000016677
																						ENSBTAG00000001288
																						ENSBTAG00000048659
																						ENSBTAG00000050329
																						ENSBTAG00000031814
																						ENSBTAG00000053661
																						ENSBTAG00000014705
																						ENSBTAG00000021428
																						ENSBTAG00000053766
																						ENSBTAG00000054133
																						ENSBTAG00000020793
																						ENSBTAG00000013498
																						ENSBTAG00000039425
																						ENSBTAG00000018571
																						ENSBTAG00000054953
																						ENSBTAG00000009112
																						ENSBTAG00000007019
																						ENSBTAG00000001368
																						ENSBTAG00000038159
																						ENSBTAG00000047488
																						ENSBTAG00000040329
																						ENSBTAG00000012029
																						ENSBTAG00000015727
																						ENSBTAG00000021306
																						ENSBTAG00000031905
																						ENSBTAG00000033278
																						ENSBTAG00000052560
																						ENSBTAG00000046392
																						ENSBTAG00000019058
																						ENSBTAG00000003289
																						ENSBTAG00000054774
																						ENSBTAG00000053508
																						ENSBTAG00000055189
																						ENSBTAG00000048088
																						ENSBTAG00000039215
																						ENSBTAG00000051102
																						ENSBTAG00000020620
																						ENSBTAG00000049285
																						ENSBTAG00000046389
																						ENSBTAG00000009292
																						ENSBTAG00000045880
																						ENSBTAG00000051898
																						ENSBTAG00000000477
																						ENSBTAG00000051972
																						ENSBTAG00000052787
																						ENSBTAG00000014554
																						ENSBTAG00000048367
																						ENSBTAG00000011706
																						ENSBTAG00000042433
																						ENSBTAG00000049823
																						ENSBTAG00000045514
																						ENSBTAG00000015815
																						ENSBTAG00000048546
																						ENSBTAG00000054023
																						ENSBTAG00000015525
																						ENSBTAG00000001034
																						ENSBTAG00000001605
																						ENSBTAG00000037534
																						ENSBTAG00000005734
																						ENSBTAG00000019892
																						ENSBTAG00000003166
																						ENSBTAG00000014878
																						ENSBTAG00000010828
																						ENSBTAG00000026676
																						ENSBTAG00000048448
																						ENSBTAG00000004720
																						ENSBTAG00000014857
																						ENSBTAG00000054278
																						ENSBTAG00000039509
																						ENSBTAG00000006894
																						ENSBTAG00000022813
																						ENSBTAG00000053383
																						ENSBTAG00000024503
																						ENSBTAG00000010665
																						ENSBTAG00000001739
																						ENSBTAG00000001465
																						ENSBTAG00000039772
																						ENSBTAG00000018397
																						ENSBTAG00000008129
																						ENSBTAG00000015644
																						ENSBTAG00000044125
																						ENSBTAG00000053627
																						ENSBTAG00000013290
																						ENSBTAG00000005039
																						ENSBTAG00000015032
																						ENSBTAG00000050510
																						ENSBTAG00000052382
																						ENSBTAG00000048323
																						ENSBTAG00000008611
																						ENSBTAG00000004608
																						ENSBTAG00000039477
																						ENSBTAG00000037558
																						ENSBTAG00000005042
																						ENSBTAG00000052522
																						ENSBTAG00000050420
																						ENSBTAG00000023007
																						ENSBTAG00000033748
																						ENSBTAG00000047088
																						ENSBTAG00000021945
																						ENSBTAG00000047801
																						ENSBTAG00000049137
																						ENSBTAG00000038748
																						ENSBTAG00000030208
																						ENSBTAG00000053421
																						ENSBTAG00000016698
																						ENSBTAG00000018365
																						ENSBTAG00000005363
																						ENSBTAG00000017969
																						ENSBTAG00000020000
																						ENSBTAG00000020283
																						ENSBTAG00000051611
																						ENSBTAG00000015618
																						ENSBTAG00000014600
																						ENSBTAG00000037533
																						ENSBTAG00000016881
																						ENSBTAG00000014486
																						ENSBTAG00000052658
																						ENSBTAG00000000995
																						ENSBTAG00000005092
																						ENSBTAG00000012989
																						ENSBTAG00000044073
																						ENSBTAG00000052577
																						ENSBTAG00000008291
																						ENSBTAG00000016151
																						ENSBTAG00000018375
																						ENSBTAG00000054812
																						ENSBTAG00000051734
																						ENSBTAG00000052571
																						ENSBTAG00000017056
																						ENSBTAG00000015902
																						ENSBTAG00000021462
																						ENSBTAG00000011483
																						ENSBTAG00000001213
																						ENSBTAG00000049321
																						ENSBTAG00000010899
																						ENSBTAG00000050519
																						ENSBTAG00000051396
																						ENSBTAG00000010345
																						ENSBTAG00000014169
																						ENSBTAG00000003880
																						ENSBTAG00000055192
																						ENSBTAG00000032859
																						ENSBTAG00000054574
																						ENSBTAG00000002478
																						ENSBTAG00000047367
																						ENSBTAG00000018810
																						ENSBTAG00000005952
																						ENSBTAG00000018531
																						ENSBTAG00000050628
																						ENSBTAG00000002824
																						ENSBTAG00000011798
																						ENSBTAG00000033173
																						ENSBTAG00000045929
																						ENSBTAG00000040161
																						ENSBTAG00000053649
																						ENSBTAG00000002669
																						ENSBTAG00000003353
																						ENSBTAG00000031797
																						ENSBTAG00000003408
																						ENSBTAG00000049900
																						ENSBTAG00000053144
																						ENSBTAG00000048899
																						ENSBTAG00000011465
																						ENSBTAG00000013210
																						ENSBTAG00000039702
																						ENSBTAG00000002596
																						ENSBTAG00000011736
																						ENSBTAG00000008931
																						ENSBTAG00000039337
																						ENSBTAG00000047247
																						ENSBTAG00000018417
																						ENSBTAG00000008441
																						ENSBTAG00000045529
																						ENSBTAG00000015582
																						ENSBTAG00000053740
																						ENSBTAG00000046509
																						ENSBTAG00000015708
																						ENSBTAG00000034238
																						ENSBTAG00000011327
																						ENSBTAG00000018119
																						ENSBTAG00000020884
																						ENSBTAG00000003719
																						ENSBTAG00000009513
																						ENSBTAG00000015483
																						ENSBTAG00000014199
																						ENSBTAG00000022227
																						ENSBTAG00000011913
																						ENSBTAG00000005164
																						ENSBTAG00000034875
																						ENSBTAG00000005626
																						ENSBTAG00000015978
																						ENSBTAG00000048501
																						ENSBTAG00000050269
																						ENSBTAG00000002062
																						ENSBTAG00000014162
																						ENSBTAG00000052363
																						ENSBTAG00000014798
																						ENSBTAG00000018655
																						ENSBTAG00000046014
																						ENSBTAG00000039413
																						ENSBTAG00000039426
																						ENSBTAG00000019225
																						ENSBTAG00000048396
																						ENSBTAG00000040409
																						ENSBTAG00000054009
																						ENSBTAG00000049936
																						ENSBTAG00000007867
																						ENSBTAG00000001197
																						ENSBTAG00000054978
																						ENSBTAG00000001273
																						ENSBTAG00000007259
																						ENSBTAG00000051183
																						ENSBTAG00000052130
																						ENSBTAG00000014127
																						ENSBTAG00000005725
																						ENSBTAG00000040347
																						ENSBTAG00000010493
																						ENSBTAG00000019026
																						ENSBTAG00000006214
																						ENSBTAG00000007214
																						ENSBTAG00000017430
																						ENSBTAG00000010411
																						ENSBTAG00000048791
																						ENSBTAG00000008876
																						ENSBTAG00000013843
																						ENSBTAG00000012182
																						ENSBTAG00000039319
																						ENSBTAG00000049919
																						ENSBTAG00000020869
																						ENSBTAG00000018473
																						ENSBTAG00000014665
																						ENSBTAG00000003923
																						ENSBTAG00000015438
																						ENSBTAG00000001333
																						ENSBTAG00000003362
																						ENSBTAG00000017041
																						ENSBTAG00000020159
																						ENSBTAG00000054933
																						ENSBTAG00000004380
																						ENSBTAG00000048768
																						ENSBTAG00000031497
																						ENSBTAG00000012237
																						ENSBTAG00000034366
																						ENSBTAG00000052232
																						ENSBTAG00000015828
																						ENSBTAG00000053934
																						ENSBTAG00000017678
																						ENSBTAG00000048353
																						ENSBTAG00000009266
																						ENSBTAG00000032369
																						ENSBTAG00000047616
																						ENSBTAG00000046402
																						ENSBTAG00000050496
																						ENSBTAG00000005786
																						ENSBTAG00000008956
																						ENSBTAG00000037832
																						ENSBTAG00000022807
																						ENSBTAG00000046677
																						ENSBTAG00000051655
																						ENSBTAG00000020554
																						ENSBTAG00000017143
																						ENSBTAG00000007389
																						ENSBTAG00000048740
																						ENSBTAG00000049620
																						ENSBTAG00000001051
																						ENSBTAG00000021141
																						ENSBTAG00000009938
																						ENSBTAG00000032453
																						ENSBTAG00000023659
																						ENSBTAG00000050848
																						ENSBTAG00000004004
																						ENSBTAG00000006221
																						ENSBTAG00000010349
																						ENSBTAG00000004224
																						ENSBTAG00000021499
																						ENSBTAG00000007901
																						ENSBTAG00000000057
																						ENSBTAG00000045898
																						ENSBTAG00000052426
																						ENSBTAG00000047538
																						ENSBTAG00000005970
																						ENSBTAG00000000861
																						ENSBTAG00000017866
																						ENSBTAG00000012252
																						ENSBTAG00000051439
																						ENSBTAG00000009177
																						ENSBTAG00000048959
																						ENSBTAG00000010334
																						ENSBTAG00000015919
																						ENSBTAG00000017135
																						ENSBTAG00000008330
																						ENSBTAG00000009183
																						ENSBTAG00000008783
																						ENSBTAG00000054062
																						ENSBTAG00000009537
																						ENSBTAG00000030424
																						ENSBTAG00000052892
																						ENSBTAG00000047676
																						ENSBTAG00000054194
																						ENSBTAG00000015821
																						ENSBTAG00000048967
																						ENSBTAG00000054739
																						ENSBTAG00000017648
																						ENSBTAG00000009948
																						ENSBTAG00000005828
																						ENSBTAG00000018161
																						ENSBTAG00000027020
																						ENSBTAG00000001576
																						ENSBTAG00000003151
																						ENSBTAG00000000130
																						ENSBTAG00000033292
																						ENSBTAG00000004515
																						ENSBTAG00000025257
																						ENSBTAG00000011324
																						ENSBTAG00000001183
																						ENSBTAG00000016401
																						ENSBTAG00000036016
																						ENSBTAG00000051298
																						ENSBTAG00000054150
																						ENSBTAG00000014795
																						ENSBTAG00000003341
																						ENSBTAG00000054870
																						ENSBTAG00000031458
																						ENSBTAG00000012779
																						ENSBTAG00000005691
																						ENSBTAG00000039237
																						ENSBTAG00000032026
																						ENSBTAG00000047158
																						ENSBTAG00000012185
																						ENSBTAG00000008493
																						ENSBTAG00000035868
																						ENSBTAG00000021002
																						ENSBTAG00000011019
																						ENSBTAG00000023177
																						ENSBTAG00000048838
																						ENSBTAG00000051340
																						ENSBTAG00000024960
																						ENSBTAG00000054268
																						ENSBTAG00000019066
																						ENSBTAG00000051042
																						ENSBTAG00000000715
																						ENSBTAG00000052785
																						ENSBTAG00000043249
																						ENSBTAG00000004063
																						ENSBTAG00000012100
																						ENSBTAG00000003297
																						ENSBTAG00000011810
																						ENSBTAG00000039035
																						ENSBTAG00000002922
																						ENSBTAG00000047129
																						ENSBTAG00000036224
																						ENSBTAG00000006366
																						ENSBTAG00000053433
																						ENSBTAG00000046336
																						ENSBTAG00000022514
																						ENSBTAG00000046003
																						ENSBTAG00000015353
																						ENSBTAG00000019378
																						ENSBTAG00000004787
																						ENSBTAG00000013235
																						ENSBTAG00000054057
																						ENSBTAG00000003639
																						ENSBTAG00000049220
																						ENSBTAG00000030426
																						ENSBTAG00000010722
																						ENSBTAG00000002724
																						ENSBTAG00000010888
																						ENSBTAG00000009867
																						ENSBTAG00000048916
																						ENSBTAG00000038173
																						ENSBTAG00000000204
																						ENSBTAG00000047823
																						ENSBTAG00000018774
																						ENSBTAG00000012442
																						ENSBTAG00000037799
																						ENSBTAG00000015509
																						ENSBTAG00000012065
																						ENSBTAG00000004714
																						ENSBTAG00000006651
																						ENSBTAG00000053980
																						ENSBTAG00000008997
																						ENSBTAG00000001097
																						ENSBTAG00000048030
																						ENSBTAG00000008612
																						ENSBTAG00000007624
																						ENSBTAG00000006703
																						ENSBTAG00000000067
																						ENSBTAG00000048873
																						ENSBTAG00000004339
																						ENSBTAG00000011545
																						ENSBTAG00000016709
																						ENSBTAG00000019123
																						ENSBTAG00000021799
																						ENSBTAG00000005077
																						ENSBTAG00000007870
																						ENSBTAG00000000671
																						ENSBTAG00000017113
																						ENSBTAG00000003619
																						ENSBTAG00000004562
																						ENSBTAG00000011515
																						ENSBTAG00000012004
																						ENSBTAG00000010830
																						ENSBTAG00000009150
																						ENSBTAG00000001110
																						ENSBTAG00000050532
																						ENSBTAG00000030845
																						ENSBTAG00000031267
																						ENSBTAG00000012116
																						ENSBTAG00000016729
																						ENSBTAG00000005718
																						ENSBTAG00000018869
																						ENSBTAG00000045822
																						ENSBTAG00000005299
																						ENSBTAG00000021361
																						ENSBTAG00000016204
																						ENSBTAG00000031886
																						ENSBTAG00000022039
																						ENSBTAG00000019866
																						ENSBTAG00000016267
																						ENSBTAG00000008008
																						ENSBTAG00000049297
																						ENSBTAG00000019428
																						ENSBTAG00000050136
																						ENSBTAG00000007397
																						ENSBTAG00000024851
																						ENSBTAG00000017411
																						ENSBTAG00000005989
																						ENSBTAG00000018422
																						ENSBTAG00000031279
																						ENSBTAG00000002705
																						ENSBTAG00000000575
																						ENSBTAG00000004221
																						ENSBTAG00000020898
																						ENSBTAG00000050373
																						ENSBTAG00000004150
																						ENSBTAG00000014132
																						ENSBTAG00000021057
																						ENSBTAG00000013569
																						ENSBTAG00000000917
																						ENSBTAG00000052689
																						ENSBTAG00000003760
																						ENSBTAG00000014782
																						ENSBTAG00000016799
																						ENSBTAG00000006638
																						ENSBTAG00000010634
																						ENSBTAG00000048783
																						ENSBTAG00000018252
																						ENSBTAG00000005430
																						ENSBTAG00000007836
																						ENSBTAG00000006085
																						ENSBTAG00000000807
																						ENSBTAG00000012519
																						ENSBTAG00000044195
																						ENSBTAG00000010694
																						ENSBTAG00000045876
																						ENSBTAG00000048049
																						ENSBTAG00000006606
																						ENSBTAG00000014441
																						ENSBTAG00000046235
																						ENSBTAG00000033891
																						ENSBTAG00000012436
																						ENSBTAG00000051842
																						ENSBTAG00000008410
																						ENSBTAG00000015314
																						ENSBTAG00000031265
																						ENSBTAG00000012374
																						ENSBTAG00000046758
																						ENSBTAG00000007365
																						ENSBTAG00000048953
																						ENSBTAG00000008352
																						ENSBTAG00000044712
																						ENSBTAG00000048443
																						ENSBTAG00000008336
																						ENSBTAG00000023039
																						ENSBTAG00000015792
																						ENSBTAG00000020598
																						ENSBTAG00000011237
																						ENSBTAG00000033449
																						ENSBTAG00000018164
																						ENSBTAG00000019327
																						ENSBTAG00000031462
																						ENSBTAG00000008868
																						ENSBTAG00000032517
																						ENSBTAG00000018147
																						ENSBTAG00000051184
																						ENSBTAG00000016651
																						ENSBTAG00000048098
																						ENSBTAG00000008852
																						ENSBTAG00000002982
																						ENSBTAG00000010833
																						ENSBTAG00000048750
																						ENSBTAG00000021325
																						ENSBTAG00000004770
																						ENSBTAG00000033464
																						ENSBTAG00000004657
																						ENSBTAG00000013632
																						ENSBTAG00000004832
																						ENSBTAG00000019694
																						ENSBTAG00000049664
																						ENSBTAG00000051212
																						ENSBTAG00000052834
																						ENSBTAG00000054245
																						ENSBTAG00000043969
																						ENSBTAG00000037673
																						ENSBTAG00000052094
																						ENSBTAG00000001359
																						ENSBTAG00000021251
																						ENSBTAG00000025340
																						ENSBTAG00000033657
																						ENSBTAG00000027080
																						ENSBTAG00000016147
																						ENSBTAG00000050503
																						ENSBTAG00000005106
																						ENSBTAG00000051215
																						ENSBTAG00000043993
																						ENSBTAG00000006069
																						ENSBTAG00000005365
																						ENSBTAG00000026586
																						ENSBTAG00000005372
																						ENSBTAG00000019864
																						ENSBTAG00000040559
																						ENSBTAG00000013849
																						ENSBTAG00000008587
																						ENSBTAG00000026861
																						ENSBTAG00000043508
																						ENSBTAG00000015539
																						ENSBTAG00000040584
																						ENSBTAG00000055300
																						ENSBTAG00000045526
																						ENSBTAG00000013339
																						ENSBTAG00000049465
																						ENSBTAG00000039522
																						ENSBTAG00000008323
																						ENSBTAG00000007164
																						ENSBTAG00000001221
																						ENSBTAG00000002097
																						ENSBTAG00000009148
																						ENSBTAG00000006686
																						ENSBTAG00000044622
																						ENSBTAG00000015402
																						ENSBTAG00000005672
																						ENSBTAG00000009762
																						ENSBTAG00000049237
																						ENSBTAG00000029076
																						ENSBTAG00000046440
																						ENSBTAG00000049698
																						ENSBTAG00000048939
																						ENSBTAG00000039046
																						ENSBTAG00000017719
																						ENSBTAG00000021073
																						ENSBTAG00000050116
																						ENSBTAG00000055291
																						ENSBTAG00000040000
																						ENSBTAG00000044726
																						ENSBTAG00000011010
																						ENSBTAG00000004940
																						ENSBTAG00000023806
																						ENSBTAG00000015872
																						ENSBTAG00000050989
																						ENSBTAG00000009714
																						ENSBTAG00000010620
																						ENSBTAG00000000593
																						ENSBTAG00000021609
																						ENSBTAG00000035110
																						ENSBTAG00000008950
																						ENSBTAG00000021643
																						ENSBTAG00000027409
																						ENSBTAG00000030599
																						ENSBTAG00000052155
																						ENSBTAG00000007765
																						ENSBTAG00000048971
																						ENSBTAG00000025136
																						ENSBTAG00000017097
																						ENSBTAG00000017251
																						ENSBTAG00000006497
																						ENSBTAG00000051550
																						ENSBTAG00000012368
																						ENSBTAG00000017381
																						ENSBTAG00000002470
																						ENSBTAG00000038426
																						ENSBTAG00000026638
																						ENSBTAG00000009337
																						ENSBTAG00000012945
																						ENSBTAG00000014147
																						ENSBTAG00000000172
																						ENSBTAG00000009994
																						ENSBTAG00000008160
																						ENSBTAG00000000233
																						ENSBTAG00000006541
																						ENSBTAG00000008779
																						ENSBTAG00000052139
																						ENSBTAG00000025848
																						ENSBTAG00000016244
																						ENSBTAG00000021283
																						ENSBTAG00000019539
																						ENSBTAG00000011525
																						ENSBTAG00000052664
																						ENSBTAG00000049812
																						ENSBTAG00000027868
																						ENSBTAG00000053562
																						ENSBTAG00000001706
																						ENSBTAG00000051392
																						ENSBTAG00000053464
																						ENSBTAG00000000835
																						ENSBTAG00000018576
																						ENSBTAG00000043660
																						ENSBTAG00000010070
																						ENSBTAG00000030189
																						ENSBTAG00000000535
																						ENSBTAG00000027425
																						ENSBTAG00000001000
																						ENSBTAG00000051327
																						ENSBTAG00000007821
																						ENSBTAG00000017602
																						ENSBTAG00000049604
																						ENSBTAG00000002046
																						ENSBTAG00000052600
																						ENSBTAG00000025642
																						ENSBTAG00000001927
																						ENSBTAG00000019355
																						ENSBTAG00000046350
																						ENSBTAG00000021764
																						ENSBTAG00000004081
																						ENSBTAG00000048544
																						ENSBTAG00000001102
																						ENSBTAG00000004741
																						ENSBTAG00000046944
																						ENSBTAG00000020198
																						ENSBTAG00000009132
																						ENSBTAG00000050640
																						ENSBTAG00000004126
																						ENSBTAG00000015232
																						ENSBTAG00000039055
																						ENSBTAG00000002699
																						ENSBTAG00000039540
																						ENSBTAG00000034192
																						ENSBTAG00000052132
																						ENSBTAG00000022244
																						ENSBTAG00000016739
																						ENSBTAG00000032132
																						ENSBTAG00000021161
																						ENSBTAG00000035064
																						ENSBTAG00000010802
																						ENSBTAG00000001350
																						ENSBTAG00000023146
																						ENSBTAG00000015106
																						ENSBTAG00000019309
																						ENSBTAG00000020514
																						ENSBTAG00000014359
																						ENSBTAG00000030227
																						ENSBTAG00000048365
																						ENSBTAG00000051195
																						ENSBTAG00000011941
																						ENSBTAG00000007762
																						ENSBTAG00000012015
																						ENSBTAG00000053560
																						ENSBTAG00000012722
																						ENSBTAG00000011048
																						ENSBTAG00000038268
																						ENSBTAG00000040088
																						ENSBTAG00000016924
																						ENSBTAG00000050991
																						ENSBTAG00000005238
																						ENSBTAG00000016542
																						ENSBTAG00000015058
																						ENSBTAG00000024552
																						ENSBTAG00000038976
																						ENSBTAG00000050688
																						ENSBTAG00000015574
																						ENSBTAG00000051567
																						ENSBTAG00000006988
																						ENSBTAG00000004212
																						ENSBTAG00000014670
																						ENSBTAG00000027320
																						ENSBTAG00000014575
																						ENSBTAG00000020750
																						ENSBTAG00000020223
																						ENSBTAG00000052655
																						ENSBTAG00000018077
																						ENSBTAG00000018849
																						ENSBTAG00000049861
																						ENSBTAG00000004303
																						ENSBTAG00000044340
																						ENSBTAG00000006156
																						ENSBTAG00000033526
																						ENSBTAG00000015317
																						ENSBTAG00000043109
																						ENSBTAG00000006263
																						ENSBTAG00000004263
																						ENSBTAG00000000665
																						ENSBTAG00000033562
																						ENSBTAG00000046413
																						ENSBTAG00000051951
																						ENSBTAG00000048086
																						ENSBTAG00000047461
																						ENSBTAG00000053187
																						ENSBTAG00000046263
																						ENSBTAG00000044117
																						ENSBTAG00000008095
																						ENSBTAG00000012348
																						ENSBTAG00000009797
																						ENSBTAG00000005343
																						ENSBTAG00000050814
																						ENSBTAG00000018819
																						ENSBTAG00000024497
																						ENSBTAG00000010477
																						ENSBTAG00000009235
																						ENSBTAG00000019795
																						ENSBTAG00000009512
																						ENSBTAG00000023426
																						ENSBTAG00000014382
																						ENSBTAG00000049524
																						ENSBTAG00000018833
																						ENSBTAG00000021807
																						ENSBTAG00000050902
																						ENSBTAG00000007955
																						ENSBTAG00000051558
																						ENSBTAG00000009155
																						ENSBTAG00000012637
																						ENSBTAG00000051108
																						ENSBTAG00000008942
																						ENSBTAG00000014760
																						ENSBTAG00000016768
																						ENSBTAG00000052127
																						ENSBTAG00000034925
																						ENSBTAG00000013764
																						ENSBTAG00000004637
																						ENSBTAG00000018607
																						ENSBTAG00000022861
																						ENSBTAG00000011981
																						ENSBTAG00000016523
																						ENSBTAG00000021570
																						ENSBTAG00000013638
																						ENSBTAG00000001442
																						ENSBTAG00000009258
																						ENSBTAG00000019152
																						ENSBTAG00000054752
																						ENSBTAG00000009673
																						ENSBTAG00000004557
																						ENSBTAG00000052073
																						ENSBTAG00000004921
																						ENSBTAG00000018244
																						ENSBTAG00000023411
																						ENSBTAG00000008509
																						ENSBTAG00000004099
																						ENSBTAG00000049488
																						ENSBTAG00000005585
																						ENSBTAG00000049261
																						ENSBTAG00000016826
																						ENSBTAG00000012061
																						ENSBTAG00000002408
																						ENSBTAG00000017031
																						ENSBTAG00000018520
																						ENSBTAG00000015238
																						ENSBTAG00000012979
																						ENSBTAG00000018453
																						ENSBTAG00000001917
																						ENSBTAG00000052515
																						ENSBTAG00000017277
																						ENSBTAG00000010103
																						ENSBTAG00000020010
																						ENSBTAG00000006485
																						ENSBTAG00000021735
																						ENSBTAG00000049629
																						ENSBTAG00000053192
																						ENSBTAG00000015191
																						ENSBTAG00000051330
																						ENSBTAG00000019980
																						ENSBTAG00000013578
																						ENSBTAG00000001959
																						ENSBTAG00000001326
																						ENSBTAG00000000731
																						ENSBTAG00000017645
																						ENSBTAG00000048737
																						ENSBTAG00000014391
																						ENSBTAG00000051867
																						ENSBTAG00000015651
																						ENSBTAG00000003910
																						ENSBTAG00000047138
																						ENSBTAG00000005630
																						ENSBTAG00000003865
																						ENSBTAG00000013247
																						ENSBTAG00000013760
																						ENSBTAG00000033429
																						ENSBTAG00000008175
																						ENSBTAG00000015261
																						ENSBTAG00000002011
																						ENSBTAG00000003827
																						ENSBTAG00000014829
																						ENSBTAG00000048587
																						ENSBTAG00000030199
																						ENSBTAG00000001003
																						ENSBTAG00000051967
																						ENSBTAG00000002858
																						ENSBTAG00000011375
																						ENSBTAG00000010314
																						ENSBTAG00000021992
																						ENSBTAG00000014925
																						ENSBTAG00000007890
																						ENSBTAG00000055241
																						ENSBTAG00000017810
																						ENSBTAG00000048395
																						ENSBTAG00000019002
																						ENSBTAG00000019402
																						ENSBTAG00000039820
																						ENSBTAG00000005717
																						ENSBTAG00000003595
																						ENSBTAG00000009520
																						ENSBTAG00000021326
																						ENSBTAG00000014833
																						ENSBTAG00000006683
																						ENSBTAG00000047043
																						ENSBTAG00000039113
																						ENSBTAG00000031794
																						ENSBTAG00000020032
																						ENSBTAG00000009215
																						ENSBTAG00000001703
																						ENSBTAG00000046989
																						ENSBTAG00000055050
																						ENSBTAG00000011992
																						ENSBTAG00000010979
																						ENSBTAG00000046759
																						ENSBTAG00000033220
																						ENSBTAG00000001094
																						ENSBTAG00000015118
																						ENSBTAG00000050341
																						ENSBTAG00000033423
																						ENSBTAG00000019628
																						ENSBTAG00000018645
																						ENSBTAG00000054867
																						ENSBTAG00000055278
																						ENSBTAG00000003432
																						ENSBTAG00000051383
																						ENSBTAG00000051412
																						ENSBTAG00000015085
																						ENSBTAG00000007210
																						ENSBTAG00000010632
																						ENSBTAG00000051192
																						ENSBTAG00000022917
																						ENSBTAG00000043738
																						ENSBTAG00000045923
																						ENSBTAG00000051261
																						ENSBTAG00000026025
																						ENSBTAG00000051540
																						ENSBTAG00000016814
																						ENSBTAG00000014485
																						ENSBTAG00000020516
																						ENSBTAG00000014574
																						ENSBTAG00000020667
																						ENSBTAG00000009549
																						ENSBTAG00000026004
																						ENSBTAG00000005704
																						ENSBTAG00000050755
																						ENSBTAG00000019254
																						ENSBTAG00000000582
																						ENSBTAG00000017466
																						ENSBTAG00000054260
																						ENSBTAG00000006451
																						ENSBTAG00000013509
																						ENSBTAG00000017883
																						ENSBTAG00000051294
																						ENSBTAG00000009327
																						ENSBTAG00000003101
																						ENSBTAG00000008319
																						ENSBTAG00000048984
																						ENSBTAG00000018570
																						ENSBTAG00000010977
																						ENSBTAG00000050476
																						ENSBTAG00000010670
																						ENSBTAG00000019445
																						ENSBTAG00000013763
																						ENSBTAG00000044119
																						ENSBTAG00000047423
																						ENSBTAG00000054263
																						ENSBTAG00000000419
																						ENSBTAG00000007204
																						ENSBTAG00000053355
																						ENSBTAG00000000138
																						ENSBTAG00000008139
																						ENSBTAG00000053899
																						ENSBTAG00000014232
																						ENSBTAG00000039483
																						ENSBTAG00000000445
																						ENSBTAG00000054385
																						ENSBTAG00000031618
																						ENSBTAG00000003833
																						ENSBTAG00000005805
																						ENSBTAG00000022960
																						ENSBTAG00000050729
																						ENSBTAG00000015094
																						ENSBTAG00000003120
																						ENSBTAG00000009649
																						ENSBTAG00000018926
																						ENSBTAG00000054623
																						ENSBTAG00000012638
																						ENSBTAG00000019330
																						ENSBTAG00000035544
																						ENSBTAG00000003871
																						ENSBTAG00000049769
																						ENSBTAG00000052617
																						ENSBTAG00000012031
																						ENSBTAG00000053885
																						ENSBTAG00000004561
																						ENSBTAG00000011924
																						ENSBTAG00000037983
																						ENSBTAG00000018703
																						ENSBTAG00000011624
																						ENSBTAG00000034586
																						ENSBTAG00000031135
																						ENSBTAG00000049054
																						ENSBTAG00000001952
																						ENSBTAG00000049330
																						ENSBTAG00000009331
																						ENSBTAG00000002928
																						ENSBTAG00000030297
																						ENSBTAG00000047203
																						ENSBTAG00000013305
																						ENSBTAG00000017672
																						ENSBTAG00000002581
																						ENSBTAG00000014523
																						ENSBTAG00000051277
																						ENSBTAG00000051087
																						ENSBTAG00000037553
																						ENSBTAG00000048406
																						ENSBTAG00000013183
																						ENSBTAG00000054974
																						ENSBTAG00000013469
																						ENSBTAG00000005527
																						ENSBTAG00000019919
																						ENSBTAG00000025337
																						ENSBTAG00000048955
																						ENSBTAG00000023374
																						ENSBTAG00000053557
																						ENSBTAG00000009419
																						ENSBTAG00000052398
																						ENSBTAG00000021316
																						ENSBTAG00000000008
																						ENSBTAG00000010847
																						ENSBTAG00000014992
																						ENSBTAG00000014143
																						ENSBTAG00000009772
																						ENSBTAG00000025652
																						ENSBTAG00000020373
																						ENSBTAG00000013778
																						ENSBTAG00000030652
																						ENSBTAG00000006278
																						ENSBTAG00000021876
																						ENSBTAG00000013976
																						ENSBTAG00000001915
																						ENSBTAG00000048377
																						ENSBTAG00000054024
																						ENSBTAG00000021408
																						ENSBTAG00000055020
																						ENSBTAG00000009059
																						ENSBTAG00000022005
																						ENSBTAG00000022142
																						ENSBTAG00000038854
																						ENSBTAG00000020361
																						ENSBTAG00000020705
																						ENSBTAG00000050611
																						ENSBTAG00000009639
																						ENSBTAG00000007736
																						ENSBTAG00000027126
																						ENSBTAG00000001331
																						ENSBTAG00000002150
																						ENSBTAG00000054156
																						ENSBTAG00000042841
																						ENSBTAG00000004903
																						ENSBTAG00000052078
																						ENSBTAG00000001338
																						ENSBTAG00000053767
																						ENSBTAG00000053259
																						ENSBTAG00000049605
																						ENSBTAG00000026637
																						ENSBTAG00000052427
																						ENSBTAG00000052558
																						ENSBTAG00000004095
																						ENSBTAG00000008714
																						ENSBTAG00000024195
																						ENSBTAG00000010029
																						ENSBTAG00000034384
																						ENSBTAG00000024058
																						ENSBTAG00000031018
																						ENSBTAG00000046662
																						ENSBTAG00000020426
																						ENSBTAG00000002609
																						ENSBTAG00000055249
																						ENSBTAG00000048830
																						ENSBTAG00000038735
																						ENSBTAG00000010517
																						ENSBTAG00000053032
																						ENSBTAG00000048647
																						ENSBTAG00000001545
																						ENSBTAG00000014990
																						ENSBTAG00000014296
																						ENSBTAG00000017489
																						ENSBTAG00000040268
																						ENSBTAG00000050658
																						ENSBTAG00000002070
																						ENSBTAG00000051751
																						ENSBTAG00000008798
																						ENSBTAG00000007094
																						ENSBTAG00000005604
																						ENSBTAG00000044167
																						ENSBTAG00000014251
																						ENSBTAG00000011186
																						ENSBTAG00000025826
																						ENSBTAG00000025071
																						ENSBTAG00000007302
																						ENSBTAG00000051068
																						ENSBTAG00000034645
																						ENSBTAG00000029896
																						ENSBTAG00000009249
																						ENSBTAG00000012280
																						ENSBTAG00000047024
																						ENSBTAG00000031711
																						ENSBTAG00000001019
																						ENSBTAG00000047526
																						ENSBTAG00000039839
																						ENSBTAG00000038520
																						ENSBTAG00000026812
																						ENSBTAG00000006624
																						ENSBTAG00000026467
																						ENSBTAG00000049898
																						ENSBTAG00000051856
																						ENSBTAG00000050252
																						ENSBTAG00000014540
																						ENSBTAG00000053629
																						ENSBTAG00000054248
																						ENSBTAG00000032152
																						ENSBTAG00000005327
																						ENSBTAG00000000611
																						ENSBTAG00000015380
																						ENSBTAG00000026696
																						ENSBTAG00000011817
																						ENSBTAG00000006128
																						ENSBTAG00000008111
																						ENSBTAG00000015246
																						ENSBTAG00000052767
																						ENSBTAG00000038844
																						ENSBTAG00000021310
																						ENSBTAG00000015569
																						ENSBTAG00000006987
																						ENSBTAG00000005985
																						ENSBTAG00000032875
																						ENSBTAG00000026885
																						ENSBTAG00000004633
																						ENSBTAG00000004754
																						ENSBTAG00000015387
																						ENSBTAG00000021443
																						ENSBTAG00000033726
																						ENSBTAG00000036116
																						ENSBTAG00000015786
																						ENSBTAG00000009476
																						ENSBTAG00000034338
																						ENSBTAG00000033396
																						ENSBTAG00000044025
																						ENSBTAG00000054317
																						ENSBTAG00000051456
																						ENSBTAG00000021180
																						ENSBTAG00000038662
																						ENSBTAG00000040034
																						ENSBTAG00000018287
																						ENSBTAG00000011116
																						ENSBTAG00000053889
																						ENSBTAG00000003668
																						ENSBTAG00000001310
																						ENSBTAG00000054600
																						ENSBTAG00000037773
																						ENSBTAG00000054079
																						ENSBTAG00000032567
																						ENSBTAG00000054753
																						ENSBTAG00000038878
																						ENSBTAG00000004088
																						ENSBTAG00000025246
																						ENSBTAG00000037888
																						ENSBTAG00000000219
																						ENSBTAG00000007514
																						ENSBTAG00000021972
																						ENSBTAG00000037718
																						ENSBTAG00000039994
																						ENSBTAG00000052433
																						ENSBTAG00000049270
																						ENSBTAG00000051657
																						ENSBTAG00000015396
																						ENSBTAG00000029814
																						ENSBTAG00000013417
																						ENSBTAG00000016242
																						ENSBTAG00000000264
																						ENSBTAG00000049497
																						ENSBTAG00000004886
																						ENSBTAG00000049434
																						ENSBTAG00000008946
																						ENSBTAG00000039574
																						ENSBTAG00000002178
																						ENSBTAG00000016413
																						ENSBTAG00000054356
																						ENSBTAG00000054162
																						ENSBTAG00000007011
																						ENSBTAG00000003502
																						ENSBTAG00000045711
																						ENSBTAG00000005925
																						ENSBTAG00000053240
																						ENSBTAG00000004602
																						ENSBTAG00000009192
																						ENSBTAG00000048630
																						ENSBTAG00000016285
																						ENSBTAG00000054841
																						ENSBTAG00000027524
																						ENSBTAG00000031346
																						ENSBTAG00000000516
																						ENSBTAG00000054234
																						ENSBTAG00000053265
																						ENSBTAG00000055211
																						ENSBTAG00000007887
																						ENSBTAG00000046333
																						ENSBTAG00000021120
																						ENSBTAG00000014847
																						ENSBTAG00000001925
																						ENSBTAG00000038512
																						ENSBTAG00000054886
																						ENSBTAG00000051037
																						ENSBTAG00000018253
																						ENSBTAG00000055060
																						ENSBTAG00000008134
																						ENSBTAG00000000301
																						ENSBTAG00000020817
																						ENSBTAG00000000585
																						ENSBTAG00000019394
																						ENSBTAG00000011569
																						ENSBTAG00000048602
																						ENSBTAG00000020249
																						ENSBTAG00000009438
																						ENSBTAG00000013831
																						ENSBTAG00000015210
																						ENSBTAG00000046374
																						ENSBTAG00000020769
																						ENSBTAG00000047410
																						ENSBTAG00000012888
																						ENSBTAG00000021657
																						ENSBTAG00000004594
																						ENSBTAG00000012653
																						ENSBTAG00000048171
																						ENSBTAG00000048529
																						ENSBTAG00000020127
																						ENSBTAG00000010330
																						ENSBTAG00000046838
																						ENSBTAG00000052495
																						ENSBTAG00000043948
																						ENSBTAG00000006674
																						ENSBTAG00000054626
																						ENSBTAG00000021434
																						ENSBTAG00000000534
																						ENSBTAG00000007633
																						ENSBTAG00000051997
																						ENSBTAG00000021501
																						ENSBTAG00000017073
																						ENSBTAG00000015059
																						ENSBTAG00000010990
																						ENSBTAG00000013095
																						ENSBTAG00000049929
																						ENSBTAG00000054983
																						ENSBTAG00000005877
																						ENSBTAG00000000845
																						ENSBTAG00000013106
																						ENSBTAG00000000522
																						ENSBTAG00000020427
																						ENSBTAG00000009294
																						ENSBTAG00000050735
																						ENSBTAG00000011803
																						ENSBTAG00000040394
																						ENSBTAG00000008773
																						ENSBTAG00000054817
																						ENSBTAG00000014758
																						ENSBTAG00000054487
																						ENSBTAG00000019521
																						ENSBTAG00000050377
																						ENSBTAG00000052727
																						ENSBTAG00000033803
																						ENSBTAG00000053428
																						ENSBTAG00000036516
																						ENSBTAG00000017378
																						ENSBTAG00000050267
																						ENSBTAG00000047343
																						ENSBTAG00000019423
																						ENSBTAG00000000044
																						ENSBTAG00000050960
																						ENSBTAG00000045662
																						ENSBTAG00000049093
																						ENSBTAG00000006582
																						ENSBTAG00000010241
																						ENSBTAG00000014581
																						ENSBTAG00000012676
																						ENSBTAG00000044161
																						ENSBTAG00000053008
																						ENSBTAG00000016145
																						ENSBTAG00000054981
																						ENSBTAG00000006924
																						ENSBTAG00000017938
																						ENSBTAG00000048563
																						ENSBTAG00000049915
																						ENSBTAG00000008828
																						ENSBTAG00000037794
																						ENSBTAG00000037616
																						ENSBTAG00000032821
																						ENSBTAG00000008342
																						ENSBTAG00000008027
																						ENSBTAG00000017827
																						ENSBTAG00000003253
																						ENSBTAG00000018204
																						ENSBTAG00000053541
																						ENSBTAG00000001852
																						ENSBTAG00000010741
																						ENSBTAG00000002245
																						ENSBTAG00000055289
																						ENSBTAG00000021516
																						ENSBTAG00000002856
																						ENSBTAG00000015854
																						ENSBTAG00000011500
																						ENSBTAG00000011621
																						ENSBTAG00000052115
																						ENSBTAG00000039967
																						ENSBTAG00000052033
																						ENSBTAG00000011990
																						ENSBTAG00000008641
																						ENSBTAG00000053544
																						ENSBTAG00000012109
																						ENSBTAG00000002088
																						ENSBTAG00000037559
																						ENSBTAG00000015518
																						ENSBTAG00000003531
																						ENSBTAG00000053190
																						ENSBTAG00000008710
																						ENSBTAG00000008452
																						ENSBTAG00000050197
																						ENSBTAG00000016012
																						ENSBTAG00000054526
																						ENSBTAG00000052709
																						ENSBTAG00000031958
																						ENSBTAG00000010623
																						ENSBTAG00000010860
																						ENSBTAG00000001150
																						ENSBTAG00000047411
																						ENSBTAG00000051823
																						ENSBTAG00000050845
																						ENSBTAG00000018610
																						ENSBTAG00000021685
																						ENSBTAG00000006264
																						ENSBTAG00000015526
																						ENSBTAG00000025485
																						ENSBTAG00000021132
																						ENSBTAG00000033603
																						ENSBTAG00000003234
																						ENSBTAG00000021518
																						ENSBTAG00000040147
																						ENSBTAG00000054479
																						ENSBTAG00000022158
																						ENSBTAG00000044080
																						ENSBTAG00000039289
																						ENSBTAG00000048387
																						ENSBTAG00000054092
																						ENSBTAG00000004468
																						ENSBTAG00000017000
																						ENSBTAG00000006742
																						ENSBTAG00000050581
																						ENSBTAG00000005048
																						ENSBTAG00000021333
																						ENSBTAG00000054583
																						ENSBTAG00000018352
																						ENSBTAG00000045770
																						ENSBTAG00000022120
																						ENSBTAG00000009702
																						ENSBTAG00000014329
																						ENSBTAG00000009387
																						ENSBTAG00000002138
																						ENSBTAG00000021118
																						ENSBTAG00000055045
																						ENSBTAG00000004539
																						ENSBTAG00000011952
																						ENSBTAG00000051744
																						ENSBTAG00000054349
																						ENSBTAG00000046282
																						ENSBTAG00000031376
																						ENSBTAG00000004508
																						ENSBTAG00000037638
																						ENSBTAG00000014003
																						ENSBTAG00000000698
																						ENSBTAG00000007695
																						ENSBTAG00000002294
																						ENSBTAG00000002024
																						ENSBTAG00000001865
																						ENSBTAG00000006807
																						ENSBTAG00000024929
																						ENSBTAG00000032923
																						ENSBTAG00000040393
																						ENSBTAG00000003472
																						ENSBTAG00000011547
																						ENSBTAG00000032538
																						ENSBTAG00000010688
																						ENSBTAG00000038600
																						ENSBTAG00000005085
																						ENSBTAG00000021814
																						ENSBTAG00000033545
																						ENSBTAG00000045498
																						ENSBTAG00000044938
																						ENSBTAG00000052679
																						ENSBTAG00000001297
																						ENSBTAG00000015912
																						ENSBTAG00000044123
																						ENSBTAG00000040028
																						ENSBTAG00000025531
																						ENSBTAG00000006176
																						ENSBTAG00000008394
																						ENSBTAG00000012034
																						ENSBTAG00000040177
																						ENSBTAG00000011392
																						ENSBTAG00000016209
																						ENSBTAG00000051812
																						ENSBTAG00000008920
																						ENSBTAG00000049190
																						ENSBTAG00000039234
																						ENSBTAG00000053748
																						ENSBTAG00000039299
																						ENSBTAG00000051132
																						ENSBTAG00000039644
																						ENSBTAG00000015128
																						ENSBTAG00000039356
																						ENSBTAG00000015915
																						ENSBTAG00000005333
																						ENSBTAG00000024437
																						ENSBTAG00000002085
																						ENSBTAG00000004555
																						ENSBTAG00000002898
																						ENSBTAG00000052162
																						ENSBTAG00000031004
																						ENSBTAG00000038849
																						ENSBTAG00000021458
																						ENSBTAG00000026181
																						ENSBTAG00000022714
																						ENSBTAG00000017509
																						ENSBTAG00000045943
																						ENSBTAG00000006030
																						ENSBTAG00000014547
																						ENSBTAG00000048250
																						ENSBTAG00000053626
																						ENSBTAG00000021218
																						ENSBTAG00000009382
																						ENSBTAG00000046332
																						ENSBTAG00000047155
																						ENSBTAG00000009703
																						ENSBTAG00000054182
																						ENSBTAG00000049572
																						ENSBTAG00000049658
																						ENSBTAG00000052012
																						ENSBTAG00000008700
																						ENSBTAG00000047231
																						ENSBTAG00000050626
																						ENSBTAG00000021397
																						ENSBTAG00000002087
																						ENSBTAG00000005562
																						ENSBTAG00000000259
																						ENSBTAG00000030484
																						ENSBTAG00000012475
																						ENSBTAG00000021508
																						ENSBTAG00000000690
																						ENSBTAG00000031573
																						ENSBTAG00000039255
																						ENSBTAG00000019690
																						ENSBTAG00000035182
																						ENSBTAG00000006546
																						ENSBTAG00000013321
																						ENSBTAG00000039260
																						ENSBTAG00000008763
																						ENSBTAG00000053053
																						ENSBTAG00000019140
																						ENSBTAG00000044183
																						ENSBTAG00000018267
																						ENSBTAG00000024911
																						ENSBTAG00000045757
																						ENSBTAG00000013921
																						ENSBTAG00000009696
																						ENSBTAG00000015056
																						ENSBTAG00000012478
																						ENSBTAG00000005330
																						ENSBTAG00000006733
																						ENSBTAG00000004175
																						ENSBTAG00000052229
																						ENSBTAG00000054882
																						ENSBTAG00000049569
																						ENSBTAG00000051394
																						ENSBTAG00000039037
																						ENSBTAG00000048835
																						ENSBTAG00000046725
																						ENSBTAG00000005714
																						ENSBTAG00000026323
																						ENSBTAG00000006419
																						ENSBTAG00000048718
																						ENSBTAG00000030624
																						ENSBTAG00000007782
																						ENSBTAG00000011869
																						ENSBTAG00000002574
																						ENSBTAG00000035171
																						ENSBTAG00000012403
																						ENSBTAG00000020564
																						ENSBTAG00000018369
																						ENSBTAG00000000198
																						ENSBTAG00000039722
																						ENSBTAG00000009707
																						ENSBTAG00000017743
																						ENSBTAG00000007090
