# Supplementary material for: Examination of the lung and lymphoid tissue mRNA transcriptome response in dairy calves following experimental challenge with bovine alphaherpesvirus one (BoHV-1)
Source: PLoS One. 2025 May 2;20(5):e0319575. doi: 10.1371/journal.pone.0319575 (PMC12047826; doi:10.1371/journal.pone.0319575)
Supplement: S3 Table — (XLSX) [file pone.0319575.s003.xlsx]

## Sheet: Supplementary_Table_S3
#node1	node2	node1_string_id	node2_string_id	neighborhood_on_chromosome	gene_fusion	phylogenetic_cooccurrence	homology	coexpression	experimentally_determined_interaction	database_annotated	automated_textmining	combined_score
CMPK2	GBP4	9913.ENSBTAP00000026613	9913.ENSBTAP00000006940	0	0	0	0	0.193	0	0	0.424	0.516
CMPK2	IFIT1	9913.ENSBTAP00000026613	9913.ENSBTAP00000010366	0.048	0	0	0	0.267	0	0	0.668	0.748
CMPK2	MX2	9913.ENSBTAP00000026613	9913.ENSBTAP00000011146	0	0	0	0	0.497	0	0	0.495	0.735
CMPK2	EIF2AK2	9913.ENSBTAP00000026613	9913.ENSBTAP00000011469	0	0	0	0	0.363	0	0	0.709	0.807
CMPK2	OAS1Y	9913.ENSBTAP00000026613	9913.ENSBTAP00000016856	0	0	0	0	0.508	0	0	0.181	0.58
CMPK2	OAS2	9913.ENSBTAP00000026613	9913.ENSBTAP00000019477	0	0	0	0	0.288	0	0	0.568	0.679
CMPK2	ISG15	9913.ENSBTAP00000026613	9913.ENSBTAP00000019573	0	0	0	0	0.396	0	0	0.58	0.735
CMPK2	RSAD2	9913.ENSBTAP00000026613	9913.ENSBTAP00000021373	0	0	0	0	0.896	0	0	0.746	0.972
CMPK2	IFIT5	9913.ENSBTAP00000026613	9913.ENSBTAP00000023090	0.048	0	0	0	0.252	0	0	0.743	0.801
CMPK2	EPSTI1	9913.ENSBTAP00000026613	9913.ENSBTAP00000025365	0	0	0	0	0.507	0	0	0.646	0.818
CMPK2	HERC5	9913.ENSBTAP00000026613	9913.ENSBTAP00000058906	0	0	0	0	0.234	0	0	0.425	0.541
CMPK2	OAS1Z	9913.ENSBTAP00000026613	9913.ENSBTAP00000042418	0	0	0	0	0.291	0	0	0.403	0.558
CMPK2	IFI6	9913.ENSBTAP00000026613	9913.ENSBTAP00000063610	0	0	0	0	0.342	0	0	0.406	0.592
CMPK2	HERC6	9913.ENSBTAP00000026613	9913.ENSBTAP00000027362	0	0	0	0	0.197	0	0	0.57	0.64
CMPK2	ZNFX1	9913.ENSBTAP00000026613	9913.ENSBTAP00000026859	0	0	0	0	0.286	0	0	0.615	0.714
CMPK2	DDX58	9913.ENSBTAP00000026613	9913.ENSBTAP00000053514	0	0	0	0	0.368	0	0	0.569	0.716
CMPK2	RTP4	9913.ENSBTAP00000026613	9913.ENSBTAP00000043123	0	0	0	0	0.412	0	0	0.538	0.717
CMPK2	DHX58	9913.ENSBTAP00000026613	9913.ENSBTAP00000053909	0	0	0	0	0.475	0	0	0.499	0.726
CMPK2	XAF1	9913.ENSBTAP00000026613	9913.ENSBTAP00000059031	0	0	0	0	0.13	0.051	0	0.706	0.736
CMPK2	IFI44	9913.ENSBTAP00000026613	9913.ENSBTAP00000062052	0	0	0	0	0.419	0	0	0.583	0.748
CMPK2	PARP9	9913.ENSBTAP00000026613	9913.ENSBTAP00000029045	0.043	0	0	0	0.39	0	0	0.617	0.757
CMPK2	MX1	9913.ENSBTAP00000026613	9913.ENSBTAP00000041289	0	0	0	0	0.519	0	0	0.732	0.866
CMPK2	USP18	9913.ENSBTAP00000026613	9913.ENSBTAP00000071973	0	0	0	0	0.668	0	0	0.765	0.918
DDX58	IFI27	9913.ENSBTAP00000053514	9913.ENSBTAP00000004444	0	0	0	0	0.138	0	0	0.55	0.595
DDX58	GBP4	9913.ENSBTAP00000053514	9913.ENSBTAP00000006940	0	0	0	0	0.223	0.046	0	0.569	0.653
DDX58	IFIT1	9913.ENSBTAP00000053514	9913.ENSBTAP00000010366	0	0	0	0	0.52	0.071	0.4	0.896	0.968
DDX58	MX2	9913.ENSBTAP00000053514	9913.ENSBTAP00000011146	0	0	0	0	0.435	0	0.4	0.714	0.894
DDX58	EIF2AK2	9913.ENSBTAP00000053514	9913.ENSBTAP00000011469	0	0	0	0	0.805	0.101	0.4	0.76	0.971
DDX58	UBA7	9913.ENSBTAP00000053514	9913.ENSBTAP00000016365	0	0	0	0	0.267	0.063	0.5	0.435	0.78
DDX58	OAS1Y	9913.ENSBTAP00000053514	9913.ENSBTAP00000016856	0	0	0	0	0.775	0	0	0.456	0.872
DDX58	OAS2	9913.ENSBTAP00000053514	9913.ENSBTAP00000019477	0	0	0	0	0.518	0	0	0.665	0.831
DDX58	ISG15	9913.ENSBTAP00000053514	9913.ENSBTAP00000019573	0	0	0	0	0.7	0.138	0.9	0.816	0.994
DDX58	RSAD2	9913.ENSBTAP00000053514	9913.ENSBTAP00000021373	0	0	0	0	0.799	0	0	0.728	0.943
DDX58	IFIT5	9913.ENSBTAP00000053514	9913.ENSBTAP00000023090	0	0	0	0	0.545	0.071	0	0.507	0.773
DDX58	IFITM3	9913.ENSBTAP00000053514	9913.ENSBTAP00000025311	0	0	0	0	0.074	0	0	0.577	0.591
DDX58	EPSTI1	9913.ENSBTAP00000053514	9913.ENSBTAP00000025365	0	0	0	0	0.579	0	0	0.226	0.66
DDX58	CMPK2	9913.ENSBTAP00000053514	9913.ENSBTAP00000026613	0	0	0	0	0.368	0	0	0.569	0.716
DDX58	ZNFX1	9913.ENSBTAP00000053514	9913.ENSBTAP00000026859	0	0	0	0	0.27	0	0	0.255	0.433
DDX58	HERC6	9913.ENSBTAP00000053514	9913.ENSBTAP00000027362	0	0	0	0	0.395	0	0	0.43	0.64
DDX58	PARP9	9913.ENSBTAP00000053514	9913.ENSBTAP00000029045	0	0	0	0	0.806	0.063	0	0.466	0.894
DDX58	IFI44L	9913.ENSBTAP00000053514	9913.ENSBTAP00000031029	0	0	0	0	0.714	0	0	0.486	0.847
DDX58	ZBP1	9913.ENSBTAP00000053514	9913.ENSBTAP00000036951	0	0	0	0	0.384	0	0	0.364	0.592
DDX58	MX1	9913.ENSBTAP00000053514	9913.ENSBTAP00000041289	0	0	0	0	0.577	0	0.4	0.767	0.935
DDX58	OAS1Z	9913.ENSBTAP00000053514	9913.ENSBTAP00000042418	0	0	0	0	0.516	0	0	0.669	0.833
DDX58	RTP4	9913.ENSBTAP00000053514	9913.ENSBTAP00000043123	0	0	0	0	0.527	0	0	0.536	0.771
DDX58	LOC618737	9913.ENSBTAP00000053514	9913.ENSBTAP00000065805	0	0	0	0	0.131	0	0	0.376	0.435
DDX58	XAF1	9913.ENSBTAP00000053514	9913.ENSBTAP00000059031	0	0	0	0	0.287	0	0	0.378	0.537
DDX58	LOC100298356	9913.ENSBTAP00000053514	9913.ENSBTAP00000055741	0	0	0	0	0.371	0	0	0.362	0.581
DDX58	IFITM3-2	9913.ENSBTAP00000053514	9913.ENSBTAP00000072951	0	0	0	0	0.133	0	0	0.576	0.617
DDX58	IFI6	9913.ENSBTAP00000053514	9913.ENSBTAP00000063610	0	0	0	0	0.322	0	0	0.576	0.7
DDX58	HERC5	9913.ENSBTAP00000053514	9913.ENSBTAP00000058906	0	0	0	0	0.42	0	0.5	0.703	0.906
DDX58	IFI44	9913.ENSBTAP00000053514	9913.ENSBTAP00000062052	0	0	0	0	0.788	0	0	0.654	0.923
DDX58	USP18	9913.ENSBTAP00000053514	9913.ENSBTAP00000071973	0	0	0	0	0.834	0	0.4	0.651	0.962
DDX58	DHX58	9913.ENSBTAP00000053514	9913.ENSBTAP00000053909	0	0	0.087	0.743	0.591	0.169	0.9	0.437	0.979
DHX58	OAS1X	9913.ENSBTAP00000053909	9913.ENSBTAP00000002019	0	0	0	0	0.149	0	0	0.376	0.446
DHX58	GBP4	9913.ENSBTAP00000053909	9913.ENSBTAP00000006940	0	0	0	0	0.155	0.046	0	0.483	0.547
DHX58	IFIT1	9913.ENSBTAP00000053909	9913.ENSBTAP00000010366	0	0	0	0	0.199	0.063	0	0.616	0.687
DHX58	MX2	9913.ENSBTAP00000053909	9913.ENSBTAP00000011146	0	0	0	0	0.318	0	0	0.558	0.686
DHX58	EIF2AK2	9913.ENSBTAP00000053909	9913.ENSBTAP00000011469	0	0	0	0	0.349	0.104	0	0.577	0.732
DHX58	UBA7	9913.ENSBTAP00000053909	9913.ENSBTAP00000016365	0	0	0	0	0.584	0.063	0	0.07	0.605
DHX58	OAS1Y	9913.ENSBTAP00000053909	9913.ENSBTAP00000016856	0	0	0	0	0.523	0	0	0.437	0.72
DHX58	OAS2	9913.ENSBTAP00000053909	9913.ENSBTAP00000019477	0	0	0	0	0.255	0	0	0.683	0.754
DHX58	ISG15	9913.ENSBTAP00000053909	9913.ENSBTAP00000019573	0	0	0	0	0.57	0.138	0	0.688	0.874
DHX58	RSAD2	9913.ENSBTAP00000053909	9913.ENSBTAP00000021373	0	0	0	0	0.612	0	0	0.707	0.881
DHX58	IFIT5	9913.ENSBTAP00000053909	9913.ENSBTAP00000023090	0	0	0	0	0.197	0.063	0	0.591	0.665
DHX58	IFITM3	9913.ENSBTAP00000053909	9913.ENSBTAP00000025311	0	0	0	0	0	0	0	0.446	0.446
DHX58	EPSTI1	9913.ENSBTAP00000053909	9913.ENSBTAP00000025365	0	0	0	0	0.469	0	0	0.172	0.542
DHX58	CMPK2	9913.ENSBTAP00000053909	9913.ENSBTAP00000026613	0	0	0	0	0.475	0	0	0.499	0.726
DHX58	ZNFX1	9913.ENSBTAP00000053909	9913.ENSBTAP00000026859	0	0	0	0	0.238	0	0	0.36	0.492
DHX58	HERC6	9913.ENSBTAP00000053909	9913.ENSBTAP00000027362	0	0	0	0	0.274	0	0	0.266	0.444
DHX58	PARP9	9913.ENSBTAP00000053909	9913.ENSBTAP00000029045	0	0	0	0	0.398	0.063	0	0.493	0.689
DHX58	IFI44L	9913.ENSBTAP00000053909	9913.ENSBTAP00000031029	0	0	0	0	0.404	0	0	0.271	0.547
DHX58	ZBP1	9913.ENSBTAP00000053909	9913.ENSBTAP00000036951	0	0	0	0	0.445	0	0	0.161	0.515
DHX58	MX1	9913.ENSBTAP00000053909	9913.ENSBTAP00000041289	0	0	0	0	0.395	0	0	0.66	0.786
DHX58	OAS1Z	9913.ENSBTAP00000053909	9913.ENSBTAP00000042418	0	0	0	0	0.253	0	0	0.528	0.632
DHX58	RTP4	9913.ENSBTAP00000053909	9913.ENSBTAP00000043123	0	0	0	0	0.521	0	0	0.344	0.673
DHX58	DDX58	9913.ENSBTAP00000053909	9913.ENSBTAP00000053514	0	0	0.087	0.743	0.591	0.169	0.9	0.437	0.979
DHX58	IFI6	9913.ENSBTAP00000053909	9913.ENSBTAP00000063610	0	0	0	0	0.31	0	0	0.31	0.504
DHX58	HERC5	9913.ENSBTAP00000053909	9913.ENSBTAP00000058906	0	0	0	0	0.26	0	0	0.407	0.542
DHX58	IFITM3-2	9913.ENSBTAP00000053909	9913.ENSBTAP00000072951	0	0	0	0	0.269	0	0	0.48	0.603
DHX58	IFI44	9913.ENSBTAP00000053909	9913.ENSBTAP00000062052	0	0	0	0	0.523	0	0	0.57	0.786
DHX58	USP18	9913.ENSBTAP00000053909	9913.ENSBTAP00000071973	0	0	0	0	0.791	0	0	0.536	0.899
EIF2AK2	OAS1X	9913.ENSBTAP00000011469	9913.ENSBTAP00000002019	0	0	0	0	0.355	0.078	0	0.351	0.58
EIF2AK2	IFIT1	9913.ENSBTAP00000011469	9913.ENSBTAP00000010366	0	0	0	0	0.325	0.083	0.9	0.618	0.973
EIF2AK2	LOC112441507	9913.ENSBTAP00000011469	9913.ENSBTAP00000010544	0	0	0	0	0.115	0	0	0.433	0.476
EIF2AK2	MX2	9913.ENSBTAP00000011469	9913.ENSBTAP00000011146	0	0	0	0	0.962	0.06	0.4	0.644	0.991
EIF2AK2	LOC618737	9913.ENSBTAP00000011469	9913.ENSBTAP00000065805	0	0	0	0	0.147	0	0	0.433	0.495
EIF2AK2	EPSTI1	9913.ENSBTAP00000011469	9913.ENSBTAP00000025365	0	0	0	0	0.339	0	0	0.335	0.542
EIF2AK2	HERC6	9913.ENSBTAP00000011469	9913.ENSBTAP00000027362	0	0	0	0	0.271	0	0	0.423	0.561
EIF2AK2	LOC100298356	9913.ENSBTAP00000011469	9913.ENSBTAP00000055741	0	0	0	0	0.273	0	0	0.433	0.57
EIF2AK2	RTP4	9913.ENSBTAP00000011469	9913.ENSBTAP00000043123	0	0	0	0	0.304	0	0	0.407	0.57
EIF2AK2	IFITM3-2	9913.ENSBTAP00000011469	9913.ENSBTAP00000072951	0	0	0	0	0.054	0	0	0.565	0.571
EIF2AK2	ZNFX1	9913.ENSBTAP00000011469	9913.ENSBTAP00000026859	0	0	0	0	0.221	0	0	0.538	0.625
EIF2AK2	OAS1Y	9913.ENSBTAP00000011469	9913.ENSBTAP00000016856	0	0	0	0	0.439	0.078	0	0.349	0.634
EIF2AK2	PARP9	9913.ENSBTAP00000011469	9913.ENSBTAP00000029045	0	0	0	0	0.378	0.088	0	0.422	0.643
EIF2AK2	OAS2	9913.ENSBTAP00000011469	9913.ENSBTAP00000019477	0	0	0	0	0.322	0.078	0	0.562	0.702
EIF2AK2	DHX58	9913.ENSBTAP00000011469	9913.ENSBTAP00000053909	0	0	0	0	0.349	0.104	0	0.577	0.732
EIF2AK2	IFI6	9913.ENSBTAP00000011469	9913.ENSBTAP00000063610	0	0	0	0	0.441	0	0	0.569	0.749
EIF2AK2	IFITM3	9913.ENSBTAP00000011469	9913.ENSBTAP00000025311	0	0	0	0	0.514	0	0	0.53	0.762
EIF2AK2	OAS1Z	9913.ENSBTAP00000011469	9913.ENSBTAP00000042418	0	0	0	0	0.36	0.078	0	0.685	0.798
EIF2AK2	HERC5	9913.ENSBTAP00000011469	9913.ENSBTAP00000058906	0	0	0	0	0.233	0	0.5	0.52	0.799
EIF2AK2	IFI44L	9913.ENSBTAP00000011469	9913.ENSBTAP00000031029	0	0	0	0	0.668	0	0	0.422	0.8
EIF2AK2	CMPK2	9913.ENSBTAP00000011469	9913.ENSBTAP00000026613	0	0	0	0	0.363	0	0	0.709	0.807
EIF2AK2	IFIT5	9913.ENSBTAP00000011469	9913.ENSBTAP00000023090	0	0	0	0	0.398	0.083	0	0.736	0.841
EIF2AK2	IFI44	9913.ENSBTAP00000011469	9913.ENSBTAP00000062052	0	0	0	0	0.747	0	0	0.615	0.898
EIF2AK2	USP18	9913.ENSBTAP00000011469	9913.ENSBTAP00000071973	0	0	0	0	0.637	0	0.4	0.569	0.898
EIF2AK2	RSAD2	9913.ENSBTAP00000011469	9913.ENSBTAP00000021373	0	0	0	0	0.781	0	0	0.748	0.942
EIF2AK2	DDX58	9913.ENSBTAP00000011469	9913.ENSBTAP00000053514	0	0	0	0	0.805	0.101	0.4	0.76	0.971
EIF2AK2	ISG15	9913.ENSBTAP00000011469	9913.ENSBTAP00000019573	0	0	0	0	0.939	0	0.5	0.81	0.993
EIF2AK2	MX1	9913.ENSBTAP00000011469	9913.ENSBTAP00000041289	0	0	0	0	0.957	0.06	0.4	0.835	0.995
EPSTI1	GBP4	9913.ENSBTAP00000025365	9913.ENSBTAP00000006940	0	0	0	0	0.242	0	0	0.311	0.456
EPSTI1	IFIT1	9913.ENSBTAP00000025365	9913.ENSBTAP00000010366	0	0	0	0	0.304	0	0	0.543	0.669
EPSTI1	MX2	9913.ENSBTAP00000025365	9913.ENSBTAP00000011146	0	0	0	0	0.582	0	0	0.247	0.672
EPSTI1	EIF2AK2	9913.ENSBTAP00000025365	9913.ENSBTAP00000011469	0	0	0	0	0.339	0	0	0.335	0.542
EPSTI1	OAS1Y	9913.ENSBTAP00000025365	9913.ENSBTAP00000016856	0	0	0	0	0.518	0	0	0.043	0.519
EPSTI1	OAS2	9913.ENSBTAP00000025365	9913.ENSBTAP00000019477	0	0	0	0	0.391	0	0	0.426	0.635
EPSTI1	ISG15	9913.ENSBTAP00000025365	9913.ENSBTAP00000019573	0	0	0	0	0.464	0	0	0.362	0.643
EPSTI1	RSAD2	9913.ENSBTAP00000025365	9913.ENSBTAP00000021373	0	0	0	0	0.724	0	0	0.493	0.854
EPSTI1	IFIT5	9913.ENSBTAP00000025365	9913.ENSBTAP00000023090	0	0	0	0	0.299	0	0	0.643	0.739
EPSTI1	IFITM3	9913.ENSBTAP00000025365	9913.ENSBTAP00000025311	0	0	0	0	0.11	0	0	0.357	0.403
EPSTI1	IFITM3-2	9913.ENSBTAP00000025365	9913.ENSBTAP00000072951	0	0	0	0	0.162	0	0	0.339	0.423
EPSTI1	ZNFX1	9913.ENSBTAP00000025365	9913.ENSBTAP00000026859	0	0	0	0	0.282	0	0	0.246	0.436
EPSTI1	ZBP1	9913.ENSBTAP00000025365	9913.ENSBTAP00000036951	0	0	0	0	0.495	0	0	0	0.495
EPSTI1	DHX58	9913.ENSBTAP00000025365	9913.ENSBTAP00000053909	0	0	0	0	0.469	0	0	0.172	0.542
EPSTI1	OAS1Z	9913.ENSBTAP00000025365	9913.ENSBTAP00000042418	0	0	0	0	0.404	0	0	0.325	0.581
EPSTI1	DDX58	9913.ENSBTAP00000025365	9913.ENSBTAP00000053514	0	0	0	0	0.579	0	0	0.226	0.66
EPSTI1	IFI6	9913.ENSBTAP00000025365	9913.ENSBTAP00000063610	0	0	0	0	0.295	0	0	0.548	0.668
EPSTI1	XAF1	9913.ENSBTAP00000025365	9913.ENSBTAP00000059031	0	0	0	0	0.317	0	0	0.555	0.683
EPSTI1	IFI44L	9913.ENSBTAP00000025365	9913.ENSBTAP00000031029	0	0	0	0	0.684	0	0	0.072	0.694
EPSTI1	RTP4	9913.ENSBTAP00000025365	9913.ENSBTAP00000043123	0	0	0	0	0.395	0	0	0.515	0.695
EPSTI1	HERC5	9913.ENSBTAP00000025365	9913.ENSBTAP00000058906	0	0	0	0	0.353	0	0	0.686	0.788
EPSTI1	MX1	9913.ENSBTAP00000025365	9913.ENSBTAP00000041289	0	0	0	0	0.581	0	0	0.53	0.795
EPSTI1	USP18	9913.ENSBTAP00000025365	9913.ENSBTAP00000071973	0	0	0	0	0.547	0	0	0.604	0.813
EPSTI1	CMPK2	9913.ENSBTAP00000025365	9913.ENSBTAP00000026613	0	0	0	0	0.507	0	0	0.646	0.818
EPSTI1	PARP9	9913.ENSBTAP00000025365	9913.ENSBTAP00000029045	0	0	0	0	0.692	0	0	0.527	0.848
EPSTI1	IFI44	9913.ENSBTAP00000025365	9913.ENSBTAP00000062052	0	0	0	0	0.747	0	0	0.541	0.879
GBP4	IFI27	9913.ENSBTAP00000006940	9913.ENSBTAP00000004444	0	0	0	0	0.155	0.045	0	0.569	0.622
GBP4	IFI6	9913.ENSBTAP00000006940	9913.ENSBTAP00000063610	0	0	0	0	0.135	0	0	0.384	0.444
GBP4	EPSTI1	9913.ENSBTAP00000006940	9913.ENSBTAP00000025365	0	0	0	0	0.242	0	0	0.311	0.456
GBP4	RTP4	9913.ENSBTAP00000006940	9913.ENSBTAP00000043123	0	0	0	0	0.319	0	0	0.253	0.47
GBP4	IFI44L	9913.ENSBTAP00000006940	9913.ENSBTAP00000031029	0	0	0	0	0.323	0	0	0.263	0.48
GBP4	OAS1Y	9913.ENSBTAP00000006940	9913.ENSBTAP00000016856	0	0	0	0	0.285	0	0	0.325	0.497
GBP4	IFIT5	9913.ENSBTAP00000006940	9913.ENSBTAP00000023090	0	0	0	0	0.15	0	0	0.441	0.504
GBP4	CMPK2	9913.ENSBTAP00000006940	9913.ENSBTAP00000026613	0	0	0	0	0.193	0	0	0.424	0.516
GBP4	OAS1Z	9913.ENSBTAP00000006940	9913.ENSBTAP00000042418	0	0	0	0	0.215	0	0	0.41	0.517
GBP4	DHX58	9913.ENSBTAP00000006940	9913.ENSBTAP00000053909	0	0	0	0	0.155	0.046	0	0.483	0.547
GBP4	OAS2	9913.ENSBTAP00000006940	9913.ENSBTAP00000019477	0	0	0	0	0.2	0	0	0.51	0.591
GBP4	IFIT1	9913.ENSBTAP00000006940	9913.ENSBTAP00000010366	0	0	0	0	0.169	0	0	0.562	0.62
GBP4	USP18	9913.ENSBTAP00000006940	9913.ENSBTAP00000071973	0	0	0	0	0.221	0	0	0.536	0.623
GBP4	HERC5	9913.ENSBTAP00000006940	9913.ENSBTAP00000058906	0	0	0	0	0.212	0	0	0.569	0.646
GBP4	ISG15	9913.ENSBTAP00000006940	9913.ENSBTAP00000019573	0	0	0	0	0.2	0	0	0.576	0.646
GBP4	DDX58	9913.ENSBTAP00000006940	9913.ENSBTAP00000053514	0	0	0	0	0.223	0.046	0	0.569	0.653
GBP4	MX1	9913.ENSBTAP00000006940	9913.ENSBTAP00000041289	0	0	0	0	0.214	0	0	0.576	0.653
GBP4	IFI44	9913.ENSBTAP00000006940	9913.ENSBTAP00000062052	0	0	0	0	0.269	0	0	0.572	0.674
GBP4	MX2	9913.ENSBTAP00000006940	9913.ENSBTAP00000011146	0	0	0	0	0.243	0	0	0.596	0.681
GBP4	RSAD2	9913.ENSBTAP00000006940	9913.ENSBTAP00000021373	0	0	0	0	0.32	0	0	0.583	0.705
GZMB	ISG15	9913.ENSBTAP00000013262	9913.ENSBTAP00000019573	0	0	0	0	0	0.077	0	0.411	0.433
HERC5	OAS1X	9913.ENSBTAP00000058906	9913.ENSBTAP00000002019	0	0	0	0	0.066	0	0	0.591	0.602
HERC5	IFI27	9913.ENSBTAP00000058906	9913.ENSBTAP00000004444	0	0	0	0	0.129	0.064	0	0.362	0.435
HERC5	GBP4	9913.ENSBTAP00000058906	9913.ENSBTAP00000006940	0	0	0	0	0.212	0	0	0.569	0.646
HERC5	IFIT1	9913.ENSBTAP00000058906	9913.ENSBTAP00000010366	0	0	0	0	0.349	0	0.5	0.771	0.918
HERC5	MX2	9913.ENSBTAP00000058906	9913.ENSBTAP00000011146	0	0	0	0	0.233	0	0.5	0.633	0.847
HERC5	EIF2AK2	9913.ENSBTAP00000058906	9913.ENSBTAP00000011469	0	0	0	0	0.233	0	0.5	0.52	0.799
HERC5	UBA7	9913.ENSBTAP00000058906	9913.ENSBTAP00000016365	0	0	0	0	0.216	0.047	0.5	0.67	0.86
HERC5	OAS1Y	9913.ENSBTAP00000058906	9913.ENSBTAP00000016856	0	0	0	0	0.288	0	0	0.681	0.763
HERC5	OAS2	9913.ENSBTAP00000058906	9913.ENSBTAP00000019477	0	0	0	0	0.199	0	0	0.663	0.718
HERC5	ISG15	9913.ENSBTAP00000058906	9913.ENSBTAP00000019573	0	0	0	0	0.341	0.115	0.8	0.857	0.981
HERC5	RSAD2	9913.ENSBTAP00000058906	9913.ENSBTAP00000021373	0	0	0	0	0.334	0.068	0	0.692	0.792
HERC5	IFIT5	9913.ENSBTAP00000058906	9913.ENSBTAP00000023090	0	0	0	0	0.201	0	0	0.714	0.762
HERC5	IFITM3	9913.ENSBTAP00000058906	9913.ENSBTAP00000025311	0	0	0	0	0.061	0	0	0.444	0.455
HERC5	EPSTI1	9913.ENSBTAP00000058906	9913.ENSBTAP00000025365	0	0	0	0	0.353	0	0	0.686	0.788
HERC5	CMPK2	9913.ENSBTAP00000058906	9913.ENSBTAP00000026613	0	0	0	0	0.234	0	0	0.425	0.541
HERC5	PARP9	9913.ENSBTAP00000058906	9913.ENSBTAP00000029045	0	0	0	0	0.353	0	0	0.431	0.616
HERC5	IFI44L	9913.ENSBTAP00000058906	9913.ENSBTAP00000031029	0	0	0	0	0.487	0	0	0	0.487
HERC5	ZBP1	9913.ENSBTAP00000058906	9913.ENSBTAP00000036951	0	0	0	0	0.379	0	0	0.145	0.447
HERC5	MX1	9913.ENSBTAP00000058906	9913.ENSBTAP00000041289	0	0	0	0	0.27	0	0.5	0.684	0.874
HERC5	OAS1Z	9913.ENSBTAP00000058906	9913.ENSBTAP00000042418	0	0	0	0	0.192	0	0	0.736	0.777
HERC5	RTP4	9913.ENSBTAP00000058906	9913.ENSBTAP00000043123	0	0	0	0	0.329	0	0	0.443	0.611
HERC5	DDX58	9913.ENSBTAP00000058906	9913.ENSBTAP00000053514	0	0	0	0	0.42	0	0.5	0.703	0.906
HERC5	DHX58	9913.ENSBTAP00000058906	9913.ENSBTAP00000053909	0	0	0	0	0.26	0	0	0.407	0.542
HERC5	LOC100298356	9913.ENSBTAP00000058906	9913.ENSBTAP00000055741	0	0	0	0	0.319	0	0	0.354	0.541
HERC5	LOC618737	9913.ENSBTAP00000058906	9913.ENSBTAP00000065805	0	0	0	0	0.171	0	0	0.338	0.427
HERC5	IFITM3-2	9913.ENSBTAP00000058906	9913.ENSBTAP00000072951	0	0	0	0	0.121	0	0	0.48	0.523
HERC5	XAF1	9913.ENSBTAP00000058906	9913.ENSBTAP00000059031	0	0	0	0	0.267	0.077	0	0.368	0.535
HERC5	IFI6	9913.ENSBTAP00000058906	9913.ENSBTAP00000063610	0	0	0	0	0.201	0	0	0.617	0.681
HERC5	IFI44	9913.ENSBTAP00000058906	9913.ENSBTAP00000062052	0	0	0	0	0.357	0	0	0.629	0.751
HERC5	USP18	9913.ENSBTAP00000058906	9913.ENSBTAP00000071973	0	0	0	0	0.404	0.048	0	0.749	0.845
HERC6	IFIT1	9913.ENSBTAP00000027362	9913.ENSBTAP00000010366	0	0	0	0	0.474	0	0	0.393	0.667
HERC6	MX2	9913.ENSBTAP00000027362	9913.ENSBTAP00000011146	0	0	0	0	0.263	0	0	0.351	0.501
HERC6	EIF2AK2	9913.ENSBTAP00000027362	9913.ENSBTAP00000011469	0	0	0	0	0.271	0	0	0.423	0.561
HERC6	UBA7	9913.ENSBTAP00000027362	9913.ENSBTAP00000016365	0	0	0	0	0.215	0.047	0	0.559	0.642
HERC6	OAS1Y	9913.ENSBTAP00000027362	9913.ENSBTAP00000016856	0	0	0	0	0.33	0	0	0.303	0.514
HERC6	OAS2	9913.ENSBTAP00000027362	9913.ENSBTAP00000019477	0	0	0	0	0.191	0	0	0.604	0.666
HERC6	ISG15	9913.ENSBTAP00000027362	9913.ENSBTAP00000019573	0	0	0	0	0.327	0.115	0	0.627	0.758
HERC6	RSAD2	9913.ENSBTAP00000027362	9913.ENSBTAP00000021373	0	0	0	0	0.329	0.068	0	0.636	0.752
HERC6	IFIT5	9913.ENSBTAP00000027362	9913.ENSBTAP00000023090	0	0	0	0	0.194	0	0	0.496	0.577
HERC6	CMPK2	9913.ENSBTAP00000027362	9913.ENSBTAP00000026613	0	0	0	0	0.197	0	0	0.57	0.64
HERC6	ZNFX1	9913.ENSBTAP00000027362	9913.ENSBTAP00000026859	0	0	0	0	0.27	0	0	0.327	0.488
HERC6	DHX58	9913.ENSBTAP00000027362	9913.ENSBTAP00000053909	0	0	0	0	0.274	0	0	0.266	0.444
HERC6	OAS1Z	9913.ENSBTAP00000027362	9913.ENSBTAP00000042418	0	0	0	0	0.227	0	0	0.402	0.519
HERC6	IFI6	9913.ENSBTAP00000027362	9913.ENSBTAP00000063610	0	0	0	0	0.189	0	0	0.447	0.532
HERC6	XAF1	9913.ENSBTAP00000027362	9913.ENSBTAP00000059031	0	0	0	0	0.235	0.077	0	0.418	0.553
HERC6	RTP4	9913.ENSBTAP00000027362	9913.ENSBTAP00000043123	0	0	0	0	0.3	0	0	0.391	0.555
HERC6	IFI44L	9913.ENSBTAP00000027362	9913.ENSBTAP00000031029	0	0	0	0	0.398	0	0	0.374	0.607
HERC6	PARP9	9913.ENSBTAP00000027362	9913.ENSBTAP00000029045	0	0	0	0	0.368	0	0	0.41	0.611
HERC6	DDX58	9913.ENSBTAP00000027362	9913.ENSBTAP00000053514	0	0	0	0	0.395	0	0	0.43	0.64
HERC6	MX1	9913.ENSBTAP00000027362	9913.ENSBTAP00000041289	0	0	0	0	0.263	0	0	0.591	0.686
HERC6	USP18	9913.ENSBTAP00000027362	9913.ENSBTAP00000071973	0	0	0	0	0.277	0.048	0	0.59	0.693
HERC6	IFI44	9913.ENSBTAP00000027362	9913.ENSBTAP00000062052	0	0	0	0	0.323	0	0	0.568	0.695
IFI27	IFITM3-2	9913.ENSBTAP00000004444	9913.ENSBTAP00000072951	0	0	0	0	0.267	0	0	0.232	0.412
IFI27	HERC5	9913.ENSBTAP00000004444	9913.ENSBTAP00000058906	0	0	0	0	0.129	0.064	0	0.362	0.435
IFI27	IFIT1	9913.ENSBTAP00000004444	9913.ENSBTAP00000010366	0	0	0	0	0.129	0	0	0.408	0.463
IFI27	USP18	9913.ENSBTAP00000004444	9913.ENSBTAP00000071973	0	0	0	0	0.208	0	0	0.377	0.485
IFI27	IFIT5	9913.ENSBTAP00000004444	9913.ENSBTAP00000023090	0	0	0	0	0.116	0	0	0.451	0.494
IFI27	OAS1Z	9913.ENSBTAP00000004444	9913.ENSBTAP00000042418	0	0	0	0	0.13	0	0	0.504	0.55
IFI27	IFI44	9913.ENSBTAP00000004444	9913.ENSBTAP00000062052	0	0	0	0	0.216	0	0	0.481	0.576
IFI27	DDX58	9913.ENSBTAP00000004444	9913.ENSBTAP00000053514	0	0	0	0	0.138	0	0	0.55	0.595
IFI27	IFI6	9913.ENSBTAP00000004444	9913.ENSBTAP00000063610	0	0	0.15	0.756	0.489	0	0	0.17	0.608
IFI27	MX2	9913.ENSBTAP00000004444	9913.ENSBTAP00000011146	0	0	0	0	0.138	0	0	0.569	0.612
IFI27	GBP4	9913.ENSBTAP00000004444	9913.ENSBTAP00000006940	0	0	0	0	0.155	0.045	0	0.569	0.622
IFI27	MX1	9913.ENSBTAP00000004444	9913.ENSBTAP00000041289	0	0	0	0	0.267	0	0	0.53	0.64
IFI27	RSAD2	9913.ENSBTAP00000004444	9913.ENSBTAP00000021373	0	0	0	0	0.253	0	0	0.576	0.669
IFI27	OAS1Y	9913.ENSBTAP00000004444	9913.ENSBTAP00000016856	0	0	0	0	0.587	0	0	0.422	0.751
IFI27	ISG15	9913.ENSBTAP00000004444	9913.ENSBTAP00000019573	0	0	0	0	0.599	0.071	0	0.53	0.81
IFI27	IFI44L	9913.ENSBTAP00000004444	9913.ENSBTAP00000031029	0	0	0	0	0.213	0	0	0.782	0.821
IFI44	OAS1X	9913.ENSBTAP00000062052	9913.ENSBTAP00000002019	0	0	0	0	0.169	0	0	0.441	0.516
IFI44	IFI27	9913.ENSBTAP00000062052	9913.ENSBTAP00000004444	0	0	0	0	0.216	0	0	0.481	0.576
IFI44	GBP4	9913.ENSBTAP00000062052	9913.ENSBTAP00000006940	0	0	0	0	0.269	0	0	0.572	0.674
IFI44	IFIT1	9913.ENSBTAP00000062052	9913.ENSBTAP00000010366	0	0	0	0	0.446	0	0	0.849	0.913
IFI44	MX2	9913.ENSBTAP00000062052	9913.ENSBTAP00000011146	0	0	0	0	0.574	0	0	0.704	0.868
IFI44	EIF2AK2	9913.ENSBTAP00000062052	9913.ENSBTAP00000011469	0	0	0	0	0.747	0	0	0.615	0.898
IFI44	OAS1Y	9913.ENSBTAP00000062052	9913.ENSBTAP00000016856	0	0	0	0	0.782	0	0	0.492	0.884
IFI44	OAS2	9913.ENSBTAP00000062052	9913.ENSBTAP00000019477	0	0	0	0	0.366	0	0	0.744	0.83
IFI44	ISG15	9913.ENSBTAP00000062052	9913.ENSBTAP00000019573	0	0	0	0	0.725	0	0	0.833	0.952
IFI44	RSAD2	9913.ENSBTAP00000062052	9913.ENSBTAP00000021373	0	0	0	0	0.86	0	0	0.839	0.976
IFI44	IFIT5	9913.ENSBTAP00000062052	9913.ENSBTAP00000023090	0	0	0	0	0.448	0	0	0.671	0.811
IFI44	IFITM3	9913.ENSBTAP00000062052	9913.ENSBTAP00000025311	0	0	0	0	0.111	0.066	0	0.62	0.656
IFI44	EPSTI1	9913.ENSBTAP00000062052	9913.ENSBTAP00000025365	0	0	0	0	0.747	0	0	0.541	0.879
IFI44	CMPK2	9913.ENSBTAP00000062052	9913.ENSBTAP00000026613	0	0	0	0	0.419	0	0	0.583	0.748
IFI44	HERC6	9913.ENSBTAP00000062052	9913.ENSBTAP00000027362	0	0	0	0	0.323	0	0	0.568	0.695
IFI44	PARP9	9913.ENSBTAP00000062052	9913.ENSBTAP00000029045	0	0	0	0	0.753	0	0	0.372	0.839
IFI44	IFI44L	9913.ENSBTAP00000062052	9913.ENSBTAP00000031029	0	0	0.098	0.884	0.838	0	0	0.182	0.87
IFI44	ZBP1	9913.ENSBTAP00000062052	9913.ENSBTAP00000036951	0	0	0	0	0.621	0	0	0.26	0.707
IFI44	MX1	9913.ENSBTAP00000062052	9913.ENSBTAP00000041289	0	0	0	0	0.491	0	0	0.76	0.873
IFI44	OAS1Z	9913.ENSBTAP00000062052	9913.ENSBTAP00000042418	0	0	0	0	0.452	0	0	0.832	0.904
IFI44	RTP4	9913.ENSBTAP00000062052	9913.ENSBTAP00000043123	0	0	0	0	0.775	0	0	0.724	0.935
IFI44	DDX58	9913.ENSBTAP00000062052	9913.ENSBTAP00000053514	0	0	0	0	0.788	0	0	0.654	0.923
IFI44	DHX58	9913.ENSBTAP00000062052	9913.ENSBTAP00000053909	0	0	0	0	0.523	0	0	0.57	0.786
IFI44	LOC100298356	9913.ENSBTAP00000062052	9913.ENSBTAP00000055741	0	0	0	0	0.437	0.052	0	0.229	0.552
IFI44	HERC5	9913.ENSBTAP00000062052	9913.ENSBTAP00000058906	0	0	0	0	0.357	0	0	0.629	0.751
IFI44	XAF1	9913.ENSBTAP00000062052	9913.ENSBTAP00000059031	0	0	0	0	0.408	0.105	0	0.569	0.752
IFI44	LOC618737	9913.ENSBTAP00000062052	9913.ENSBTAP00000065805	0	0	0	0	0.254	0.052	0	0.401	0.539
IFI44	IFITM3-2	9913.ENSBTAP00000062052	9913.ENSBTAP00000072951	0	0	0	0	0.169	0.066	0	0.621	0.68
IFI44	IFI6	9913.ENSBTAP00000062052	9913.ENSBTAP00000063610	0	0	0	0	0.634	0	0	0.769	0.912
IFI44	USP18	9913.ENSBTAP00000062052	9913.ENSBTAP00000071973	0	0	0	0	0.835	0	0	0.709	0.95
IFI44L	IFI27	9913.ENSBTAP00000031029	9913.ENSBTAP00000004444	0	0	0	0	0.213	0	0	0.782	0.821
IFI44L	GBP4	9913.ENSBTAP00000031029	9913.ENSBTAP00000006940	0	0	0	0	0.323	0	0	0.263	0.48
IFI44L	IFIT1	9913.ENSBTAP00000031029	9913.ENSBTAP00000010366	0	0	0	0	0.491	0	0	0.341	0.65
IFI44L	MX2	9913.ENSBTAP00000031029	9913.ENSBTAP00000011146	0	0	0	0	0.458	0	0	0.346	0.63
IFI44L	EIF2AK2	9913.ENSBTAP00000031029	9913.ENSBTAP00000011469	0	0	0	0	0.668	0	0	0.422	0.8
IFI44L	UBA7	9913.ENSBTAP00000031029	9913.ENSBTAP00000016365	0	0	0	0	0.476	0	0	0.061	0.487
IFI44L	OAS1Y	9913.ENSBTAP00000031029	9913.ENSBTAP00000016856	0	0	0	0	0.707	0	0	0.313	0.791
IFI44L	OAS2	9913.ENSBTAP00000031029	9913.ENSBTAP00000019477	0	0	0	0	0.402	0	0	0.217	0.512
IFI44L	ISG15	9913.ENSBTAP00000031029	9913.ENSBTAP00000019573	0	0	0	0	0.676	0	0	0.487	0.826
IFI44L	RSAD2	9913.ENSBTAP00000031029	9913.ENSBTAP00000021373	0	0	0	0	0.814	0	0	0.601	0.922
IFI44L	IFIT5	9913.ENSBTAP00000031029	9913.ENSBTAP00000023090	0	0	0	0	0.475	0	0	0.41	0.677
IFI44L	EPSTI1	9913.ENSBTAP00000031029	9913.ENSBTAP00000025365	0	0	0	0	0.684	0	0	0.072	0.694
IFI44L	HERC6	9913.ENSBTAP00000031029	9913.ENSBTAP00000027362	0	0	0	0	0.398	0	0	0.374	0.607
IFI44L	PARP9	9913.ENSBTAP00000031029	9913.ENSBTAP00000029045	0	0	0	0	0.696	0	0	0.362	0.798
IFI44L	HERC5	9913.ENSBTAP00000031029	9913.ENSBTAP00000058906	0	0	0	0	0.487	0	0	0	0.487
IFI44L	DHX58	9913.ENSBTAP00000031029	9913.ENSBTAP00000053909	0	0	0	0	0.404	0	0	0.271	0.547
IFI44L	LOC100298356	9913.ENSBTAP00000031029	9913.ENSBTAP00000055741	0	0	0	0	0.525	0.052	0	0.141	0.579
IFI44L	XAF1	9913.ENSBTAP00000031029	9913.ENSBTAP00000059031	0	0	0	0	0.44	0.105	0	0.412	0.679
IFI44L	OAS1Z	9913.ENSBTAP00000031029	9913.ENSBTAP00000042418	0	0	0	0	0.436	0	0	0.49	0.7
IFI44L	ZBP1	9913.ENSBTAP00000031029	9913.ENSBTAP00000036951	0	0	0	0	0.752	0	0	0	0.752
IFI44L	MX1	9913.ENSBTAP00000031029	9913.ENSBTAP00000041289	0	0	0	0	0.475	0	0	0.552	0.755
IFI44L	USP18	9913.ENSBTAP00000031029	9913.ENSBTAP00000071973	0	0	0	0	0.762	0	0	0.105	0.778
IFI44L	RTP4	9913.ENSBTAP00000031029	9913.ENSBTAP00000043123	0	0	0	0	0.773	0	0	0.087	0.784
IFI44L	IFI6	9913.ENSBTAP00000031029	9913.ENSBTAP00000063610	0	0	0	0	0.549	0	0	0.61	0.817
IFI44L	DDX58	9913.ENSBTAP00000031029	9913.ENSBTAP00000053514	0	0	0	0	0.714	0	0	0.486	0.847
IFI44L	IFI44	9913.ENSBTAP00000031029	9913.ENSBTAP00000062052	0	0	0.098	0.884	0.838	0	0	0.182	0.87
IFI6	OAS1X	9913.ENSBTAP00000063610	9913.ENSBTAP00000002019	0	0	0	0	0.112	0	0	0.41	0.453
IFI6	IFI27	9913.ENSBTAP00000063610	9913.ENSBTAP00000004444	0	0	0.15	0.756	0.489	0	0	0.17	0.608
IFI6	GBP4	9913.ENSBTAP00000063610	9913.ENSBTAP00000006940	0	0	0	0	0.135	0	0	0.384	0.444
IFI6	IFIT1	9913.ENSBTAP00000063610	9913.ENSBTAP00000010366	0	0	0	0	0.199	0.052	0	0.745	0.79
IFI6	MX2	9913.ENSBTAP00000063610	9913.ENSBTAP00000011146	0	0	0	0	0.335	0.069	0	0.772	0.846
IFI6	EIF2AK2	9913.ENSBTAP00000063610	9913.ENSBTAP00000011469	0	0	0	0	0.441	0	0	0.569	0.749
IFI6	UBA7	9913.ENSBTAP00000063610	9913.ENSBTAP00000016365	0	0	0	0	0.352	0.043	0	0.238	0.486
IFI6	OAS1Y	9913.ENSBTAP00000063610	9913.ENSBTAP00000016856	0	0	0	0	0.776	0	0	0.51	0.885
IFI6	OAS2	9913.ENSBTAP00000063610	9913.ENSBTAP00000019477	0	0	0	0	0.223	0	0	0.775	0.817
IFI6	ISG15	9913.ENSBTAP00000063610	9913.ENSBTAP00000019573	0	0	0	0	0.799	0.114	0	0.774	0.956
IFI6	RSAD2	9913.ENSBTAP00000063610	9913.ENSBTAP00000021373	0	0	0	0	0.592	0	0	0.69	0.868
IFI6	IFIT5	9913.ENSBTAP00000063610	9913.ENSBTAP00000023090	0	0	0	0	0.224	0.052	0	0.652	0.721
IFI6	IFITM3	9913.ENSBTAP00000063610	9913.ENSBTAP00000025311	0	0	0	0	0.066	0	0	0.688	0.696
IFI6	EPSTI1	9913.ENSBTAP00000063610	9913.ENSBTAP00000025365	0	0	0	0	0.295	0	0	0.548	0.668
IFI6	CMPK2	9913.ENSBTAP00000063610	9913.ENSBTAP00000026613	0	0	0	0	0.342	0	0	0.406	0.592
IFI6	HERC6	9913.ENSBTAP00000063610	9913.ENSBTAP00000027362	0	0	0	0	0.189	0	0	0.447	0.532
IFI6	PARP9	9913.ENSBTAP00000063610	9913.ENSBTAP00000029045	0	0	0	0	0.353	0	0	0.371	0.576
IFI6	IFI44L	9913.ENSBTAP00000063610	9913.ENSBTAP00000031029	0	0	0	0	0.549	0	0	0.61	0.817
IFI6	MX1	9913.ENSBTAP00000063610	9913.ENSBTAP00000041289	0	0	0	0	0.477	0.069	0	0.82	0.904
IFI6	OAS1Z	9913.ENSBTAP00000063610	9913.ENSBTAP00000042418	0	0	0	0	0.231	0	0	0.82	0.855
IFI6	RTP4	9913.ENSBTAP00000063610	9913.ENSBTAP00000043123	0	0	0	0	0.35	0	0	0.513	0.67
IFI6	DDX58	9913.ENSBTAP00000063610	9913.ENSBTAP00000053514	0	0	0	0	0.322	0	0	0.576	0.7
IFI6	DHX58	9913.ENSBTAP00000063610	9913.ENSBTAP00000053909	0	0	0	0	0.31	0	0	0.31	0.504
IFI6	LOC100298356	9913.ENSBTAP00000063610	9913.ENSBTAP00000055741	0	0	0	0	0.519	0	0	0.21	0.604
IFI6	HERC5	9913.ENSBTAP00000063610	9913.ENSBTAP00000058906	0	0	0	0	0.201	0	0	0.617	0.681
IFI6	XAF1	9913.ENSBTAP00000063610	9913.ENSBTAP00000059031	0	0	0	0	0.236	0.077	0	0.583	0.68
IFI6	IFI44	9913.ENSBTAP00000063610	9913.ENSBTAP00000062052	0	0	0	0	0.634	0	0	0.769	0.912
IFI6	LOC618737	9913.ENSBTAP00000063610	9913.ENSBTAP00000065805	0	0	0	0	0.323	0	0	0.248	0.469
IFI6	IFITM3-2	9913.ENSBTAP00000063610	9913.ENSBTAP00000072951	0	0	0	0	0.326	0	0	0.688	0.78
IFI6	USP18	9913.ENSBTAP00000063610	9913.ENSBTAP00000071973	0	0	0	0	0.404	0	0	0.651	0.783
IFIT1	OAS1X	9913.ENSBTAP00000010366	9913.ENSBTAP00000002019	0	0	0	0	0.113	0.065	0	0.498	0.547
IFIT1	IFI27	9913.ENSBTAP00000010366	9913.ENSBTAP00000004444	0	0	0	0	0.129	0	0	0.408	0.463
IFIT1	GBP4	9913.ENSBTAP00000010366	9913.ENSBTAP00000006940	0	0	0	0	0.169	0	0	0.562	0.62
IFIT1	LOC100298356	9913.ENSBTAP00000010366	9913.ENSBTAP00000055741	0	0	0	0	0.239	0	0	0.279	0.428
IFIT1	LOC618737	9913.ENSBTAP00000010366	9913.ENSBTAP00000065805	0	0	0	0	0.129	0	0	0.418	0.471
IFIT1	ZNFX1	9913.ENSBTAP00000010366	9913.ENSBTAP00000026859	0	0	0	0	0.388	0	0	0.233	0.511
IFIT1	ZBP1	9913.ENSBTAP00000010366	9913.ENSBTAP00000036951	0	0	0	0	0.305	0	0	0.354	0.532
IFIT1	PARP9	9913.ENSBTAP00000010366	9913.ENSBTAP00000029045	0	0	0	0	0.331	0.063	0	0.376	0.575
IFIT1	IFI44L	9913.ENSBTAP00000010366	9913.ENSBTAP00000031029	0	0	0	0	0.491	0	0	0.341	0.65
IFIT1	HERC6	9913.ENSBTAP00000010366	9913.ENSBTAP00000027362	0	0	0	0	0.474	0	0	0.393	0.667
IFIT1	EPSTI1	9913.ENSBTAP00000010366	9913.ENSBTAP00000025365	0	0	0	0	0.304	0	0	0.543	0.669
IFIT1	XAF1	9913.ENSBTAP00000010366	9913.ENSBTAP00000059031	0	0	0	0	0.234	0.105	0	0.576	0.684
IFIT1	DHX58	9913.ENSBTAP00000010366	9913.ENSBTAP00000053909	0	0	0	0	0.199	0.063	0	0.616	0.687
IFIT1	OAS1Y	9913.ENSBTAP00000010366	9913.ENSBTAP00000016856	0	0	0	0	0.322	0.065	0	0.561	0.698
IFIT1	RTP4	9913.ENSBTAP00000010366	9913.ENSBTAP00000043123	0	0	0	0	0.36	0	0	0.551	0.701
IFIT1	CMPK2	9913.ENSBTAP00000010366	9913.ENSBTAP00000026613	0.048	0	0	0	0.267	0	0	0.668	0.748
IFIT1	IFI6	9913.ENSBTAP00000010366	9913.ENSBTAP00000063610	0	0	0	0	0.199	0.052	0	0.745	0.79
IFIT1	IFITM3	9913.ENSBTAP00000010366	9913.ENSBTAP00000025311	0	0	0	0	0.056	0.048	0	0.8	0.804
IFIT1	IFITM3-2	9913.ENSBTAP00000010366	9913.ENSBTAP00000072951	0	0	0	0	0.104	0.048	0	0.8	0.814
IFIT1	OAS2	9913.ENSBTAP00000010366	9913.ENSBTAP00000019477	0	0	0	0	0.269	0.065	0	0.796	0.848
IFIT1	OAS1Z	9913.ENSBTAP00000010366	9913.ENSBTAP00000042418	0	0	0	0	0.292	0.065	0	0.808	0.862
IFIT1	IFI44	9913.ENSBTAP00000010366	9913.ENSBTAP00000062052	0	0	0	0	0.446	0	0	0.849	0.913
IFIT1	USP18	9913.ENSBTAP00000010366	9913.ENSBTAP00000071973	0	0	0	0	0.38	0.105	0.4	0.774	0.914
IFIT1	HERC5	9913.ENSBTAP00000010366	9913.ENSBTAP00000058906	0	0	0	0	0.349	0	0.5	0.771	0.918
IFIT1	RSAD2	9913.ENSBTAP00000010366	9913.ENSBTAP00000021373	0	0	0	0	0.539	0.08	0	0.846	0.929
IFIT1	MX2	9913.ENSBTAP00000010366	9913.ENSBTAP00000011146	0	0	0	0	0.434	0	0.4	0.851	0.945
IFIT1	DDX58	9913.ENSBTAP00000010366	9913.ENSBTAP00000053514	0	0	0	0	0.52	0.071	0.4	0.896	0.968
IFIT1	MX1	9913.ENSBTAP00000010366	9913.ENSBTAP00000041289	0	0	0	0	0.306	0	0.4	0.932	0.969
IFIT1	EIF2AK2	9913.ENSBTAP00000010366	9913.ENSBTAP00000011469	0	0	0	0	0.325	0.083	0.9	0.618	0.973
IFIT1	ISG15	9913.ENSBTAP00000010366	9913.ENSBTAP00000019573	0	0	0	0	0.357	0.117	0.5	0.944	0.982
IFIT5	OAS1X	9913.ENSBTAP00000023090	9913.ENSBTAP00000002019	0	0	0	0	0.113	0.065	0	0.528	0.574
IFIT5	IFI27	9913.ENSBTAP00000023090	9913.ENSBTAP00000004444	0	0	0	0	0.116	0	0	0.451	0.494
IFIT5	GBP4	9913.ENSBTAP00000023090	9913.ENSBTAP00000006940	0	0	0	0	0.15	0	0	0.441	0.504
IFIT5	MX2	9913.ENSBTAP00000023090	9913.ENSBTAP00000011146	0	0	0	0	0.278	0	0	0.706	0.779
IFIT5	EIF2AK2	9913.ENSBTAP00000023090	9913.ENSBTAP00000011469	0	0	0	0	0.398	0.083	0	0.736	0.841
IFIT5	OAS1Y	9913.ENSBTAP00000023090	9913.ENSBTAP00000016856	0	0	0	0	0.398	0.065	0	0.541	0.719
IFIT5	OAS2	9913.ENSBTAP00000023090	9913.ENSBTAP00000019477	0	0	0	0	0.202	0.065	0	0.695	0.753
IFIT5	ISG15	9913.ENSBTAP00000023090	9913.ENSBTAP00000019573	0	0	0	0	0.293	0.117	0	0.675	0.779
IFIT5	RSAD2	9913.ENSBTAP00000023090	9913.ENSBTAP00000021373	0	0	0	0	0.416	0.08	0	0.732	0.844
IFIT5	XAF1	9913.ENSBTAP00000023090	9913.ENSBTAP00000059031	0	0	0	0	0.14	0.105	0	0.303	0.417
IFIT5	LOC100298356	9913.ENSBTAP00000023090	9913.ENSBTAP00000055741	0	0	0	0	0.213	0	0	0.304	0.429
IFIT5	IFITM3	9913.ENSBTAP00000023090	9913.ENSBTAP00000025311	0	0	0	0	0.056	0.048	0	0.548	0.558
IFIT5	RTP4	9913.ENSBTAP00000023090	9913.ENSBTAP00000043123	0	0	0	0	0.288	0	0	0.42	0.569
IFIT5	HERC6	9913.ENSBTAP00000023090	9913.ENSBTAP00000027362	0	0	0	0	0.194	0	0	0.496	0.577
IFIT5	IFITM3-2	9913.ENSBTAP00000023090	9913.ENSBTAP00000072951	0	0	0	0	0.104	0.048	0	0.576	0.606
IFIT5	ZNFX1	9913.ENSBTAP00000023090	9913.ENSBTAP00000026859	0	0	0	0	0.177	0	0	0.594	0.651
IFIT5	DHX58	9913.ENSBTAP00000023090	9913.ENSBTAP00000053909	0	0	0	0	0.197	0.063	0	0.591	0.665
IFIT5	PARP9	9913.ENSBTAP00000023090	9913.ENSBTAP00000029045	0	0	0	0	0.477	0.063	0	0.393	0.677
IFIT5	IFI44L	9913.ENSBTAP00000023090	9913.ENSBTAP00000031029	0	0	0	0	0.475	0	0	0.41	0.677
IFIT5	IFI6	9913.ENSBTAP00000023090	9913.ENSBTAP00000063610	0	0	0	0	0.224	0.052	0	0.652	0.721
IFIT5	EPSTI1	9913.ENSBTAP00000023090	9913.ENSBTAP00000025365	0	0	0	0	0.299	0	0	0.643	0.739
IFIT5	OAS1Z	9913.ENSBTAP00000023090	9913.ENSBTAP00000042418	0	0	0	0	0.235	0.065	0	0.693	0.761
IFIT5	HERC5	9913.ENSBTAP00000023090	9913.ENSBTAP00000058906	0	0	0	0	0.201	0	0	0.714	0.762
IFIT5	DDX58	9913.ENSBTAP00000023090	9913.ENSBTAP00000053514	0	0	0	0	0.545	0.071	0	0.507	0.773
IFIT5	CMPK2	9913.ENSBTAP00000023090	9913.ENSBTAP00000026613	0.048	0	0	0	0.252	0	0	0.743	0.801
IFIT5	IFI44	9913.ENSBTAP00000023090	9913.ENSBTAP00000062052	0	0	0	0	0.448	0	0	0.671	0.811
IFIT5	USP18	9913.ENSBTAP00000023090	9913.ENSBTAP00000071973	0	0	0	0	0.387	0.105	0	0.781	0.87
IFIT5	MX1	9913.ENSBTAP00000023090	9913.ENSBTAP00000041289	0	0	0	0	0.285	0	0	0.828	0.871
IFITM3	OAS1X	9913.ENSBTAP00000025311	9913.ENSBTAP00000002019	0	0	0	0	0.21	0	0	0.323	0.442
IFITM3	IFIT1	9913.ENSBTAP00000025311	9913.ENSBTAP00000010366	0	0	0	0	0.056	0.048	0	0.8	0.804
IFITM3	MX2	9913.ENSBTAP00000025311	9913.ENSBTAP00000011146	0	0	0	0	0.658	0.052	0	0.656	0.878
IFITM3	EIF2AK2	9913.ENSBTAP00000025311	9913.ENSBTAP00000011469	0	0	0	0	0.514	0	0	0.53	0.762
IFITM3	OAS1Y	9913.ENSBTAP00000025311	9913.ENSBTAP00000016856	0	0	0	0	0.048	0	0	0.48	0.483
IFITM3	OAS2	9913.ENSBTAP00000025311	9913.ENSBTAP00000019477	0	0	0	0	0.048	0	0	0.663	0.665
IFITM3	ISG15	9913.ENSBTAP00000025311	9913.ENSBTAP00000019573	0	0	0	0	0.917	0.056	0	0.745	0.978
IFITM3	RSAD2	9913.ENSBTAP00000025311	9913.ENSBTAP00000021373	0	0	0	0	0.076	0	0	0.691	0.703
IFITM3	IFIT5	9913.ENSBTAP00000025311	9913.ENSBTAP00000023090	0	0	0	0	0.056	0.048	0	0.548	0.558
IFITM3	EPSTI1	9913.ENSBTAP00000025311	9913.ENSBTAP00000025365	0	0	0	0	0.11	0	0	0.357	0.403
IFITM3	XAF1	9913.ENSBTAP00000025311	9913.ENSBTAP00000059031	0	0	0	0	0	0.076	0	0.411	0.432
IFITM3	DHX58	9913.ENSBTAP00000025311	9913.ENSBTAP00000053909	0	0	0	0	0	0	0	0.446	0.446
IFITM3	HERC5	9913.ENSBTAP00000025311	9913.ENSBTAP00000058906	0	0	0	0	0.061	0	0	0.444	0.455
IFITM3	RTP4	9913.ENSBTAP00000025311	9913.ENSBTAP00000043123	0	0	0	0	0	0	0	0.48	0.48
IFITM3	USP18	9913.ENSBTAP00000025311	9913.ENSBTAP00000071973	0	0	0	0	0.054	0	0	0.566	0.571
IFITM3	DDX58	9913.ENSBTAP00000025311	9913.ENSBTAP00000053514	0	0	0	0	0.074	0	0	0.577	0.591
IFITM3	IFI44	9913.ENSBTAP00000025311	9913.ENSBTAP00000062052	0	0	0	0	0.111	0.066	0	0.62	0.656
IFITM3	IFI6	9913.ENSBTAP00000025311	9913.ENSBTAP00000063610	0	0	0	0	0.066	0	0	0.688	0.696
IFITM3	OAS1Z	9913.ENSBTAP00000025311	9913.ENSBTAP00000042418	0	0	0	0	0.048	0	0	0.795	0.796
IFITM3	MX1	9913.ENSBTAP00000025311	9913.ENSBTAP00000041289	0	0	0	0	0.917	0.052	0	0.832	0.985
IFITM3-2	OAS1X	9913.ENSBTAP00000072951	9913.ENSBTAP00000002019	0	0	0	0	0.048	0	0	0.482	0.485
IFITM3-2	IFI27	9913.ENSBTAP00000072951	9913.ENSBTAP00000004444	0	0	0	0	0.267	0	0	0.232	0.412
IFITM3-2	IFIT1	9913.ENSBTAP00000072951	9913.ENSBTAP00000010366	0	0	0	0	0.104	0.048	0	0.8	0.814
IFITM3-2	MX2	9913.ENSBTAP00000072951	9913.ENSBTAP00000011146	0	0	0	0	0.09	0.052	0	0.657	0.678
IFITM3-2	EIF2AK2	9913.ENSBTAP00000072951	9913.ENSBTAP00000011469	0	0	0	0	0.054	0	0	0.565	0.571
IFITM3-2	OAS1Y	9913.ENSBTAP00000072951	9913.ENSBTAP00000016856	0	0	0	0	0.313	0	0	0.568	0.69
IFITM3-2	OAS2	9913.ENSBTAP00000072951	9913.ENSBTAP00000019477	0	0	0	0	0.096	0	0	0.664	0.683
IFITM3-2	ISG15	9913.ENSBTAP00000072951	9913.ENSBTAP00000019573	0	0	0	0	0.465	0.056	0	0.746	0.86
IFITM3-2	RSAD2	9913.ENSBTAP00000072951	9913.ENSBTAP00000021373	0	0	0	0	0.143	0	0	0.742	0.77
IFITM3-2	IFIT5	9913.ENSBTAP00000072951	9913.ENSBTAP00000023090	0	0	0	0	0.104	0.048	0	0.576	0.606
IFITM3-2	EPSTI1	9913.ENSBTAP00000072951	9913.ENSBTAP00000025365	0	0	0	0	0.162	0	0	0.339	0.423
IFITM3-2	MX1	9913.ENSBTAP00000072951	9913.ENSBTAP00000041289	0	0	0	0	0.176	0.052	0	0.832	0.857
IFITM3-2	OAS1Z	9913.ENSBTAP00000072951	9913.ENSBTAP00000042418	0	0	0	0	0.109	0	0	0.796	0.81
IFITM3-2	RTP4	9913.ENSBTAP00000072951	9913.ENSBTAP00000043123	0	0	0	0	0.205	0	0	0.454	0.547
IFITM3-2	DDX58	9913.ENSBTAP00000072951	9913.ENSBTAP00000053514	0	0	0	0	0.133	0	0	0.576	0.617
IFITM3-2	DHX58	9913.ENSBTAP00000072951	9913.ENSBTAP00000053909	0	0	0	0	0.269	0	0	0.48	0.603
IFITM3-2	HERC5	9913.ENSBTAP00000072951	9913.ENSBTAP00000058906	0	0	0	0	0.121	0	0	0.48	0.523
IFITM3-2	XAF1	9913.ENSBTAP00000072951	9913.ENSBTAP00000059031	0	0	0	0	0.235	0.076	0	0.408	0.545
IFITM3-2	IFI44	9913.ENSBTAP00000072951	9913.ENSBTAP00000062052	0	0	0	0	0.169	0.066	0	0.621	0.68
IFITM3-2	IFI6	9913.ENSBTAP00000072951	9913.ENSBTAP00000063610	0	0	0	0	0.326	0	0	0.688	0.78
IFITM3-2	USP18	9913.ENSBTAP00000072951	9913.ENSBTAP00000071973	0	0	0	0	0.139	0	0	0.565	0.609
ISG15	OAS1X	9913.ENSBTAP00000019573	9913.ENSBTAP00000002019	0	0	0	0	0.525	0	0	0.582	0.793
ISG15	IFI27	9913.ENSBTAP00000019573	9913.ENSBTAP00000004444	0	0	0	0	0.599	0.071	0	0.53	0.81
ISG15	GBP4	9913.ENSBTAP00000019573	9913.ENSBTAP00000006940	0	0	0	0	0.2	0	0	0.576	0.646
ISG15	IFIT1	9913.ENSBTAP00000019573	9913.ENSBTAP00000010366	0	0	0	0	0.357	0.117	0.5	0.944	0.982
ISG15	MX2	9913.ENSBTAP00000019573	9913.ENSBTAP00000011146	0	0	0	0	0.967	0.108	0.5	0.913	0.998
ISG15	EIF2AK2	9913.ENSBTAP00000019573	9913.ENSBTAP00000011469	0	0	0	0	0.939	0	0.5	0.81	0.993
ISG15	GZMB	9913.ENSBTAP00000019573	9913.ENSBTAP00000013262	0	0	0	0	0	0.077	0	0.411	0.433
ISG15	UBA7	9913.ENSBTAP00000019573	9913.ENSBTAP00000016365	0	0	0	0	0.752	0.521	0.9	0.61	0.994
ISG15	OAS1Y	9913.ENSBTAP00000019573	9913.ENSBTAP00000016856	0	0	0	0	0.882	0	0	0.693	0.962
ISG15	OAS2	9913.ENSBTAP00000019573	9913.ENSBTAP00000019477	0	0	0	0	0.317	0	0	0.796	0.855
ISG15	LOC504548	9913.ENSBTAP00000019573	9913.ENSBTAP00000070848	0	0	0.498	0	0	0	0	0.225	0.594
ISG15	EPSTI1	9913.ENSBTAP00000019573	9913.ENSBTAP00000025365	0	0	0	0	0.464	0	0	0.362	0.643
ISG15	LOC618737	9913.ENSBTAP00000019573	9913.ENSBTAP00000065805	0	0	0	0	0.362	0	0	0.465	0.644
ISG15	ZBP1	9913.ENSBTAP00000019573	9913.ENSBTAP00000036951	0	0	0	0	0.532	0	0	0.322	0.669
ISG15	PARP9	9913.ENSBTAP00000019573	9913.ENSBTAP00000029045	0	0	0	0	0.476	0.063	0	0.469	0.717
ISG15	XAF1	9913.ENSBTAP00000019573	9913.ENSBTAP00000059031	0	0	0	0	0.36	0.104	0	0.57	0.731
ISG15	CMPK2	9913.ENSBTAP00000019573	9913.ENSBTAP00000026613	0	0	0	0	0.396	0	0	0.58	0.735
ISG15	HERC6	9913.ENSBTAP00000019573	9913.ENSBTAP00000027362	0	0	0	0	0.327	0.115	0	0.627	0.758
ISG15	IFIT5	9913.ENSBTAP00000019573	9913.ENSBTAP00000023090	0	0	0	0	0.293	0.117	0	0.675	0.779
ISG15	IFI44L	9913.ENSBTAP00000019573	9913.ENSBTAP00000031029	0	0	0	0	0.676	0	0	0.487	0.826
ISG15	IFITM3-2	9913.ENSBTAP00000019573	9913.ENSBTAP00000072951	0	0	0	0	0.465	0.056	0	0.746	0.86
ISG15	LOC100298356	9913.ENSBTAP00000019573	9913.ENSBTAP00000055741	0	0	0	0	0.797	0	0	0.342	0.861
ISG15	RTP4	9913.ENSBTAP00000019573	9913.ENSBTAP00000043123	0	0	0	0	0.688	0	0	0.6	0.87
ISG15	DHX58	9913.ENSBTAP00000019573	9913.ENSBTAP00000053909	0	0	0	0	0.57	0.138	0	0.688	0.874
ISG15	OAS1Z	9913.ENSBTAP00000019573	9913.ENSBTAP00000042418	0	0	0	0	0.348	0	0	0.889	0.924
ISG15	IFI44	9913.ENSBTAP00000019573	9913.ENSBTAP00000062052	0	0	0	0	0.725	0	0	0.833	0.952
ISG15	IFI6	9913.ENSBTAP00000019573	9913.ENSBTAP00000063610	0	0	0	0	0.799	0.114	0	0.774	0.956
ISG15	RSAD2	9913.ENSBTAP00000019573	9913.ENSBTAP00000021373	0	0	0	0	0.774	0	0	0.887	0.973
ISG15	IFITM3	9913.ENSBTAP00000019573	9913.ENSBTAP00000025311	0	0	0	0	0.917	0.056	0	0.745	0.978
ISG15	HERC5	9913.ENSBTAP00000019573	9913.ENSBTAP00000058906	0	0	0	0	0.341	0.115	0.8	0.857	0.981
ISG15	DDX58	9913.ENSBTAP00000019573	9913.ENSBTAP00000053514	0	0	0	0	0.7	0.138	0.9	0.816	0.994
ISG15	USP18	9913.ENSBTAP00000019573	9913.ENSBTAP00000071973	0	0	0	0	0.807	0.838	0.4	0.819	0.996
ISG15	MX1	9913.ENSBTAP00000019573	9913.ENSBTAP00000041289	0	0	0	0	0.988	0.108	0.5	0.946	0.999
LOC100298356	IFIT1	9913.ENSBTAP00000055741	9913.ENSBTAP00000010366	0	0	0	0	0.239	0	0	0.279	0.428
LOC100298356	LOC112441507	9913.ENSBTAP00000055741	9913.ENSBTAP00000010544	0	0	0	0.978	0	0	0.9	0	0.9
LOC100298356	MX2	9913.ENSBTAP00000055741	9913.ENSBTAP00000011146	0	0	0	0	0.281	0	0	0.23	0.423
LOC100298356	EIF2AK2	9913.ENSBTAP00000055741	9913.ENSBTAP00000011469	0	0	0	0	0.273	0	0	0.433	0.57
LOC100298356	UBA7	9913.ENSBTAP00000055741	9913.ENSBTAP00000016365	0	0	0	0	0.494	0	0	0.044	0.496
LOC100298356	OAS1Y	9913.ENSBTAP00000055741	9913.ENSBTAP00000016856	0	0	0	0	0.816	0	0	0.194	0.845
LOC100298356	OAS2	9913.ENSBTAP00000055741	9913.ENSBTAP00000019477	0	0	0	0	0.278	0	0	0.219	0.412
LOC100298356	ISG15	9913.ENSBTAP00000055741	9913.ENSBTAP00000019573	0	0	0	0	0.797	0	0	0.342	0.861
LOC100298356	RSAD2	9913.ENSBTAP00000055741	9913.ENSBTAP00000021373	0	0	0	0	0.376	0	0	0.443	0.637
LOC100298356	IFIT5	9913.ENSBTAP00000055741	9913.ENSBTAP00000023090	0	0	0	0	0.213	0	0	0.304	0.429
LOC100298356	PARP9	9913.ENSBTAP00000055741	9913.ENSBTAP00000029045	0	0	0	0	0.304	0	0	0.216	0.431
LOC100298356	IFI44L	9913.ENSBTAP00000055741	9913.ENSBTAP00000031029	0	0	0	0	0.525	0.052	0	0.141	0.579
LOC100298356	ZBP1	9913.ENSBTAP00000055741	9913.ENSBTAP00000036951	0	0	0	0	0.519	0	0	0	0.519
LOC100298356	MX1	9913.ENSBTAP00000055741	9913.ENSBTAP00000041289	0	0	0	0	0.598	0	0	0.351	0.728
LOC100298356	OAS1Z	9913.ENSBTAP00000055741	9913.ENSBTAP00000042418	0	0	0	0	0.29	0	0	0.283	0.469
LOC100298356	RTP4	9913.ENSBTAP00000055741	9913.ENSBTAP00000043123	0	0	0	0	0.452	0	0	0.229	0.56
LOC100298356	DDX58	9913.ENSBTAP00000055741	9913.ENSBTAP00000053514	0	0	0	0	0.371	0	0	0.362	0.581
LOC100298356	LOC504548	9913.ENSBTAP00000055741	9913.ENSBTAP00000070848	0	0	0	0	0	0	0	0.413	0.413
LOC100298356	LOC618737	9913.ENSBTAP00000055741	9913.ENSBTAP00000065805	0	0	0	0.944	0.463	0	0	0	0.463
LOC100298356	HERC5	9913.ENSBTAP00000055741	9913.ENSBTAP00000058906	0	0	0	0	0.319	0	0	0.354	0.541
LOC100298356	USP18	9913.ENSBTAP00000055741	9913.ENSBTAP00000071973	0	0	0	0	0.471	0	0	0.184	0.55
LOC100298356	IFI44	9913.ENSBTAP00000055741	9913.ENSBTAP00000062052	0	0	0	0	0.437	0.052	0	0.229	0.552
LOC100298356	IFI6	9913.ENSBTAP00000055741	9913.ENSBTAP00000063610	0	0	0	0	0.519	0	0	0.21	0.604
LOC112441507	MX1	9913.ENSBTAP00000010544	9913.ENSBTAP00000041289	0	0	0	0	0.068	0	0	0.383	0.4
LOC112441507	LOC504548	9913.ENSBTAP00000010544	9913.ENSBTAP00000070848	0	0	0	0	0	0	0	0.458	0.458
LOC112441507	EIF2AK2	9913.ENSBTAP00000010544	9913.ENSBTAP00000011469	0	0	0	0	0.115	0	0	0.433	0.476
LOC112441507	RSAD2	9913.ENSBTAP00000010544	9913.ENSBTAP00000021373	0	0	0	0	0.08	0	0	0.486	0.507
LOC112441507	LOC100298356	9913.ENSBTAP00000010544	9913.ENSBTAP00000055741	0	0	0	0.978	0	0	0.9	0	0.9
LOC504548	LOC112441507	9913.ENSBTAP00000070848	9913.ENSBTAP00000010544	0	0	0	0	0	0	0	0.458	0.458
LOC504548	UBA7	9913.ENSBTAP00000070848	9913.ENSBTAP00000016365	0	0	0	0	0	0.361	0	0.372	0.581
LOC504548	ISG15	9913.ENSBTAP00000070848	9913.ENSBTAP00000019573	0	0	0.498	0	0	0	0	0.225	0.594
LOC504548	LOC100298356	9913.ENSBTAP00000070848	9913.ENSBTAP00000055741	0	0	0	0	0	0	0	0.413	0.413
LOC618737	IFIT1	9913.ENSBTAP00000065805	9913.ENSBTAP00000010366	0	0	0	0	0.129	0	0	0.418	0.471
LOC618737	MX2	9913.ENSBTAP00000065805	9913.ENSBTAP00000011146	0	0	0	0	0.176	0	0	0.401	0.485
LOC618737	EIF2AK2	9913.ENSBTAP00000065805	9913.ENSBTAP00000011469	0	0	0	0	0.147	0	0	0.433	0.495
LOC618737	OAS1Y	9913.ENSBTAP00000065805	9913.ENSBTAP00000016856	0	0	0	0	0.259	0	0	0.324	0.477
LOC618737	OAS2	9913.ENSBTAP00000065805	9913.ENSBTAP00000019477	0	0	0	0	0.137	0	0	0.397	0.457
LOC618737	ISG15	9913.ENSBTAP00000065805	9913.ENSBTAP00000019573	0	0	0	0	0.362	0	0	0.465	0.644
LOC618737	RSAD2	9913.ENSBTAP00000065805	9913.ENSBTAP00000021373	0	0	0	0	0.206	0	0	0.424	0.523
LOC618737	MX1	9913.ENSBTAP00000065805	9913.ENSBTAP00000041289	0	0	0	0	0.227	0	0	0.418	0.531
LOC618737	OAS1Z	9913.ENSBTAP00000065805	9913.ENSBTAP00000042418	0	0	0	0	0.164	0	0	0.324	0.41
LOC618737	RTP4	9913.ENSBTAP00000065805	9913.ENSBTAP00000043123	0	0	0	0	0.358	0	0	0.229	0.483
LOC618737	DDX58	9913.ENSBTAP00000065805	9913.ENSBTAP00000053514	0	0	0	0	0.131	0	0	0.376	0.435
LOC618737	LOC100298356	9913.ENSBTAP00000065805	9913.ENSBTAP00000055741	0	0	0	0.944	0.463	0	0	0	0.463
LOC618737	HERC5	9913.ENSBTAP00000065805	9913.ENSBTAP00000058906	0	0	0	0	0.171	0	0	0.338	0.427
LOC618737	XAF1	9913.ENSBTAP00000065805	9913.ENSBTAP00000059031	0	0	0	0	0.205	0	0	0.376	0.482
LOC618737	IFI44	9913.ENSBTAP00000065805	9913.ENSBTAP00000062052	0	0	0	0	0.254	0.052	0	0.401	0.539
LOC618737	IFI6	9913.ENSBTAP00000065805	9913.ENSBTAP00000063610	0	0	0	0	0.323	0	0	0.248	0.469
LOC618737	USP18	9913.ENSBTAP00000065805	9913.ENSBTAP00000071973	0	0	0	0	0.29	0	0	0.33	0.504
MX1	OAS1X	9913.ENSBTAP00000041289	9913.ENSBTAP00000002019	0	0	0	0	0.479	0	0	0.589	0.777
MX1	IFI27	9913.ENSBTAP00000041289	9913.ENSBTAP00000004444	0	0	0	0	0.267	0	0	0.53	0.64
MX1	GBP4	9913.ENSBTAP00000041289	9913.ENSBTAP00000006940	0	0	0	0	0.214	0	0	0.576	0.653
MX1	IFIT1	9913.ENSBTAP00000041289	9913.ENSBTAP00000010366	0	0	0	0	0.306	0	0.4	0.932	0.969
MX1	LOC112441507	9913.ENSBTAP00000041289	9913.ENSBTAP00000010544	0	0	0	0	0.068	0	0	0.383	0.4
MX1	MX2	9913.ENSBTAP00000041289	9913.ENSBTAP00000011146	0	0	0.061	0.959	0.97	0	0.9	0.184	0.997
MX1	EIF2AK2	9913.ENSBTAP00000041289	9913.ENSBTAP00000011469	0	0	0	0	0.957	0.06	0.4	0.835	0.995
MX1	UBA7	9913.ENSBTAP00000041289	9913.ENSBTAP00000016365	0	0	0	0	0.543	0.042	0	0.417	0.722
MX1	OAS1Y	9913.ENSBTAP00000041289	9913.ENSBTAP00000016856	0	0	0	0	0.859	0	0	0.683	0.953
MX1	OAS2	9913.ENSBTAP00000041289	9913.ENSBTAP00000019477	0	0	0	0	0.474	0	0	0.83	0.906
MX1	ISG15	9913.ENSBTAP00000041289	9913.ENSBTAP00000019573	0	0	0	0	0.988	0.108	0.5	0.946	0.999
MX1	RSAD2	9913.ENSBTAP00000041289	9913.ENSBTAP00000021373	0	0	0	0	0.756	0	0	0.899	0.974
MX1	IFIT5	9913.ENSBTAP00000041289	9913.ENSBTAP00000023090	0	0	0	0	0.285	0	0	0.828	0.871
MX1	IFITM3	9913.ENSBTAP00000041289	9913.ENSBTAP00000025311	0	0	0	0	0.917	0.052	0	0.832	0.985
MX1	EPSTI1	9913.ENSBTAP00000041289	9913.ENSBTAP00000025365	0	0	0	0	0.581	0	0	0.53	0.795
MX1	CMPK2	9913.ENSBTAP00000041289	9913.ENSBTAP00000026613	0	0	0	0	0.519	0	0	0.732	0.866
MX1	ZNFX1	9913.ENSBTAP00000041289	9913.ENSBTAP00000026859	0	0	0	0	0.313	0	0	0.534	0.666
MX1	HERC6	9913.ENSBTAP00000041289	9913.ENSBTAP00000027362	0	0	0	0	0.263	0	0	0.591	0.686
MX1	PARP9	9913.ENSBTAP00000041289	9913.ENSBTAP00000029045	0	0	0	0	0.394	0	0	0.572	0.729
MX1	IFI44L	9913.ENSBTAP00000041289	9913.ENSBTAP00000031029	0	0	0	0	0.475	0	0	0.552	0.755
MX1	ZBP1	9913.ENSBTAP00000041289	9913.ENSBTAP00000036951	0	0	0	0	0.467	0	0	0.176	0.542
MX1	LOC618737	9913.ENSBTAP00000041289	9913.ENSBTAP00000065805	0	0	0	0	0.227	0	0	0.418	0.531
MX1	XAF1	9913.ENSBTAP00000041289	9913.ENSBTAP00000059031	0	0	0	0	0.229	0.105	0	0.579	0.684
MX1	LOC100298356	9913.ENSBTAP00000041289	9913.ENSBTAP00000055741	0	0	0	0	0.598	0	0	0.351	0.728
MX1	DHX58	9913.ENSBTAP00000041289	9913.ENSBTAP00000053909	0	0	0	0	0.395	0	0	0.66	0.786
MX1	IFITM3-2	9913.ENSBTAP00000041289	9913.ENSBTAP00000072951	0	0	0	0	0.176	0.052	0	0.832	0.857
MX1	IFI44	9913.ENSBTAP00000041289	9913.ENSBTAP00000062052	0	0	0	0	0.491	0	0	0.76	0.873
MX1	HERC5	9913.ENSBTAP00000041289	9913.ENSBTAP00000058906	0	0	0	0	0.27	0	0.5	0.684	0.874
MX1	RTP4	9913.ENSBTAP00000041289	9913.ENSBTAP00000043123	0	0	0	0	0.604	0	0	0.711	0.88
MX1	IFI6	9913.ENSBTAP00000041289	9913.ENSBTAP00000063610	0	0	0	0	0.477	0.069	0	0.82	0.904
MX1	DDX58	9913.ENSBTAP00000041289	9913.ENSBTAP00000053514	0	0	0	0	0.577	0	0.4	0.767	0.935
MX1	OAS1Z	9913.ENSBTAP00000041289	9913.ENSBTAP00000042418	0	0	0	0	0.478	0	0	0.925	0.959
MX1	USP18	9913.ENSBTAP00000041289	9913.ENSBTAP00000071973	0	0	0	0	0.805	0.079	0.4	0.833	0.979
MX2	OAS1X	9913.ENSBTAP00000011146	9913.ENSBTAP00000002019	0	0	0	0	0.856	0	0	0.571	0.935
MX2	IFI27	9913.ENSBTAP00000011146	9913.ENSBTAP00000004444	0	0	0	0	0.138	0	0	0.569	0.612
MX2	GBP4	9913.ENSBTAP00000011146	9913.ENSBTAP00000006940	0	0	0	0	0.243	0	0	0.596	0.681
MX2	IFIT1	9913.ENSBTAP00000011146	9913.ENSBTAP00000010366	0	0	0	0	0.434	0	0.4	0.851	0.945
MX2	ZNFX1	9913.ENSBTAP00000011146	9913.ENSBTAP00000026859	0	0	0	0	0.384	0	0	0.075	0.406
MX2	LOC100298356	9913.ENSBTAP00000011146	9913.ENSBTAP00000055741	0	0	0	0	0.281	0	0	0.23	0.423
MX2	PARP9	9913.ENSBTAP00000011146	9913.ENSBTAP00000029045	0	0	0	0	0.356	0	0	0.177	0.447
MX2	LOC618737	9913.ENSBTAP00000011146	9913.ENSBTAP00000065805	0	0	0	0	0.176	0	0	0.401	0.485
MX2	HERC6	9913.ENSBTAP00000011146	9913.ENSBTAP00000027362	0	0	0	0	0.263	0	0	0.351	0.501
MX2	ZBP1	9913.ENSBTAP00000011146	9913.ENSBTAP00000036951	0	0	0	0	0.365	0	0	0.257	0.508
MX2	UBA7	9913.ENSBTAP00000011146	9913.ENSBTAP00000016365	0	0	0	0	0.336	0.042	0	0.307	0.52
MX2	XAF1	9913.ENSBTAP00000011146	9913.ENSBTAP00000059031	0	0	0	0	0.195	0.105	0	0.497	0.606
MX2	IFI44L	9913.ENSBTAP00000011146	9913.ENSBTAP00000031029	0	0	0	0	0.458	0	0	0.346	0.63
MX2	EPSTI1	9913.ENSBTAP00000011146	9913.ENSBTAP00000025365	0	0	0	0	0.582	0	0	0.247	0.672
MX2	IFITM3-2	9913.ENSBTAP00000011146	9913.ENSBTAP00000072951	0	0	0	0	0.09	0.052	0	0.657	0.678
MX2	DHX58	9913.ENSBTAP00000011146	9913.ENSBTAP00000053909	0	0	0	0	0.318	0	0	0.558	0.686
MX2	CMPK2	9913.ENSBTAP00000011146	9913.ENSBTAP00000026613	0	0	0	0	0.497	0	0	0.495	0.735
MX2	IFIT5	9913.ENSBTAP00000011146	9913.ENSBTAP00000023090	0	0	0	0	0.278	0	0	0.706	0.779
MX2	RTP4	9913.ENSBTAP00000011146	9913.ENSBTAP00000043123	0	0	0	0	0.584	0	0	0.508	0.786
MX2	IFI6	9913.ENSBTAP00000011146	9913.ENSBTAP00000063610	0	0	0	0	0.335	0.069	0	0.772	0.846
MX2	HERC5	9913.ENSBTAP00000011146	9913.ENSBTAP00000058906	0	0	0	0	0.233	0	0.5	0.633	0.847
MX2	IFI44	9913.ENSBTAP00000011146	9913.ENSBTAP00000062052	0	0	0	0	0.574	0	0	0.704	0.868
MX2	OAS1Y	9913.ENSBTAP00000011146	9913.ENSBTAP00000016856	0	0	0	0	0.52	0	0	0.739	0.869
MX2	IFITM3	9913.ENSBTAP00000011146	9913.ENSBTAP00000025311	0	0	0	0	0.658	0.052	0	0.656	0.878
MX2	OAS2	9913.ENSBTAP00000011146	9913.ENSBTAP00000019477	0	0	0	0	0.445	0	0	0.792	0.879
MX2	DDX58	9913.ENSBTAP00000011146	9913.ENSBTAP00000053514	0	0	0	0	0.435	0	0.4	0.714	0.894
MX2	OAS1Z	9913.ENSBTAP00000011146	9913.ENSBTAP00000042418	0	0	0	0	0.462	0	0	0.822	0.9
MX2	USP18	9913.ENSBTAP00000011146	9913.ENSBTAP00000071973	0	0	0	0	0.71	0.079	0.4	0.699	0.945
MX2	RSAD2	9913.ENSBTAP00000011146	9913.ENSBTAP00000021373	0	0	0	0	0.755	0	0	0.87	0.966
MX2	EIF2AK2	9913.ENSBTAP00000011146	9913.ENSBTAP00000011469	0	0	0	0	0.962	0.06	0.4	0.644	0.991
MX2	MX1	9913.ENSBTAP00000011146	9913.ENSBTAP00000041289	0	0	0.061	0.959	0.97	0	0.9	0.184	0.997
MX2	ISG15	9913.ENSBTAP00000011146	9913.ENSBTAP00000019573	0	0	0	0	0.967	0.108	0.5	0.913	0.998
OAS1X	IFITM3	9913.ENSBTAP00000002019	9913.ENSBTAP00000025311	0	0	0	0	0.21	0	0	0.323	0.442
OAS1X	DHX58	9913.ENSBTAP00000002019	9913.ENSBTAP00000053909	0	0	0	0	0.149	0	0	0.376	0.446
OAS1X	IFI6	9913.ENSBTAP00000002019	9913.ENSBTAP00000063610	0	0	0	0	0.112	0	0	0.41	0.453
OAS1X	IFITM3-2	9913.ENSBTAP00000002019	9913.ENSBTAP00000072951	0	0	0	0	0.048	0	0	0.482	0.485
OAS1X	IFI44	9913.ENSBTAP00000002019	9913.ENSBTAP00000062052	0	0	0	0	0.169	0	0	0.441	0.516
OAS1X	IFIT1	9913.ENSBTAP00000002019	9913.ENSBTAP00000010366	0	0	0	0	0.113	0.065	0	0.498	0.547
OAS1X	IFIT5	9913.ENSBTAP00000002019	9913.ENSBTAP00000023090	0	0	0	0	0.113	0.065	0	0.528	0.574
OAS1X	EIF2AK2	9913.ENSBTAP00000002019	9913.ENSBTAP00000011469	0	0	0	0	0.355	0.078	0	0.351	0.58
OAS1X	HERC5	9913.ENSBTAP00000002019	9913.ENSBTAP00000058906	0	0	0	0	0.066	0	0	0.591	0.602
OAS1X	RSAD2	9913.ENSBTAP00000002019	9913.ENSBTAP00000021373	0	0	0	0	0.291	0.077	0	0.576	0.698
OAS1X	MX1	9913.ENSBTAP00000002019	9913.ENSBTAP00000041289	0	0	0	0	0.479	0	0	0.589	0.777
OAS1X	ISG15	9913.ENSBTAP00000002019	9913.ENSBTAP00000019573	0	0	0	0	0.525	0	0	0.582	0.793
OAS1X	MX2	9913.ENSBTAP00000002019	9913.ENSBTAP00000011146	0	0	0	0	0.856	0	0	0.571	0.935
OAS1Y	IFI27	9913.ENSBTAP00000016856	9913.ENSBTAP00000004444	0	0	0	0	0.587	0	0	0.422	0.751
OAS1Y	GBP4	9913.ENSBTAP00000016856	9913.ENSBTAP00000006940	0	0	0	0	0.285	0	0	0.325	0.497
OAS1Y	IFIT1	9913.ENSBTAP00000016856	9913.ENSBTAP00000010366	0	0	0	0	0.322	0.065	0	0.561	0.698
OAS1Y	MX2	9913.ENSBTAP00000016856	9913.ENSBTAP00000011146	0	0	0	0	0.52	0	0	0.739	0.869
OAS1Y	EIF2AK2	9913.ENSBTAP00000016856	9913.ENSBTAP00000011469	0	0	0	0	0.439	0.078	0	0.349	0.634
OAS1Y	UBA7	9913.ENSBTAP00000016856	9913.ENSBTAP00000016365	0	0	0	0	0.748	0	0	0	0.748
OAS1Y	OAS2	9913.ENSBTAP00000016856	9913.ENSBTAP00000019477	0	0	0.074	0.918	0.37	0	0	0.069	0.409
OAS1Y	LOC618737	9913.ENSBTAP00000016856	9913.ENSBTAP00000065805	0	0	0	0	0.259	0	0	0.324	0.477
OAS1Y	IFITM3	9913.ENSBTAP00000016856	9913.ENSBTAP00000025311	0	0	0	0	0.048	0	0	0.48	0.483
OAS1Y	XAF1	9913.ENSBTAP00000016856	9913.ENSBTAP00000059031	0	0	0	0	0.491	0	0	0	0.491
OAS1Y	HERC6	9913.ENSBTAP00000016856	9913.ENSBTAP00000027362	0	0	0	0	0.33	0	0	0.303	0.514
OAS1Y	EPSTI1	9913.ENSBTAP00000016856	9913.ENSBTAP00000025365	0	0	0	0	0.518	0	0	0.043	0.519
OAS1Y	CMPK2	9913.ENSBTAP00000016856	9913.ENSBTAP00000026613	0	0	0	0	0.508	0	0	0.181	0.58
OAS1Y	PARP9	9913.ENSBTAP00000016856	9913.ENSBTAP00000029045	0	0	0	0	0.581	0.104	0	0.104	0.634
OAS1Y	OAS1Z	9913.ENSBTAP00000016856	9913.ENSBTAP00000042418	0	0	0.057	0.967	0.663	0	0	0.053	0.672
OAS1Y	IFITM3-2	9913.ENSBTAP00000016856	9913.ENSBTAP00000072951	0	0	0	0	0.313	0	0	0.568	0.69
OAS1Y	USP18	9913.ENSBTAP00000016856	9913.ENSBTAP00000071973	0	0	0	0	0.616	0	0	0.28	0.712
OAS1Y	IFIT5	9913.ENSBTAP00000016856	9913.ENSBTAP00000023090	0	0	0	0	0.398	0.065	0	0.541	0.719
OAS1Y	DHX58	9913.ENSBTAP00000016856	9913.ENSBTAP00000053909	0	0	0	0	0.523	0	0	0.437	0.72
OAS1Y	HERC5	9913.ENSBTAP00000016856	9913.ENSBTAP00000058906	0	0	0	0	0.288	0	0	0.681	0.763
OAS1Y	RTP4	9913.ENSBTAP00000016856	9913.ENSBTAP00000043123	0	0	0	0	0.755	0	0	0.147	0.782
OAS1Y	IFI44L	9913.ENSBTAP00000016856	9913.ENSBTAP00000031029	0	0	0	0	0.707	0	0	0.313	0.791
OAS1Y	ZBP1	9913.ENSBTAP00000016856	9913.ENSBTAP00000036951	0	0	0	0	0.66	0	0	0.431	0.798
OAS1Y	LOC100298356	9913.ENSBTAP00000016856	9913.ENSBTAP00000055741	0	0	0	0	0.816	0	0	0.194	0.845
OAS1Y	DDX58	9913.ENSBTAP00000016856	9913.ENSBTAP00000053514	0	0	0	0	0.775	0	0	0.456	0.872
OAS1Y	IFI44	9913.ENSBTAP00000016856	9913.ENSBTAP00000062052	0	0	0	0	0.782	0	0	0.492	0.884
OAS1Y	IFI6	9913.ENSBTAP00000016856	9913.ENSBTAP00000063610	0	0	0	0	0.776	0	0	0.51	0.885
OAS1Y	RSAD2	9913.ENSBTAP00000016856	9913.ENSBTAP00000021373	0	0	0	0	0.694	0.077	0	0.666	0.897
OAS1Y	MX1	9913.ENSBTAP00000016856	9913.ENSBTAP00000041289	0	0	0	0	0.859	0	0	0.683	0.953
OAS1Y	ISG15	9913.ENSBTAP00000016856	9913.ENSBTAP00000019573	0	0	0	0	0.882	0	0	0.693	0.962
OAS1Z	IFI27	9913.ENSBTAP00000042418	9913.ENSBTAP00000004444	0	0	0	0	0.13	0	0	0.504	0.55
OAS1Z	GBP4	9913.ENSBTAP00000042418	9913.ENSBTAP00000006940	0	0	0	0	0.215	0	0	0.41	0.517
OAS1Z	IFIT1	9913.ENSBTAP00000042418	9913.ENSBTAP00000010366	0	0	0	0	0.292	0.065	0	0.808	0.862
OAS1Z	MX2	9913.ENSBTAP00000042418	9913.ENSBTAP00000011146	0	0	0	0	0.462	0	0	0.822	0.9
OAS1Z	EIF2AK2	9913.ENSBTAP00000042418	9913.ENSBTAP00000011469	0	0	0	0	0.36	0.078	0	0.685	0.798
OAS1Z	UBA7	9913.ENSBTAP00000042418	9913.ENSBTAP00000016365	0	0	0	0	0.265	0	0	0.348	0.5
OAS1Z	OAS1Y	9913.ENSBTAP00000042418	9913.ENSBTAP00000016856	0	0	0.057	0.967	0.663	0	0	0.053	0.672
OAS1Z	ISG15	9913.ENSBTAP00000042418	9913.ENSBTAP00000019573	0	0	0	0	0.348	0	0	0.889	0.924
OAS1Z	RSAD2	9913.ENSBTAP00000042418	9913.ENSBTAP00000021373	0	0	0	0	0.489	0.077	0	0.855	0.925
OAS1Z	IFIT5	9913.ENSBTAP00000042418	9913.ENSBTAP00000023090	0	0	0	0	0.235	0.065	0	0.693	0.761
OAS1Z	IFITM3	9913.ENSBTAP00000042418	9913.ENSBTAP00000025311	0	0	0	0	0.048	0	0	0.795	0.796
OAS1Z	EPSTI1	9913.ENSBTAP00000042418	9913.ENSBTAP00000025365	0	0	0	0	0.404	0	0	0.325	0.581
OAS1Z	CMPK2	9913.ENSBTAP00000042418	9913.ENSBTAP00000026613	0	0	0	0	0.291	0	0	0.403	0.558
OAS1Z	ZNFX1	9913.ENSBTAP00000042418	9913.ENSBTAP00000026859	0	0	0	0	0.274	0	0	0.231	0.418
OAS1Z	HERC6	9913.ENSBTAP00000042418	9913.ENSBTAP00000027362	0	0	0	0	0.227	0	0	0.402	0.519
OAS1Z	PARP9	9913.ENSBTAP00000042418	9913.ENSBTAP00000029045	0	0	0	0	0.287	0.104	0	0.453	0.62
OAS1Z	IFI44L	9913.ENSBTAP00000042418	9913.ENSBTAP00000031029	0	0	0	0	0.436	0	0	0.49	0.7
OAS1Z	ZBP1	9913.ENSBTAP00000042418	9913.ENSBTAP00000036951	0	0	0	0	0.287	0	0	0.246	0.439
OAS1Z	MX1	9913.ENSBTAP00000042418	9913.ENSBTAP00000041289	0	0	0	0	0.478	0	0	0.925	0.959
OAS1Z	LOC618737	9913.ENSBTAP00000042418	9913.ENSBTAP00000065805	0	0	0	0	0.164	0	0	0.324	0.41
OAS1Z	LOC100298356	9913.ENSBTAP00000042418	9913.ENSBTAP00000055741	0	0	0	0	0.29	0	0	0.283	0.469
OAS1Z	XAF1	9913.ENSBTAP00000042418	9913.ENSBTAP00000059031	0	0	0	0	0.227	0	0	0.486	0.585
OAS1Z	DHX58	9913.ENSBTAP00000042418	9913.ENSBTAP00000053909	0	0	0	0	0.253	0	0	0.528	0.632
OAS1Z	RTP4	9913.ENSBTAP00000042418	9913.ENSBTAP00000043123	0	0	0	0	0.33	0	0	0.48	0.637
OAS1Z	HERC5	9913.ENSBTAP00000042418	9913.ENSBTAP00000058906	0	0	0	0	0.192	0	0	0.736	0.777
OAS1Z	USP18	9913.ENSBTAP00000042418	9913.ENSBTAP00000071973	0	0	0	0	0.431	0	0	0.661	0.798
OAS1Z	IFITM3-2	9913.ENSBTAP00000042418	9913.ENSBTAP00000072951	0	0	0	0	0.109	0	0	0.796	0.81
OAS1Z	DDX58	9913.ENSBTAP00000042418	9913.ENSBTAP00000053514	0	0	0	0	0.516	0	0	0.669	0.833
OAS1Z	IFI6	9913.ENSBTAP00000042418	9913.ENSBTAP00000063610	0	0	0	0	0.231	0	0	0.82	0.855
OAS1Z	IFI44	9913.ENSBTAP00000042418	9913.ENSBTAP00000062052	0	0	0	0	0.452	0	0	0.832	0.904
OAS2	GBP4	9913.ENSBTAP00000019477	9913.ENSBTAP00000006940	0	0	0	0	0.2	0	0	0.51	0.591
OAS2	IFIT1	9913.ENSBTAP00000019477	9913.ENSBTAP00000010366	0	0	0	0	0.269	0.065	0	0.796	0.848
OAS2	MX2	9913.ENSBTAP00000019477	9913.ENSBTAP00000011146	0	0	0	0	0.445	0	0	0.792	0.879
OAS2	EIF2AK2	9913.ENSBTAP00000019477	9913.ENSBTAP00000011469	0	0	0	0	0.322	0.078	0	0.562	0.702
OAS2	OAS1Y	9913.ENSBTAP00000019477	9913.ENSBTAP00000016856	0	0	0.074	0.918	0.37	0	0	0.069	0.409
OAS2	LOC100298356	9913.ENSBTAP00000019477	9913.ENSBTAP00000055741	0	0	0	0	0.278	0	0	0.219	0.412
OAS2	LOC618737	9913.ENSBTAP00000019477	9913.ENSBTAP00000065805	0	0	0	0	0.137	0	0	0.397	0.457
OAS2	RTP4	9913.ENSBTAP00000019477	9913.ENSBTAP00000043123	0	0	0	0	0.263	0	0	0.345	0.496
OAS2	PARP9	9913.ENSBTAP00000019477	9913.ENSBTAP00000029045	0	0	0	0	0.191	0.104	0	0.37	0.503
OAS2	IFI44L	9913.ENSBTAP00000019477	9913.ENSBTAP00000031029	0	0	0	0	0.402	0	0	0.217	0.512
OAS2	EPSTI1	9913.ENSBTAP00000019477	9913.ENSBTAP00000025365	0	0	0	0	0.391	0	0	0.426	0.635
OAS2	XAF1	9913.ENSBTAP00000019477	9913.ENSBTAP00000059031	0	0	0	0	0.188	0	0	0.569	0.635
OAS2	ZBP1	9913.ENSBTAP00000019477	9913.ENSBTAP00000036951	0	0	0	0	0.259	0	0	0.534	0.64
OAS2	IFITM3	9913.ENSBTAP00000019477	9913.ENSBTAP00000025311	0	0	0	0	0.048	0	0	0.663	0.665
OAS2	HERC6	9913.ENSBTAP00000019477	9913.ENSBTAP00000027362	0	0	0	0	0.191	0	0	0.604	0.666
OAS2	CMPK2	9913.ENSBTAP00000019477	9913.ENSBTAP00000026613	0	0	0	0	0.288	0	0	0.568	0.679
OAS2	IFITM3-2	9913.ENSBTAP00000019477	9913.ENSBTAP00000072951	0	0	0	0	0.096	0	0	0.664	0.683
OAS2	HERC5	9913.ENSBTAP00000019477	9913.ENSBTAP00000058906	0	0	0	0	0.199	0	0	0.663	0.718
OAS2	IFIT5	9913.ENSBTAP00000019477	9913.ENSBTAP00000023090	0	0	0	0	0.202	0.065	0	0.695	0.753
OAS2	DHX58	9913.ENSBTAP00000019477	9913.ENSBTAP00000053909	0	0	0	0	0.255	0	0	0.683	0.754
OAS2	USP18	9913.ENSBTAP00000019477	9913.ENSBTAP00000071973	0	0	0	0	0.432	0	0	0.622	0.776
OAS2	IFI6	9913.ENSBTAP00000019477	9913.ENSBTAP00000063610	0	0	0	0	0.223	0	0	0.775	0.817
OAS2	IFI44	9913.ENSBTAP00000019477	9913.ENSBTAP00000062052	0	0	0	0	0.366	0	0	0.744	0.83
OAS2	DDX58	9913.ENSBTAP00000019477	9913.ENSBTAP00000053514	0	0	0	0	0.518	0	0	0.665	0.831
OAS2	ISG15	9913.ENSBTAP00000019477	9913.ENSBTAP00000019573	0	0	0	0	0.317	0	0	0.796	0.855
OAS2	RSAD2	9913.ENSBTAP00000019477	9913.ENSBTAP00000021373	0	0	0	0	0.489	0.077	0	0.748	0.871
OAS2	MX1	9913.ENSBTAP00000019477	9913.ENSBTAP00000041289	0	0	0	0	0.474	0	0	0.83	0.906
PARP9	IFIT1	9913.ENSBTAP00000029045	9913.ENSBTAP00000010366	0	0	0	0	0.331	0.063	0	0.376	0.575
PARP9	MX2	9913.ENSBTAP00000029045	9913.ENSBTAP00000011146	0	0	0	0	0.356	0	0	0.177	0.447
PARP9	EIF2AK2	9913.ENSBTAP00000029045	9913.ENSBTAP00000011469	0	0	0	0	0.378	0.088	0	0.422	0.643
PARP9	UBA7	9913.ENSBTAP00000029045	9913.ENSBTAP00000016365	0	0	0	0	0.362	0	0	0.248	0.5
PARP9	OAS1Y	9913.ENSBTAP00000029045	9913.ENSBTAP00000016856	0	0	0	0	0.581	0.104	0	0.104	0.634
PARP9	OAS2	9913.ENSBTAP00000029045	9913.ENSBTAP00000019477	0	0	0	0	0.191	0.104	0	0.37	0.503
PARP9	ISG15	9913.ENSBTAP00000029045	9913.ENSBTAP00000019573	0	0	0	0	0.476	0.063	0	0.469	0.717
PARP9	RSAD2	9913.ENSBTAP00000029045	9913.ENSBTAP00000021373	0	0	0	0	0.465	0.079	0	0.352	0.653
PARP9	IFIT5	9913.ENSBTAP00000029045	9913.ENSBTAP00000023090	0	0	0	0	0.477	0.063	0	0.393	0.677
PARP9	EPSTI1	9913.ENSBTAP00000029045	9913.ENSBTAP00000025365	0	0	0	0	0.692	0	0	0.527	0.848
PARP9	CMPK2	9913.ENSBTAP00000029045	9913.ENSBTAP00000026613	0.043	0	0	0	0.39	0	0	0.617	0.757
PARP9	ZNFX1	9913.ENSBTAP00000029045	9913.ENSBTAP00000026859	0	0	0	0	0.362	0	0	0.449	0.633
PARP9	HERC6	9913.ENSBTAP00000029045	9913.ENSBTAP00000027362	0	0	0	0	0.368	0	0	0.41	0.611
PARP9	ZBP1	9913.ENSBTAP00000029045	9913.ENSBTAP00000036951	0	0	0	0	0.429	0	0	0	0.429
PARP9	LOC100298356	9913.ENSBTAP00000029045	9913.ENSBTAP00000055741	0	0	0	0	0.304	0	0	0.216	0.431
PARP9	IFI6	9913.ENSBTAP00000029045	9913.ENSBTAP00000063610	0	0	0	0	0.353	0	0	0.371	0.576
PARP9	HERC5	9913.ENSBTAP00000029045	9913.ENSBTAP00000058906	0	0	0	0	0.353	0	0	0.431	0.616
PARP9	OAS1Z	9913.ENSBTAP00000029045	9913.ENSBTAP00000042418	0	0	0	0	0.287	0.104	0	0.453	0.62
PARP9	RTP4	9913.ENSBTAP00000029045	9913.ENSBTAP00000043123	0	0	0	0	0.61	0	0	0.178	0.665
PARP9	DHX58	9913.ENSBTAP00000029045	9913.ENSBTAP00000053909	0	0	0	0	0.398	0.063	0	0.493	0.689
PARP9	USP18	9913.ENSBTAP00000029045	9913.ENSBTAP00000071973	0	0	0	0	0.469	0.066	0	0.431	0.694
PARP9	MX1	9913.ENSBTAP00000029045	9913.ENSBTAP00000041289	0	0	0	0	0.394	0	0	0.572	0.729
PARP9	XAF1	9913.ENSBTAP00000029045	9913.ENSBTAP00000059031	0	0	0	0	0.592	0	0	0.493	0.784
PARP9	IFI44L	9913.ENSBTAP00000029045	9913.ENSBTAP00000031029	0	0	0	0	0.696	0	0	0.362	0.798
PARP9	IFI44	9913.ENSBTAP00000029045	9913.ENSBTAP00000062052	0	0	0	0	0.753	0	0	0.372	0.839
PARP9	DDX58	9913.ENSBTAP00000029045	9913.ENSBTAP00000053514	0	0	0	0	0.806	0.063	0	0.466	0.894
RSAD2	OAS1X	9913.ENSBTAP00000021373	9913.ENSBTAP00000002019	0	0	0	0	0.291	0.077	0	0.576	0.698
RSAD2	IFI27	9913.ENSBTAP00000021373	9913.ENSBTAP00000004444	0	0	0	0	0.253	0	0	0.576	0.669
RSAD2	GBP4	9913.ENSBTAP00000021373	9913.ENSBTAP00000006940	0	0	0	0	0.32	0	0	0.583	0.705
RSAD2	IFIT1	9913.ENSBTAP00000021373	9913.ENSBTAP00000010366	0	0	0	0	0.539	0.08	0	0.846	0.929
RSAD2	LOC112441507	9913.ENSBTAP00000021373	9913.ENSBTAP00000010544	0	0	0	0	0.08	0	0	0.486	0.507
RSAD2	MX2	9913.ENSBTAP00000021373	9913.ENSBTAP00000011146	0	0	0	0	0.755	0	0	0.87	0.966
RSAD2	EIF2AK2	9913.ENSBTAP00000021373	9913.ENSBTAP00000011469	0	0	0	0	0.781	0	0	0.748	0.942
RSAD2	OAS1Y	9913.ENSBTAP00000021373	9913.ENSBTAP00000016856	0	0	0	0	0.694	0.077	0	0.666	0.897
RSAD2	OAS2	9913.ENSBTAP00000021373	9913.ENSBTAP00000019477	0	0	0	0	0.489	0.077	0	0.748	0.871
RSAD2	ISG15	9913.ENSBTAP00000021373	9913.ENSBTAP00000019573	0	0	0	0	0.774	0	0	0.887	0.973
RSAD2	ZNFX1	9913.ENSBTAP00000021373	9913.ENSBTAP00000026859	0	0	0	0	0.311	0	0	0.203	0.428
RSAD2	LOC618737	9913.ENSBTAP00000021373	9913.ENSBTAP00000065805	0	0	0	0	0.206	0	0	0.424	0.523
RSAD2	ZBP1	9913.ENSBTAP00000021373	9913.ENSBTAP00000036951	0	0	0	0	0.431	0	0	0.26	0.56
RSAD2	LOC100298356	9913.ENSBTAP00000021373	9913.ENSBTAP00000055741	0	0	0	0	0.376	0	0	0.443	0.637
RSAD2	PARP9	9913.ENSBTAP00000021373	9913.ENSBTAP00000029045	0	0	0	0	0.465	0.079	0	0.352	0.653
RSAD2	XAF1	9913.ENSBTAP00000021373	9913.ENSBTAP00000059031	0	0	0	0	0.229	0.102	0	0.569	0.675
RSAD2	IFITM3	9913.ENSBTAP00000021373	9913.ENSBTAP00000025311	0	0	0	0	0.076	0	0	0.691	0.703
RSAD2	HERC6	9913.ENSBTAP00000021373	9913.ENSBTAP00000027362	0	0	0	0	0.329	0.068	0	0.636	0.752
RSAD2	IFITM3-2	9913.ENSBTAP00000021373	9913.ENSBTAP00000072951	0	0	0	0	0.143	0	0	0.742	0.77
RSAD2	HERC5	9913.ENSBTAP00000021373	9913.ENSBTAP00000058906	0	0	0	0	0.334	0.068	0	0.692	0.792
RSAD2	IFIT5	9913.ENSBTAP00000021373	9913.ENSBTAP00000023090	0	0	0	0	0.416	0.08	0	0.732	0.844
RSAD2	EPSTI1	9913.ENSBTAP00000021373	9913.ENSBTAP00000025365	0	0	0	0	0.724	0	0	0.493	0.854
RSAD2	IFI6	9913.ENSBTAP00000021373	9913.ENSBTAP00000063610	0	0	0	0	0.592	0	0	0.69	0.868
RSAD2	RTP4	9913.ENSBTAP00000021373	9913.ENSBTAP00000043123	0	0	0	0	0.724	0	0	0.55	0.871
RSAD2	DHX58	9913.ENSBTAP00000021373	9913.ENSBTAP00000053909	0	0	0	0	0.612	0	0	0.707	0.881
RSAD2	IFI44L	9913.ENSBTAP00000021373	9913.ENSBTAP00000031029	0	0	0	0	0.814	0	0	0.601	0.922
RSAD2	OAS1Z	9913.ENSBTAP00000021373	9913.ENSBTAP00000042418	0	0	0	0	0.489	0.077	0	0.855	0.925
RSAD2	DDX58	9913.ENSBTAP00000021373	9913.ENSBTAP00000053514	0	0	0	0	0.799	0	0	0.728	0.943
RSAD2	USP18	9913.ENSBTAP00000021373	9913.ENSBTAP00000071973	0	0	0	0	0.855	0	0	0.755	0.963
RSAD2	CMPK2	9913.ENSBTAP00000021373	9913.ENSBTAP00000026613	0	0	0	0	0.896	0	0	0.746	0.972
RSAD2	MX1	9913.ENSBTAP00000021373	9913.ENSBTAP00000041289	0	0	0	0	0.756	0	0	0.899	0.974
RSAD2	IFI44	9913.ENSBTAP00000021373	9913.ENSBTAP00000062052	0	0	0	0	0.86	0	0	0.839	0.976
RTP4	GBP4	9913.ENSBTAP00000043123	9913.ENSBTAP00000006940	0	0	0	0	0.319	0	0	0.253	0.47
RTP4	IFIT1	9913.ENSBTAP00000043123	9913.ENSBTAP00000010366	0	0	0	0	0.36	0	0	0.551	0.701
RTP4	MX2	9913.ENSBTAP00000043123	9913.ENSBTAP00000011146	0	0	0	0	0.584	0	0	0.508	0.786
RTP4	EIF2AK2	9913.ENSBTAP00000043123	9913.ENSBTAP00000011469	0	0	0	0	0.304	0	0	0.407	0.57
RTP4	UBA7	9913.ENSBTAP00000043123	9913.ENSBTAP00000016365	0	0	0	0	0.588	0	0	0.234	0.671
RTP4	OAS1Y	9913.ENSBTAP00000043123	9913.ENSBTAP00000016856	0	0	0	0	0.755	0	0	0.147	0.782
RTP4	OAS2	9913.ENSBTAP00000043123	9913.ENSBTAP00000019477	0	0	0	0	0.263	0	0	0.345	0.496
RTP4	ISG15	9913.ENSBTAP00000043123	9913.ENSBTAP00000019573	0	0	0	0	0.688	0	0	0.6	0.87
RTP4	RSAD2	9913.ENSBTAP00000043123	9913.ENSBTAP00000021373	0	0	0	0	0.724	0	0	0.55	0.871
RTP4	IFIT5	9913.ENSBTAP00000043123	9913.ENSBTAP00000023090	0	0	0	0	0.288	0	0	0.42	0.569
RTP4	IFITM3	9913.ENSBTAP00000043123	9913.ENSBTAP00000025311	0	0	0	0	0	0	0	0.48	0.48
RTP4	EPSTI1	9913.ENSBTAP00000043123	9913.ENSBTAP00000025365	0	0	0	0	0.395	0	0	0.515	0.695
RTP4	CMPK2	9913.ENSBTAP00000043123	9913.ENSBTAP00000026613	0	0	0	0	0.412	0	0	0.538	0.717
RTP4	HERC6	9913.ENSBTAP00000043123	9913.ENSBTAP00000027362	0	0	0	0	0.3	0	0	0.391	0.555
RTP4	PARP9	9913.ENSBTAP00000043123	9913.ENSBTAP00000029045	0	0	0	0	0.61	0	0	0.178	0.665
RTP4	IFI44L	9913.ENSBTAP00000043123	9913.ENSBTAP00000031029	0	0	0	0	0.773	0	0	0.087	0.784
RTP4	ZBP1	9913.ENSBTAP00000043123	9913.ENSBTAP00000036951	0	0	0	0	0.769	0	0	0	0.769
RTP4	MX1	9913.ENSBTAP00000043123	9913.ENSBTAP00000041289	0	0	0	0	0.604	0	0	0.711	0.88
RTP4	OAS1Z	9913.ENSBTAP00000043123	9913.ENSBTAP00000042418	0	0	0	0	0.33	0	0	0.48	0.637
RTP4	LOC618737	9913.ENSBTAP00000043123	9913.ENSBTAP00000065805	0	0	0	0	0.358	0	0	0.229	0.483
RTP4	IFITM3-2	9913.ENSBTAP00000043123	9913.ENSBTAP00000072951	0	0	0	0	0.205	0	0	0.454	0.547
RTP4	LOC100298356	9913.ENSBTAP00000043123	9913.ENSBTAP00000055741	0	0	0	0	0.452	0	0	0.229	0.56
RTP4	XAF1	9913.ENSBTAP00000043123	9913.ENSBTAP00000059031	0	0	0	0	0.465	0	0	0.216	0.563
RTP4	HERC5	9913.ENSBTAP00000043123	9913.ENSBTAP00000058906	0	0	0	0	0.329	0	0	0.443	0.611
RTP4	IFI6	9913.ENSBTAP00000043123	9913.ENSBTAP00000063610	0	0	0	0	0.35	0	0	0.513	0.67
RTP4	DHX58	9913.ENSBTAP00000043123	9913.ENSBTAP00000053909	0	0	0	0	0.521	0	0	0.344	0.673
RTP4	DDX58	9913.ENSBTAP00000043123	9913.ENSBTAP00000053514	0	0	0	0	0.527	0	0	0.536	0.771
RTP4	IFI44	9913.ENSBTAP00000043123	9913.ENSBTAP00000062052	0	0	0	0	0.775	0	0	0.724	0.935
RTP4	USP18	9913.ENSBTAP00000043123	9913.ENSBTAP00000071973	0	0	0	0	0.772	0	0	0.745	0.939
UBA7	MX2	9913.ENSBTAP00000016365	9913.ENSBTAP00000011146	0	0	0	0	0.336	0.042	0	0.307	0.52
UBA7	IFI6	9913.ENSBTAP00000016365	9913.ENSBTAP00000063610	0	0	0	0	0.352	0.043	0	0.238	0.486
UBA7	IFI44L	9913.ENSBTAP00000016365	9913.ENSBTAP00000031029	0	0	0	0	0.476	0	0	0.061	0.487
UBA7	LOC100298356	9913.ENSBTAP00000016365	9913.ENSBTAP00000055741	0	0	0	0	0.494	0	0	0.044	0.496
UBA7	OAS1Z	9913.ENSBTAP00000016365	9913.ENSBTAP00000042418	0	0	0	0	0.265	0	0	0.348	0.5
UBA7	PARP9	9913.ENSBTAP00000016365	9913.ENSBTAP00000029045	0	0	0	0	0.362	0	0	0.248	0.5
UBA7	LOC504548	9913.ENSBTAP00000016365	9913.ENSBTAP00000070848	0	0	0	0	0	0.361	0	0.372	0.581
UBA7	XAF1	9913.ENSBTAP00000016365	9913.ENSBTAP00000059031	0	0	0	0	0.488	0.063	0	0.217	0.592
UBA7	DHX58	9913.ENSBTAP00000016365	9913.ENSBTAP00000053909	0	0	0	0	0.584	0.063	0	0.07	0.605
UBA7	HERC6	9913.ENSBTAP00000016365	9913.ENSBTAP00000027362	0	0	0	0	0.215	0.047	0	0.559	0.642
UBA7	RTP4	9913.ENSBTAP00000016365	9913.ENSBTAP00000043123	0	0	0	0	0.588	0	0	0.234	0.671
UBA7	MX1	9913.ENSBTAP00000016365	9913.ENSBTAP00000041289	0	0	0	0	0.543	0.042	0	0.417	0.722
UBA7	OAS1Y	9913.ENSBTAP00000016365	9913.ENSBTAP00000016856	0	0	0	0	0.748	0	0	0	0.748
UBA7	ZBP1	9913.ENSBTAP00000016365	9913.ENSBTAP00000036951	0	0	0	0	0.751	0	0	0	0.751
UBA7	DDX58	9913.ENSBTAP00000016365	9913.ENSBTAP00000053514	0	0	0	0	0.267	0.063	0.5	0.435	0.78
UBA7	USP18	9913.ENSBTAP00000016365	9913.ENSBTAP00000071973	0	0	0	0	0.401	0.131	0	0.66	0.807
UBA7	HERC5	9913.ENSBTAP00000016365	9913.ENSBTAP00000058906	0	0	0	0	0.216	0.047	0.5	0.67	0.86
UBA7	ISG15	9913.ENSBTAP00000016365	9913.ENSBTAP00000019573	0	0	0	0	0.752	0.521	0.9	0.61	0.994
USP18	IFI27	9913.ENSBTAP00000071973	9913.ENSBTAP00000004444	0	0	0	0	0.208	0	0	0.377	0.485
USP18	GBP4	9913.ENSBTAP00000071973	9913.ENSBTAP00000006940	0	0	0	0	0.221	0	0	0.536	0.623
USP18	IFIT1	9913.ENSBTAP00000071973	9913.ENSBTAP00000010366	0	0	0	0	0.38	0.105	0.4	0.774	0.914
USP18	MX2	9913.ENSBTAP00000071973	9913.ENSBTAP00000011146	0	0	0	0	0.71	0.079	0.4	0.699	0.945
USP18	EIF2AK2	9913.ENSBTAP00000071973	9913.ENSBTAP00000011469	0	0	0	0	0.637	0	0.4	0.569	0.898
USP18	UBA7	9913.ENSBTAP00000071973	9913.ENSBTAP00000016365	0	0	0	0	0.401	0.131	0	0.66	0.807
USP18	OAS1Y	9913.ENSBTAP00000071973	9913.ENSBTAP00000016856	0	0	0	0	0.616	0	0	0.28	0.712
USP18	OAS2	9913.ENSBTAP00000071973	9913.ENSBTAP00000019477	0	0	0	0	0.432	0	0	0.622	0.776
USP18	ISG15	9913.ENSBTAP00000071973	9913.ENSBTAP00000019573	0	0	0	0	0.807	0.838	0.4	0.819	0.996
USP18	RSAD2	9913.ENSBTAP00000071973	9913.ENSBTAP00000021373	0	0	0	0	0.855	0	0	0.755	0.963
USP18	IFIT5	9913.ENSBTAP00000071973	9913.ENSBTAP00000023090	0	0	0	0	0.387	0.105	0	0.781	0.87
USP18	IFITM3	9913.ENSBTAP00000071973	9913.ENSBTAP00000025311	0	0	0	0	0.054	0	0	0.566	0.571
USP18	EPSTI1	9913.ENSBTAP00000071973	9913.ENSBTAP00000025365	0	0	0	0	0.547	0	0	0.604	0.813
USP18	CMPK2	9913.ENSBTAP00000071973	9913.ENSBTAP00000026613	0	0	0	0	0.668	0	0	0.765	0.918
USP18	ZNFX1	9913.ENSBTAP00000071973	9913.ENSBTAP00000026859	0	0	0	0	0.253	0.072	0	0.6	0.699
USP18	HERC6	9913.ENSBTAP00000071973	9913.ENSBTAP00000027362	0	0	0	0	0.277	0.048	0	0.59	0.693
USP18	PARP9	9913.ENSBTAP00000071973	9913.ENSBTAP00000029045	0	0	0	0	0.469	0.066	0	0.431	0.694
USP18	IFI44L	9913.ENSBTAP00000071973	9913.ENSBTAP00000031029	0	0	0	0	0.762	0	0	0.105	0.778
USP18	ZBP1	9913.ENSBTAP00000071973	9913.ENSBTAP00000036951	0	0	0	0	0.475	0	0	0.231	0.579
USP18	MX1	9913.ENSBTAP00000071973	9913.ENSBTAP00000041289	0	0	0	0	0.805	0.079	0.4	0.833	0.979
USP18	OAS1Z	9913.ENSBTAP00000071973	9913.ENSBTAP00000042418	0	0	0	0	0.431	0	0	0.661	0.798
USP18	RTP4	9913.ENSBTAP00000071973	9913.ENSBTAP00000043123	0	0	0	0	0.772	0	0	0.745	0.939
USP18	DDX58	9913.ENSBTAP00000071973	9913.ENSBTAP00000053514	0	0	0	0	0.834	0	0.4	0.651	0.962
USP18	DHX58	9913.ENSBTAP00000071973	9913.ENSBTAP00000053909	0	0	0	0	0.791	0	0	0.536	0.899
USP18	LOC100298356	9913.ENSBTAP00000071973	9913.ENSBTAP00000055741	0	0	0	0	0.471	0	0	0.184	0.55
USP18	HERC5	9913.ENSBTAP00000071973	9913.ENSBTAP00000058906	0	0	0	0	0.404	0.048	0	0.749	0.845
USP18	XAF1	9913.ENSBTAP00000071973	9913.ENSBTAP00000059031	0	0	0	0	0.329	0.077	0	0.556	0.701
USP18	IFI44	9913.ENSBTAP00000071973	9913.ENSBTAP00000062052	0	0	0	0	0.835	0	0	0.709	0.95
USP18	IFI6	9913.ENSBTAP00000071973	9913.ENSBTAP00000063610	0	0	0	0	0.404	0	0	0.651	0.783
USP18	LOC618737	9913.ENSBTAP00000071973	9913.ENSBTAP00000065805	0	0	0	0	0.29	0	0	0.33	0.504
USP18	IFITM3-2	9913.ENSBTAP00000071973	9913.ENSBTAP00000072951	0	0	0	0	0.139	0	0	0.565	0.609
XAF1	IFIT1	9913.ENSBTAP00000059031	9913.ENSBTAP00000010366	0	0	0	0	0.234	0.105	0	0.576	0.684
XAF1	MX2	9913.ENSBTAP00000059031	9913.ENSBTAP00000011146	0	0	0	0	0.195	0.105	0	0.497	0.606
XAF1	UBA7	9913.ENSBTAP00000059031	9913.ENSBTAP00000016365	0	0	0	0	0.488	0.063	0	0.217	0.592
XAF1	OAS1Y	9913.ENSBTAP00000059031	9913.ENSBTAP00000016856	0	0	0	0	0.491	0	0	0	0.491
XAF1	OAS2	9913.ENSBTAP00000059031	9913.ENSBTAP00000019477	0	0	0	0	0.188	0	0	0.569	0.635
XAF1	ISG15	9913.ENSBTAP00000059031	9913.ENSBTAP00000019573	0	0	0	0	0.36	0.104	0	0.57	0.731
XAF1	RSAD2	9913.ENSBTAP00000059031	9913.ENSBTAP00000021373	0	0	0	0	0.229	0.102	0	0.569	0.675
XAF1	IFIT5	9913.ENSBTAP00000059031	9913.ENSBTAP00000023090	0	0	0	0	0.14	0.105	0	0.303	0.417
XAF1	IFITM3	9913.ENSBTAP00000059031	9913.ENSBTAP00000025311	0	0	0	0	0	0.076	0	0.411	0.432
XAF1	EPSTI1	9913.ENSBTAP00000059031	9913.ENSBTAP00000025365	0	0	0	0	0.317	0	0	0.555	0.683
XAF1	CMPK2	9913.ENSBTAP00000059031	9913.ENSBTAP00000026613	0	0	0	0	0.13	0.051	0	0.706	0.736
XAF1	HERC6	9913.ENSBTAP00000059031	9913.ENSBTAP00000027362	0	0	0	0	0.235	0.077	0	0.418	0.553
XAF1	PARP9	9913.ENSBTAP00000059031	9913.ENSBTAP00000029045	0	0	0	0	0.592	0	0	0.493	0.784
XAF1	IFI44L	9913.ENSBTAP00000059031	9913.ENSBTAP00000031029	0	0	0	0	0.44	0.105	0	0.412	0.679
XAF1	ZBP1	9913.ENSBTAP00000059031	9913.ENSBTAP00000036951	0	0	0	0	0.479	0.078	0	0	0.499
XAF1	MX1	9913.ENSBTAP00000059031	9913.ENSBTAP00000041289	0	0	0	0	0.229	0.105	0	0.579	0.684
XAF1	OAS1Z	9913.ENSBTAP00000059031	9913.ENSBTAP00000042418	0	0	0	0	0.227	0	0	0.486	0.585
XAF1	RTP4	9913.ENSBTAP00000059031	9913.ENSBTAP00000043123	0	0	0	0	0.465	0	0	0.216	0.563
XAF1	DDX58	9913.ENSBTAP00000059031	9913.ENSBTAP00000053514	0	0	0	0	0.287	0	0	0.378	0.537
XAF1	HERC5	9913.ENSBTAP00000059031	9913.ENSBTAP00000058906	0	0	0	0	0.267	0.077	0	0.368	0.535
XAF1	LOC618737	9913.ENSBTAP00000059031	9913.ENSBTAP00000065805	0	0	0	0	0.205	0	0	0.376	0.482
XAF1	IFITM3-2	9913.ENSBTAP00000059031	9913.ENSBTAP00000072951	0	0	0	0	0.235	0.076	0	0.408	0.545
XAF1	IFI6	9913.ENSBTAP00000059031	9913.ENSBTAP00000063610	0	0	0	0	0.236	0.077	0	0.583	0.68
XAF1	USP18	9913.ENSBTAP00000059031	9913.ENSBTAP00000071973	0	0	0	0	0.329	0.077	0	0.556	0.701
XAF1	IFI44	9913.ENSBTAP00000059031	9913.ENSBTAP00000062052	0	0	0	0	0.408	0.105	0	0.569	0.752
ZBP1	IFIT1	9913.ENSBTAP00000036951	9913.ENSBTAP00000010366	0	0	0	0	0.305	0	0	0.354	0.532
ZBP1	MX2	9913.ENSBTAP00000036951	9913.ENSBTAP00000011146	0	0	0	0	0.365	0	0	0.257	0.508
ZBP1	UBA7	9913.ENSBTAP00000036951	9913.ENSBTAP00000016365	0	0	0	0	0.751	0	0	0	0.751
ZBP1	OAS1Y	9913.ENSBTAP00000036951	9913.ENSBTAP00000016856	0	0	0	0	0.66	0	0	0.431	0.798
ZBP1	OAS2	9913.ENSBTAP00000036951	9913.ENSBTAP00000019477	0	0	0	0	0.259	0	0	0.534	0.64
ZBP1	ISG15	9913.ENSBTAP00000036951	9913.ENSBTAP00000019573	0	0	0	0	0.532	0	0	0.322	0.669
ZBP1	RSAD2	9913.ENSBTAP00000036951	9913.ENSBTAP00000021373	0	0	0	0	0.431	0	0	0.26	0.56
ZBP1	EPSTI1	9913.ENSBTAP00000036951	9913.ENSBTAP00000025365	0	0	0	0	0.495	0	0	0	0.495
ZBP1	PARP9	9913.ENSBTAP00000036951	9913.ENSBTAP00000029045	0	0	0	0	0.429	0	0	0	0.429
ZBP1	IFI44L	9913.ENSBTAP00000036951	9913.ENSBTAP00000031029	0	0	0	0	0.752	0	0	0	0.752
ZBP1	OAS1Z	9913.ENSBTAP00000036951	9913.ENSBTAP00000042418	0	0	0	0	0.287	0	0	0.246	0.439
ZBP1	HERC5	9913.ENSBTAP00000036951	9913.ENSBTAP00000058906	0	0	0	0	0.379	0	0	0.145	0.447
ZBP1	XAF1	9913.ENSBTAP00000036951	9913.ENSBTAP00000059031	0	0	0	0	0.479	0.078	0	0	0.499
ZBP1	DHX58	9913.ENSBTAP00000036951	9913.ENSBTAP00000053909	0	0	0	0	0.445	0	0	0.161	0.515
ZBP1	LOC100298356	9913.ENSBTAP00000036951	9913.ENSBTAP00000055741	0	0	0	0	0.519	0	0	0	0.519
ZBP1	MX1	9913.ENSBTAP00000036951	9913.ENSBTAP00000041289	0	0	0	0	0.467	0	0	0.176	0.542
ZBP1	USP18	9913.ENSBTAP00000036951	9913.ENSBTAP00000071973	0	0	0	0	0.475	0	0	0.231	0.579
ZBP1	DDX58	9913.ENSBTAP00000036951	9913.ENSBTAP00000053514	0	0	0	0	0.384	0	0	0.364	0.592
ZBP1	IFI44	9913.ENSBTAP00000036951	9913.ENSBTAP00000062052	0	0	0	0	0.621	0	0	0.26	0.707
ZBP1	RTP4	9913.ENSBTAP00000036951	9913.ENSBTAP00000043123	0	0	0	0	0.769	0	0	0	0.769
ZNFX1	IFIT1	9913.ENSBTAP00000026859	9913.ENSBTAP00000010366	0	0	0	0	0.388	0	0	0.233	0.511
ZNFX1	MX2	9913.ENSBTAP00000026859	9913.ENSBTAP00000011146	0	0	0	0	0.384	0	0	0.075	0.406
ZNFX1	EIF2AK2	9913.ENSBTAP00000026859	9913.ENSBTAP00000011469	0	0	0	0	0.221	0	0	0.538	0.625
ZNFX1	RSAD2	9913.ENSBTAP00000026859	9913.ENSBTAP00000021373	0	0	0	0	0.311	0	0	0.203	0.428
ZNFX1	IFIT5	9913.ENSBTAP00000026859	9913.ENSBTAP00000023090	0	0	0	0	0.177	0	0	0.594	0.651
ZNFX1	EPSTI1	9913.ENSBTAP00000026859	9913.ENSBTAP00000025365	0	0	0	0	0.282	0	0	0.246	0.436
ZNFX1	CMPK2	9913.ENSBTAP00000026859	9913.ENSBTAP00000026613	0	0	0	0	0.286	0	0	0.615	0.714
ZNFX1	OAS1Z	9913.ENSBTAP00000026859	9913.ENSBTAP00000042418	0	0	0	0	0.274	0	0	0.231	0.418
ZNFX1	DDX58	9913.ENSBTAP00000026859	9913.ENSBTAP00000053514	0	0	0	0	0.27	0	0	0.255	0.433
ZNFX1	HERC6	9913.ENSBTAP00000026859	9913.ENSBTAP00000027362	0	0	0	0	0.27	0	0	0.327	0.488
ZNFX1	DHX58	9913.ENSBTAP00000026859	9913.ENSBTAP00000053909	0	0	0	0	0.238	0	0	0.36	0.492
ZNFX1	PARP9	9913.ENSBTAP00000026859	9913.ENSBTAP00000029045	0	0	0	0	0.362	0	0	0.449	0.633
ZNFX1	MX1	9913.ENSBTAP00000026859	9913.ENSBTAP00000041289	0	0	0	0	0.313	0	0	0.534	0.666
ZNFX1	USP18	9913.ENSBTAP00000026859	9913.ENSBTAP00000071973	0	0	0	0	0.253	0.072	0	0.6	0.699
