# Supplementary material for: Examination of the lung and lymphoid tissue mRNA transcriptome response in dairy calves following experimental challenge with bovine alphaherpesvirus one (BoHV-1)
Source: PLoS One. 2025 May 2;20(5):e0319575. doi: 10.1371/journal.pone.0319575 (PMC12047826; doi:10.1371/journal.pone.0319575)
Supplement: S4 Table — (XLSX) [file pone.0319575.s004.xlsx]

## Sheet: KEGG
Category	Term	Count	%	PValue	Genes	List Total	Pop Hits	Pop Total	Fold Enrichment	Bonferroni	Benjamini	FDR
KEGG_PATHWAY	bta05164:Influenza A	15	4.53172	1.98862e-06	ENSBTAG00000008142, ENSBTAG00000008471, ENSBTAG00000014921, ENSBTAG00000014628, ENSBTAG00000021565, ENSBTAG00000003366, ENSBTAG00000030913, ENSBTAG00000007519, ENSBTAG00000047680, ENSBTAG00000008703, ENSBTAG00000053807, ENSBTAG00000016061, ENSBTAG00000037605, ENSBTAG00000039861, ENSBTAG00000037527	147	188	9007	4.88873	0.00041156	0.000411645	0.000377838
KEGG_PATHWAY	bta04974:Protein digestion and absorption	12	3.62538	7.76444e-06	ENSBTAG00000010551, ENSBTAG00000013103, ENSBTAG00000010179, ENSBTAG00000019517, ENSBTAG00000013472, ENSBTAG00000012849, ENSBTAG00000025210, ENSBTAG00000021466, ENSBTAG00000021565, ENSBTAG00000047998, ENSBTAG00000014761, ENSBTAG00000013662	147	130	9007	5.65589	0.00160595	0.00080362	0.000737622
KEGG_PATHWAY	bta05162:Measles	12	3.62538	5.4712e-05	ENSBTAG00000008142, ENSBTAG00000030913, ENSBTAG00000007519, ENSBTAG00000008471, ENSBTAG00000014921, ENSBTAG00000047680, ENSBTAG00000008703, ENSBTAG00000014628, ENSBTAG00000053807, ENSBTAG00000039861, ENSBTAG00000037527, ENSBTAG00000003366	147	160	9007	4.59541	0.0112618	0.00377513	0.00346509
KEGG_PATHWAY	bta05160:Hepatitis C	12	3.62538	0.000105298	ENSBTAG00000030913, ENSBTAG00000008471, ENSBTAG00000047680, ENSBTAG00000019060, ENSBTAG00000008703, ENSBTAG00000014628, ENSBTAG00000053807, ENSBTAG00000016061, ENSBTAG00000039861, ENSBTAG00000037527, ENSBTAG00000007881, ENSBTAG00000003366	147	172	9007	4.2748	0.021562	0.00544919	0.00500167
KEGG_PATHWAY	bta05171:Coronavirus disease - COVID-19	15	4.53172	0.000179571	ENSBTAG00000008142, ENSBTAG00000008471, ENSBTAG00000014921, ENSBTAG00000007450, ENSBTAG00000014628, ENSBTAG00000014707, ENSBTAG00000003366, ENSBTAG00000045633, ENSBTAG00000030913, ENSBTAG00000007519, ENSBTAG00000008703, ENSBTAG00000053807, ENSBTAG00000039861, ENSBTAG00000037527, ENSBTAG00000014177	147	281	9007	3.27075	0.036492	0.00743423	0.00682369
KEGG_PATHWAY	bta04933:AGE-RAGE signaling pathway in diabetic complications	9	2.71903	0.00025528	ENSBTAG00000014921, ENSBTAG00000013103, ENSBTAG00000013472, ENSBTAG00000012849, ENSBTAG00000018540, ENSBTAG00000025210, ENSBTAG00000021466, ENSBTAG00000019267, ENSBTAG00000045633	147	103	9007	5.35387	0.0514775	0.00880717	0.00808387
KEGG_PATHWAY	bta04512:ECM-receptor interaction	8	2.41692	0.000578616	ENSBTAG00000020141, ENSBTAG00000013103, ENSBTAG00000013755, ENSBTAG00000012897, ENSBTAG00000010229, ENSBTAG00000013472, ENSBTAG00000012849, ENSBTAG00000025210	147	89	9007	5.50761	0.112909	0.0171105	0.0157053
KEGG_PATHWAY	bta03250:Viral life cycle - HIV-1	7	2.1148	0.000783875	ENSBTAG00000008021, ENSBTAG00000030913, ENSBTAG00000008471, ENSBTAG00000053806, ENSBTAG00000037800, ENSBTAG00000009124, ENSBTAG00000045588	147	68	9007	6.30742	0.149836	0.0202828	0.018617

## Sheet: GO_BP
Category	Term	Count	%	PValue	Genes	List Total	Pop Hits	Pop Total	Fold Enrichment	Bonferroni	Benjamini	FDR
GOTERM_BP_DIRECT	GO:0051607~defense response to virus	28	8.45921	3.97578e-19	ENSBTAG00000008471, ENSBTAG00000009768, ENSBTAG00000007881, ENSBTAG00000003366, ENSBTAG00000046580, ENSBTAG00000053806, ENSBTAG00000053807, ENSBTAG00000017367, ENSBTAG00000008021, ENSBTAG00000014921, ENSBTAG00000014628, ENSBTAG00000012406, ENSBTAG00000014707, ENSBTAG00000045588, ENSBTAG00000007554, ENSBTAG00000007519, ENSBTAG00000034918, ENSBTAG00000052306, ENSBTAG00000047680, ENSBTAG00000008703,…	280	167	16614	9.9485	5.00154e-16	5.00154e-16	4.92997e-16
GOTERM_BP_DIRECT	GO:0045071~negative regulation of viral genome replication	16	4.83384	2.2364e-18	ENSBTAG00000008142, ENSBTAG00000014628, ENSBTAG00000014707, ENSBTAG00000009677, ENSBTAG00000007881, ENSBTAG00000030913, ENSBTAG00000052306, ENSBTAG00000008703, ENSBTAG00000053807, ENSBTAG00000016061, ENSBTAG00000048470, ENSBTAG00000019018, ENSBTAG00000039861, ENSBTAG00000037527, ENSBTAG00000014762, ENSBTAG00000017367	280	34	16614	27.9227	2.81339e-15	1.40669e-15	1.38657e-15
GOTERM_BP_DIRECT	GO:0030199~collagen fibril organization	10	3.02115	2.56319e-08	ENSBTAG00000012994, ENSBTAG00000013103, ENSBTAG00000009086, ENSBTAG00000014912, ENSBTAG00000001745, ENSBTAG00000013472, ENSBTAG00000018563, ENSBTAG00000021466, ENSBTAG00000047998, ENSBTAG00000021211	280	42	16614	14.1276	3.22444e-05	1.07483e-05	1.05945e-05
GOTERM_BP_DIRECT	GO:0045087~innate immune response	23	6.94864	7.22294e-08	ENSBTAG00000008142, ENSBTAG00000008021, ENSBTAG00000008471, ENSBTAG00000007450, ENSBTAG00000014628, ENSBTAG00000023635, ENSBTAG00000008223, ENSBTAG00000007530, ENSBTAG00000003366, ENSBTAG00000045588, ENSBTAG00000007554, ENSBTAG00000030913, ENSBTAG00000025258, ENSBTAG00000053806, ENSBTAG00000046580, ENSBTAG00000053807, ENSBTAG00000016061, ENSBTAG00000015351, ENSBTAG00000039861, ENSBTAG00000037527,…	280	340	16614	4.01389	9.08604e-05	2.27161e-05	2.23911e-05
GOTERM_BP_DIRECT	GO:0035455~response to interferon-alpha	6	1.81269	5.48104e-07	ENSBTAG00000007519, ENSBTAG00000008471, ENSBTAG00000052306, ENSBTAG00000008703, ENSBTAG00000048470, ENSBTAG00000019018	280	11	16614	32.3649	0.000689278	0.000137903	0.00013593
GOTERM_BP_DIRECT	GO:0030198~extracellular matrix organization	14	4.22961	8.06784e-07	ENSBTAG00000013103, ENSBTAG00000010179, ENSBTAG00000019517, ENSBTAG00000010732, ENSBTAG00000012849, ENSBTAG00000020676, ENSBTAG00000025210, ENSBTAG00000021466, ENSBTAG00000047998, ENSBTAG00000019595, ENSBTAG00000013472, ENSBTAG00000012088, ENSBTAG00000019267, ENSBTAG00000013662	280	142	16614	5.85	0.00101442	0.000169156	0.000166735
GOTERM_BP_DIRECT	GO:0009615~response to virus	8	2.41692	1.64143e-05	ENSBTAG00000008142, ENSBTAG00000030913, ENSBTAG00000008471, ENSBTAG00000046580, ENSBTAG00000014628, ENSBTAG00000014614, ENSBTAG00000016061, ENSBTAG00000003366	280	49	16614	9.68746	0.0204376	0.00294988	0.00290767
GOTERM_BP_DIRECT	GO:0035987~endodermal cell differentiation	6	1.81269	2.10315e-05	ENSBTAG00000013755, ENSBTAG00000048508, ENSBTAG00000020676, ENSBTAG00000025210, ENSBTAG00000019267, ENSBTAG00000013662	280	21	16614	16.9531	0.0261109	0.0033072	0.00325988
GOTERM_BP_DIRECT	GO:0060700~regulation of ribonuclease activity	4	1.20846	4.5698e-05	ENSBTAG00000014628, ENSBTAG00000053807, ENSBTAG00000039861, ENSBTAG00000037527	280	5	16614	47.4686	0.0558681	0.00638756	0.00629616
GOTERM_BP_DIRECT	GO:0070269~pyroptosis	5	1.51057	0.000155894	ENSBTAG00000010057, ENSBTAG00000027865, ENSBTAG00000003326, ENSBTAG00000051768, ENSBTAG00000008223	280	17	16614	17.4517	0.178095	0.0178286	0.0175735
GOTERM_BP_DIRECT	GO:0060337~type I interferon signaling pathway	5	1.51057	0.000155894	ENSBTAG00000052306, ENSBTAG00000047680, ENSBTAG00000014628, ENSBTAG00000048470, ENSBTAG00000019018	280	17	16614	17.4517	0.178095	0.0178286	0.0175735
GOTERM_BP_DIRECT	GO:0032728~positive regulation of interferon-beta production	6	1.81269	0.000178939	ENSBTAG00000008142, ENSBTAG00000047680, ENSBTAG00000046580, ENSBTAG00000014628, ENSBTAG00000014707, ENSBTAG00000003366	280	32	16614	11.1254	0.201584	0.0187588	0.0184904
GOTERM_BP_DIRECT	GO:0046597~negative regulation of viral entry into host cell	5	1.51057	0.000247251	ENSBTAG00000052306, ENSBTAG00000017040, ENSBTAG00000048470, ENSBTAG00000019018, ENSBTAG00000007530	280	19	16614	15.6147	0.267345	0.0239263	0.0235839
GOTERM_BP_DIRECT	GO:0007229~integrin-mediated signaling pathway	8	2.41692	0.000284109	ENSBTAG00000013755, ENSBTAG00000002258, ENSBTAG00000012897, ENSBTAG00000002317, ENSBTAG00000006367, ENSBTAG00000014707, ENSBTAG00000021466, ENSBTAG00000044027	280	76	16614	6.24586	0.300549	0.0255292	0.025164
GOTERM_BP_DIRECT	GO:0048251~elastic fiber assembly	4	1.20846	0.000515152	ENSBTAG00000012994, ENSBTAG00000015988, ENSBTAG00000018123, ENSBTAG00000006187	280	10	16614	23.7343	0.477029	0.0427745	0.0421625
GOTERM_BP_DIRECT	GO:0007160~cell-matrix adhesion	7	2.1148	0.000544032	ENSBTAG00000020141, ENSBTAG00000033197, ENSBTAG00000013755, ENSBTAG00000010179, ENSBTAG00000006367, ENSBTAG00000021466, ENSBTAG00000044027	280	61	16614	6.80902	0.495697	0.0427745	0.0421625
GOTERM_BP_DIRECT	GO:0010628~positive regulation of gene expression	15	4.53172	0.00067182	ENSBTAG00000008571, ENSBTAG00000009075, ENSBTAG00000020679, ENSBTAG00000014614, ENSBTAG00000048508, ENSBTAG00000006276, ENSBTAG00000023372, ENSBTAG00000000854, ENSBTAG00000015441, ENSBTAG00000016886, ENSBTAG00000037526, ENSBTAG00000000919, ENSBTAG00000032531, ENSBTAG00000015366, ENSBTAG00000030343	280	305	16614	2.91815	0.570629	0.046318	0.0456553
GOTERM_BP_DIRECT	GO:0035456~response to interferon-beta	4	1.20846	0.000699557	ENSBTAG00000011343, ENSBTAG00000052306, ENSBTAG00000048470, ENSBTAG00000019018	280	11	16614	21.5766	0.585362	0.046318	0.0456553
GOTERM_BP_DIRECT	GO:0010667~negative regulation of cardiac muscle cell apoptotic process	4	1.20846	0.000699557	ENSBTAG00000035706, ENSBTAG00000018563, ENSBTAG00000000919, ENSBTAG00000018016	280	11	16614	21.5766	0.585362	0.046318	0.0456553

## Sheet: GO_CC
Category	Term	Count	%	PValue	Genes	List Total	Pop Hits	Pop Total	Fold Enrichment	Bonferroni	Benjamini	FDR
GOTERM_CC_DIRECT	GO:0005576~extracellular region	50	15.1057	2.00754e-17	ENSBTAG00000012994, ENSBTAG00000013004, ENSBTAG00000020939, ENSBTAG00000013400, ENSBTAG00000011504, ENSBTAG00000048508, ENSBTAG00000006276, ENSBTAG00000021466, ENSBTAG00000011908, ENSBTAG00000002317, ENSBTAG00000009705, ENSBTAG00000052055, ENSBTAG00000019267, ENSBTAG00000014177, ENSBTAG00000052731, ENSBTAG00000007450, ENSBTAG00000019517, ENSBTAG00000002080, ENSBTAG00000006367, ENSBTAG00000010229,…	301	813	20519	4.19246	4.45674e-15	4.45674e-15	4.25598e-15
GOTERM_CC_DIRECT	GO:0005615~extracellular space	60	18.1269	1.71205e-14	ENSBTAG00000012994, ENSBTAG00000016514, ENSBTAG00000015347, ENSBTAG00000010179, ENSBTAG00000012514, ENSBTAG00000051083, ENSBTAG00000010732, ENSBTAG00000004411, ENSBTAG00000006276, ENSBTAG00000021466, ENSBTAG00000011908, ENSBTAG00000002317, ENSBTAG00000001745, ENSBTAG00000009705, ENSBTAG00000018015, ENSBTAG00000050398, ENSBTAG00000019267, ENSBTAG00000019587, ENSBTAG00000019665, ENSBTAG00000030343,…	301	1340	20519	3.05236	3.79563e-12	1.90038e-12	1.81477e-12
GOTERM_CC_DIRECT	GO:0031012~extracellular matrix	21	6.34441	1.75733e-11	ENSBTAG00000012994, ENSBTAG00000013103, ENSBTAG00000010179, ENSBTAG00000009230, ENSBTAG00000005250, ENSBTAG00000010732, ENSBTAG00000002080, ENSBTAG00000006367, ENSBTAG00000011847, ENSBTAG00000004399, ENSBTAG00000012849, ENSBTAG00000020676, ENSBTAG00000025210, ENSBTAG00000021466, ENSBTAG00000047998, ENSBTAG00000001745, ENSBTAG00000012370, ENSBTAG00000013472, ENSBTAG00000050398, ENSBTAG00000019267,…	301	201	20519	7.12218	3.90127e-09	1.30042e-09	1.24185e-09
GOTERM_CC_DIRECT	GO:0005581~collagen trimer	10	3.02115	1.1233e-07	ENSBTAG00000012994, ENSBTAG00000013103, ENSBTAG00000013472, ENSBTAG00000033515, ENSBTAG00000012849, ENSBTAG00000025210, ENSBTAG00000021466, ENSBTAG00000019267, ENSBTAG00000013662	301	56	20519	12.1731	2.4937e-05	6.23433e-06	5.9535e-06
GOTERM_CC_DIRECT	GO:0042383~sarcolemma	8	2.41692	6.01977e-05	ENSBTAG00000006031, ENSBTAG00000005250, ENSBTAG00000006735, ENSBTAG00000017816, ENSBTAG00000009190, ENSBTAG00000006253, ENSBTAG00000026684, ENSBTAG00000005353	301	68	20519	8.01993	0.0132754	0.00267278	0.00255238
GOTERM_CC_DIRECT	GO:0005604~basement membrane	8	2.41692	8.70324e-05	ENSBTAG00000020141, ENSBTAG00000019595, ENSBTAG00000014835, ENSBTAG00000010229, ENSBTAG00000012849, ENSBTAG00000012088, ENSBTAG00000025210, ENSBTAG00000047998	301	72	20519	7.57438	0.0191366	0.0032202	0.00307514
GOTERM_CC_DIRECT	GO:0005865~striated muscle thin filament	4	1.20846	0.000344086	ENSBTAG00000021581, ENSBTAG00000014614, ENSBTAG00000014719, ENSBTAG00000021576	301	10	20519	27.2678	0.0735547	0.0109124	0.0104209
GOTERM_CC_DIRECT	GO:0001527~microfibril	4	1.20846	0.000468007	ENSBTAG00000003832, ENSBTAG00000000310, ENSBTAG00000004757, ENSBTAG00000006187	301	11	20519	24.7889	0.0987042	0.0129872	0.0124022
GOTERM_CC_DIRECT	GO:0072557~IPAF inflammasome complex	3	0.906344	0.00206937	ENSBTAG00000003326, ENSBTAG00000051768, ENSBTAG00000008223	301	5	20519	40.9017	0.368639	0.0459401	0.0438707
GOTERM_CC_DIRECT	GO:0071953~elastic fiber	3	0.906344	0.00206937	ENSBTAG00000019517, ENSBTAG00000006187, ENSBTAG00000012088	301	5	20519	40.9017	0.368639	0.0459401	0.0438707

## Sheet: GO_MF
Category	Term	Count	%	PValue	Genes	List Total	Pop Hits	Pop Total	Fold Enrichment	Bonferroni	Benjamini	FDR
GOTERM_MF_DIRECT	GO:0005201~extracellular matrix structural constituent	11	3.32326	6.96442e-09	ENSBTAG00000013103, ENSBTAG00000010179, ENSBTAG00000019517, ENSBTAG00000010229, ENSBTAG00000013472, ENSBTAG00000012849, ENSBTAG00000012088, ENSBTAG00000025210, ENSBTAG00000021466, ENSBTAG00000047998, ENSBTAG00000013662	256	58	18228	13.504	2.66737e-06	2.66737e-06	2.63255e-06
GOTERM_MF_DIRECT	GO:0048407~platelet-derived growth factor binding	5	1.51057	4.46081e-06	ENSBTAG00000013103, ENSBTAG00000013472, ENSBTAG00000012849, ENSBTAG00000021466, ENSBTAG00000047998	256	9	18228	39.5573	0.00170704	0.000671685	0.000662916
GOTERM_MF_DIRECT	GO:0003725~double-stranded RNA binding	9	2.71903	5.26124e-06	ENSBTAG00000008142, ENSBTAG00000007519, ENSBTAG00000046580, ENSBTAG00000008703, ENSBTAG00000014628, ENSBTAG00000053807, ENSBTAG00000039861, ENSBTAG00000037527, ENSBTAG00000003366	256	69	18228	9.28736	0.00201303	0.000671685	0.000662916
GOTERM_MF_DIRECT	GO:0001730~2'-5'-oligoadenylate synthetase activity	4	1.20846	2.65031e-05	ENSBTAG00000014628, ENSBTAG00000053807, ENSBTAG00000039861, ENSBTAG00000037527	256	5	18228	56.9625	0.0100995	0.00253767	0.00250455
GOTERM_MF_DIRECT	GO:0005509~calcium ion binding	24	7.25076	4.24071e-05	ENSBTAG00000033197, ENSBTAG00000006031, ENSBTAG00000034373, ENSBTAG00000009230, ENSBTAG00000013854, ENSBTAG00000014859, ENSBTAG00000014835, ENSBTAG00000011847, ENSBTAG00000023635, ENSBTAG00000021565, ENSBTAG00000026148, ENSBTAG00000044033, ENSBTAG00000025667, ENSBTAG00000003600, ENSBTAG00000019595, ENSBTAG00000002845, ENSBTAG00000004757, ENSBTAG00000012370, ENSBTAG00000039122, ENSBTAG00000018123,…	256	647	18228	2.64123	0.0161111	0.00324839	0.00320598
GOTERM_MF_DIRECT	GO:0005178~integrin binding	9	2.71903	0.000121678	ENSBTAG00000013755, ENSBTAG00000002317, ENSBTAG00000002080, ENSBTAG00000006367, ENSBTAG00000018123, ENSBTAG00000014707, ENSBTAG00000012088, ENSBTAG00000021466, ENSBTAG00000044027	256	106	18228	6.04555	0.0455362	0.00776712	0.00766572
GOTERM_MF_DIRECT	GO:0005518~collagen binding	6	1.81269	0.000594456	ENSBTAG00000012994, ENSBTAG00000012514, ENSBTAG00000014835, ENSBTAG00000001745, ENSBTAG00000011847, ENSBTAG00000006276	256	49	18228	8.71875	0.203672	0.0325252	0.0321006
