# Supplementary material for: Examination of the lung and lymphoid tissue mRNA transcriptome response in dairy calves following experimental challenge with bovine alphaherpesvirus one (BoHV-1)
Source: PLoS One. 2025 May 2;20(5):e0319575. doi: 10.1371/journal.pone.0319575 (PMC12047826; doi:10.1371/journal.pone.0319575)
Supplement: S5 Table — (XLSX) [file pone.0319575.s005.xlsx]

## Sheet: KEGG
Category	Term	Count	%	PValue	Genes	List Total	Pop Hits	Pop Total	Fold Enrichment	Bonferroni	Benjamini	FDR
KEGG_PATHWAY	bta05171:Coronavirus disease - COVID-19	12	14.4578	4.18944e-08	ENSBTAG00000030913, ENSBTAG00000008471, ENSBTAG00000007450, ENSBTAG00000012467, ENSBTAG00000008703, ENSBTAG00000014628, ENSBTAG00000053807, ENSBTAG00000039861, ENSBTAG00000037527, ENSBTAG00000014707, ENSBTAG00000003366, ENSBTAG00000014177	43	281	8979	8.91732	2.76503e-06	2.40826e-06	2.26231e-06
KEGG_PATHWAY	bta05160:Hepatitis C	10	12.0482	7.29776e-08	ENSBTAG00000030913, ENSBTAG00000008471, ENSBTAG00000008703, ENSBTAG00000014628, ENSBTAG00000053807, ENSBTAG00000016061, ENSBTAG00000039861, ENSBTAG00000037527, ENSBTAG00000007881, ENSBTAG00000003366	43	172	8979	12.1403	4.81651e-06	2.40826e-06	2.26231e-06
KEGG_PATHWAY	bta05164:Influenza A	10	12.0482	1.56869e-07	ENSBTAG00000030913, ENSBTAG00000008471, ENSBTAG00000008703, ENSBTAG00000014628, ENSBTAG00000053807, ENSBTAG00000016061, ENSBTAG00000039861, ENSBTAG00000037527, ENSBTAG00000003366, ENSBTAG00000021565	43	188	8979	11.1071	1.03533e-05	3.45111e-06	3.24195e-06
KEGG_PATHWAY	bta05162:Measles	8	9.63855	7.99012e-06	ENSBTAG00000030913, ENSBTAG00000008471, ENSBTAG00000008703, ENSBTAG00000014628, ENSBTAG00000053807, ENSBTAG00000039861, ENSBTAG00000037527, ENSBTAG00000003366	43	160	8979	10.4407	0.000527211	0.000131837	0.000123847
KEGG_PATHWAY	bta04621:NOD-like receptor signaling pathway	8	9.63855	2.89808e-05	ENSBTAG00000013356, ENSBTAG00000024852, ENSBTAG00000014628, ENSBTAG00000053807, ENSBTAG00000014529, ENSBTAG00000039861, ENSBTAG00000037527	43	195	8979	8.56673	0.00191093	0.000382547	0.000359362
KEGG_PATHWAY	bta05168:Herpes simplex virus 1 infection	9	10.8434	0.000583904	ENSBTAG00000008021, ENSBTAG00000053806, ENSBTAG00000008703, ENSBTAG00000014628, ENSBTAG00000053807, ENSBTAG00000039861, ENSBTAG00000037527, ENSBTAG00000003366, ENSBTAG00000045588	43	416	8979	4.51761	0.0378154	0.00642295	0.00603368
KEGG_PATHWAY	bta05169:Epstein-Barr virus infection	7	8.43373	0.000718193	ENSBTAG00000008703, ENSBTAG00000014628, ENSBTAG00000053807, ENSBTAG00000039861, ENSBTAG00000037527, ENSBTAG00000014707, ENSBTAG00000003366	43	235	8979	6.21999	0.0463111	0.00677153	0.00636114
KEGG_PATHWAY	bta05150:Staphylococcus aureus infection	5	6.0241	0.00155886	ENSBTAG00000013356, ENSBTAG00000024852, ENSBTAG00000007450, ENSBTAG00000012467	43	108	8979	9.66731	0.0978417	0.0128606	0.0120812

## Sheet: GO_BP
Category	Term	Count	%	PValue	Genes	List Total	Pop Hits	Pop Total	Fold Enrichment	Bonferroni	Benjamini	FDR
GOTERM_BP_DIRECT	GO:0051607~defense response to virus	25	30.1205	5.52087e-30	ENSBTAG00000008471, ENSBTAG00000008792, ENSBTAG00000009768, ENSBTAG00000007881, ENSBTAG00000003366, ENSBTAG00000046580, ENSBTAG00000053806, ENSBTAG00000053807, ENSBTAG00000017367, ENSBTAG00000008021, ENSBTAG00000014628, ENSBTAG00000012406, ENSBTAG00000014707, ENSBTAG00000045588, ENSBTAG00000007554, ENSBTAG00000030913, ENSBTAG00000034918, ENSBTAG00000052306, ENSBTAG00000030932, ENSBTAG00000016061,…	75	172	16524	32.0233	1.40782e-27	1.40782e-27	1.32501e-27
GOTERM_BP_DIRECT	GO:0045071~negative regulation of viral genome replication	14	16.8675	3.09626e-23	ENSBTAG00000014628, ENSBTAG00000014707, ENSBTAG00000007881, ENSBTAG00000030913, ENSBTAG00000052306, ENSBTAG00000008703, ENSBTAG00000053807, ENSBTAG00000016061, ENSBTAG00000019018, ENSBTAG00000039861, ENSBTAG00000037527, ENSBTAG00000014762, ENSBTAG00000019015, ENSBTAG00000017367	75	32	16524	96.39	7.89546e-21	3.94773e-21	3.71551e-21
GOTERM_BP_DIRECT	GO:0045087~innate immune response	23	27.7108	4.62596e-20	ENSBTAG00000008021, ENSBTAG00000008471, ENSBTAG00000013356, ENSBTAG00000008792, ENSBTAG00000012467, ENSBTAG00000007450, ENSBTAG00000014628, ENSBTAG00000003366, ENSBTAG00000045588, ENSBTAG00000007554, ENSBTAG00000048048, ENSBTAG00000030913, ENSBTAG00000025258, ENSBTAG00000024852, ENSBTAG00000053806, ENSBTAG00000046580, ENSBTAG00000053807, ENSBTAG00000046076, ENSBTAG00000002635, ENSBTAG00000016061,…	75	338	16524	14.9922	1.17962e-17	3.93206e-18	3.70076e-18
GOTERM_BP_DIRECT	GO:0061844~antimicrobial humoral immune response mediated by antimicrobial peptide	8	9.63855	1.71826e-09	ENSBTAG00000013356, ENSBTAG00000024852, ENSBTAG00000008792, ENSBTAG00000031828, ENSBTAG00000005603, ENSBTAG00000002635, ENSBTAG00000053497, ENSBTAG00000047449	75	48	16524	36.72	4.38155e-07	1.09539e-07	1.03095e-07
GOTERM_BP_DIRECT	GO:0042742~defense response to bacterium	9	10.8434	2.53877e-07	ENSBTAG00000048048, ENSBTAG00000013356, ENSBTAG00000031828, ENSBTAG00000014628, ENSBTAG00000046076, ENSBTAG00000002635, ENSBTAG00000053497, ENSBTAG00000047449, ENSBTAG00000014707	75	144	16524	13.77	6.47366e-05	1.29477e-05	1.21861e-05
GOTERM_BP_DIRECT	GO:0060700~regulation of ribonuclease activity	4	4.81928	8.56676e-07	ENSBTAG00000014628, ENSBTAG00000053807, ENSBTAG00000039861, ENSBTAG00000037527	75	5	16524	176.256	0.000218429	3.64087e-05	3.4267e-05
GOTERM_BP_DIRECT	GO:0009615~response to virus	6	7.22892	1.48854e-06	ENSBTAG00000030913, ENSBTAG00000008471, ENSBTAG00000046580, ENSBTAG00000014628, ENSBTAG00000016061, ENSBTAG00000003366	75	44	16524	30.0436	0.000379505	5.42252e-05	5.10355e-05
GOTERM_BP_DIRECT	GO:0035456~response to interferon-beta	4	4.81928	1.84261e-05	ENSBTAG00000011343, ENSBTAG00000052306, ENSBTAG00000019018, ENSBTAG00000019015	75	12	16524	73.44	0.00468767	0.000587331	0.000552782
GOTERM_BP_DIRECT	GO:0031640~killing of cells of other organism	4	4.81928	3.77418e-05	ENSBTAG00000031828, ENSBTAG00000002635, ENSBTAG00000053497, ENSBTAG00000047449	75	15	16524	58.752	0.00957817	0.00106935	0.00100645
GOTERM_BP_DIRECT	GO:0050830~defense response to Gram-positive bacterium	6	7.22892	4.86542e-05	ENSBTAG00000013356, ENSBTAG00000024852, ENSBTAG00000008792, ENSBTAG00000014529, ENSBTAG00000002635, ENSBTAG00000026088	75	89	16524	14.853	0.0123305	0.00124068	0.0011677
GOTERM_BP_DIRECT	GO:0060337~type I interferon signaling pathway	4	4.81928	6.70354e-05	ENSBTAG00000052306, ENSBTAG00000014628, ENSBTAG00000019018, ENSBTAG00000019015	75	18	16524	48.96	0.0169493	0.001554	0.00146259
GOTERM_BP_DIRECT	GO:0034341~response to interferon-gamma	4	4.81928	0.000208164	ENSBTAG00000052306, ENSBTAG00000019018, ENSBTAG00000025398, ENSBTAG00000019015	75	26	16524	33.8954	0.0517029	0.00442349	0.00416328
GOTERM_BP_DIRECT	GO:0032020~ISG15-protein conjugation	3	3.61446	0.000293353	ENSBTAG00000012335, ENSBTAG00000020538, ENSBTAG00000014707	75	6	16524	110.16	0.0720857	0.00575422	0.00541574
GOTERM_BP_DIRECT	GO:0032728~positive regulation of interferon-beta production	4	4.81928	0.000389528	ENSBTAG00000046580, ENSBTAG00000014628, ENSBTAG00000014707, ENSBTAG00000003366	75	32	16524	27.54	0.0945733	0.00709497	0.00667762
GOTERM_BP_DIRECT	GO:0035455~response to interferon-alpha	3	3.61446	0.000869893	ENSBTAG00000052306, ENSBTAG00000019018, ENSBTAG00000019015	75	10	16524	66.096	0.19902	0.0147882	0.0139183
GOTERM_BP_DIRECT	GO:0006958~complement activation, classical pathway	4	4.81928	0.00100081	ENSBTAG00000048048, ENSBTAG00000007450, ENSBTAG00000046076, ENSBTAG00000014177	75	44	16524	20.0291	0.225342	0.0159504	0.0150121
GOTERM_BP_DIRECT	GO:0050829~defense response to Gram-negative bacterium	4	4.81928	0.00282379	ENSBTAG00000013356, ENSBTAG00000024852, ENSBTAG00000008792, ENSBTAG00000026088	75	63	16524	13.9886	0.513776	0.0423569	0.0398653
GOTERM_BP_DIRECT	GO:0046597~negative regulation of viral entry into host cell	3	3.61446	0.00322048	ENSBTAG00000052306, ENSBTAG00000019018, ENSBTAG00000019015	75	19	16524	34.7874	0.56069	0.0456235	0.0429398

## Sheet: GO_MF
Term	Count	%	PValue	Genes	List Total	Pop Hits	Pop Total	Fold Enrichment	Bonferroni	Benjamini	FDR
GO:0003725~double-stranded RNA binding	7	8.43373	9.01856e-08	ENSBTAG00000046580, ENSBTAG00000008703, ENSBTAG00000014628, ENSBTAG00000053807, ENSBTAG00000039861, ENSBTAG00000037527, ENSBTAG00000003366	63	65	18058	30.8684	9.01852e-06	9.01856e-06	9.01856e-06
GO:0001730~2'-5'-oligoadenylate synthetase activity	4	4.81928	3.83535e-07	ENSBTAG00000014628, ENSBTAG00000053807, ENSBTAG00000039861, ENSBTAG00000037527	63	5	18058	229.308	3.83527e-05	1.91767e-05	1.91767e-05
GO:0004252~serine-type endopeptidase activity	6	7.22892	0.000510777	ENSBTAG00000010057, ENSBTAG00000007450, ENSBTAG00000012467, ENSBTAG00000021958, ENSBTAG00000031447, ENSBTAG00000021565	63	192	18058	8.95734	0.0498076	0.0170259	0.0170259
GO:0008191~metalloendopeptidase inhibitor activity	3	3.61446	0.00171283	ENSBTAG00000008021, ENSBTAG00000053806, ENSBTAG00000045588	63	18	18058	47.7725	0.157541	0.0428208	0.0428208
