# Supplementary material for: Examination of the lung and lymphoid tissue mRNA transcriptome response in dairy calves following experimental challenge with bovine alphaherpesvirus one (BoHV-1)
Source: PLoS One. 2025 May 2;20(5):e0319575. doi: 10.1371/journal.pone.0319575 (PMC12047826; doi:10.1371/journal.pone.0319575)
Supplement: S6 Table — (XLSX) [file pone.0319575.s006.xlsx]

## Sheet: KEGG
Category	Term	Count	%	PValue	Genes	List Total	Pop Hits	Pop Total	Fold Enrichment	Bonferroni	Benjamini	FDR
KEGG_PATHWAY	bta04060:Cytokine-cytokine receptor interaction	73	4.35042	6.9112e-17	ENSBTAG00000013843, ENSBTAG00000008099, ENSBTAG00000019428, ENSBTAG00000019628, ENSBTAG00000039839, ENSBTAG00000050194, ENSBTAG00000015708, ENSBTAG00000002150, ENSBTAG00000003289, ENSBTAG00000047698, ENSBTAG00000000130, ENSBTAG00000005704, ENSBTAG00000021462, ENSBTAG00000018571, ENSBTAG00000046443, ENSBTAG00000048980, ENSBTAG00000018015, ENSBTAG00000051881, ENSBTAG00000037811, ENSBTAG00000052655,…	710	332	9341	2.89281	3.53051e-14	2.19776e-14	1.88676e-14
KEGG_PATHWAY	bta04061:Viral protein interaction with cytokine and cytokine receptor	28	1.66865	7.45854e-10	ENSBTAG00000011961, ENSBTAG00000014798, ENSBTAG00000008099, ENSBTAG00000019428, ENSBTAG00000021326, ENSBTAG00000008832, ENSBTAG00000003289, ENSBTAG00000025257, ENSBTAG00000053649, ENSBTAG00000001725, ENSBTAG00000048980, ENSBTAG00000005603, ENSBTAG00000015483, ENSBTAG00000014113, ENSBTAG00000037811, ENSBTAG00000037558, ENSBTAG00000013586, ENSBTAG00000018994, ENSBTAG00000014921, ENSBTAG00000001034,…	710	94	9341	3.91891	2.37182e-07	1.18591e-07	1.01809e-07
KEGG_PATHWAY	bta05164:Influenza A	41	2.44338	1.27209e-09	ENSBTAG00000008471, ENSBTAG00000021565, ENSBTAG00000003366, ENSBTAG00000053649, ENSBTAG00000046443, ENSBTAG00000009948, ENSBTAG00000001725, ENSBTAG00000007867, ENSBTAG00000053807, ENSBTAG00000051881, ENSBTAG00000001925, ENSBTAG00000037811, ENSBTAG00000053367, ENSBTAG00000018994, ENSBTAG00000008142, ENSBTAG00000015779, ENSBTAG00000004380, ENSBTAG00000014921, ENSBTAG00000008441, ENSBTAG00000009132,…	710	187	9341	2.88454	4.04524e-07	1.34841e-07	1.1576e-07
KEGG_PATHWAY	bta04621:NOD-like receptor signaling pathway	38	2.2646	8.53895e-08	ENSBTAG00000015509, ENSBTAG00000001143, ENSBTAG00000003865, ENSBTAG00000003326, ENSBTAG00000053649, ENSBTAG00000046443, ENSBTAG00000053889, ENSBTAG00000007867, ENSBTAG00000053807, ENSBTAG00000015060, ENSBTAG00000051881, ENSBTAG00000019123, ENSBTAG00000037811, ENSBTAG00000037558, ENSBTAG00000053367, ENSBTAG00000038149, ENSBTAG00000004380, ENSBTAG00000014921, ENSBTAG00000011511, ENSBTAG00000014529,…	710	191	9341	2.61749	2.71535e-05	6.6459e-06	5.70544e-06
KEGG_PATHWAY	bta05323:Rheumatoid arthritis	26	1.54946	1.04495e-07	ENSBTAG00000011563, ENSBTAG00000021326, ENSBTAG00000002150, ENSBTAG00000003289, ENSBTAG00000000130, ENSBTAG00000048029, ENSBTAG00000053649, ENSBTAG00000001927, ENSBTAG00000037811, ENSBTAG00000037558, ENSBTAG00000012004, ENSBTAG00000014921, ENSBTAG00000010620, ENSBTAG00000010349, ENSBTAG00000012529, ENSBTAG00000001570, ENSBTAG00000002581, ENSBTAG00000045923, ENSBTAG00000015818, ENSBTAG00000008008,…	710	102	9341	3.35358	3.32289e-05	6.6459e-06	5.70544e-06
KEGG_PATHWAY	bta05150:Staphylococcus aureus infection	26	1.54946	1.28275e-07	ENSBTAG00000037533, ENSBTAG00000008592, ENSBTAG00000037553, ENSBTAG00000021647, ENSBTAG00000008612, ENSBTAG00000020755, ENSBTAG00000002096, ENSBTAG00000053889, ENSBTAG00000019741, ENSBTAG00000052577, ENSBTAG00000012467, ENSBTAG00000013831, ENSBTAG00000007450, ENSBTAG00000015518, ENSBTAG00000049629, ENSBTAG00000002581, ENSBTAG00000045923, ENSBTAG00000006864, ENSBTAG00000023177, ENSBTAG00000004903,…	710	103	9341	3.32102	4.07906e-05	6.79857e-06	5.83651e-06
KEGG_PATHWAY	bta05322:Systemic lupus erythematosus	35	2.08582	5.33097e-07	ENSBTAG00000039657, ENSBTAG00000037533, ENSBTAG00000008592, ENSBTAG00000008612, ENSBTAG00000002096, ENSBTAG00000007887, ENSBTAG00000053627, ENSBTAG00000054812, ENSBTAG00000046003, ENSBTAG00000054933, ENSBTAG00000052713, ENSBTAG00000031778, ENSBTAG00000000219, ENSBTAG00000014177, ENSBTAG00000052577, ENSBTAG00000050532, ENSBTAG00000007450, ENSBTAG00000052382, ENSBTAG00000012529, ENSBTAG00000002581,…	710	180	9341	2.55818	0.000169511	2.42179e-05	2.07908e-05
KEGG_PATHWAY	bta04657:IL-17 signaling pathway	23	1.37068	1.16607e-06	ENSBTAG00000006194, ENSBTAG00000014921, ENSBTAG00000014127, ENSBTAG00000010833, ENSBTAG00000021326, ENSBTAG00000012529, ENSBTAG00000001570, ENSBTAG00000003362, ENSBTAG00000002150, ENSBTAG00000015818, ENSBTAG00000048029, ENSBTAG00000021462, ENSBTAG00000053889, ENSBTAG00000001725, ENSBTAG00000004129, ENSBTAG00000019864, ENSBTAG00000033545, ENSBTAG00000048171, ENSBTAG00000037768, ENSBTAG00000015059,…	710	93	9341	3.25372	0.000370741	4.63512e-05	3.97921e-05
KEGG_PATHWAY	bta05171:Coronavirus disease - COVID-19	45	2.68176	2.08182e-06	ENSBTAG00000037533, ENSBTAG00000008471, ENSBTAG00000008612, ENSBTAG00000020755, ENSBTAG00000000892, ENSBTAG00000003366, ENSBTAG00000045633, ENSBTAG00000048029, ENSBTAG00000021462, ENSBTAG00000046443, ENSBTAG00000001725, ENSBTAG00000007867, ENSBTAG00000053807, ENSBTAG00000019866, ENSBTAG00000051881, ENSBTAG00000037811, ENSBTAG00000019741, ENSBTAG00000014177, ENSBTAG00000053367, ENSBTAG00000052577,…	710	278	9341	2.12962	0.0006618	7.35576e-05	6.31485e-05
KEGG_PATHWAY	bta05332:Graft-versus-host disease	17	1.01311	5.09759e-06	ENSBTAG00000010057, ENSBTAG00000014921, ENSBTAG00000039813, ENSBTAG00000022807, ENSBTAG00000010349, ENSBTAG00000012529, ENSBTAG00000020116, ENSBTAG00000002581, ENSBTAG00000045923, ENSBTAG00000046389, ENSBTAG00000038080, ENSBTAG00000052658, ENSBTAG00000001008, ENSBTAG00000037605, ENSBTAG00000013055, ENSBTAG00000053015, ENSBTAG00000039215	710	59	9341	3.79081	0.00161973	0.000162103	0.000139164
KEGG_PATHWAY	bta04623:Cytosolic DNA-sensing pathway	21	1.25149	1.39313e-05	ENSBTAG00000014921, ENSBTAG00000011511, ENSBTAG00000012406, ENSBTAG00000055152, ENSBTAG00000001273, ENSBTAG00000000892, ENSBTAG00000003366, ENSBTAG00000048634, ENSBTAG00000025257, ENSBTAG00000053649, ENSBTAG00000007519, ENSBTAG00000046443, ENSBTAG00000054945, ENSBTAG00000047680, ENSBTAG00000048891, ENSBTAG00000001725, ENSBTAG00000008406, ENSBTAG00000051881, ENSBTAG00000019123, ENSBTAG00000053367,…	710	92	9341	3.00308	0.00442037	0.000369643	0.000317335
KEGG_PATHWAY	bta05146:Amoebiasis	24	1.43027	1.39488e-05	ENSBTAG00000038426, ENSBTAG00000013103, ENSBTAG00000009520, ENSBTAG00000006894, ENSBTAG00000024960, ENSBTAG00000001102, ENSBTAG00000013760, ENSBTAG00000039037, ENSBTAG00000014575, ENSBTAG00000037558, ENSBTAG00000012004, ENSBTAG00000014921, ENSBTAG00000012403, ENSBTAG00000012529, ENSBTAG00000001570, ENSBTAG00000021316, ENSBTAG00000048835, ENSBTAG00000004741, ENSBTAG00000008008, ENSBTAG00000021310,…	710	115	9341	2.74567	0.00442592	0.000369643	0.000317335
KEGG_PATHWAY	bta05321:Inflammatory bowel disease	17	1.01311	4.33834e-05	ENSBTAG00000012004, ENSBTAG00000014921, ENSBTAG00000012368, ENSBTAG00000010349, ENSBTAG00000012529, ENSBTAG00000002581, ENSBTAG00000004741, ENSBTAG00000045923, ENSBTAG00000002150, ENSBTAG00000008008, ENSBTAG00000001034, ENSBTAG00000009455, ENSBTAG00000000477, ENSBTAG00000033748, ENSBTAG00000007867, ENSBTAG00000037605, ENSBTAG00000014199	710	69	9341	3.24142	0.0137015	0.00106122	0.000911051
KEGG_PATHWAY	bta05152:Tuberculosis	33	1.96663	5.5711e-05	ENSBTAG00000012653, ENSBTAG00000008592, ENSBTAG00000002096, ENSBTAG00000006894, ENSBTAG00000046443, ENSBTAG00000024503, ENSBTAG00000007867, ENSBTAG00000051881, ENSBTAG00000053367, ENSBTAG00000012004, ENSBTAG00000014921, ENSBTAG00000013854, ENSBTAG00000055152, ENSBTAG00000010349, ENSBTAG00000012529, ENSBTAG00000049629, ENSBTAG00000002581, ENSBTAG00000004741, ENSBTAG00000045923, ENSBTAG00000008008,…	710	203	9341	2.13872	0.0175606	0.00126544	0.00108637
KEGG_PATHWAY	bta05144:Malaria	15	0.893921	6.60483e-05	ENSBTAG00000012004, ENSBTAG00000014921, ENSBTAG00000017866, ENSBTAG00000038748, ENSBTAG00000010830, ENSBTAG00000012029, ENSBTAG00000012529, ENSBTAG00000020755, ENSBTAG00000008008, ENSBTAG00000021462, ENSBTAG00000002006, ENSBTAG00000000057, ENSBTAG00000018810, ENSBTAG00000037811, ENSBTAG00000051412	710	57	9341	3.46219	0.020785	0.00140022	0.00120208
KEGG_PATHWAY	bta04062:Chemokine signaling pathway	31	1.84744	9.1613e-05	ENSBTAG00000011961, ENSBTAG00000014798, ENSBTAG00000008099, ENSBTAG00000019428, ENSBTAG00000021326, ENSBTAG00000008832, ENSBTAG00000015708, ENSBTAG00000003289, ENSBTAG00000009520, ENSBTAG00000025257, ENSBTAG00000049237, ENSBTAG00000053649, ENSBTAG00000001725, ENSBTAG00000007867, ENSBTAG00000048980, ENSBTAG00000005603, ENSBTAG00000015483, ENSBTAG00000014113, ENSBTAG00000037811, ENSBTAG00000037558,…	710	190	9341	2.14656	0.028714	0.00182081	0.00156315
KEGG_PATHWAY	bta05160:Hepatitis C	29	1.72825	0.000100571	ENSBTAG00000055282, ENSBTAG00000008471, ENSBTAG00000020598, ENSBTAG00000007881, ENSBTAG00000003366, ENSBTAG00000046443, ENSBTAG00000001725, ENSBTAG00000007867, ENSBTAG00000053807, ENSBTAG00000017381, ENSBTAG00000051881, ENSBTAG00000039255, ENSBTAG00000053367, ENSBTAG00000004380, ENSBTAG00000008441, ENSBTAG00000014628, ENSBTAG00000055152, ENSBTAG00000012529, ENSBTAG00000005039, ENSBTAG00000048634,…	710	173	9341	2.2054	0.0314772	0.00188128	0.00161506
KEGG_PATHWAY	bta05320:Autoimmune thyroid disease	16	0.953516	0.000114791	ENSBTAG00000010057, ENSBTAG00000039813, ENSBTAG00000055050, ENSBTAG00000055152, ENSBTAG00000020116, ENSBTAG00000002581, ENSBTAG00000045923, ENSBTAG00000038080, ENSBTAG00000046443, ENSBTAG00000048891, ENSBTAG00000001008, ENSBTAG00000051881, ENSBTAG00000037605, ENSBTAG00000013055, ENSBTAG00000053015, ENSBTAG00000017489	710	67	9341	3.14181	0.0358474	0.00202798	0.001741
KEGG_PATHWAY	bta04650:Natural killer cell mediated cytotoxicity	27	1.60906	0.000133616	ENSBTAG00000054194, ENSBTAG00000010057, ENSBTAG00000039813, ENSBTAG00000002096, ENSBTAG00000046389, ENSBTAG00000038080, ENSBTAG00000046443, ENSBTAG00000052658, ENSBTAG00000024503, ENSBTAG00000001008, ENSBTAG00000051881, ENSBTAG00000053367, ENSBTAG00000039215, ENSBTAG00000018994, ENSBTAG00000022807, ENSBTAG00000045529, ENSBTAG00000055152, ENSBTAG00000012529, ENSBTAG00000001570, ENSBTAG00000005039,…	710	158	9341	2.24823	0.0416024	0.0022363	0.00191984
KEGG_PATHWAY	bta04080:Neuroactive ligand-receptor interaction	51	3.03933	0.000153643	ENSBTAG00000015902, ENSBTAG00000007887, ENSBTAG00000047138, ENSBTAG00000009269, ENSBTAG00000045633, ENSBTAG00000001465, ENSBTAG00000018253, ENSBTAG00000017041, ENSBTAG00000000534, ENSBTAG00000051042, ENSBTAG00000000219, ENSBTAG00000019741, ENSBTAG00000017489, ENSBTAG00000011992, ENSBTAG00000010860, ENSBTAG00000038735, ENSBTAG00000011116, ENSBTAG00000038737, ENSBTAG00000021958, ENSBTAG00000016209,…	710	390	9341	1.72044	0.0476876	0.00244292	0.00209722
KEGG_PATHWAY	bta04610:Complement and coagulation cascades	19	1.1323	0.00018281	ENSBTAG00000037533, ENSBTAG00000004063, ENSBTAG00000012467, ENSBTAG00000007450, ENSBTAG00000049919, ENSBTAG00000040409, ENSBTAG00000008291, ENSBTAG00000015769, ENSBTAG00000008612, ENSBTAG00000006864, ENSBTAG00000023177, ENSBTAG00000022120, ENSBTAG00000016151, ENSBTAG00000016149, ENSBTAG00000033278, ENSBTAG00000014177, ENSBTAG00000019741, ENSBTAG00000016267, ENSBTAG00000052577	710	93	9341	2.68785	0.0564811	0.00276827	0.00237653
KEGG_PATHWAY	bta05417:Lipid and atherosclerosis	35	2.08582	0.000203641	ENSBTAG00000012653, ENSBTAG00000016799, ENSBTAG00000017866, ENSBTAG00000020755, ENSBTAG00000003362, ENSBTAG00000003289, ENSBTAG00000048029, ENSBTAG00000053649, ENSBTAG00000046443, ENSBTAG00000051881, ENSBTAG00000039035, ENSBTAG00000053766, ENSBTAG00000037811, ENSBTAG00000037558, ENSBTAG00000053367, ENSBTAG00000018994, ENSBTAG00000014921, ENSBTAG00000013854, ENSBTAG00000055152, ENSBTAG00000001273,…	710	236	9341	1.95115	0.0627118	0.00294354	0.002527
KEGG_PATHWAY	bta04620:Toll-like receptor signaling pathway	22	1.31108	0.000215621	ENSBTAG00000004380, ENSBTAG00000014921, ENSBTAG00000055152, ENSBTAG00000004741, ENSBTAG00000008008, ENSBTAG00000003289, ENSBTAG00000047302, ENSBTAG00000048634, ENSBTAG00000025257, ENSBTAG00000000477, ENSBTAG00000053649, ENSBTAG00000046443, ENSBTAG00000054945, ENSBTAG00000047680, ENSBTAG00000048891, ENSBTAG00000001725, ENSBTAG00000007867, ENSBTAG00000005603, ENSBTAG00000051881, ENSBTAG00000015032,…	710	119	9341	2.43226	0.0662764	0.00298119	0.00255933
KEGG_PATHWAY	bta04630:JAK-STAT signaling pathway	32	1.90703	0.000294258	ENSBTAG00000050090, ENSBTAG00000054099, ENSBTAG00000050194, ENSBTAG00000004351, ENSBTAG00000047698, ENSBTAG00000021462, ENSBTAG00000046443, ENSBTAG00000007867, ENSBTAG00000018015, ENSBTAG00000050296, ENSBTAG00000051881, ENSBTAG00000017000, ENSBTAG00000053367, ENSBTAG00000052655, ENSBTAG00000004380, ENSBTAG00000014921, ENSBTAG00000008441, ENSBTAG00000038878, ENSBTAG00000012368, ENSBTAG00000055152,…	710	212	9341	1.98586	0.0893419	0.00389891	0.00334718
KEGG_PATHWAY	bta04512:ECM-receptor interaction	18	1.07271	0.000322925	ENSBTAG00000013103, ENSBTAG00000017866, ENSBTAG00000030190, ENSBTAG00000020622, ENSBTAG00000021316, ENSBTAG00000006686, ENSBTAG00000011706, ENSBTAG00000010716, ENSBTAG00000021310, ENSBTAG00000002006, ENSBTAG00000000057, ENSBTAG00000000575, ENSBTAG00000049122, ENSBTAG00000016151, ENSBTAG00000018810, ENSBTAG00000013760, ENSBTAG00000014575, ENSBTAG00000016542	710	89	9341	2.66083	0.0976085	0.00410761	0.00352634
KEGG_PATHWAY	bta04622:RIG-I-like receptor signaling pathway	20	1.1919	0.000345981	ENSBTAG00000008142, ENSBTAG00000054099, ENSBTAG00000055152, ENSBTAG00000050194, ENSBTAG00000004741, ENSBTAG00000014707, ENSBTAG00000047698, ENSBTAG00000003366, ENSBTAG00000048634, ENSBTAG00000007519, ENSBTAG00000046443, ENSBTAG00000054945, ENSBTAG00000047680, ENSBTAG00000048891, ENSBTAG00000009948, ENSBTAG00000046580, ENSBTAG00000001725, ENSBTAG00000051881, ENSBTAG00000054206, ENSBTAG00000053367	710	106	9341	2.48233	0.104203	0.00423161	0.0036328
KEGG_PATHWAY	bta04640:Hematopoietic cell lineage	20	1.1919	0.00044218	ENSBTAG00000038426, ENSBTAG00000008592, ENSBTAG00000014921, ENSBTAG00000017866, ENSBTAG00000013569, ENSBTAG00000020427, ENSBTAG00000010349, ENSBTAG00000001570, ENSBTAG00000002581, ENSBTAG00000002140, ENSBTAG00000045923, ENSBTAG00000024960, ENSBTAG00000002699, ENSBTAG00000021462, ENSBTAG00000021141, ENSBTAG00000008956, ENSBTAG00000016881, ENSBTAG00000037605, ENSBTAG00000015032, ENSBTAG00000004608	710	108	9341	2.43636	0.131202	0.0052079	0.00447093
KEGG_PATHWAY	bta04940:Type I diabetes mellitus	13	0.774732	0.000586842	ENSBTAG00000010057, ENSBTAG00000039813, ENSBTAG00000010349, ENSBTAG00000012529, ENSBTAG00000020116, ENSBTAG00000002581, ENSBTAG00000004741, ENSBTAG00000045923, ENSBTAG00000038080, ENSBTAG00000001008, ENSBTAG00000037605, ENSBTAG00000013055, ENSBTAG00000053015	710	54	9341	3.16727	0.170283	0.00666484	0.00572171
KEGG_PATHWAY	bta05162:Measles	25	1.48987	0.000727328	ENSBTAG00000008471, ENSBTAG00000003366, ENSBTAG00000046443, ENSBTAG00000007867, ENSBTAG00000053807, ENSBTAG00000051881, ENSBTAG00000039035, ENSBTAG00000053367, ENSBTAG00000008142, ENSBTAG00000004380, ENSBTAG00000014921, ENSBTAG00000014628, ENSBTAG00000055152, ENSBTAG00000010349, ENSBTAG00000004741, ENSBTAG00000008008, ENSBTAG00000048634, ENSBTAG00000030913, ENSBTAG00000007519, ENSBTAG00000054945,…	710	157	9341	2.09496	0.206558	0.00797552	0.00684691
KEGG_PATHWAY	bta04814:Motor proteins	29	1.72825	0.00122909	ENSBTAG00000008394, ENSBTAG00000037794, ENSBTAG00000002070, ENSBTAG00000019309, ENSBTAG00000009702, ENSBTAG00000009703, ENSBTAG00000011803, ENSBTAG00000045757, ENSBTAG00000046725, ENSBTAG00000022158, ENSBTAG00000000698, ENSBTAG00000006419, ENSBTAG00000025337, ENSBTAG00000009707, ENSBTAG00000004832, ENSBTAG00000047231, ENSBTAG00000015441, ENSBTAG00000007090, ENSBTAG00000013778, ENSBTAG00000021218,…	710	201	9341	1.89818	0.323681	0.0127821	0.0109733
KEGG_PATHWAY	bta04514:Cell adhesion molecules	25	1.48987	0.00124605	ENSBTAG00000055282, ENSBTAG00000009266, ENSBTAG00000020679, ENSBTAG00000000095, ENSBTAG00000020116, ENSBTAG00000020755, ENSBTAG00000021141, ENSBTAG00000008956, ENSBTAG00000017381, ENSBTAG00000039255, ENSBTAG00000033316, ENSBTAG00000013167, ENSBTAG00000011515, ENSBTAG00000010888, ENSBTAG00000013417, ENSBTAG00000014906, ENSBTAG00000002581, ENSBTAG00000045923, ENSBTAG00000026676, ENSBTAG00000027841,…	710	163	9341	2.01784	0.327324	0.0127821	0.0109733
KEGG_PATHWAY	bta04145:Phagosome	25	1.48987	0.00135797	ENSBTAG00000008592, ENSBTAG00000017866, ENSBTAG00000021647, ENSBTAG00000019309, ENSBTAG00000008612, ENSBTAG00000020116, ENSBTAG00000002096, ENSBTAG00000000057, ENSBTAG00000018473, ENSBTAG00000001927, ENSBTAG00000018810, ENSBTAG00000010620, ENSBTAG00000002581, ENSBTAG00000045923, ENSBTAG00000008008, ENSBTAG00000004263, ENSBTAG00000000720, ENSBTAG00000002006, ENSBTAG00000002885, ENSBTAG00000004547,…	710	164	9341	2.00554	0.350874	0.0129424	0.0111109
KEGG_PATHWAY	bta04148:Efferocytosis	25	1.48987	0.00135797	ENSBTAG00000012653, ENSBTAG00000017866, ENSBTAG00000010830, ENSBTAG00000054594, ENSBTAG00000008852, ENSBTAG00000003166, ENSBTAG00000049434, ENSBTAG00000005828, ENSBTAG00000051981, ENSBTAG00000011483, ENSBTAG00000014127, ENSBTAG00000038737, ENSBTAG00000012403, ENSBTAG00000006366, ENSBTAG00000006541, ENSBTAG00000019394, ENSBTAG00000002006, ENSBTAG00000001333, ENSBTAG00000020283, ENSBTAG00000002923,…	710	164	9341	2.00554	0.350874	0.0129424	0.0111109
KEGG_PATHWAY	bta04020:Calcium signaling pathway	35	2.08582	0.00138378	ENSBTAG00000012653, ENSBTAG00000011500, ENSBTAG00000007164, ENSBTAG00000013569, ENSBTAG00000011624, ENSBTAG00000038849, ENSBTAG00000015902, ENSBTAG00000045757, ENSBTAG00000046725, ENSBTAG00000007887, ENSBTAG00000009520, ENSBTAG00000006894, ENSBTAG00000045633, ENSBTAG00000016097, ENSBTAG00000017041, ENSBTAG00000017981, ENSBTAG00000012050, ENSBTAG00000000219, ENSBTAG00000039772, ENSBTAG00000030343,…	710	262	9341	1.75753	0.356187	0.0129424	0.0111109
KEGG_PATHWAY	bta05330:Allograft rejection	12	0.715137	0.00151511	ENSBTAG00000010057, ENSBTAG00000038080, ENSBTAG00000039813, ENSBTAG00000001008, ENSBTAG00000012529, ENSBTAG00000020116, ENSBTAG00000002581, ENSBTAG00000004741, ENSBTAG00000037605, ENSBTAG00000045923, ENSBTAG00000013055, ENSBTAG00000053015	710	52	9341	3.03608	0.382559	0.0137659	0.0118179
KEGG_PATHWAY	bta05034:Alcoholism	31	1.84744	0.00158139	ENSBTAG00000039657, ENSBTAG00000010860, ENSBTAG00000013854, ENSBTAG00000020869, ENSBTAG00000052382, ENSBTAG00000005039, ENSBTAG00000007887, ENSBTAG00000001288, ENSBTAG00000008134, ENSBTAG00000049237, ENSBTAG00000053627, ENSBTAG00000054812, ENSBTAG00000046003, ENSBTAG00000054933, ENSBTAG00000052713, ENSBTAG00000031778, ENSBTAG00000038173, ENSBTAG00000000219, ENSBTAG00000033526, ENSBTAG00000031886,…	710	224	9341	1.82074	0.395456	0.013969	0.0119922
KEGG_PATHWAY	bta04612:Antigen processing and presentation	15	0.893921	0.00403995	ENSBTAG00000022807, ENSBTAG00000012529, ENSBTAG00000020116, ENSBTAG00000002581, ENSBTAG00000045923, ENSBTAG00000046389, ENSBTAG00000000720, ENSBTAG00000021141, ENSBTAG00000052658, ENSBTAG00000008956, ENSBTAG00000017135, ENSBTAG00000037605, ENSBTAG00000039035, ENSBTAG00000039215, ENSBTAG00000012442	710	84	9341	2.34935	0.723987	0.033808	0.0290238
KEGG_PATHWAY	bta00590:Arachidonic acid metabolism	15	0.893921	0.00403995	ENSBTAG00000014127, ENSBTAG00000012478, ENSBTAG00000017938, ENSBTAG00000011019, ENSBTAG00000008779, ENSBTAG00000003871, ENSBTAG00000017073, ENSBTAG00000047043, ENSBTAG00000039122, ENSBTAG00000018365, ENSBTAG00000039289, ENSBTAG00000037559, ENSBTAG00000053766, ENSBTAG00000012475, ENSBTAG00000011990	710	84	9341	2.34935	0.723987	0.033808	0.0290238
KEGG_PATHWAY	bta05165:Human papillomavirus infection	41	2.44338	0.00499415	ENSBTAG00000013103, ENSBTAG00000008471, ENSBTAG00000012436, ENSBTAG00000020116, ENSBTAG00000020598, ENSBTAG00000011706, ENSBTAG00000000057, ENSBTAG00000046443, ENSBTAG00000048365, ENSBTAG00000000575, ENSBTAG00000016151, ENSBTAG00000007867, ENSBTAG00000016012, ENSBTAG00000001927, ENSBTAG00000051881, ENSBTAG00000018810, ENSBTAG00000013760, ENSBTAG00000014575, ENSBTAG00000053367, ENSBTAG00000004380,…	710	347	9341	1.5545	0.796506	0.0407215	0.034959
KEGG_PATHWAY	bta05140:Leishmaniasis	14	0.834327	0.00549787	ENSBTAG00000012004, ENSBTAG00000008592, ENSBTAG00000014127, ENSBTAG00000010349, ENSBTAG00000012529, ENSBTAG00000002581, ENSBTAG00000002096, ENSBTAG00000004741, ENSBTAG00000045923, ENSBTAG00000008008, ENSBTAG00000021685, ENSBTAG00000006894, ENSBTAG00000007867, ENSBTAG00000037605	710	78	9341	2.36139	0.826772	0.043708	0.0375229
KEGG_PATHWAY	bta00982:Drug metabolism - cytochrome P450	12	0.715137	0.00638271	ENSBTAG00000026812, ENSBTAG00000038878, ENSBTAG00000037673, ENSBTAG00000026181, ENSBTAG00000021408, ENSBTAG00000021516, ENSBTAG00000017073, ENSBTAG00000018365, ENSBTAG00000006546, ENSBTAG00000001288, ENSBTAG00000032642, ENSBTAG00000008587	710	62	9341	2.54639	0.869477	0.0488227	0.0419138
KEGG_PATHWAY	bta05167:Kaposi sarcoma-associated herpesvirus infection	28	1.66865	0.00644828	ENSBTAG00000055140, ENSBTAG00000008099, ENSBTAG00000019428, ENSBTAG00000020116, ENSBTAG00000049237, ENSBTAG00000046443, ENSBTAG00000007867, ENSBTAG00000051881, ENSBTAG00000015483, ENSBTAG00000037558, ENSBTAG00000053367, ENSBTAG00000004380, ENSBTAG00000014921, ENSBTAG00000013854, ENSBTAG00000005691, ENSBTAG00000014127, ENSBTAG00000055152, ENSBTAG00000001570, ENSBTAG00000048634, ENSBTAG00000006366,…	710	215	9341	1.71338	0.872188	0.0488227	0.0419138

## Sheet: GO_BP
Category	Term	Count	%	PValue	Genes	List Total	Pop Hits	Pop Total	Fold Enrichment	Bonferroni	Benjamini	FDR
GOTERM_BP_DIRECT	GO:0006955~immune response	77	4.5888	1.06889e-19	ENSBTAG00000038426, ENSBTAG00000008099, ENSBTAG00000019428, ENSBTAG00000039839, ENSBTAG00000000095, ENSBTAG00000045514, ENSBTAG00000015708, ENSBTAG00000003289, ENSBTAG00000000130, ENSBTAG00000045633, ENSBTAG00000021462, ENSBTAG00000003408, ENSBTAG00000016151, ENSBTAG00000048980, ENSBTAG00000053980, ENSBTAG00000037811, ENSBTAG00000039237, ENSBTAG00000014177, ENSBTAG00000019665, ENSBTAG00000012368,…	1333	345	19000	3.18123	3.36593e-16	1.26977e-16	1.24799e-16
GOTERM_BP_DIRECT	GO:0006954~inflammatory response	61	3.63528	1.12477e-19	ENSBTAG00000006194, ENSBTAG00000037533, ENSBTAG00000008099, ENSBTAG00000019428, ENSBTAG00000039839, ENSBTAG00000015902, ENSBTAG00000012638, ENSBTAG00000011869, ENSBTAG00000015708, ENSBTAG00000002150, ENSBTAG00000022039, ENSBTAG00000003289, ENSBTAG00000045633, ENSBTAG00000003166, ENSBTAG00000003326, ENSBTAG00000018571, ENSBTAG00000048980, ENSBTAG00000017041, ENSBTAG00000037811, ENSBTAG00000019741,…	1333	229	19000	3.7968	3.54191e-16	1.26977e-16	1.24799e-16
GOTERM_BP_DIRECT	GO:0051607~defense response to virus	54	3.21812	1.20969e-19	ENSBTAG00000050194, ENSBTAG00000000892, ENSBTAG00000003366, ENSBTAG00000047698, ENSBTAG00000007881, ENSBTAG00000046443, ENSBTAG00000051881, ENSBTAG00000017367, ENSBTAG00000008021, ENSBTAG00000008142, ENSBTAG00000004380, ENSBTAG00000014628, ENSBTAG00000012406, ENSBTAG00000012529, ENSBTAG00000003297, ENSBTAG00000004741, ENSBTAG00000014707, ENSBTAG00000045588, ENSBTAG00000031905, ENSBTAG00000052306,…	1333	183	19000	4.20597	3.8093e-16	1.26977e-16	1.24799e-16
GOTERM_BP_DIRECT	GO:0045087~innate immune response	71	4.23123	7.97411e-17	ENSBTAG00000037533, ENSBTAG00000017602, ENSBTAG00000020538, ENSBTAG00000008612, ENSBTAG00000012638, ENSBTAG00000002150, ENSBTAG00000000892, ENSBTAG00000003366, ENSBTAG00000024503, ENSBTAG00000030624, ENSBTAG00000032369, ENSBTAG00000031711, ENSBTAG00000017645, ENSBTAG00000014177, ENSBTAG00000052577, ENSBTAG00000008021, ENSBTAG00000008142, ENSBTAG00000005150, ENSBTAG00000038536, ENSBTAG00000007450,…	1333	337	19000	3.00298	3.49609e-13	6.27762e-14	6.16997e-14
GOTERM_BP_DIRECT	GO:0045071~negative regulation of viral genome replication	17	1.01311	1.16192e-10	ENSBTAG00000014628, ENSBTAG00000003297, ENSBTAG00000014707, ENSBTAG00000007881, ENSBTAG00000020166, ENSBTAG00000030913, ENSBTAG00000053649, ENSBTAG00000031905, ENSBTAG00000052306, ENSBTAG00000008703, ENSBTAG00000053807, ENSBTAG00000016061, ENSBTAG00000048470, ENSBTAG00000019018, ENSBTAG00000039861, ENSBTAG00000037527, ENSBTAG00000014762, ENSBTAG00000019015, ENSBTAG00000017367	1333	33	19000	7.34274	3.65889e-07	7.31778e-08	7.19229e-08
GOTERM_BP_DIRECT	GO:0071346~cellular response to interferon-gamma	23	1.37068	4.33911e-10	ENSBTAG00000010155, ENSBTAG00000038625, ENSBTAG00000014529, ENSBTAG00000038938, ENSBTAG00000014857, ENSBTAG00000021326, ENSBTAG00000008832, ENSBTAG00000004741, ENSBTAG00000020554, ENSBTAG00000003289, ENSBTAG00000006894, ENSBTAG00000001143, ENSBTAG00000025257, ENSBTAG00000053649, ENSBTAG00000017670, ENSBTAG00000009938, ENSBTAG00000048980, ENSBTAG00000004129, ENSBTAG00000015060, ENSBTAG00000038233,…	1333	67	19000	4.89301	1.36639e-06	2.27731e-07	2.23826e-07
GOTERM_BP_DIRECT	GO:0030198~extracellular matrix organization	32	1.90703	1.37326e-09	ENSBTAG00000013103, ENSBTAG00000010411, ENSBTAG00000010634, ENSBTAG00000003165, ENSBTAG00000011706, ENSBTAG00000004594, ENSBTAG00000048029, ENSBTAG00000004539, ENSBTAG00000016151, ENSBTAG00000046263, ENSBTAG00000013183, ENSBTAG00000039574, ENSBTAG00000014251, ENSBTAG00000013760, ENSBTAG00000014575, ENSBTAG00000019267, ENSBTAG00000034147, ENSBTAG00000014665, ENSBTAG00000027020, ENSBTAG00000009051,…	1333	131	19000	3.48179	4.3244e-06	6.17773e-07	6.07179e-07
GOTERM_BP_DIRECT	GO:0006508~proteolysis	79	4.70799	2.05422e-09	ENSBTAG00000010057, ENSBTAG00000012237, ENSBTAG00000010411, ENSBTAG00000009382, ENSBTAG00000052130, ENSBTAG00000021428, ENSBTAG00000021106, ENSBTAG00000003165, ENSBTAG00000008612, ENSBTAG00000005786, ENSBTAG00000021501, ENSBTAG00000006354, ENSBTAG00000048029, ENSBTAG00000003600, ENSBTAG00000005989, ENSBTAG00000014251, ENSBTAG00000050353, ENSBTAG00000019267, ENSBTAG00000018575, ENSBTAG00000032152,…	1333	552	19000	2.03991	6.46871e-06	8.08591e-07	7.94725e-07
GOTERM_BP_DIRECT	GO:0031640~killing of cells of other organism	15	0.893921	9.20133e-09	ENSBTAG00000011941, ENSBTAG00000047816, ENSBTAG00000021958, ENSBTAG00000049929, ENSBTAG00000049629, ENSBTAG00000012638, ENSBTAG00000047449, ENSBTAG00000021443, ENSBTAG00000026323, ENSBTAG00000027865, ENSBTAG00000053889, ENSBTAG00000001008, ENSBTAG00000053497, ENSBTAG00000016149, ENSBTAG00000014177	1333	32	19000	6.68136	2.89746e-05	3.21944e-06	3.16424e-06
GOTERM_BP_DIRECT	GO:0030574~collagen catabolic process	14	0.834327	5.82953e-08	ENSBTAG00000014665, ENSBTAG00000009051, ENSBTAG00000015818, ENSBTAG00000021565, ENSBTAG00000004594, ENSBTAG00000048029, ENSBTAG00000000720, ENSBTAG00000017135, ENSBTAG00000014251, ENSBTAG00000037768, ENSBTAG00000016424, ENSBTAG00000015059, ENSBTAG00000019267, ENSBTAG00000012442	1333	31	19000	6.43709	0.000183555	1.83572e-05	1.80424e-05
GOTERM_BP_DIRECT	GO:0070098~chemokine-mediated signaling pathway	16	0.953516	7.2867e-08	ENSBTAG00000010155, ENSBTAG00000011961, ENSBTAG00000021326, ENSBTAG00000008832, ENSBTAG00000003289, ENSBTAG00000005077, ENSBTAG00000025257, ENSBTAG00000053649, ENSBTAG00000001725, ENSBTAG00000009938, ENSBTAG00000048980, ENSBTAG00000004129, ENSBTAG00000005603, ENSBTAG00000014113, ENSBTAG00000037811, ENSBTAG00000037558	1333	42	19000	5.42993	0.000229432	2.08598e-05	2.05021e-05
GOTERM_BP_DIRECT	GO:0002548~monocyte chemotaxis	14	0.834327	1.41893e-07	ENSBTAG00000010155, ENSBTAG00000015978, ENSBTAG00000021326, ENSBTAG00000008832, ENSBTAG00000003289, ENSBTAG00000025257, ENSBTAG00000006256, ENSBTAG00000053649, ENSBTAG00000009938, ENSBTAG00000048980, ENSBTAG00000004129, ENSBTAG00000014113, ENSBTAG00000037811, ENSBTAG00000013586	1333	33	19000	6.04697	0.000446723	3.72352e-05	3.65967e-05
GOTERM_BP_DIRECT	GO:0071222~cellular response to lipopolysaccharide	24	1.43027	2.55797e-07	ENSBTAG00000018849, ENSBTAG00000014921, ENSBTAG00000011961, ENSBTAG00000008099, ENSBTAG00000019979, ENSBTAG00000011734, ENSBTAG00000039839, ENSBTAG00000010349, ENSBTAG00000000095, ENSBTAG00000002087, ENSBTAG00000004741, ENSBTAG00000002085, ENSBTAG00000006894, ENSBTAG00000002088, ENSBTAG00000003166, ENSBTAG00000005970, ENSBTAG00000001725, ENSBTAG00000002923, ENSBTAG00000005603, ENSBTAG00000033316,…	1333	99	19000	3.45541	0.00080518	6.19618e-05	6.08993e-05
GOTERM_BP_DIRECT	GO:0006953~acute-phase response	10	0.595948	1.08448e-06	ENSBTAG00000049589, ENSBTAG00000000522, ENSBTAG00000014921, ENSBTAG00000022395, ENSBTAG00000022394, ENSBTAG00000054278, ENSBTAG00000019669, ENSBTAG00000016864, ENSBTAG00000047302, ENSBTAG00000006354	1333	18	19000	7.91865	0.00340919	0.00024393	0.000239747
GOTERM_BP_DIRECT	GO:0030593~neutrophil chemotaxis	18	1.07271	1.26243e-06	ENSBTAG00000010155, ENSBTAG00000011961, ENSBTAG00000021326, ENSBTAG00000008832, ENSBTAG00000003289, ENSBTAG00000025257, ENSBTAG00000053649, ENSBTAG00000017593, ENSBTAG00000024503, ENSBTAG00000001725, ENSBTAG00000009938, ENSBTAG00000048980, ENSBTAG00000004129, ENSBTAG00000005603, ENSBTAG00000014113, ENSBTAG00000016864, ENSBTAG00000037811, ENSBTAG00000037558	1333	64	19000	4.00881	0.0039675	0.000265026	0.000260481
GOTERM_BP_DIRECT	GO:0071347~cellular response to interleukin-1	16	0.953516	1.69885e-06	ENSBTAG00000010155, ENSBTAG00000014127, ENSBTAG00000011734, ENSBTAG00000021326, ENSBTAG00000008832, ENSBTAG00000002150, ENSBTAG00000001221, ENSBTAG00000003289, ENSBTAG00000025257, ENSBTAG00000053649, ENSBTAG00000019892, ENSBTAG00000009938, ENSBTAG00000048980, ENSBTAG00000004129, ENSBTAG00000014113, ENSBTAG00000037811	1333	52	19000	4.38571	0.00533539	0.000334355	0.000328621
GOTERM_BP_DIRECT	GO:0060326~cell chemotaxis	21	1.25149	2.65661e-06	ENSBTAG00000014798, ENSBTAG00000008099, ENSBTAG00000019428, ENSBTAG00000021326, ENSBTAG00000048737, ENSBTAG00000015708, ENSBTAG00000005077, ENSBTAG00000002699, ENSBTAG00000053889, ENSBTAG00000003639, ENSBTAG00000002923, ENSBTAG00000019095, ENSBTAG00000001338, ENSBTAG00000051383, ENSBTAG00000033545, ENSBTAG00000014162, ENSBTAG00000048171, ENSBTAG00000015483, ENSBTAG00000054623, ENSBTAG00000053557,…	1333	89	19000	3.3632	0.00833078	0.000492098	0.000483659
GOTERM_BP_DIRECT	GO:0006935~chemotaxis	16	0.953516	4.72176e-06	ENSBTAG00000014798, ENSBTAG00000008099, ENSBTAG00000019428, ENSBTAG00000021326, ENSBTAG00000015708, ENSBTAG00000022039, ENSBTAG00000019330, ENSBTAG00000001725, ENSBTAG00000002923, ENSBTAG00000019095, ENSBTAG00000005603, ENSBTAG00000001338, ENSBTAG00000014162, ENSBTAG00000015483, ENSBTAG00000013586, ENSBTAG00000019741	1333	56	19000	4.07245	0.0147588	0.000826045	0.00081188
GOTERM_BP_DIRECT	GO:0070374~positive regulation of ERK1 and ERK2 cascade	25	1.48987	7.17659e-06	ENSBTAG00000010155, ENSBTAG00000017866, ENSBTAG00000011624, ENSBTAG00000021326, ENSBTAG00000008832, ENSBTAG00000044123, ENSBTAG00000003289, ENSBTAG00000025257, ENSBTAG00000053649, ENSBTAG00000048980, ENSBTAG00000039772, ENSBTAG00000019866, ENSBTAG00000014113, ENSBTAG00000037811, ENSBTAG00000052655, ENSBTAG00000030343, ENSBTAG00000005691, ENSBTAG00000051910, ENSBTAG00000009938, ENSBTAG00000004129,…	1333	127	19000	2.80582	0.0223457	0.00117496	0.00115481
GOTERM_BP_DIRECT	GO:0050830~defense response to Gram-positive bacterium	23	1.37068	7.7059e-06	ENSBTAG00000013356, ENSBTAG00000008793, ENSBTAG00000038625, ENSBTAG00000008792, ENSBTAG00000011941, ENSBTAG00000014529, ENSBTAG00000038938, ENSBTAG00000014857, ENSBTAG00000049929, ENSBTAG00000049629, ENSBTAG00000020884, ENSBTAG00000002150, ENSBTAG00000000198, ENSBTAG00000021443, ENSBTAG00000047302, ENSBTAG00000020564, ENSBTAG00000026323, ENSBTAG00000050611, ENSBTAG00000012280, ENSBTAG00000030845,…	1333	111	19000	2.95344	0.0239739	0.00117496	0.00115481
GOTERM_BP_DIRECT	GO:0003009~skeletal muscle contraction	9	0.536353	7.83556e-06	ENSBTAG00000006735, ENSBTAG00000018253, ENSBTAG00000047231, ENSBTAG00000009702, ENSBTAG00000009703, ENSBTAG00000011803, ENSBTAG00000045757, ENSBTAG00000046725, ENSBTAG00000022158	1333	17	19000	7.546	0.0243723	0.00117496	0.00115481
GOTERM_BP_DIRECT	GO:0050829~defense response to Gram-negative bacterium	18	1.07271	8.85874e-06	ENSBTAG00000013356, ENSBTAG00000008792, ENSBTAG00000011941, ENSBTAG00000049929, ENSBTAG00000049629, ENSBTAG00000004741, ENSBTAG00000002150, ENSBTAG00000000198, ENSBTAG00000006264, ENSBTAG00000047302, ENSBTAG00000020564, ENSBTAG00000026323, ENSBTAG00000050611, ENSBTAG00000030845, ENSBTAG00000016864, ENSBTAG00000016401, ENSBTAG00000015520, ENSBTAG00000014046	1333	73	19000	3.51458	0.0275108	0.00126801	0.00124626
GOTERM_BP_DIRECT	GO:0048247~lymphocyte chemotaxis	11	0.655542	1.13039e-05	ENSBTAG00000010155, ENSBTAG00000053649, ENSBTAG00000009938, ENSBTAG00000048980, ENSBTAG00000004129, ENSBTAG00000021326, ENSBTAG00000008832, ENSBTAG00000014113, ENSBTAG00000003289, ENSBTAG00000037811, ENSBTAG00000025257	1333	28	19000	5.59961	0.0349702	0.00154029	0.00151388
GOTERM_BP_DIRECT	GO:0007204~positive regulation of cytosolic calcium ion concentration	19	1.1323	1.17393e-05	ENSBTAG00000017866, ENSBTAG00000014798, ENSBTAG00000008099, ENSBTAG00000019428, ENSBTAG00000015902, ENSBTAG00000040253, ENSBTAG00000015708, ENSBTAG00000022039, ENSBTAG00000045633, ENSBTAG00000002923, ENSBTAG00000017041, ENSBTAG00000019095, ENSBTAG00000006703, ENSBTAG00000001338, ENSBTAG00000014162, ENSBTAG00000039046, ENSBTAG00000015483, ENSBTAG00000013586, ENSBTAG00000019741	1333	82	19000	3.30265	0.0362923	0.00154029	0.00151388
GOTERM_BP_DIRECT	GO:0006956~complement activation	10	0.595948	1.32186e-05	ENSBTAG00000037533, ENSBTAG00000023177, ENSBTAG00000007450, ENSBTAG00000012467, ENSBTAG00000008612, ENSBTAG00000006864, ENSBTAG00000016149, ENSBTAG00000016204, ENSBTAG00000014177, ENSBTAG00000052577	1333	23	19000	6.1972	0.0407713	0.00166502	0.00163647
GOTERM_BP_DIRECT	GO:0010951~negative regulation of endopeptidase activity	16	0.953516	1.47009e-05	ENSBTAG00000037773, ENSBTAG00000004063, ENSBTAG00000010899, ENSBTAG00000052162, ENSBTAG00000035182, ENSBTAG00000035171, ENSBTAG00000048835, ENSBTAG00000049569, ENSBTAG00000003502, ENSBTAG00000000522, ENSBTAG00000001102, ENSBTAG00000009705, ENSBTAG00000054882, ENSBTAG00000052012, ENSBTAG00000051132, ENSBTAG00000039037, ENSBTAG00000031267, ENSBTAG00000016267	1333	61	19000	3.73864	0.0452383	0.0017805	0.00174997
GOTERM_BP_DIRECT	GO:0071356~cellular response to tumor necrosis factor	18	1.07271	1.5678e-05	ENSBTAG00000010155, ENSBTAG00000011734, ENSBTAG00000021326, ENSBTAG00000008832, ENSBTAG00000001221, ENSBTAG00000003289, ENSBTAG00000025257, ENSBTAG00000027327, ENSBTAG00000053649, ENSBTAG00000019892, ENSBTAG00000021240, ENSBTAG00000009938, ENSBTAG00000048980, ENSBTAG00000004129, ENSBTAG00000009639, ENSBTAG00000018223, ENSBTAG00000014113, ENSBTAG00000037811	1333	76	19000	3.37584	0.0481716	0.00182852	0.00179717
GOTERM_BP_DIRECT	GO:0048245~eosinophil chemotaxis	10	0.595948	1.98363e-05	ENSBTAG00000010155, ENSBTAG00000053649, ENSBTAG00000009938, ENSBTAG00000048980, ENSBTAG00000004129, ENSBTAG00000008832, ENSBTAG00000014113, ENSBTAG00000003289, ENSBTAG00000037811, ENSBTAG00000025257	1333	24	19000	5.93898	0.0605541	0.00223087	0.00219262
GOTERM_BP_DIRECT	GO:0042742~defense response to bacterium	26	1.54946	2.75765e-05	ENSBTAG00000047816, ENSBTAG00000006354, ENSBTAG00000006894, ENSBTAG00000003326, ENSBTAG00000053889, ENSBTAG00000024503, ENSBTAG00000030845, ENSBTAG00000010070, ENSBTAG00000051383, ENSBTAG00000018926, ENSBTAG00000018849, ENSBTAG00000014628, ENSBTAG00000049629, ENSBTAG00000047449, ENSBTAG00000020884, ENSBTAG00000014707, ENSBTAG00000048737, ENSBTAG00000008223, ENSBTAG00000020166, ENSBTAG00000053497,…	1333	146	19000	2.53831	0.0831758	0.00299442	0.00294308
GOTERM_BP_DIRECT	GO:0042832~defense response to protozoan	10	0.595948	2.90707e-05	ENSBTAG00000038625, ENSBTAG00000011467, ENSBTAG00000014529, ENSBTAG00000012403, ENSBTAG00000038938, ENSBTAG00000014857, ENSBTAG00000004741, ENSBTAG00000038233, ENSBTAG00000037634, ENSBTAG00000015520	1333	25	19000	5.70143	0.0874797	0.00305145	0.00299912
GOTERM_BP_DIRECT	GO:0006936~muscle contraction	12	0.715137	3.01243e-05	ENSBTAG00000025337, ENSBTAG00000021508, ENSBTAG00000037794, ENSBTAG00000009707, ENSBTAG00000047231, ENSBTAG00000021218, ENSBTAG00000009702, ENSBTAG00000011803, ENSBTAG00000007090, ENSBTAG00000021576, ENSBTAG00000022158, ENSBTAG00000018204	1333	37	19000	4.62278	0.0905024	0.00306005	0.00300757
GOTERM_BP_DIRECT	GO:0007155~cell adhesion	40	2.38379	5.33454e-05	ENSBTAG00000017866, ENSBTAG00000010314, ENSBTAG00000020755, ENSBTAG00000007782, ENSBTAG00000008852, ENSBTAG00000023146, ENSBTAG00000003166, ENSBTAG00000001368, ENSBTAG00000000057, ENSBTAG00000004754, ENSBTAG00000030227, ENSBTAG00000005327, ENSBTAG00000017381, ENSBTAG00000019227, ENSBTAG00000018810, ENSBTAG00000039255, ENSBTAG00000050510, ENSBTAG00000020769, ENSBTAG00000030190, ENSBTAG00000010722,…	1333	287	19000	1.98656	0.154637	0.00524952	0.0051595
GOTERM_BP_DIRECT	GO:0045109~intermediate filament organization	17	1.01311	7.18996e-05	ENSBTAG00000037553, ENSBTAG00000039967, ENSBTAG00000021949, ENSBTAG00000012676, ENSBTAG00000015106, ENSBTAG00000015518, ENSBTAG00000007204, ENSBTAG00000024552, ENSBTAG00000045770, ENSBTAG00000004903, ENSBTAG00000006807, ENSBTAG00000045662, ENSBTAG00000050581, ENSBTAG00000037638, ENSBTAG00000012034, ENSBTAG00000039425	1333	77	19000	3.14689	0.202617	0.00675489	0.00663905
GOTERM_BP_DIRECT	GO:0042310~vasoconstriction	7	0.417163	7.50543e-05	ENSBTAG00000004508, ENSBTAG00000040329, ENSBTAG00000012109, ENSBTAG00000039772, ENSBTAG00000008783, ENSBTAG00000008027, ENSBTAG00000005299	1333	12	19000	8.31458	0.2105	0.00675489	0.00663905
GOTERM_BP_DIRECT	GO:0060337~type I interferon signaling pathway	9	0.536353	7.50782e-05	ENSBTAG00000004380, ENSBTAG00000031905, ENSBTAG00000052306, ENSBTAG00000047680, ENSBTAG00000014628, ENSBTAG00000008406, ENSBTAG00000007867, ENSBTAG00000048470, ENSBTAG00000019018, ENSBTAG00000019015	1333	22	19000	5.831	0.210559	0.00675489	0.00663905
GOTERM_BP_DIRECT	GO:0006952~defense response	18	1.07271	8.38185e-05	ENSBTAG00000004380, ENSBTAG00000011961, ENSBTAG00000015727, ENSBTAG00000054099, ENSBTAG00000055152, ENSBTAG00000050194, ENSBTAG00000047698, ENSBTAG00000005077, ENSBTAG00000048634, ENSBTAG00000046443, ENSBTAG00000054945, ENSBTAG00000048891, ENSBTAG00000001725, ENSBTAG00000007867, ENSBTAG00000005603, ENSBTAG00000051881, ENSBTAG00000054206, ENSBTAG00000053367	1333	86	19000	2.9833	0.231992	0.00733179	0.00720606
GOTERM_BP_DIRECT	GO:0002281~macrophage activation involved in immune response	7	0.417163	0.000131112	ENSBTAG00000013290, ENSBTAG00000008406, ENSBTAG00000012529, ENSBTAG00000032369, ENSBTAG00000016864, ENSBTAG00000047302, ENSBTAG00000007389	1333	13	19000	7.675	0.338271	0.011105	0.0109145
GOTERM_BP_DIRECT	GO:0019722~calcium-mediated signaling	13	0.774732	0.000134007	ENSBTAG00000014798, ENSBTAG00000008099, ENSBTAG00000019428, ENSBTAG00000044119, ENSBTAG00000015708, ENSBTAG00000005299, ENSBTAG00000002923, ENSBTAG00000019095, ENSBTAG00000001338, ENSBTAG00000014162, ENSBTAG00000039772, ENSBTAG00000015483, ENSBTAG00000013586	1333	50	19000	3.70593	0.344277	0.011105	0.0109145
GOTERM_BP_DIRECT	GO:0070269~pyroptosis	8	0.476758	0.000194924	ENSBTAG00000010057, ENSBTAG00000027865, ENSBTAG00000003326, ENSBTAG00000021958, ENSBTAG00000010070, ENSBTAG00000020884, ENSBTAG00000008223, ENSBTAG00000053015	1333	19	19000	6.0015	0.458752	0.0157389	0.015469
GOTERM_BP_DIRECT	GO:0006805~xenobiotic metabolic process	13	0.774732	0.000242202	ENSBTAG00000012116, ENSBTAG00000021408, ENSBTAG00000021516, ENSBTAG00000012638, ENSBTAG00000021118, ENSBTAG00000006546, ENSBTAG00000003871, ENSBTAG00000026885, ENSBTAG00000018365, ENSBTAG00000037559, ENSBTAG00000053766, ENSBTAG00000032642, ENSBTAG00000035544	1333	53	19000	3.49616	0.533635	0.0190674	0.0187404
GOTERM_BP_DIRECT	GO:0042127~regulation of cell proliferation	17	1.01311	0.000279975	ENSBTAG00000012004, ENSBTAG00000038337, ENSBTAG00000004380, ENSBTAG00000014127, ENSBTAG00000011324, ENSBTAG00000020426, ENSBTAG00000012637, ENSBTAG00000008710, ENSBTAG00000006894, ENSBTAG00000001725, ENSBTAG00000007867, ENSBTAG00000005603, ENSBTAG00000001959, ENSBTAG00000002609, ENSBTAG00000017199, ENSBTAG00000014683, ENSBTAG00000013256	1333	86	19000	2.81756	0.585949	0.021129	0.0207667
GOTERM_BP_DIRECT	GO:0048661~positive regulation of smooth muscle cell proliferation	8	0.476758	0.000281809	ENSBTAG00000053649, ENSBTAG00000014921, ENSBTAG00000002006, ENSBTAG00000007867, ENSBTAG00000009639, ENSBTAG00000020554, ENSBTAG00000015582, ENSBTAG00000004720	1333	20	19000	5.70143	0.588334	0.021129	0.0207667
GOTERM_BP_DIRECT	GO:0006874~cellular calcium ion homeostasis	15	0.893921	0.000304909	ENSBTAG00000011237, ENSBTAG00000012109, ENSBTAG00000003253, ENSBTAG00000005048, ENSBTAG00000011869, ENSBTAG00000021434, ENSBTAG00000002062, ENSBTAG00000006264, ENSBTAG00000024497, ENSBTAG00000006541, ENSBTAG00000053649, ENSBTAG00000003865, ENSBTAG00000025826, ENSBTAG00000039772, ENSBTAG00000013498	1333	70	19000	3.05434	0.617224	0.0223293	0.0219464
GOTERM_BP_DIRECT	GO:0061844~antimicrobial humoral immune response mediated by antimicrobial peptide	13	0.774732	0.000349705	ENSBTAG00000018926, ENSBTAG00000013356, ENSBTAG00000011961, ENSBTAG00000008792, ENSBTAG00000047816, ENSBTAG00000049629, ENSBTAG00000012638, ENSBTAG00000047449, ENSBTAG00000021443, ENSBTAG00000001725, ENSBTAG00000005603, ENSBTAG00000053497, ENSBTAG00000037558	1333	55	19000	3.36902	0.667599	0.0250277	0.0245985
GOTERM_BP_DIRECT	GO:0002250~adaptive immune response	25	1.48987	0.000474127	ENSBTAG00000054099, ENSBTAG00000050194, ENSBTAG00000002150, ENSBTAG00000046389, ENSBTAG00000047698, ENSBTAG00000046443, ENSBTAG00000030845, ENSBTAG00000051881, ENSBTAG00000053367, ENSBTAG00000015978, ENSBTAG00000055152, ENSBTAG00000012529, ENSBTAG00000002581, ENSBTAG00000023635, ENSBTAG00000045923, ENSBTAG00000048634, ENSBTAG00000000720, ENSBTAG00000022120, ENSBTAG00000054945, ENSBTAG00000017593,…	1333	164	19000	2.1728	0.775388	0.0330599	0.032493
GOTERM_BP_DIRECT	GO:0016525~negative regulation of angiogenesis	13	0.774732	0.000495049	ENSBTAG00000015779, ENSBTAG00000011324, ENSBTAG00000007094, ENSBTAG00000021316, ENSBTAG00000004720, ENSBTAG00000002006, ENSBTAG00000001725, ENSBTAG00000007867, ENSBTAG00000009705, ENSBTAG00000001915, ENSBTAG00000018810, ENSBTAG00000033423, ENSBTAG00000013586	1333	57	19000	3.25081	0.789716	0.0330599	0.032493
GOTERM_BP_DIRECT	GO:0045214~sarcomere organization	9	0.536353	0.000499916	ENSBTAG00000006419, ENSBTAG00000017509, ENSBTAG00000008868, ENSBTAG00000009703, ENSBTAG00000011869, ENSBTAG00000022158, ENSBTAG00000020223, ENSBTAG00000002574, ENSBTAG00000009696	1333	28	19000	4.5815	0.792916	0.0330599	0.032493
GOTERM_BP_DIRECT	GO:0090026~positive regulation of monocyte chemotaxis	7	0.417163	0.000509499	ENSBTAG00000053649, ENSBTAG00000019428, ENSBTAG00000002923, ENSBTAG00000001725, ENSBTAG00000020554, ENSBTAG00000005077, ENSBTAG00000013586	1333	16	19000	6.23593	0.799075	0.0330599	0.032493
GOTERM_BP_DIRECT	GO:0042531~positive regulation of tyrosine phosphorylation of STAT protein	11	0.655542	0.000514428	ENSBTAG00000021791, ENSBTAG00000002699, ENSBTAG00000053649, ENSBTAG00000014921, ENSBTAG00000016656, ENSBTAG00000012368, ENSBTAG00000016163, ENSBTAG00000012529, ENSBTAG00000001570, ENSBTAG00000004741, ENSBTAG00000004351	1333	42	19000	3.73308	0.802171	0.0330599	0.032493
GOTERM_BP_DIRECT	GO:0045954~positive regulation of natural killer cell mediated cytotoxicity	8	0.476758	0.00054762	ENSBTAG00000038843, ENSBTAG00000052658, ENSBTAG00000012368, ENSBTAG00000033748, ENSBTAG00000030426, ENSBTAG00000051183, ENSBTAG00000049823, ENSBTAG00000046389	1333	22	19000	5.18311	0.821814	0.0344891	0.0338977
GOTERM_BP_DIRECT	GO:0050727~regulation of inflammatory response	13	0.774732	0.000584949	ENSBTAG00000013247, ENSBTAG00000015978, ENSBTAG00000020884, ENSBTAG00000020880, ENSBTAG00000006156, ENSBTAG00000005704, ENSBTAG00000000522, ENSBTAG00000000575, ENSBTAG00000008406, ENSBTAG00000012280, ENSBTAG00000016661, ENSBTAG00000016242, ENSBTAG00000011990	1333	58	19000	3.19476	0.841586	0.0361177	0.0354984
GOTERM_BP_DIRECT	GO:0031638~zymogen activation	9	0.536353	0.000648323	ENSBTAG00000000720, ENSBTAG00000020705, ENSBTAG00000002885, ENSBTAG00000012467, ENSBTAG00000010888, ENSBTAG00000050618, ENSBTAG00000008612, ENSBTAG00000022514, ENSBTAG00000016204	1333	29	19000	4.42352	0.870261	0.039261	0.0385877
GOTERM_BP_DIRECT	GO:0045600~positive regulation of fat cell differentiation	10	0.595948	0.000664316	ENSBTAG00000011952, ENSBTAG00000014758, ENSBTAG00000023192, ENSBTAG00000010977, ENSBTAG00000022039, ENSBTAG00000013498, ENSBTAG00000032774, ENSBTAG00000051972, ENSBTAG00000005970, ENSBTAG00000005343	1333	36	19000	3.95932	0.876637	0.0394704	0.0387935
GOTERM_BP_DIRECT	GO:0002223~stimulatory C-type lectin receptor signaling pathway	7	0.417163	0.000740928	ENSBTAG00000038843, ENSBTAG00000052658, ENSBTAG00000030426, ENSBTAG00000051183, ENSBTAG00000023635, ENSBTAG00000049823, ENSBTAG00000046389	1333	17	19000	5.86911	0.903097	0.0432071	0.0424662
GOTERM_BP_DIRECT	GO:0035455~response to interferon-alpha	6	0.357569	0.000877182	ENSBTAG00000008471, ENSBTAG00000031905, ENSBTAG00000052306, ENSBTAG00000008703, ENSBTAG00000048470, ENSBTAG00000019018, ENSBTAG00000019015	1333	12	19000	7.12678	0.936927	0.0502226	0.0493614

## Sheet: GO_CC
Category	Term	Count	%	PValue	Genes	List Total	Pop Hits	Pop Total	Fold Enrichment	Bonferroni	Benjamini	FDR
GOTERM_CC_DIRECT	GO:0005615~extracellular space	270	16.0906	3.65151e-54	ENSBTAG00000038426, ENSBTAG00000008452, ENSBTAG00000013921, ENSBTAG00000011624, ENSBTAG00000010899, ENSBTAG00000022514, ENSBTAG00000045514, ENSBTAG00000005985, ENSBTAG00000004097, ENSBTAG00000000731, ENSBTAG00000018015, ENSBTAG00000032567, ENSBTAG00000051881, ENSBTAG00000014575, ENSBTAG00000012034, ENSBTAG00000010665, ENSBTAG00000018703, ENSBTAG00000011515, ENSBTAG00000014906, ENSBTAG00000007259,…	1452	1510	21909	2.69801	1.73447e-51	1.73447e-51	1.66144e-51
GOTERM_CC_DIRECT	GO:0005576~extracellular region	200	11.919	7.73703e-41	ENSBTAG00000010411, ENSBTAG00000021306, ENSBTAG00000004097, ENSBTAG00000000731, ENSBTAG00000000057, ENSBTAG00000018015, ENSBTAG00000051881, ENSBTAG00000018810, ENSBTAG00000014574, ENSBTAG00000010665, ENSBTAG00000014906, ENSBTAG00000005630, ENSBTAG00000001273, ENSBTAG00000021316, ENSBTAG00000021434, ENSBTAG00000005077, ENSBTAG00000049788, ENSBTAG00000021310, ENSBTAG00000002006, ENSBTAG00000046392,…	1452	1095	21909	2.75595	3.67509e-38	1.83754e-38	1.76017e-38
GOTERM_CC_DIRECT	GO:0009897~external side of plasma membrane	65	3.87366	4.28871e-11	ENSBTAG00000009266, ENSBTAG00000038426, ENSBTAG00000008099, ENSBTAG00000019428, ENSBTAG00000017969, ENSBTAG00000000095, ENSBTAG00000015708, ENSBTAG00000002150, ENSBTAG00000018571, ENSBTAG00000052658, ENSBTAG00000021141, ENSBTAG00000024503, ENSBTAG00000030426, ENSBTAG00000009192, ENSBTAG00000054156, ENSBTAG00000019669, ENSBTAG00000011515, ENSBTAG00000004741, ENSBTAG00000049823, ENSBTAG00000005077,…	1452	400	21909	2.45194	2.03714e-08	6.79046e-09	6.50455e-09
GOTERM_CC_DIRECT	GO:0031012~extracellular matrix	36	2.14541	1.08244e-09	ENSBTAG00000013764, ENSBTAG00000008452, ENSBTAG00000010411, ENSBTAG00000010899, ENSBTAG00000003165, ENSBTAG00000004594, ENSBTAG00000048029, ENSBTAG00000001368, ENSBTAG00000004539, ENSBTAG00000046263, ENSBTAG00000014132, ENSBTAG00000014251, ENSBTAG00000019267, ENSBTAG00000016279, ENSBTAG00000034147, ENSBTAG00000038600, ENSBTAG00000012004, ENSBTAG00000005250, ENSBTAG00000014665, ENSBTAG00000009051,…	1452	168	21909	3.23332	5.14157e-07	1.28539e-07	1.23127e-07
GOTERM_CC_DIRECT	GO:0030018~Z disc	24	1.43027	1.3714e-08	ENSBTAG00000009155, ENSBTAG00000018707, ENSBTAG00000016768, ENSBTAG00000011500, ENSBTAG00000013339, ENSBTAG00000017509, ENSBTAG00000009703, ENSBTAG00000011869, ENSBTAG00000020223, ENSBTAG00000002574, ENSBTAG00000009696, ENSBTAG00000025136, ENSBTAG00000022244, ENSBTAG00000021992, ENSBTAG00000002898, ENSBTAG00000047155, ENSBTAG00000021132, ENSBTAG00000000698, ENSBTAG00000008868, ENSBTAG00000018267,…	1452	90	21909	4.02369	6.51413e-06	1.30283e-06	1.24797e-06
GOTERM_CC_DIRECT	GO:0030016~myofibril	13	0.774732	7.64856e-08	ENSBTAG00000021508, ENSBTAG00000037794, ENSBTAG00000009702, ENSBTAG00000009703, ENSBTAG00000011803, ENSBTAG00000021576, ENSBTAG00000025337, ENSBTAG00000008868, ENSBTAG00000009707, ENSBTAG00000011392, ENSBTAG00000007090, ENSBTAG00000018369, ENSBTAG00000018204	1452	28	21909	7.00553	3.633e-05	6.05511e-06	5.80015e-06
GOTERM_CC_DIRECT	GO:0016460~myosin II complex	12	0.715137	5.01984e-07	ENSBTAG00000008394, ENSBTAG00000000698, ENSBTAG00000025337, ENSBTAG00000037794, ENSBTAG00000009707, ENSBTAG00000009702, ENSBTAG00000009703, ENSBTAG00000011803, ENSBTAG00000045757, ENSBTAG00000007090, ENSBTAG00000046725, ENSBTAG00000018204	1452	27	21909	6.70615	0.000238414	3.40632e-05	3.2629e-05
GOTERM_CC_DIRECT	GO:0009986~cell surface	52	3.09893	1.02518e-06	ENSBTAG00000013843, ENSBTAG00000040347, ENSBTAG00000049919, ENSBTAG00000003165, ENSBTAG00000011706, ENSBTAG00000026885, ENSBTAG00000003166, ENSBTAG00000018253, ENSBTAG00000052892, ENSBTAG00000012034, ENSBTAG00000008021, ENSBTAG00000009155, ENSBTAG00000039702, ENSBTAG00000020667, ENSBTAG00000001150, ENSBTAG00000040054, ENSBTAG00000006485, ENSBTAG00000047600, ENSBTAG00000045588, ENSBTAG00000026676,…	1452	378	21909	2.07571	0.000486841	6.087e-05	5.8307e-05
GOTERM_CC_DIRECT	GO:0001533~cornified envelope	11	0.655542	1.308e-06	ENSBTAG00000045770, ENSBTAG00000052229, ENSBTAG00000015106, ENSBTAG00000039260, ENSBTAG00000048718, ENSBTAG00000048098, ENSBTAG00000046350, ENSBTAG00000045711, ENSBTAG00000031004, ENSBTAG00000035182, ENSBTAG00000035171, ENSBTAG00000010517	1452	24	21909	6.91572	0.000621108	6.90334e-05	6.61267e-05
GOTERM_CC_DIRECT	GO:0032982~myosin filament	9	0.536353	2.89057e-06	ENSBTAG00000000698, ENSBTAG00000025337, ENSBTAG00000037794, ENSBTAG00000009702, ENSBTAG00000009703, ENSBTAG00000011803, ENSBTAG00000015441, ENSBTAG00000007090, ENSBTAG00000018204	1452	16	21909	8.48747	0.00137208	0.000137302	0.000131521
GOTERM_CC_DIRECT	GO:0016020~membrane	411	24.4934	4.03476e-06	ENSBTAG00000018819, ENSBTAG00000047138, ENSBTAG00000002596, ENSBTAG00000049434, ENSBTAG00000014575, ENSBTAG00000054910, ENSBTAG00000001273, ENSBTAG00000001150, ENSBTAG00000002245, ENSBTAG00000047247, ENSBTAG00000047129, ENSBTAG00000026676, ENSBTAG00000024497, ENSBTAG00000047488, ENSBTAG00000004303, ENSBTAG00000046392, ENSBTAG00000039861, ENSBTAG00000013256, ENSBTAG00000036224, ENSBTAG00000015525,…	1452	5114	21909	1.21265	0.00191468	0.000174228	0.000166892
GOTERM_CC_DIRECT	GO:0044194~cytolytic granule	7	0.417163	5.45182e-05	ENSBTAG00000010057, ENSBTAG00000008330, ENSBTAG00000047816, ENSBTAG00000001008, ENSBTAG00000053497, ENSBTAG00000047449, ENSBTAG00000053015	1452	12	21909	8.80183	0.0255644	0.00215801	0.00206715
GOTERM_CC_DIRECT	GO:0016324~apical plasma membrane	34	2.02622	0.000188854	ENSBTAG00000017866, ENSBTAG00000012637, ENSBTAG00000011525, ENSBTAG00000017969, ENSBTAG00000040088, ENSBTAG00000007302, ENSBTAG00000004555, ENSBTAG00000021501, ENSBTAG00000026885, ENSBTAG00000006256, ENSBTAG00000001545, ENSBTAG00000005925, ENSBTAG00000014391, ENSBTAG00000017020, ENSBTAG00000004515, ENSBTAG00000001706, ENSBTAG00000019225, ENSBTAG00000015317, ENSBTAG00000010620, ENSBTAG00000006263,…	1452	256	21909	2.00399	0.0858073	0.00672904	0.00644571
GOTERM_CC_DIRECT	GO:0030057~desmosome	8	0.476758	0.00019833	ENSBTAG00000015238, ENSBTAG00000015106, ENSBTAG00000013831, ENSBTAG00000048098, ENSBTAG00000039483, ENSBTAG00000046350, ENSBTAG00000040584, ENSBTAG00000014485	1452	20	21909	6.03554	0.0899138	0.00672904	0.00644571
GOTERM_CC_DIRECT	GO:0005882~intermediate filament	13	0.774732	0.000414618	ENSBTAG00000037553, ENSBTAG00000004903, ENSBTAG00000006807, ENSBTAG00000021949, ENSBTAG00000045662, ENSBTAG00000015106, ENSBTAG00000015518, ENSBTAG00000018610, ENSBTAG00000050581, ENSBTAG00000010517, ENSBTAG00000054953, ENSBTAG00000002178	1452	59	21909	3.32466	0.178796	0.0131296	0.0125767
GOTERM_CC_DIRECT	GO:0030425~dendrite	29	1.72825	0.000684189	ENSBTAG00000037533, ENSBTAG00000005042, ENSBTAG00000040329, ENSBTAG00000008710, ENSBTAG00000021764, ENSBTAG00000004555, ENSBTAG00000009327, ENSBTAG00000008134, ENSBTAG00000006451, ENSBTAG00000004754, ENSBTAG00000006811, ENSBTAG00000000534, ENSBTAG00000004515, ENSBTAG00000039772, ENSBTAG00000017466, ENSBTAG00000018576, ENSBTAG00000043948, ENSBTAG00000036113, ENSBTAG00000015317, ENSBTAG00000010860,…	1452	220	21909	1.98898	0.277546	0.0203119	0.0194566
GOTERM_CC_DIRECT	GO:0030017~sarcomere	7	0.417163	0.00144388	ENSBTAG00000020928, ENSBTAG00000018352, ENSBTAG00000005714, ENSBTAG00000009703, ENSBTAG00000007090, ENSBTAG00000021576, ENSBTAG00000019267	1452	20	21909	5.2811	0.496584	0.0403437	0.038645
GOTERM_CC_DIRECT	GO:0042383~sarcolemma	13	0.774732	0.00201173	ENSBTAG00000027080, ENSBTAG00000005250, ENSBTAG00000046838, ENSBTAG00000030190, ENSBTAG00000007302, ENSBTAG00000027320, ENSBTAG00000021992, ENSBTAG00000006735, ENSBTAG00000013290, ENSBTAG00000001865, ENSBTAG00000005604, ENSBTAG00000014581, ENSBTAG00000018499	1452	70	21909	2.80221	0.615778	0.0502932	0.0481756
GOTERM_CC_DIRECT	GO:0005604~basement membrane	13	0.774732	0.00201173	ENSBTAG00000021945, ENSBTAG00000006214, ENSBTAG00000021316, ENSBTAG00000010716, ENSBTAG00000021310, ENSBTAG00000000575, ENSBTAG00000002928, ENSBTAG00000013183, ENSBTAG00000030599, ENSBTAG00000013760, ENSBTAG00000014575, ENSBTAG00000012088, ENSBTAG00000016542	1452	70	21909	2.80221	0.615778	0.0502932	0.0481756

## Sheet: GO_MF
Category	Term	Count	%	PValue	Genes	List Total	Pop Hits	Pop Total	Fold Enrichment	Bonferroni	Benjamini	FDR
GOTERM_MF_DIRECT	GO:0005509~calcium ion binding	97	5.78069	1.19736e-13	ENSBTAG00000008452, ENSBTAG00000011500, ENSBTAG00000025071, ENSBTAG00000021945, ENSBTAG00000008612, ENSBTAG00000040584, ENSBTAG00000008336, ENSBTAG00000045757, ENSBTAG00000046725, ENSBTAG00000005585, ENSBTAG00000000057, ENSBTAG00000003600, ENSBTAG00000001703, ENSBTAG00000009707, ENSBTAG00000052571, ENSBTAG00000018810, ENSBTAG00000018499, ENSBTAG00000055050, ENSBTAG00000043969, ENSBTAG00000011515,…	1327	661	20220	2.23604	1.26145e-10	1.26202e-10	1.24286e-10
GOTERM_MF_DIRECT	GO:0005125~cytokine activity	42	2.50298	2.86857e-10	ENSBTAG00000050090, ENSBTAG00000054099, ENSBTAG00000039839, ENSBTAG00000050194, ENSBTAG00000015509, ENSBTAG00000002150, ENSBTAG00000040323, ENSBTAG00000047698, ENSBTAG00000000130, ENSBTAG00000021462, ENSBTAG00000046443, ENSBTAG00000048365, ENSBTAG00000054752, ENSBTAG00000016012, ENSBTAG00000050296, ENSBTAG00000051881, ENSBTAG00000053367, ENSBTAG00000052655, ENSBTAG00000019665, ENSBTAG00000018994,…	1327	211	20220	3.03303	3.02347e-07	1.51173e-07	1.48879e-07
GOTERM_MF_DIRECT	GO:0004252~serine-type endopeptidase activity	40	2.38379	1.09557e-09	ENSBTAG00000015129, ENSBTAG00000010057, ENSBTAG00000039813, ENSBTAG00000015128, ENSBTAG00000009382, ENSBTAG00000008612, ENSBTAG00000022514, ENSBTAG00000005164, ENSBTAG00000021565, ENSBTAG00000006354, ENSBTAG00000005365, ENSBTAG00000038080, ENSBTAG00000004633, ENSBTAG00000001925, ENSBTAG00000038520, ENSBTAG00000050353, ENSBTAG00000030484, ENSBTAG00000000917, ENSBTAG00000032152, ENSBTAG00000020705,…	1327	203	20220	3.00244	1.15473e-06	3.84911e-07	3.79068e-07
GOTERM_MF_DIRECT	GO:0008009~chemokine activity	16	0.953516	6.20707e-08	ENSBTAG00000010155, ENSBTAG00000011961, ENSBTAG00000021326, ENSBTAG00000008832, ENSBTAG00000003289, ENSBTAG00000005077, ENSBTAG00000025257, ENSBTAG00000053649, ENSBTAG00000001725, ENSBTAG00000009938, ENSBTAG00000048980, ENSBTAG00000004129, ENSBTAG00000005603, ENSBTAG00000014113, ENSBTAG00000037811, ENSBTAG00000037558	1327	44	20220	5.54086	6.54204e-05	1.63556e-05	1.61073e-05
GOTERM_MF_DIRECT	GO:0048020~CCR chemokine receptor binding	11	0.655542	2.86207e-06	ENSBTAG00000010155, ENSBTAG00000053649, ENSBTAG00000009938, ENSBTAG00000048980, ENSBTAG00000004129, ENSBTAG00000021326, ENSBTAG00000008832, ENSBTAG00000014113, ENSBTAG00000003289, ENSBTAG00000037811, ENSBTAG00000025257	1327	26	20220	6.44658	0.00301208	0.000567769	0.00055915
GOTERM_MF_DIRECT	GO:0004867~serine-type endopeptidase inhibitor activity	27	1.60906	3.23208e-06	ENSBTAG00000037773, ENSBTAG00000049919, ENSBTAG00000046944, ENSBTAG00000035171, ENSBTAG00000004097, ENSBTAG00000025258, ENSBTAG00000000731, ENSBTAG00000001102, ENSBTAG00000030624, ENSBTAG00000019140, ENSBTAG00000009705, ENSBTAG00000053661, ENSBTAG00000052012, ENSBTAG00000039037, ENSBTAG00000009331, ENSBTAG00000004063, ENSBTAG00000030190, ENSBTAG00000014329, ENSBTAG00000052162, ENSBTAG00000035182,…	1327	147	20220	2.7987	0.00340082	0.000567769	0.00055915
GOTERM_MF_DIRECT	GO:0030246~carbohydrate binding	26	1.54946	8.9685e-06	ENSBTAG00000020679, ENSBTAG00000051183, ENSBTAG00000020755, ENSBTAG00000046389, ENSBTAG00000005562, ENSBTAG00000052658, ENSBTAG00000030426, ENSBTAG00000054234, ENSBTAG00000030424, ENSBTAG00000050377, ENSBTAG00000012467, ENSBTAG00000021735, ENSBTAG00000011515, ENSBTAG00000014906, ENSBTAG00000009537, ENSBTAG00000023635, ENSBTAG00000049823, ENSBTAG00000004560, ENSBTAG00000022861, ENSBTAG00000004562,…	1327	146	20220	2.71351	0.00940831	0.0013504	0.0013299
GOTERM_MF_DIRECT	GO:0016493~C-C chemokine receptor activity	10	0.595948	1.70654e-05	ENSBTAG00000014798, ENSBTAG00000008099, ENSBTAG00000019428, ENSBTAG00000002923, ENSBTAG00000019095, ENSBTAG00000001338, ENSBTAG00000014162, ENSBTAG00000015708, ENSBTAG00000015483, ENSBTAG00000013586	1327	25	20220	6.09495	0.0178263	0.00224837	0.00221424
GOTERM_MF_DIRECT	GO:0033691~sialic acid binding	9	0.536353	4.66808e-05	ENSBTAG00000045880, ENSBTAG00000048155, ENSBTAG00000011515, ENSBTAG00000035868, ENSBTAG00000019227, ENSBTAG00000020755, ENSBTAG00000004608, ENSBTAG00000050420, ENSBTAG00000008852, ENSBTAG00000050510	1327	22	20220	6.23347	0.0480119	0.00546684	0.00538385
GOTERM_MF_DIRECT	GO:0004866~endopeptidase inhibitor activity	8	0.476758	8.59323e-05	ENSBTAG00000037533, ENSBTAG00000009331, ENSBTAG00000000522, ENSBTAG00000002006, ENSBTAG00000018417, ENSBTAG00000006864, ENSBTAG00000004097, ENSBTAG00000052577	1327	18	20220	6.77217	0.0865956	0.00905726	0.00891977
GOTERM_MF_DIRECT	GO:0008083~growth factor activity	22	1.31108	0.000231943	ENSBTAG00000012004, ENSBTAG00000014921, ENSBTAG00000005691, ENSBTAG00000015618, ENSBTAG00000011624, ENSBTAG00000001570, ENSBTAG00000004741, ENSBTAG00000002140, ENSBTAG00000008134, ENSBTAG00000005077, ENSBTAG00000009476, ENSBTAG00000051898, ENSBTAG00000021462, ENSBTAG00000051910, ENSBTAG00000016163, ENSBTAG00000001019, ENSBTAG00000023192, ENSBTAG00000031797, ENSBTAG00000054752, ENSBTAG00000037558,…	1327	137	20220	2.44688	0.216901	0.0222244	0.021887
GOTERM_MF_DIRECT	GO:0019957~C-C chemokine binding	8	0.476758	0.000263772	ENSBTAG00000014798, ENSBTAG00000002923, ENSBTAG00000019095, ENSBTAG00000001338, ENSBTAG00000014162, ENSBTAG00000015708, ENSBTAG00000015483, ENSBTAG00000013586	1327	21	20220	5.80472	0.242743	0.023168	0.0228163
GOTERM_MF_DIRECT	GO:0004222~metalloendopeptidase activity	21	1.25149	0.000341306	ENSBTAG00000014665, ENSBTAG00000010411, ENSBTAG00000009051, ENSBTAG00000003165, ENSBTAG00000015818, ENSBTAG00000004594, ENSBTAG00000048029, ENSBTAG00000023146, ENSBTAG00000019694, ENSBTAG00000001213, ENSBTAG00000021050, ENSBTAG00000046263, ENSBTAG00000016145, ENSBTAG00000000419, ENSBTAG00000014251, ENSBTAG00000013210, ENSBTAG00000037768, ENSBTAG00000016424, ENSBTAG00000015059, ENSBTAG00000019267,…	1327	131	20220	2.44263	0.302183	0.0276721	0.027252
GOTERM_MF_DIRECT	GO:0004888~transmembrane signaling receptor activity	20	1.1919	0.00045346	ENSBTAG00000038843, ENSBTAG00000039702, ENSBTAG00000008592, ENSBTAG00000019628, ENSBTAG00000051183, ENSBTAG00000045943, ENSBTAG00000002096, ENSBTAG00000021764, ENSBTAG00000008008, ENSBTAG00000049823, ENSBTAG00000006485, ENSBTAG00000046389, ENSBTAG00000022861, ENSBTAG00000000477, ENSBTAG00000052658, ENSBTAG00000018253, ENSBTAG00000030426, ENSBTAG00000050726, ENSBTAG00000030424, ENSBTAG00000013256	1327	124	20220	2.45764	0.380012	0.0341391	0.0336208
GOTERM_MF_DIRECT	GO:0008201~heparin binding	20	1.1919	0.000502509	ENSBTAG00000010155, ENSBTAG00000013598, ENSBTAG00000004063, ENSBTAG00000005691, ENSBTAG00000008121, ENSBTAG00000010634, ENSBTAG00000048916, ENSBTAG00000020755, ENSBTAG00000040054, ENSBTAG00000046677, ENSBTAG00000002006, ENSBTAG00000000057, ENSBTAG00000051910, ENSBTAG00000001725, ENSBTAG00000005603, ENSBTAG00000001915, ENSBTAG00000019866, ENSBTAG00000018810, ENSBTAG00000030599, ENSBTAG00000014113	1327	125	20220	2.43798	0.411264	0.0353096	0.0347736
GOTERM_MF_DIRECT	GO:0030280~structural constituent of epidermis	10	0.595948	0.000627938	ENSBTAG00000015118, ENSBTAG00000045770, ENSBTAG00000039967, ENSBTAG00000045662, ENSBTAG00000012676, ENSBTAG00000048718, ENSBTAG00000007204, ENSBTAG00000037638, ENSBTAG00000039425, ENSBTAG00000012034	1327	38	20220	4.00984	0.484209	0.0413654	0.0407375
GOTERM_MF_DIRECT	GO:0008191~metalloendopeptidase inhibitor activity	7	0.417163	0.000735477	ENSBTAG00000008021, ENSBTAG00000000731, ENSBTAG00000003502, ENSBTAG00000053806, ENSBTAG00000010899, ENSBTAG00000005039, ENSBTAG00000045588	1327	18	20220	5.92565	0.539516	0.0455996	0.0449074
