# Supplementary material for: Examination of the lung and lymphoid tissue mRNA transcriptome response in dairy calves following experimental challenge with bovine alphaherpesvirus one (BoHV-1)
Source: PLoS One. 2025 May 2;20(5):e0319575. doi: 10.1371/journal.pone.0319575 (PMC12047826; doi:10.1371/journal.pone.0319575)
Supplement: S7 Table — (XLSX) [file pone.0319575.s007.xlsx]

## Sheet: KEGG
Category	Term	Count	%	PValue	Genes	List Total	Pop Hits	Pop Total	Fold Enrichment	Bonferroni	Benjamini	FDR
KEGG_PATHWAY	bta05164:Influenza A	17	5.29595	1.80255e-08	ENSBTAG00000008142, ENSBTAG00000015779, ENSBTAG00000008471, ENSBTAG00000014628, ENSBTAG00000021565, ENSBTAG00000003366, ENSBTAG00000030913, ENSBTAG00000007519, ENSBTAG00000005816, ENSBTAG00000047680, ENSBTAG00000001725, ENSBTAG00000008703, ENSBTAG00000053807, ENSBTAG00000016061, ENSBTAG00000037605, ENSBTAG00000039861, ENSBTAG00000037527	136	188	9007	5.9887	3.64114e-06	3.64114e-06	3.53299e-06
KEGG_PATHWAY	bta05171:Coronavirus disease - COVID-19	19	5.919	1.79942e-07	ENSBTAG00000008142, ENSBTAG00000008471, ENSBTAG00000007450, ENSBTAG00000014628, ENSBTAG00000004322, ENSBTAG00000014707, ENSBTAG00000006864, ENSBTAG00000000892, ENSBTAG00000003366, ENSBTAG00000030913, ENSBTAG00000007519, ENSBTAG00000005816, ENSBTAG00000001725, ENSBTAG00000008703, ENSBTAG00000053807, ENSBTAG00000039861, ENSBTAG00000037527, ENSBTAG00000014177, ENSBTAG00000019741	136	281	9007	4.47805	3.63477e-05	1.81742e-05	1.76343e-05
KEGG_PATHWAY	bta04621:NOD-like receptor signaling pathway	15	4.6729	1.12341e-06	ENSBTAG00000011511, ENSBTAG00000014529, ENSBTAG00000014628, ENSBTAG00000038938, ENSBTAG00000008223, ENSBTAG00000001143, ENSBTAG00000003326, ENSBTAG00000005816, ENSBTAG00000047680, ENSBTAG00000017670, ENSBTAG00000053807, ENSBTAG00000015060, ENSBTAG00000038233, ENSBTAG00000039861, ENSBTAG00000037527, ENSBTAG00000037634	136	194	9007	5.12072	0.000226904	7.56431e-05	7.33962e-05
KEGG_PATHWAY	bta05162:Measles	13	4.04984	4.58629e-06	ENSBTAG00000008142, ENSBTAG00000008471, ENSBTAG00000014628, ENSBTAG00000004322, ENSBTAG00000003366, ENSBTAG00000030913, ENSBTAG00000007519, ENSBTAG00000005816, ENSBTAG00000047680, ENSBTAG00000008703, ENSBTAG00000053807, ENSBTAG00000039861, ENSBTAG00000037527	136	160	9007	5.38102	0.000926003	0.000231607	0.000224728
KEGG_PATHWAY	bta05160:Hepatitis C	13	4.04984	9.6632e-06	ENSBTAG00000008471, ENSBTAG00000014628, ENSBTAG00000007881, ENSBTAG00000003366, ENSBTAG00000030913, ENSBTAG00000005816, ENSBTAG00000047680, ENSBTAG00000001725, ENSBTAG00000008703, ENSBTAG00000053807, ENSBTAG00000016061, ENSBTAG00000039861, ENSBTAG00000037527	136	172	9007	5.0056	0.00195007	0.000390393	0.000378797
KEGG_PATHWAY	bta03250:Viral life cycle - HIV-1	7	2.18069	0.000518247	ENSBTAG00000008021, ENSBTAG00000030913, ENSBTAG00000008471, ENSBTAG00000038536, ENSBTAG00000053806, ENSBTAG00000037800, ENSBTAG00000045588	136	68	9007	6.81758	0.0994171	0.0174477	0.0169294
KEGG_PATHWAY	bta04623:Cytosolic DNA-sensing pathway	7	2.18069	0.000758274	ENSBTAG00000007519, ENSBTAG00000047680, ENSBTAG00000008406, ENSBTAG00000001725, ENSBTAG00000012406, ENSBTAG00000000892, ENSBTAG00000003366	136	73	9007	6.35062	0.142067	0.0198255	0.0192366
KEGG_PATHWAY	bta05169:Epstein-Barr virus infection	12	3.73832	0.000785167	ENSBTAG00000005816, ENSBTAG00000047680, ENSBTAG00000008703, ENSBTAG00000014628, ENSBTAG00000053807, ENSBTAG00000001725, ENSBTAG00000020116, ENSBTAG00000037605, ENSBTAG00000039861, ENSBTAG00000037527, ENSBTAG00000014707, ENSBTAG00000003366	136	235	9007	3.38185	0.146719	0.0198255	0.0192366
KEGG_PATHWAY	bta05168:Herpes simplex virus 1 infection	16	4.98442	0.00137616	ENSBTAG00000008142, ENSBTAG00000008021, ENSBTAG00000015779, ENSBTAG00000014628, ENSBTAG00000020116, ENSBTAG00000000892, ENSBTAG00000003366, ENSBTAG00000045588, ENSBTAG00000005816, ENSBTAG00000047680, ENSBTAG00000053806, ENSBTAG00000008703, ENSBTAG00000053807, ENSBTAG00000037605, ENSBTAG00000039861, ENSBTAG00000037527	136	416	9007	2.54723	0.242837	0.0308872	0.0299698

## Sheet: GO_BP
Category	Term	Count	%	PValue	Genes	List Total	Pop Hits	Pop Total	Fold Enrichment	Bonferroni	Benjamini	FDR
GOTERM_BP_DIRECT	GO:0051607~defense response to virus	33	10.2804	1.1061e-25	ENSBTAG00000008471, ENSBTAG00000008792, ENSBTAG00000009768, ENSBTAG00000000892, ENSBTAG00000007881, ENSBTAG00000003366, ENSBTAG00000046580, ENSBTAG00000053806, ENSBTAG00000053807, ENSBTAG00000017367, ENSBTAG00000008021, ENSBTAG00000038536, ENSBTAG00000014628, ENSBTAG00000012406, ENSBTAG00000014707, ENSBTAG00000045588, ENSBTAG00000007554, ENSBTAG00000007519, ENSBTAG00000034918, ENSBTAG00000052306,…	264	167	16614	12.4356	1.2333e-22	1.2333e-22	1.21007e-22
GOTERM_BP_DIRECT	GO:0045071~negative regulation of viral genome replication	17	5.29595	1.65429e-20	ENSBTAG00000008142, ENSBTAG00000014628, ENSBTAG00000014707, ENSBTAG00000009677, ENSBTAG00000007881, ENSBTAG00000030913, ENSBTAG00000052306, ENSBTAG00000008703, ENSBTAG00000053807, ENSBTAG00000016061, ENSBTAG00000019017, ENSBTAG00000048470, ENSBTAG00000019018, ENSBTAG00000039861, ENSBTAG00000037527, ENSBTAG00000014762, ENSBTAG00000017367	264	34	16614	31.4659	1.84453e-17	9.22266e-18	9.04896e-18
GOTERM_BP_DIRECT	GO:0045087~innate immune response	31	9.65732	2.19127e-14	ENSBTAG00000008471, ENSBTAG00000008792, ENSBTAG00000000892, ENSBTAG00000003366, ENSBTAG00000025258, ENSBTAG00000046580, ENSBTAG00000053806, ENSBTAG00000053807, ENSBTAG00000014177, ENSBTAG00000008142, ENSBTAG00000008021, ENSBTAG00000009012, ENSBTAG00000015779, ENSBTAG00000005150, ENSBTAG00000038536, ENSBTAG00000007450, ENSBTAG00000014628, ENSBTAG00000023635, ENSBTAG00000008603, ENSBTAG00000006864,…	264	340	16614	5.7379	2.43866e-11	8.1442e-12	7.99082e-12
GOTERM_BP_DIRECT	GO:0035455~response to interferon-alpha	7	2.18069	6.42684e-09	ENSBTAG00000007519, ENSBTAG00000008471, ENSBTAG00000052306, ENSBTAG00000008703, ENSBTAG00000019017, ENSBTAG00000048470, ENSBTAG00000019018	264	11	16614	40.0475	7.16591e-06	1.79148e-06	1.75774e-06
GOTERM_BP_DIRECT	GO:0060337~type I interferon signaling pathway	7	2.18069	1.58929e-07	ENSBTAG00000052306, ENSBTAG00000047680, ENSBTAG00000014628, ENSBTAG00000008406, ENSBTAG00000019017, ENSBTAG00000048470, ENSBTAG00000019018	264	17	16614	25.9131	0.00017719	3.54411e-05	3.47736e-05
GOTERM_BP_DIRECT	GO:0030198~extracellular matrix organization	13	4.04984	2.70941e-06	ENSBTAG00000010793, ENSBTAG00000009012, ENSBTAG00000013103, ENSBTAG00000012558, ENSBTAG00000003165, ENSBTAG00000007423, ENSBTAG00000019595, ENSBTAG00000006877, ENSBTAG00000013472, ENSBTAG00000019823, ENSBTAG00000016424, ENSBTAG00000010175, ENSBTAG00000034147	264	142	16614	5.76136	0.00301644	0.000503499	0.000494016
GOTERM_BP_DIRECT	GO:0046597~negative regulation of viral entry into host cell	6	1.86916	9.27932e-06	ENSBTAG00000009012, ENSBTAG00000052306, ENSBTAG00000017040, ENSBTAG00000019017, ENSBTAG00000048470, ENSBTAG00000019018	264	19	16614	19.8732	0.0102931	0.00147806	0.00145022
GOTERM_BP_DIRECT	GO:0035456~response to interferon-beta	5	1.55763	1.85583e-05	ENSBTAG00000011343, ENSBTAG00000052306, ENSBTAG00000019017, ENSBTAG00000048470, ENSBTAG00000019018	264	11	16614	28.6054	0.0204801	0.00258657	0.00253785
GOTERM_BP_DIRECT	GO:0034341~response to interferon-gamma	6	1.86916	3.17906e-05	ENSBTAG00000052703, ENSBTAG00000052306, ENSBTAG00000019017, ENSBTAG00000048470, ENSBTAG00000019018, ENSBTAG00000025398	264	24	16614	15.733	0.0348262	0.00393851	0.00386433
GOTERM_BP_DIRECT	GO:0060700~regulation of ribonuclease activity	4	1.24611	3.8309e-05	ENSBTAG00000014628, ENSBTAG00000053807, ENSBTAG00000039861, ENSBTAG00000037527	264	5	16614	50.3455	0.0418159	0.00427145	0.004191
GOTERM_BP_DIRECT	GO:0043154~negative regulation of cysteine-type endopeptidase activity involved in apoptotic process	7	2.18069	6.33426e-05	ENSBTAG00000003326, ENSBTAG00000002006, ENSBTAG00000051768, ENSBTAG00000033326, ENSBTAG00000000507, ENSBTAG00000016886, ENSBTAG00000007554	264	44	16614	10.0119	0.0681927	0.00642063	0.00629971
GOTERM_BP_DIRECT	GO:0002376~immune system process	6	1.86916	8.32584e-05	ENSBTAG00000018040, ENSBTAG00000005816, ENSBTAG00000047680, ENSBTAG00000006846, ENSBTAG00000031214, ENSBTAG00000007434	264	29	16614	13.0204	0.088658	0.0077361	0.0075904
GOTERM_BP_DIRECT	GO:0009615~response to virus	7	2.18069	0.000117453	ENSBTAG00000008142, ENSBTAG00000030913, ENSBTAG00000008471, ENSBTAG00000046580, ENSBTAG00000014628, ENSBTAG00000016061, ENSBTAG00000003366	264	49	16614	8.99026	0.122754	0.00988985	0.00970358
GOTERM_BP_DIRECT	GO:0070269~pyroptosis	5	1.55763	0.000124177	ENSBTAG00000010057, ENSBTAG00000027865, ENSBTAG00000003326, ENSBTAG00000051768, ENSBTAG00000008223	264	17	16614	18.5094	0.129308	0.00988985	0.00970358
GOTERM_BP_DIRECT	GO:0032728~positive regulation of interferon-beta production	6	1.86916	0.000135816	ENSBTAG00000008142, ENSBTAG00000047680, ENSBTAG00000046580, ENSBTAG00000014628, ENSBTAG00000014707, ENSBTAG00000003366	264	32	16614	11.7997	0.140535	0.0100957	0.00990554
GOTERM_BP_DIRECT	GO:0071346~cellular response to interferon-gamma	8	2.49221	0.000198225	ENSBTAG00000038625, ENSBTAG00000017670, ENSBTAG00000014529, ENSBTAG00000015060, ENSBTAG00000008832, ENSBTAG00000038233, ENSBTAG00000014113, ENSBTAG00000037634, ENSBTAG00000001143	264	76	16614	6.6244	0.198318	0.0138138	0.0135536
GOTERM_BP_DIRECT	GO:0051603~proteolysis involved in cellular protein catabolic process	6	1.86916	0.000210631	ENSBTAG00000018040, ENSBTAG00000010057, ENSBTAG00000027865, ENSBTAG00000012558, ENSBTAG00000021958, ENSBTAG00000008140	264	35	16614	10.7883	0.209333	0.0138149	0.0135547
GOTERM_BP_DIRECT	GO:0006954~inflammatory response	13	4.04984	0.000286611	ENSBTAG00000008832, ENSBTAG00000046516, ENSBTAG00000006864, ENSBTAG00000008223, ENSBTAG00000003326, ENSBTAG00000002006, ENSBTAG00000051768, ENSBTAG00000001725, ENSBTAG00000002923, ENSBTAG00000005603, ENSBTAG00000033326, ENSBTAG00000014113, ENSBTAG00000019741	264	228	16614	3.58822	0.273573	0.017754	0.0174196
GOTERM_BP_DIRECT	GO:0006955~immune response	13	4.04984	0.000529639	ENSBTAG00000011563, ENSBTAG00000011932, ENSBTAG00000000095, ENSBTAG00000020116, ENSBTAG00000054090, ENSBTAG00000002006, ENSBTAG00000001725, ENSBTAG00000002923, ENSBTAG00000030932, ENSBTAG00000005603, ENSBTAG00000013170, ENSBTAG00000033316, ENSBTAG00000034349	264	244	16614	3.35292	0.446063	0.0310814	0.0304961
GOTERM_BP_DIRECT	GO:0071222~cellular response to lipopolysaccharide	8	2.49221	0.0006412	ENSBTAG00000000962, ENSBTAG00000001725, ENSBTAG00000019979, ENSBTAG00000005603, ENSBTAG00000011734, ENSBTAG00000000095, ENSBTAG00000033316, ENSBTAG00000047107	264	92	16614	5.47233	0.51089	0.0357469	0.0350737
GOTERM_BP_DIRECT	GO:0007166~cell surface receptor signaling pathway	10	3.11526	0.000713851	ENSBTAG00000000576, ENSBTAG00000024675, ENSBTAG00000003528, ENSBTAG00000000964, ENSBTAG00000000095, ENSBTAG00000038981, ENSBTAG00000033316, ENSBTAG00000006567, ENSBTAG00000005891, ENSBTAG00000014365	264	152	16614	4.14025	0.548973	0.0379021	0.0371883

## Sheet: GO_CC
Category	Term	Count	%	PValue	Genes	List Total	Pop Hits	Pop Total	Fold Enrichment	Bonferroni	Benjamini	FDR
GOTERM_CC_DIRECT	GO:0031012~extracellular matrix	18	5.60748	3.35005e-09	ENSBTAG00000012411, ENSBTAG00000009012, ENSBTAG00000015789, ENSBTAG00000013103, ENSBTAG00000009230, ENSBTAG00000012558, ENSBTAG00000010820, ENSBTAG00000015307, ENSBTAG00000003165, ENSBTAG00000007423, ENSBTAG00000001176, ENSBTAG00000002006, ENSBTAG00000006877, ENSBTAG00000013472, ENSBTAG00000019823, ENSBTAG00000016424, ENSBTAG00000010175, ENSBTAG00000034147	286	201	20519	6.4249	5.92958e-07	5.92959e-07	5.86258e-07
GOTERM_CC_DIRECT	GO:0005576~extracellular region	33	10.2804	1.21455e-07	ENSBTAG00000012411, ENSBTAG00000015789, ENSBTAG00000012630, ENSBTAG00000012558, ENSBTAG00000032183, ENSBTAG00000015307, ENSBTAG00000003165, ENSBTAG00000048508, ENSBTAG00000010716, ENSBTAG00000021565, ENSBTAG00000020056, ENSBTAG00000011908, ENSBTAG00000025258, ENSBTAG00000022150, ENSBTAG00000050417, ENSBTAG00000052055, ENSBTAG00000019823, ENSBTAG00000017722, ENSBTAG00000014177, ENSBTAG00000034147,…	286	813	20519	2.91215	2.14973e-05	1.07488e-05	1.06273e-05
GOTERM_CC_DIRECT	GO:0005615~extracellular space	36	11.215	0.000239364	ENSBTAG00000011563, ENSBTAG00000013103, ENSBTAG00000016514, ENSBTAG00000008792, ENSBTAG00000020116, ENSBTAG00000008832, ENSBTAG00000007423, ENSBTAG00000054090, ENSBTAG00000004097, ENSBTAG00000021565, ENSBTAG00000010719, ENSBTAG00000011908, ENSBTAG00000027676, ENSBTAG00000025258, ENSBTAG00000001725, ENSBTAG00000005603, ENSBTAG00000014113, ENSBTAG00000017722, ENSBTAG00000010175, ENSBTAG00000009012,…	286	1340	20519	1.92747	0.0414874	0.0141225	0.0139629

## Sheet: GO_MF
Category	Term	Count	%	PValue	Genes	List Total	Pop Hits	Pop Total	Fold Enrichment	Bonferroni	Benjamini	FDR
GOTERM_MF_DIRECT	GO:0003725~double-stranded RNA binding	9	2.80374	4.28635e-06	ENSBTAG00000008142, ENSBTAG00000007519, ENSBTAG00000046580, ENSBTAG00000008703, ENSBTAG00000014628, ENSBTAG00000053807, ENSBTAG00000039861, ENSBTAG00000037527, ENSBTAG00000003366	249	69	18228	9.54845	0.00159325	0.00159452	0.0015688
GOTERM_MF_DIRECT	GO:0001730~2'-5'-oligoadenylate synthetase activity	4	1.24611	2.43859e-05	ENSBTAG00000014628, ENSBTAG00000053807, ENSBTAG00000039861, ENSBTAG00000037527	249	5	18228	58.5639	0.00903065	0.00426711	0.00419829
GOTERM_MF_DIRECT	GO:0003690~double-stranded DNA binding	8	2.49221	3.44122e-05	ENSBTAG00000005150, ENSBTAG00000011511, ENSBTAG00000011677, ENSBTAG00000008406, ENSBTAG00000004322, ENSBTAG00000000892, ENSBTAG00000003366, ENSBTAG00000017367	249	67	18228	8.74087	0.01272	0.00426711	0.00419829
GOTERM_MF_DIRECT	GO:0003950~NAD+ ADP-ribosyltransferase activity	6	1.86916	4.8317e-05	ENSBTAG00000021791, ENSBTAG00000016546, ENSBTAG00000016656, ENSBTAG00000010954, ENSBTAG00000009677, ENSBTAG00000026796	249	30	18228	14.641	0.0178138	0.00449349	0.00442101
GOTERM_MF_DIRECT	GO:0005509~calcium ion binding	23	7.16511	7.91164e-05	ENSBTAG00000009585, ENSBTAG00000012630, ENSBTAG00000009230, ENSBTAG00000009030, ENSBTAG00000054693, ENSBTAG00000032183, ENSBTAG00000015307, ENSBTAG00000052140, ENSBTAG00000046977, ENSBTAG00000023635, ENSBTAG00000021565, ENSBTAG00000009433, ENSBTAG00000003018, ENSBTAG00000002006, ENSBTAG00000019595, ENSBTAG00000038490, ENSBTAG00000003528, ENSBTAG00000002845, ENSBTAG00000039122, ENSBTAG00000017165,…	249	647	18228	2.60234	0.0290035	0.00588626	0.00579132
