# Supplementary material for: Examination of the lung and lymphoid tissue mRNA transcriptome response in dairy calves following experimental challenge with bovine alphaherpesvirus one (BoHV-1)
Source: PLoS One. 2025 May 2;20(5):e0319575. doi: 10.1371/journal.pone.0319575 (PMC12047826; doi:10.1371/journal.pone.0319575)
Supplement: S8 Table — (XLSX) [file pone.0319575.s008.xlsx]

## Sheet: KEGG
Category	Term	Count	%	PValue	Genes	List Total	Pop Hits	Pop Total	Fold Enrichment	Bonferroni	Benjamini	FDR
KEGG_PATHWAY	bta05164:Influenza A	13	20.3125	2.39533e-12	ENSBTAG00000008142, ENSBTAG00000015779, ENSBTAG00000008471, ENSBTAG00000014628, ENSBTAG00000021565, ENSBTAG00000003366, ENSBTAG00000030913, ENSBTAG00000007519, ENSBTAG00000047680, ENSBTAG00000008703, ENSBTAG00000053807, ENSBTAG00000016061, ENSBTAG00000039861, ENSBTAG00000037527	37	187	9341	17.5507	1.72462e-10	1.72464e-10	1.55697e-10
KEGG_PATHWAY	bta05162:Measles	10	15.625	5.43411e-09	ENSBTAG00000008142, ENSBTAG00000030913, ENSBTAG00000007519, ENSBTAG00000008471, ENSBTAG00000047680, ENSBTAG00000008703, ENSBTAG00000014628, ENSBTAG00000053807, ENSBTAG00000039861, ENSBTAG00000037527, ENSBTAG00000003366	37	157	9341	16.0802	3.91256e-07	1.95628e-07	1.76609e-07
KEGG_PATHWAY	bta05160:Hepatitis C	10	15.625	1.27547e-08	ENSBTAG00000030913, ENSBTAG00000008471, ENSBTAG00000047680, ENSBTAG00000008703, ENSBTAG00000014628, ENSBTAG00000053807, ENSBTAG00000016061, ENSBTAG00000039861, ENSBTAG00000037527, ENSBTAG00000007881, ENSBTAG00000003366	37	173	9341	14.593	9.18337e-07	3.06112e-07	2.76352e-07
KEGG_PATHWAY	bta05168:Herpes simplex virus 1 infection	12	18.75	1.95436e-07	ENSBTAG00000008021, ENSBTAG00000008142, ENSBTAG00000015779, ENSBTAG00000014628, ENSBTAG00000020116, ENSBTAG00000003366, ENSBTAG00000045588, ENSBTAG00000047680, ENSBTAG00000053806, ENSBTAG00000008703, ENSBTAG00000053807, ENSBTAG00000039861, ENSBTAG00000037527	37	404	9341	7.4988	1.40713e-05	3.51785e-06	3.17583e-06
KEGG_PATHWAY	bta05171:Coronavirus disease - COVID-19	10	15.625	7.48208e-07	ENSBTAG00000008142, ENSBTAG00000030913, ENSBTAG00000007519, ENSBTAG00000008471, ENSBTAG00000008703, ENSBTAG00000014628, ENSBTAG00000053807, ENSBTAG00000039861, ENSBTAG00000037527, ENSBTAG00000014707, ENSBTAG00000003366	37	278	9341	9.08128	5.38695e-05	1.07742e-05	9.7267e-06
KEGG_PATHWAY	bta05169:Epstein-Barr virus infection	8	12.5	2.21062e-05	ENSBTAG00000047680, ENSBTAG00000008703, ENSBTAG00000014628, ENSBTAG00000053807, ENSBTAG00000020116, ENSBTAG00000039861, ENSBTAG00000037527, ENSBTAG00000014707, ENSBTAG00000003366	37	229	9341	8.81954	0.0015904	0.000265274	0.000239484
KEGG_PATHWAY	bta04622:RIG-I-like receptor signaling pathway	6	9.375	4.87743e-05	ENSBTAG00000008142, ENSBTAG00000007519, ENSBTAG00000047680, ENSBTAG00000046580, ENSBTAG00000014707, ENSBTAG00000003366	37	106	9341	14.2902	0.00350568	0.000501679	0.000452905
KEGG_PATHWAY	bta04621:NOD-like receptor signaling pathway	7	10.9375	7.89465e-05	ENSBTAG00000011511, ENSBTAG00000047680, ENSBTAG00000014628, ENSBTAG00000053807, ENSBTAG00000014529, ENSBTAG00000039861, ENSBTAG00000037527, ENSBTAG00000038233	37	191	9341	9.25244	0.00566825	0.000710519	0.000641441
KEGG_PATHWAY	bta03250:Viral life cycle - HIV-1	5	7.8125	0.000126956	ENSBTAG00000008021, ENSBTAG00000030913, ENSBTAG00000008471, ENSBTAG00000053806, ENSBTAG00000045588	37	68	9341	18.5632	0.00909975	0.00101565	0.000916904
KEGG_PATHWAY	bta04623:Cytosolic DNA-sensing pathway	5	7.8125	0.000407868	ENSBTAG00000007519, ENSBTAG00000011511, ENSBTAG00000047680, ENSBTAG00000012406, ENSBTAG00000003366	37	92	9341	13.7206	0.0289453	0.00293665	0.00265115

## Sheet: GO_BP
Category	Term	Count	%	PValue	Genes	List Total	Pop Hits	Pop Total	Fold Enrichment	Bonferroni	Benjamini	FDR
GOTERM_BP_DIRECT	GO:0051607~defense response to virus	24	37.5	6.60384e-32	ENSBTAG00000008471, ENSBTAG00000007881, ENSBTAG00000003366, ENSBTAG00000053806, ENSBTAG00000046580, ENSBTAG00000053807, ENSBTAG00000017367, ENSBTAG00000008142, ENSBTAG00000008021, ENSBTAG00000014628, ENSBTAG00000012406, ENSBTAG00000014707, ENSBTAG00000045588, ENSBTAG00000007554, ENSBTAG00000020166, ENSBTAG00000030913, ENSBTAG00000007519, ENSBTAG00000052306, ENSBTAG00000047680, ENSBTAG00000030932,…	59	183	19000	42.234	1.51228e-29	1.51228e-29	1.43964e-29
GOTERM_BP_DIRECT	GO:0045071~negative regulation of viral genome replication	13	20.3125	6.5304e-23	ENSBTAG00000014628, ENSBTAG00000014707, ENSBTAG00000007881, ENSBTAG00000020166, ENSBTAG00000030913, ENSBTAG00000052306, ENSBTAG00000008703, ENSBTAG00000053807, ENSBTAG00000016061, ENSBTAG00000048470, ENSBTAG00000019018, ENSBTAG00000039861, ENSBTAG00000037527, ENSBTAG00000019015, ENSBTAG00000017367	59	33	19000	126.862	1.49546e-20	7.4773e-21	7.11813e-21
GOTERM_BP_DIRECT	GO:0045087~innate immune response	18	28.125	1.118e-16	ENSBTAG00000008142, ENSBTAG00000008021, ENSBTAG00000015779, ENSBTAG00000008471, ENSBTAG00000012335, ENSBTAG00000014529, ENSBTAG00000014628, ENSBTAG00000003366, ENSBTAG00000045588, ENSBTAG00000007554, ENSBTAG00000030913, ENSBTAG00000025258, ENSBTAG00000053806, ENSBTAG00000046580, ENSBTAG00000053807, ENSBTAG00000016061, ENSBTAG00000039861, ENSBTAG00000037527, ENSBTAG00000037634	59	337	19000	17.2006	2.54241e-14	8.53409e-15	8.12415e-15
GOTERM_BP_DIRECT	GO:0035455~response to interferon-alpha	5	7.8125	3.79903e-08	ENSBTAG00000008471, ENSBTAG00000052306, ENSBTAG00000008703, ENSBTAG00000048470, ENSBTAG00000019018, ENSBTAG00000019015	59	12	19000	134.181	8.69974e-06	2.17494e-06	2.07047e-06
GOTERM_BP_DIRECT	GO:0009615~response to virus	6	9.375	1.03279e-07	ENSBTAG00000008142, ENSBTAG00000030913, ENSBTAG00000008471, ENSBTAG00000046580, ENSBTAG00000014628, ENSBTAG00000016061	59	38	19000	50.8475	2.36505e-05	4.73016e-06	4.50295e-06
GOTERM_BP_DIRECT	GO:0060337~type I interferon signaling pathway	5	7.8125	5.48783e-07	ENSBTAG00000052306, ENSBTAG00000047680, ENSBTAG00000014628, ENSBTAG00000048470, ENSBTAG00000019018, ENSBTAG00000019015	59	22	19000	73.1895	0.000125663	2.09452e-05	1.99391e-05
GOTERM_BP_DIRECT	GO:0032728~positive regulation of interferon-beta production	5	7.8125	1.51525e-06	ENSBTAG00000008142, ENSBTAG00000047680, ENSBTAG00000046580, ENSBTAG00000014628, ENSBTAG00000014707	59	28	19000	57.5061	0.000346932	4.95702e-05	4.71891e-05
GOTERM_BP_DIRECT	GO:0035456~response to interferon-beta	4	6.25	7.5549e-06	ENSBTAG00000011343, ENSBTAG00000052306, ENSBTAG00000048470, ENSBTAG00000019018, ENSBTAG00000019015	59	13	19000	99.0874	0.00172858	0.000216259	0.000205871
GOTERM_BP_DIRECT	GO:0034341~response to interferon-gamma	4	6.25	8.37666e-05	ENSBTAG00000052306, ENSBTAG00000048470, ENSBTAG00000019018, ENSBTAG00000025398, ENSBTAG00000019015	59	28	19000	46.0048	0.0190005	0.00213139	0.00202901
GOTERM_BP_DIRECT	GO:0060700~regulation of ribonuclease activity	3	4.6875	0.000136299	ENSBTAG00000014628, ENSBTAG00000053807, ENSBTAG00000039861, ENSBTAG00000037527	59	6	19000	161.017	0.0307325	0.00312125	0.00297133
GOTERM_BP_DIRECT	GO:0032480~negative regulation of type I interferon production	3	4.6875	0.000405697	ENSBTAG00000011343, ENSBTAG00000046580, ENSBTAG00000013167	59	10	19000	96.6102	0.0887367	0.00844587	0.00804018
GOTERM_BP_DIRECT	GO:0046597~negative regulation of viral entry into host cell	3	4.6875	0.00151466	ENSBTAG00000052306, ENSBTAG00000048470, ENSBTAG00000019018, ENSBTAG00000019015	59	19	19000	50.8475	0.29328	0.0289048	0.0275164
GOTERM_BP_DIRECT	GO:0006511~ubiquitin-dependent protein catabolic process	5	7.8125	0.00249838	ENSBTAG00000020536, ENSBTAG00000009933, ENSBTAG00000014707, ENSBTAG00000022489, ENSBTAG00000025398	59	186	19000	8.65683	0.436081	0.042958	0.0408945
GOTERM_BP_DIRECT	GO:0042832~defense response to protozoan	3	4.6875	0.00262625	ENSBTAG00000014529, ENSBTAG00000038233, ENSBTAG00000037634	59	25	19000	38.6441	0.452396	0.042958	0.0408945

## Sheet: GO_CC
Category	Term	Count	%	PValue	Genes	List Total	Pop Hits	Pop Total	Fold Enrichment	Bonferroni	Benjamini	FDR
GOTERM_CC_DIRECT	GO:0005829~cytosol	19	29.6875	0.000151359	ENSBTAG00000015779, ENSBTAG00000011511, ENSBTAG00000016656, ENSBTAG00000014628, ENSBTAG00000020536, ENSBTAG00000012406, ENSBTAG00000009933, ENSBTAG00000014707, ENSBTAG00000022489, ENSBTAG00000009677, ENSBTAG00000007881, ENSBTAG00000030913, ENSBTAG00000047680, ENSBTAG00000008703, ENSBTAG00000053807, ENSBTAG00000016661, ENSBTAG00000039861, ENSBTAG00000037527, ENSBTAG00000008909, ENSBTAG00000017367	59	2720	21909	2.59391	0.00769019	0.00771932	0.00771932

## Sheet: GO_MF
Category	Term	Count	%	PValue	Genes	List Total	Pop Hits	Pop Total	Fold Enrichment	Bonferroni	Benjamini	FDR
GOTERM_MF_DIRECT	GO:0003725~double-stranded RNA binding	8	12.5	7.54781e-10	ENSBTAG00000008142, ENSBTAG00000007519, ENSBTAG00000046580, ENSBTAG00000008703, ENSBTAG00000014628, ENSBTAG00000053807, ENSBTAG00000039861, ENSBTAG00000037527, ENSBTAG00000003366	55	71	20220	41.4238	6.8685e-08	6.8685e-08	6.34016e-08
GOTERM_MF_DIRECT	GO:0001730~2'-5'-oligoadenylate synthetase activity	3	4.6875	6.96455e-05	ENSBTAG00000014628, ENSBTAG00000053807, ENSBTAG00000039861, ENSBTAG00000037527	55	5	20220	220.582	0.00631792	0.00316887	0.00292511
GOTERM_MF_DIRECT	GO:0008191~metalloendopeptidase inhibitor activity	3	4.6875	0.0010421	ENSBTAG00000008021, ENSBTAG00000053806, ENSBTAG00000045588	55	18	20220	61.2727	0.0905188	0.0273573	0.0252529
GOTERM_MF_DIRECT	GO:0003723~RNA binding	9	14.0625	0.00120252	ENSBTAG00000008142, ENSBTAG00000007519, ENSBTAG00000046580, ENSBTAG00000012406, ENSBTAG00000008909, ENSBTAG00000007881, ENSBTAG00000003366, ENSBTAG00000017367, ENSBTAG00000020166	55	800	20220	4.13591	0.103714	0.0273573	0.0252529
