# Supplementary material for: Examination of the lung and lymphoid tissue mRNA transcriptome response in dairy calves following experimental challenge with bovine alphaherpesvirus one (BoHV-1)
Source: PLoS One. 2025 May 2;20(5):e0319575. doi: 10.1371/journal.pone.0319575 (PMC12047826; doi:10.1371/journal.pone.0319575)
Supplement: S9 Table — (XLSX) [file pone.0319575.s009.xlsx]

## Sheet: KEGG
Category	Term	Count	%	PValue	Genes	List Total	Pop Hits	Pop Total	Fold Enrichment	Bonferroni	Benjamini	FDR
KEGG_PATHWAY	bta05160:Hepatitis C	9	29.0323	7.48142e-10	ENSBTAG00000030913, ENSBTAG00000008471, ENSBTAG00000008703, ENSBTAG00000014628, ENSBTAG00000053807, ENSBTAG00000016061, ENSBTAG00000039861, ENSBTAG00000037527, ENSBTAG00000007881, ENSBTAG00000003366	20	173	9341	24.2974	2.6185e-08	2.43408e-08	1.94726e-08
KEGG_PATHWAY	bta05164:Influenza A	9	29.0323	1.3909e-09	ENSBTAG00000030913, ENSBTAG00000008471, ENSBTAG00000008703, ENSBTAG00000014628, ENSBTAG00000053807, ENSBTAG00000016061, ENSBTAG00000039861, ENSBTAG00000037527, ENSBTAG00000021565, ENSBTAG00000003366	20	187	9341	22.4783	4.86815e-08	2.43408e-08	1.94726e-08
KEGG_PATHWAY	bta05162:Measles	7	22.5806	4.63982e-07	ENSBTAG00000030913, ENSBTAG00000008471, ENSBTAG00000008703, ENSBTAG00000014628, ENSBTAG00000053807, ENSBTAG00000039861, ENSBTAG00000037527, ENSBTAG00000003366	20	157	9341	20.8239	1.62392e-05	5.41312e-06	4.3305e-06
KEGG_PATHWAY	bta05171:Coronavirus disease - COVID-19	8	25.8065	7.11107e-07	ENSBTAG00000030913, ENSBTAG00000008471, ENSBTAG00000008703, ENSBTAG00000014628, ENSBTAG00000053807, ENSBTAG00000039861, ENSBTAG00000037527, ENSBTAG00000014707, ENSBTAG00000003366	20	278	9341	13.4403	2.48885e-05	6.22219e-06	4.97775e-06
KEGG_PATHWAY	bta05168:Herpes simplex virus 1 infection	8	25.8065	8.61906e-06	ENSBTAG00000008021, ENSBTAG00000053806, ENSBTAG00000008703, ENSBTAG00000014628, ENSBTAG00000053807, ENSBTAG00000039861, ENSBTAG00000037527, ENSBTAG00000003366, ENSBTAG00000045588	20	404	9341	9.24851	0.000301623	5.34887e-05	4.2791e-05
KEGG_PATHWAY	bta03250:Viral life cycle - HIV-1	5	16.129	9.1695e-06	ENSBTAG00000008021, ENSBTAG00000030913, ENSBTAG00000008471, ENSBTAG00000053806, ENSBTAG00000045588	20	68	9341	34.3419	0.000320882	5.34887e-05	4.2791e-05
KEGG_PATHWAY	bta05169:Epstein-Barr virus infection	6	19.3548	7.4421e-05	ENSBTAG00000008703, ENSBTAG00000014628, ENSBTAG00000053807, ENSBTAG00000039861, ENSBTAG00000037527, ENSBTAG00000014707, ENSBTAG00000003366	20	229	9341	12.2371	0.00260144	0.000372105	0.000297684
KEGG_PATHWAY	bta04621:NOD-like receptor signaling pathway	4	12.9032	0.00640578	ENSBTAG00000014628, ENSBTAG00000053807, ENSBTAG00000014529, ENSBTAG00000039861, ENSBTAG00000037527	20	191	9341	9.78115	0.201423	0.0280253	0.0224202

## Sheet: GO_BP
Category	Term	Count	%	PValue	Genes	List Total	Pop Hits	Pop Total	Fold Enrichment	Bonferroni	Benjamini	FDR
GOTERM_BP_DIRECT	GO:0051607~defense response to virus	20	64.5161	9.32993e-32	ENSBTAG00000008021, ENSBTAG00000008471, ENSBTAG00000014628, ENSBTAG00000012406, ENSBTAG00000014707, ENSBTAG00000007881, ENSBTAG00000003366, ENSBTAG00000045588, ENSBTAG00000007554, ENSBTAG00000020166, ENSBTAG00000030913, ENSBTAG00000052306, ENSBTAG00000053806, ENSBTAG00000046580, ENSBTAG00000053807, ENSBTAG00000030932, ENSBTAG00000016061, ENSBTAG00000019018, ENSBTAG00000039861, ENSBTAG00000037527,…	31	183	19000	66.984	9.60983e-30	9.60983e-30	8.49024e-30
GOTERM_BP_DIRECT	GO:0045071~negative regulation of viral genome replication	12	38.7097	3.55407e-24	ENSBTAG00000014628, ENSBTAG00000014707, ENSBTAG00000007881, ENSBTAG00000020166, ENSBTAG00000030913, ENSBTAG00000052306, ENSBTAG00000008703, ENSBTAG00000053807, ENSBTAG00000016061, ENSBTAG00000019018, ENSBTAG00000039861, ENSBTAG00000037527, ENSBTAG00000019015, ENSBTAG00000017367	31	33	19000	222.874	3.6607e-22	1.83035e-22	1.6171e-22
GOTERM_BP_DIRECT	GO:0045087~innate immune response	14	45.1613	1.2206e-15	ENSBTAG00000008021, ENSBTAG00000008471, ENSBTAG00000012335, ENSBTAG00000014529, ENSBTAG00000014628, ENSBTAG00000003366, ENSBTAG00000045588, ENSBTAG00000007554, ENSBTAG00000030913, ENSBTAG00000053806, ENSBTAG00000046580, ENSBTAG00000053807, ENSBTAG00000016061, ENSBTAG00000039861, ENSBTAG00000037527	31	337	19000	25.4619	1.25788e-13	4.19073e-14	3.70249e-14
GOTERM_BP_DIRECT	GO:0009615~response to virus	5	16.129	3.59031e-07	ENSBTAG00000030913, ENSBTAG00000008471, ENSBTAG00000046580, ENSBTAG00000014628, ENSBTAG00000016061	31	38	19000	80.6452	3.69795e-05	9.24504e-06	8.16795e-06
GOTERM_BP_DIRECT	GO:0035455~response to interferon-alpha	4	12.9032	7.73997e-07	ENSBTAG00000008471, ENSBTAG00000052306, ENSBTAG00000008703, ENSBTAG00000019018, ENSBTAG00000019015	31	12	19000	204.301	7.97186e-05	1.59443e-05	1.40868e-05
GOTERM_BP_DIRECT	GO:0060700~regulation of ribonuclease activity	3	9.67742	3.60096e-05	ENSBTAG00000014628, ENSBTAG00000053807, ENSBTAG00000039861, ENSBTAG00000037527	31	6	19000	306.452	0.00370219	0.000618165	0.000546146
GOTERM_BP_DIRECT	GO:0035456~response to interferon-beta	3	9.67742	0.000185967	ENSBTAG00000011343, ENSBTAG00000052306, ENSBTAG00000019018, ENSBTAG00000019015	31	13	19000	141.439	0.018974	0.00273637	0.00241757
GOTERM_BP_DIRECT	GO:0060337~type I interferon signaling pathway	3	9.67742	0.000545903	ENSBTAG00000052306, ENSBTAG00000014628, ENSBTAG00000019018, ENSBTAG00000019015	31	22	19000	83.5777	0.0546909	0.00702849	0.00620964
GOTERM_BP_DIRECT	GO:0034341~response to interferon-gamma	3	9.67742	0.000888052	ENSBTAG00000052306, ENSBTAG00000019018, ENSBTAG00000025398, ENSBTAG00000019015	31	28	19000	65.6682	0.0874478	0.00914693	0.00808127
GOTERM_BP_DIRECT	GO:0032728~positive regulation of interferon-beta production	3	9.67742	0.000888052	ENSBTAG00000046580, ENSBTAG00000014628, ENSBTAG00000014707	31	28	19000	65.6682	0.0874478	0.00914693	0.00808127

## Sheet: GO_CC
Category	Term	Count	%	PValue	Genes	List Total	Pop Hits	Pop Total	Fold Enrichment	Bonferroni	Benjamini	FDR

## Sheet: GO_MF
Category	Term	Count	%	PValue	Genes	List Total	Pop Hits	Pop Total	Fold Enrichment	Bonferroni	Benjamini	FDR
GOTERM_MF_DIRECT	GO:0003725~double-stranded RNA binding	6	19.3548	2.32692e-08	ENSBTAG00000046580, ENSBTAG00000008703, ENSBTAG00000014628, ENSBTAG00000053807, ENSBTAG00000039861, ENSBTAG00000037527, ENSBTAG00000003366	26	71	20220	65.7205	1.11692e-06	1.11692e-06	1.09365e-06
GOTERM_MF_DIRECT	GO:0001730~2'-5'-oligoadenylate synthetase activity	3	9.67742	1.46427e-05	ENSBTAG00000014628, ENSBTAG00000053807, ENSBTAG00000039861, ENSBTAG00000037527	26	5	20220	466.615	0.000702609	0.000351425	0.000344104
GOTERM_MF_DIRECT	GO:0008191~metalloendopeptidase inhibitor activity	3	9.67742	0.000221836	ENSBTAG00000008021, ENSBTAG00000053806, ENSBTAG00000045588	26	18	20220	129.615	0.0105928	0.00354938	0.00347543
GOTERM_MF_DIRECT	GO:0003723~RNA binding	6	19.3548	0.00262987	ENSBTAG00000046580, ENSBTAG00000012406, ENSBTAG00000007881, ENSBTAG00000003366, ENSBTAG00000017367, ENSBTAG00000020166	26	800	20220	5.83269	0.118738	0.0315585	0.030901
