# Supplementary material for: Examination of the lung and lymphoid tissue mRNA transcriptome response in dairy calves following experimental challenge with bovine alphaherpesvirus one (BoHV-1)
Source: PLoS One. 2025 May 2;20(5):e0319575. doi: 10.1371/journal.pone.0319575 (PMC12047826; doi:10.1371/journal.pone.0319575)
Supplement: S10 Table — (XLSX) [file pone.0319575.s010.xlsx]

## Sheet: darkmagenta
geneSymbol	moduleColor	GS.treatment	p.GS.treatment	MM.darkmagenta	p.MM.darkmagenta
ENSBTAG00000052369	darkmagenta	0.584565	0.0173986	0.946807	2.80572e-08
ENSBTAG00000030393	darkmagenta	0.600163	0.0139742	0.938895	7.24973e-08
ENSBTAG00000005932	darkmagenta	0.712465	0.00195461	0.929065	2.00587e-07
ENSBTAG00000005547	darkmagenta	0.400539	0.124196	0.928934	2.03139e-07
ENSBTAG00000011248	darkmagenta	0.425115	0.100696	0.927556	2.31501e-07
ENSBTAG00000015314	darkmagenta	0.599299	0.0141489	0.927223	2.38822e-07
ENSBTAG00000000405	darkmagenta	0.583252	0.0177141	0.926689	2.51004e-07
ENSBTAG00000052194	darkmagenta	0.329993	0.211947	0.926065	2.65896e-07
ENSBTAG00000016881	darkmagenta	0.573721	0.0201397	0.924792	2.98615e-07
ENSBTAG00000022731	darkmagenta	0.581692	0.0180949	0.924347	3.10828e-07
ENSBTAG00000000025	darkmagenta	0.474142	0.0635286	0.923053	3.48785e-07
ENSBTAG00000008634	darkmagenta	0.478323	0.0609085	0.91931	4.81483e-07
ENSBTAG00000013236	darkmagenta	0.482746	0.0582241	0.918072	5.33798e-07
ENSBTAG00000050012	darkmagenta	0.459635	0.0732611	0.916463	6.09024e-07
ENSBTAG00000012928	darkmagenta	0.60566	0.0129023	0.916295	6.17336e-07
ENSBTAG00000011382	darkmagenta	0.337442	0.20119	0.910772	9.51173e-07
ENSBTAG00000000859	darkmagenta	0.377784	0.149113	0.908892	1.09504e-06
ENSBTAG00000012955	darkmagenta	0.569053	0.0214176	0.905822	1.36946e-06
ENSBTAG00000018343	darkmagenta	0.481014	0.0592647	0.896848	2.52694e-06
ENSBTAG00000011636	darkmagenta	0.457034	0.0751139	0.890521	3.76729e-06
ENSBTAG00000026909	darkmagenta	0.398848	0.125941	0.888051	4.37425e-06
ENSBTAG00000005168	darkmagenta	0.45902	0.0736961	0.886513	4.79229e-06
ENSBTAG00000046185	darkmagenta	0.345914	0.189394	0.878838	7.41838e-06
ENSBTAG00000038842	darkmagenta	0.412903	0.111943	0.876358	8.49041e-06
ENSBTAG00000043550	darkmagenta	0.540134	0.0307844	0.874135	9.55963e-06
ENSBTAG00000020799	darkmagenta	0.530081	0.0346802	0.87151	1.09654e-05
ENSBTAG00000014975	darkmagenta	0.444845	0.0842535	0.868605	1.27208e-05
ENSBTAG00000008017	darkmagenta	0.271359	0.309329	0.867642	1.33522e-05
ENSBTAG00000011893	darkmagenta	0.321155	0.225179	0.865756	1.46655e-05
ENSBTAG00000006440	darkmagenta	0.594273	0.0151989	0.865468	1.48753e-05
ENSBTAG00000010998	darkmagenta	0.679537	0.00378447	0.860245	1.91407e-05
ENSBTAG00000001895	darkmagenta	0.436306	0.0911138	0.858468	2.08076e-05
ENSBTAG00000019585	darkmagenta	0.504473	0.0462873	0.856331	2.29714e-05
ENSBTAG00000004059	darkmagenta	0.513192	0.0420508	0.85565	2.36994e-05
ENSBTAG00000005093	darkmagenta	0.417159	0.107927	0.852823	2.69332e-05
ENSBTAG00000052949	darkmagenta	0.552543	0.0264454	0.852365	2.74895e-05
ENSBTAG00000002683	darkmagenta	0.481901	0.0587301	0.84721	3.44554e-05
ENSBTAG00000002378	darkmagenta	0.183834	0.495535	0.846162	3.60392e-05
ENSBTAG00000051982	darkmagenta	0.63136	0.00871444	0.843374	4.05488e-05
ENSBTAG00000008010	darkmagenta	0.416742	0.108317	0.84258	4.19177e-05
ENSBTAG00000032982	darkmagenta	0.735197	0.00117428	0.83963	4.73413e-05
ENSBTAG00000007872	darkmagenta	0.317075	0.231461	0.838981	4.86104e-05
ENSBTAG00000000387	darkmagenta	0.45063	0.0798212	0.83414	5.90029e-05
ENSBTAG00000014372	darkmagenta	0.474214	0.0634828	0.828229	7.41487e-05
ENSBTAG00000014453	darkmagenta	0.482103	0.0586089	0.822346	9.23144e-05
ENSBTAG00000000489	darkmagenta	0.501854	0.0476195	0.821855	9.39861e-05
ENSBTAG00000055019	darkmagenta	0.349236	0.184893	0.816165	0.000115253
ENSBTAG00000005694	darkmagenta	0.528019	0.0355231	0.81537	0.000118523
ENSBTAG00000008172	darkmagenta	0.735847	0.00115647	0.813766	0.000125346
ENSBTAG00000018203	darkmagenta	0.315065	0.234595	0.812102	0.000132775
ENSBTAG00000000343	darkmagenta	0.24905	0.352287	0.806749	0.000159188
ENSBTAG00000038748	darkmagenta	0.569176	0.0213834	0.805568	0.000165564
ENSBTAG00000054628	darkmagenta	0.404335	0.12034	0.803558	0.00017691
ENSBTAG00000001708	darkmagenta	0.195542	0.467978	0.80118	0.000191155
ENSBTAG00000008438	darkmagenta	0.725043	0.00148322	0.797291	0.000216498
ENSBTAG00000034609	darkmagenta	0.107712	0.691326	0.796414	0.000222585
ENSBTAG00000038148	darkmagenta	0.236501	0.377845	0.796264	0.000223638
ENSBTAG00000018922	darkmagenta	0.36304	0.166951	0.792541	0.000251177
ENSBTAG00000050586	darkmagenta	0.48311	0.0580073	0.789193	0.000278284
ENSBTAG00000011129	darkmagenta	0.0488317	0.857476	0.783548	0.000329453
ENSBTAG00000009462	darkmagenta	0.311895	0.239593	0.782945	0.000335345
ENSBTAG00000049864	darkmagenta	0.258953	0.332822	0.781756	0.000347233
ENSBTAG00000015952	darkmagenta	0.474008	0.0636136	0.779563	0.00037006
ENSBTAG00000053664	darkmagenta	0.305708	0.249538	0.775562	0.000414912
ENSBTAG00000031061	darkmagenta	0.583252	0.0177141	0.768978	0.000498427
ENSBTAG00000005197	darkmagenta	0.481955	0.0586975	0.768142	0.00050995
ENSBTAG00000046649	darkmagenta	0.170998	0.526604	0.767936	0.000512833
ENSBTAG00000015414	darkmagenta	0.319756	0.227321	0.764325	0.000565427
ENSBTAG00000007315	darkmagenta	0.388514	0.136975	0.762995	0.000585885
ENSBTAG00000017744	darkmagenta	-0.0496249	0.855183	0.762192	0.000598517
ENSBTAG00000009897	darkmagenta	0.423951	0.101733	0.759851	0.000636669
ENSBTAG00000051685	darkmagenta	0.221918	0.40878	0.755779	0.00070778
ENSBTAG00000003906	darkmagenta	0.610467	0.0120187	0.755573	0.000711542
ENSBTAG00000003923	darkmagenta	0.613871	0.0114221	0.753618	0.000748074
ENSBTAG00000003947	darkmagenta	0.30188	0.255818	0.752841	0.000763015
ENSBTAG00000001131	darkmagenta	0.280853	0.292029	0.741267	0.00101626
ENSBTAG00000020551	darkmagenta	0.267904	0.315771	0.738825	0.0010776
ENSBTAG00000015338	darkmagenta	0.381565	0.144756	0.737091	0.00112298
ENSBTAG00000018130	darkmagenta	0.557041	0.0249944	0.735816	0.00115731
ENSBTAG00000016839	darkmagenta	0.359553	0.17137	0.73578	0.0011583
ENSBTAG00000015190	darkmagenta	0.474802	0.0631094	0.734026	0.00120697
ENSBTAG00000005273	darkmagenta	0.565027	0.0225694	0.732709	0.00124463
ENSBTAG00000037775	darkmagenta	-0.0458951	0.865973	0.731421	0.00128236
ENSBTAG00000010389	darkmagenta	-0.0641583	0.813388	0.729285	0.00134698
ENSBTAG00000013072	darkmagenta	0.337754	0.200748	0.726927	0.00142141
ENSBTAG00000019025	darkmagenta	0.00939303	0.972459	0.722442	0.00157219
ENSBTAG00000002596	darkmagenta	0.324678	0.219843	0.718816	0.00170338
ENSBTAG00000043577	darkmagenta	0.0941714	0.728665	0.718189	0.00172697
ENSBTAG00000016606	darkmagenta	0.27057	0.310794	0.718116	0.0017297
ENSBTAG00000047138	darkmagenta	0.636787	0.00798685	0.717913	0.0017374
ENSBTAG00000021215	darkmagenta	0.253501	0.343461	0.710247	0.0020491
ENSBTAG00000021717	darkmagenta	0.149787	0.579794	0.709793	0.00206889
ENSBTAG00000053482	darkmagenta	0.0488628	0.857386	0.706831	0.00220186
ENSBTAG00000047731	darkmagenta	0.168404	0.532987	0.706618	0.00221171
ENSBTAG00000008886	darkmagenta	0.262837	0.325361	0.705743	0.00225243
ENSBTAG00000018294	darkmagenta	0.431537	0.0951142	0.693054	0.00291465
ENSBTAG00000018000	darkmagenta	0.704754	0.00229921	0.692574	0.00294247
ENSBTAG00000050536	darkmagenta	0.384588	0.141335	0.688053	0.00321532
ENSBTAG00000014705	darkmagenta	0.13894	0.607825	0.685729	0.00336329
ENSBTAG00000010114	darkmagenta	0.405753	0.118921	0.682631	0.00356899
ENSBTAG00000050153	darkmagenta	0.0581502	0.830615	0.681911	0.00361827
ENSBTAG00000000409	darkmagenta	0.285962	0.282963	0.675263	0.00409923
ENSBTAG00000048757	darkmagenta	0.134647	0.619066	0.674716	0.00414097
ENSBTAG00000015163	darkmagenta	0.53224	0.0338134	0.66405	0.00502578
ENSBTAG00000053442	darkmagenta	0.19827	0.461669	0.663477	0.0050773
ENSBTAG00000026283	darkmagenta	0.278388	0.296464	0.647015	0.00674702
ENSBTAG00000002447	darkmagenta	0.158061	0.558782	0.641991	0.00733528
ENSBTAG00000023600	darkmagenta	0.297356	0.263362	0.641981	0.00733655
ENSBTAG00000007269	darkmagenta	0.285173	0.284352	0.636662	0.00800317
ENSBTAG00000006409	darkmagenta	0.560162	0.024024	0.623132	0.00991662
ENSBTAG00000016204	darkmagenta	0.252033	0.346357	0.607782	0.0125061
ENSBTAG00000001323	darkmagenta	0.523089	0.0376021	0.60123	0.0137609
ENSBTAG00000020384	darkmagenta	0.535789	0.0324249	0.595176	0.0150059
ENSBTAG00000014598	darkmagenta	0.339077	0.198877	0.575779	0.0195954
ENSBTAG00000018332	darkmagenta	0.109386	0.686752	0.569692	0.0212391
ENSBTAG00000011392	darkmagenta	0.0764684	0.778347	0.560784	0.0238342
ENSBTAG00000006491	darkmagenta	-0.4061	0.118575	-0.522835	0.0377116
ENSBTAG00000037393	darkmagenta	-0.188877	0.483571	-0.539971	0.0308446
ENSBTAG00000048497	darkmagenta	-0.353735	0.178913	-0.543966	0.0293904
ENSBTAG00000012470	darkmagenta	-0.162823	0.546839	-0.557575	0.0248262
ENSBTAG00000046672	darkmagenta	-0.44099	0.0873026	-0.564485	0.022728
ENSBTAG00000011059	darkmagenta	-0.621966	0.0100969	-0.602014	0.0136058
ENSBTAG00000000973	darkmagenta	-0.339706	0.197992	-0.617062	0.0108843
ENSBTAG00000002107	darkmagenta	0.0193318	0.94335	-0.629623	0.00895808
ENSBTAG00000054245	darkmagenta	-0.155398	0.565508	-0.633417	0.00843276
ENSBTAG00000007499	darkmagenta	-0.244384	0.361673	-0.649098	0.00651441
ENSBTAG00000009390	darkmagenta	-0.522659	0.0377874	-0.671715	0.00437619
ENSBTAG00000007240	darkmagenta	-0.435763	0.091563	-0.682623	0.00356957
ENSBTAG00000011195	darkmagenta	-0.503823	0.0466153	-0.688887	0.00316348
ENSBTAG00000014001	darkmagenta	-0.403753	0.120925	-0.701607	0.00245325
ENSBTAG00000007039	darkmagenta	-0.51439	0.0414921	-0.717135	0.00176716

## Sheet: antiquewhite2
geneSymbol	moduleColor	GS.treatment	p.GS.treatment	MM.antiquewhite2	p.MM.antiquewhite2
ENSBTAG00000003094	antiquewhite2	0.489167	0.0544837	0.983855	7.34745e-12
ENSBTAG00000021183	antiquewhite2	0.413399	0.111469	0.983126	9.99061e-12
ENSBTAG00000023073	antiquewhite2	0.474736	0.0631513	0.977437	7.51992e-11
ENSBTAG00000022808	antiquewhite2	0.422104	0.103392	0.974262	1.87452e-10
ENSBTAG00000008650	antiquewhite2	0.411548	0.113243	0.971361	3.92799e-10
ENSBTAG00000000578	antiquewhite2	0.426673	0.0993214	0.967249	9.9377e-10
ENSBTAG00000005067	antiquewhite2	0.428642	0.097603	0.966388	1.18922e-09
ENSBTAG00000011137	antiquewhite2	0.431409	0.0952228	0.964237	1.82528e-09
ENSBTAG00000005015	antiquewhite2	0.570543	0.0210033	0.960302	3.75032e-09
ENSBTAG00000055247	antiquewhite2	0.410774	0.113989	0.957301	6.19642e-09
ENSBTAG00000005328	antiquewhite2	0.569014	0.0214287	0.95725	6.24815e-09
ENSBTAG00000053179	antiquewhite2	0.408548	0.116157	0.956569	6.96553e-09
ENSBTAG00000006391	antiquewhite2	0.617306	0.010844	0.953913	1.04802e-08
ENSBTAG00000023736	antiquewhite2	0.410051	0.114691	0.949643	1.92648e-08
ENSBTAG00000003275	antiquewhite2	0.294009	0.269032	0.947625	2.52278e-08
ENSBTAG00000019845	antiquewhite2	0.348932	0.185303	0.946394	2.95837e-08
ENSBTAG00000033174	antiquewhite2	0.414153	0.110752	0.945837	3.17565e-08
ENSBTAG00000015379	antiquewhite2	0.410631	0.114128	0.945395	3.35757e-08
ENSBTAG00000019130	antiquewhite2	0.305918	0.249197	0.945334	3.38348e-08
ENSBTAG00000013411	antiquewhite2	0.40248	0.122213	0.944856	3.59118e-08
ENSBTAG00000013212	antiquewhite2	0.459133	0.0736157	0.942929	4.544e-08
ENSBTAG00000019053	antiquewhite2	0.319805	0.227246	0.94174	5.23297e-08
ENSBTAG00000017907	antiquewhite2	0.376078	0.151109	0.941708	5.25221e-08
ENSBTAG00000020314	antiquewhite2	0.589577	0.0162342	0.94081	5.83151e-08
ENSBTAG00000017278	antiquewhite2	0.461868	0.0716967	0.94058	5.98857e-08
ENSBTAG00000007332	antiquewhite2	0.52678	0.0360371	0.938088	7.92982e-08
ENSBTAG00000047412	antiquewhite2	0.43216	0.0945846	0.93745	8.50556e-08
ENSBTAG00000021393	antiquewhite2	0.351873	0.181373	0.936415	9.51474e-08
ENSBTAG00000021133	antiquewhite2	0.554062	0.0259483	0.936295	9.6383e-08
ENSBTAG00000046875	antiquewhite2	0.271359	0.309329	0.93608	9.8617e-08
ENSBTAG00000049788	antiquewhite2	0.561512	0.0236132	0.93538	1.0623e-07
ENSBTAG00000009490	antiquewhite2	0.271229	0.309572	0.934754	1.13459e-07
ENSBTAG00000032260	antiquewhite2	0.436099	0.0912852	0.933204	1.33164e-07
ENSBTAG00000003329	antiquewhite2	0.552921	0.0263211	0.932667	1.40636e-07
ENSBTAG00000001827	antiquewhite2	0.480995	0.0592759	0.931332	1.60775e-07
ENSBTAG00000013284	antiquewhite2	0.322085	0.223763	0.930659	1.71828e-07
ENSBTAG00000042504	antiquewhite2	0.513111	0.0420885	0.929978	1.8366e-07
ENSBTAG00000025526	antiquewhite2	0.354297	0.178175	0.929334	1.95471e-07
ENSBTAG00000004933	antiquewhite2	0.458079	0.0743654	0.928198	2.17898e-07
ENSBTAG00000003100	antiquewhite2	0.502466	0.0473057	0.927237	2.38526e-07
ENSBTAG00000005257	antiquewhite2	0.507969	0.0445516	0.927103	2.41525e-07
ENSBTAG00000050909	antiquewhite2	0.272402	0.3074	0.926977	2.44386e-07
ENSBTAG00000010439	antiquewhite2	0.564728	0.0226567	0.924681	3.01644e-07
ENSBTAG00000000016	antiquewhite2	0.604987	0.01303	0.922911	3.53206e-07
ENSBTAG00000030282	antiquewhite2	0.290292	0.275414	0.922773	3.57503e-07
ENSBTAG00000049109	antiquewhite2	0.515805	0.0408397	0.922634	3.61904e-07
ENSBTAG00000011970	antiquewhite2	0.338055	0.20032	0.922573	3.63828e-07
ENSBTAG00000038084	antiquewhite2	0.41723	0.107862	0.921486	3.99946e-07
ENSBTAG00000048982	antiquewhite2	0.273155	0.306012	0.921041	4.15589e-07
ENSBTAG00000021780	antiquewhite2	0.295827	0.265944	0.918444	5.17601e-07
ENSBTAG00000004476	antiquewhite2	0.366424	0.162738	0.918044	5.35055e-07
ENSBTAG00000037600	antiquewhite2	0.453107	0.0779764	0.916799	5.92591e-07
ENSBTAG00000016958	antiquewhite2	0.354563	0.177827	0.916556	6.0444e-07
ENSBTAG00000004770	antiquewhite2	0.383498	0.142562	0.915947	6.34937e-07
ENSBTAG00000018834	antiquewhite2	0.562356	0.0233592	0.915278	6.69954e-07
ENSBTAG00000047543	antiquewhite2	0.618866	0.0105892	0.915068	6.81296e-07
ENSBTAG00000050263	antiquewhite2	0.508809	0.0441424	0.913782	7.542e-07
ENSBTAG00000004632	antiquewhite2	0.455913	0.0759233	0.912892	8.0848e-07
ENSBTAG00000006132	antiquewhite2	0.21606	0.421573	0.912051	8.62709e-07
ENSBTAG00000005208	antiquewhite2	0.442528	0.086077	0.908986	1.08738e-06
ENSBTAG00000046548	antiquewhite2	0.433945	0.0930786	0.9083	1.14394e-06
ENSBTAG00000039782	antiquewhite2	0.543753	0.0294666	0.908254	1.14788e-06
ENSBTAG00000004321	antiquewhite2	0.370258	0.158051	0.90753	1.21037e-06
ENSBTAG00000013160	antiquewhite2	0.357428	0.1741	0.907386	1.22315e-06
ENSBTAG00000049426	antiquewhite2	0.305484	0.249903	0.906922	1.26512e-06
ENSBTAG00000010138	antiquewhite2	0.286145	0.282642	0.906357	1.31783e-06
ENSBTAG00000009738	antiquewhite2	0.411713	0.113084	0.906351	1.31841e-06
ENSBTAG00000013150	antiquewhite2	0.600561	0.0138945	0.906063	1.34593e-06
ENSBTAG00000007480	antiquewhite2	0.379532	0.147088	0.905257	1.42576e-06
ENSBTAG00000049554	antiquewhite2	0.599099	0.0141897	0.903896	1.5696e-06
ENSBTAG00000021809	antiquewhite2	0.442165	0.0863648	0.903706	1.59066e-06
ENSBTAG00000001902	antiquewhite2	0.46868	0.0670743	0.90365	1.59685e-06
ENSBTAG00000017745	antiquewhite2	0.531186	0.0342346	0.903216	1.64602e-06
ENSBTAG00000002635	antiquewhite2	0.342111	0.194631	0.903001	1.67081e-06
ENSBTAG00000047632	antiquewhite2	0.365725	0.163602	0.900338	2.00487e-06
ENSBTAG00000016733	antiquewhite2	0.487735	0.0553019	0.898267	2.30231e-06
ENSBTAG00000051210	antiquewhite2	0.454819	0.0767191	0.898087	2.32978e-06
ENSBTAG00000000199	antiquewhite2	0.445927	0.0834111	0.895856	2.6946e-06
ENSBTAG00000021796	antiquewhite2	0.440632	0.0875899	0.89562	2.73595e-06
ENSBTAG00000007893	antiquewhite2	0.39636	0.12854	0.894997	2.84735e-06
ENSBTAG00000001301	antiquewhite2	0.195351	0.468422	0.894581	2.92394e-06
ENSBTAG00000012512	antiquewhite2	0.42479	0.100985	0.894125	3.00983e-06
ENSBTAG00000014122	antiquewhite2	0.347573	0.187137	0.893387	3.15358e-06
ENSBTAG00000015253	antiquewhite2	0.395953	0.128968	0.892914	3.24845e-06
ENSBTAG00000015751	antiquewhite2	0.415061	0.109894	0.891691	3.5055e-06
ENSBTAG00000009911	antiquewhite2	0.269981	0.311891	0.891265	3.59896e-06
ENSBTAG00000002103	antiquewhite2	0.210161	0.434662	0.889422	4.02783e-06
ENSBTAG00000003877	antiquewhite2	0.463095	0.0708472	0.888974	4.13836e-06
ENSBTAG00000013201	antiquewhite2	0.647065	0.00674133	0.888648	4.2205e-06
ENSBTAG00000013038	antiquewhite2	0.341514	0.195462	0.888164	4.34487e-06
ENSBTAG00000026320	antiquewhite2	0.282591	0.288926	0.883928	5.57101e-06
ENSBTAG00000024715	antiquewhite2	0.288177	0.279087	0.882461	6.05832e-06
ENSBTAG00000016469	antiquewhite2	0.584046	0.0175229	0.881471	6.40701e-06
ENSBTAG00000046984	antiquewhite2	0.236994	0.376822	0.879789	7.03877e-06
ENSBTAG00000046346	antiquewhite2	0.476755	0.0618817	0.878445	7.58038e-06
ENSBTAG00000005108	antiquewhite2	0.607019	0.0126474	0.87568	8.80522e-06
ENSBTAG00000001872	antiquewhite2	0.226904	0.398058	0.873393	9.94062e-06
ENSBTAG00000010810	antiquewhite2	0.242515	0.365473	0.872786	1.02619e-05
ENSBTAG00000003578	antiquewhite2	0.50072	0.0482056	0.871507	1.09673e-05
ENSBTAG00000014458	antiquewhite2	0.476563	0.0620012	0.869914	1.19028e-05
ENSBTAG00000003815	antiquewhite2	0.468333	0.0673047	0.866118	1.44053e-05
ENSBTAG00000016152	antiquewhite2	0.412923	0.111924	0.865842	1.46029e-05
ENSBTAG00000001579	antiquewhite2	0.360355	0.170347	0.861775	1.77967e-05
ENSBTAG00000004368	antiquewhite2	0.624979	0.0096359	0.861652	1.79014e-05
ENSBTAG00000016717	antiquewhite2	0.654813	0.00590892	0.861545	1.79932e-05
ENSBTAG00000011829	antiquewhite2	0.168453	0.532866	0.8602	1.9181e-05
ENSBTAG00000019208	antiquewhite2	0.532222	0.0338207	0.85347	2.61624e-05
ENSBTAG00000020116	antiquewhite2	0.649266	0.00649591	0.850685	2.96167e-05
ENSBTAG00000007014	antiquewhite2	0.318029	0.229982	0.850117	3.03656e-05
ENSBTAG00000005247	antiquewhite2	0.44873	0.0812581	0.848271	3.29128e-05
ENSBTAG00000009519	antiquewhite2	0.406716	0.117963	0.847878	3.34771e-05
ENSBTAG00000017439	antiquewhite2	0.517756	0.0399526	0.846761	3.51261e-05
ENSBTAG00000016823	antiquewhite2	0.525312	0.0366536	0.843946	3.95877e-05
ENSBTAG00000018802	antiquewhite2	0.414889	0.110056	0.841395	4.40297e-05
ENSBTAG00000017158	antiquewhite2	0.325596	0.218466	0.837832	5.09258e-05
ENSBTAG00000051158	antiquewhite2	0.465145	0.0694451	0.833736	5.99499e-05
ENSBTAG00000001144	antiquewhite2	0.313027	0.2378	0.833383	6.07843e-05
ENSBTAG00000013153	antiquewhite2	0.349522	0.184509	0.831716	6.48673e-05
ENSBTAG00000004631	antiquewhite2	0.5029	0.0470843	0.830395	6.82628e-05
ENSBTAG00000013982	antiquewhite2	0.515003	0.0412085	0.828907	7.22627e-05
ENSBTAG00000007485	antiquewhite2	0.540787	0.0305432	0.824031	8.67698e-05
ENSBTAG00000011455	antiquewhite2	0.370694	0.157523	0.821226	9.61643e-05
ENSBTAG00000000108	antiquewhite2	0.637322	0.00791782	0.820297	9.94531e-05
ENSBTAG00000037938	antiquewhite2	0.49992	0.0486221	0.813318	0.000127314
ENSBTAG00000020801	antiquewhite2	0.372933	0.154834	0.809273	0.000146238
ENSBTAG00000034373	antiquewhite2	0.40555	0.119123	0.808935	0.000147918
ENSBTAG00000019267	antiquewhite2	0.553758	0.0260473	0.806527	0.000160372
ENSBTAG00000005338	antiquewhite2	0.470903	0.0656144	0.804546	0.000171252
ENSBTAG00000009639	antiquewhite2	0.65147	0.00625738	0.801789	0.000187419
ENSBTAG00000031809	antiquewhite2	0.265415	0.320462	0.798967	0.000205256
ENSBTAG00000007024	antiquewhite2	0.327291	0.215938	0.793549	0.000243457
ENSBTAG00000020665	antiquewhite2	0.247308	0.355775	0.785486	0.000311074
ENSBTAG00000032764	antiquewhite2	0.314081	0.23614	0.784503	0.000320284
ENSBTAG00000024909	antiquewhite2	0.193502	0.472726	0.781779	0.000346992
ENSBTAG00000008759	antiquewhite2	0.300011	0.258918	0.777104	0.00039712
ENSBTAG00000019471	antiquewhite2	0.391485	0.133738	0.774196	0.000431216
ENSBTAG00000019230	antiquewhite2	0.456105	0.0757842	0.77366	0.000437753
ENSBTAG00000002018	antiquewhite2	0.230792	0.3898	0.766567	0.000532269
ENSBTAG00000008726	antiquewhite2	0.320586	0.226049	0.757662	0.000674129
ENSBTAG00000003316	antiquewhite2	0.617021	0.0108912	0.757629	0.000674702
ENSBTAG00000003063	antiquewhite2	0.621444	0.0101786	0.753371	0.000752806
ENSBTAG00000016805	antiquewhite2	0.31942	0.227837	0.743339	0.00096647
ENSBTAG00000000212	antiquewhite2	0.394229	0.130794	0.742272	0.000991842
ENSBTAG00000010399	antiquewhite2	0.58784	0.0166307	0.740818	0.0010273
ENSBTAG00000039594	antiquewhite2	0.268888	0.313929	0.733362	0.00122582
ENSBTAG00000005443	antiquewhite2	0.0274248	0.919694	0.728761	0.00136326
ENSBTAG00000008191	antiquewhite2	0.230505	0.390407	0.727482	0.00140359
ENSBTAG00000009097	antiquewhite2	0.220309	0.412273	0.720117	0.00165532
ENSBTAG00000030285	antiquewhite2	0.284735	0.285125	0.707762	0.00215934
ENSBTAG00000006936	antiquewhite2	0.226735	0.398419	0.704695	0.00230202
ENSBTAG00000050234	antiquewhite2	0.27636	0.300143	0.699205	0.00257638
ENSBTAG00000021897	antiquewhite2	0.337217	0.20151	0.697546	0.00266433
ENSBTAG00000020177	antiquewhite2	0.442171	0.08636	0.696115	0.00274211
ENSBTAG00000017029	antiquewhite2	0.470244	0.0660443	0.696057	0.00274527
ENSBTAG00000000625	antiquewhite2	0.311484	0.240246	0.692067	0.0029721
ENSBTAG00000031041	antiquewhite2	0.555207	0.0255783	0.678857	0.0038332
ENSBTAG00000019274	antiquewhite2	0.287438	0.280377	0.67792	0.0039012
ENSBTAG00000004124	antiquewhite2	0.32288	0.222557	0.670657	0.00446157
ENSBTAG00000004864	antiquewhite2	0.420283	0.105046	0.670616	0.00446494
ENSBTAG00000051720	antiquewhite2	0.321208	0.225099	0.66386	0.00504286
ENSBTAG00000020499	antiquewhite2	0.0578813	0.831388	0.663591	0.00506708
ENSBTAG00000015444	antiquewhite2	0.465036	0.0695191	0.655688	0.00582029
ENSBTAG00000046357	antiquewhite2	0.381623	0.14469	0.646215	0.00683813
ENSBTAG00000019964	antiquewhite2	0.460188	0.0728712	0.640577	0.00750803
ENSBTAG00000006511	antiquewhite2	0.169809	0.529527	0.627062	0.00932703
ENSBTAG00000013196	antiquewhite2	0.401076	0.123645	0.627019	0.0093334
ENSBTAG00000006916	antiquewhite2	0.151257	0.576036	0.624882	0.00965057
ENSBTAG00000026371	antiquewhite2	0.272184	0.307804	0.623678	0.00983297
ENSBTAG00000020338	antiquewhite2	0.0924856	0.733356	0.606509	0.0127427
ENSBTAG00000011563	antiquewhite2	0.434529	0.0925902	0.598957	0.0142186
ENSBTAG00000006860	antiquewhite2	0.0749	0.782791	0.523731	0.0373263
ENSBTAG00000000959	antiquewhite2	-0.0744383	0.7841	0.393513	0.131558
ENSBTAG00000047424	antiquewhite2	0.0552309	0.839013	0.329212	0.213096
ENSBTAG00000002419	antiquewhite2	0.11514	0.671116	0.297258	0.263528
ENSBTAG00000002746	antiquewhite2	-0.0344699	0.899153	0.193867	0.471873
ENSBTAG00000005444	antiquewhite2	-0.406536	0.118142	-0.610176	0.0120708
ENSBTAG00000020622	antiquewhite2	-0.413704	0.111179	-0.669053	0.00459366
ENSBTAG00000010790	antiquewhite2	-0.568824	0.021482	-0.670482	0.00447585

## Sheet: coral3
geneSymbol	moduleColor	GS.treatment	p.GS.treatment	MM.coral3	p.MM.coral3
ENSBTAG00000012988	coral3	0.57496	0.0198108	0.964632	1.69055e-09
ENSBTAG00000014831	coral3	0.549182	0.0275711	0.961462	3.05694e-09
ENSBTAG00000019437	coral3	0.758811	0.000654245	0.954951	8.95978e-09
ENSBTAG00000007732	coral3	0.689185	0.00314514	0.95227	1.33337e-08
ENSBTAG00000018904	coral3	0.676158	0.00403165	0.951945	1.39706e-08
ENSBTAG00000003572	coral3	0.544167	0.0293186	0.950825	1.63652e-08
ENSBTAG00000017710	coral3	0.678978	0.0038245	0.949902	1.85953e-08
ENSBTAG00000012016	coral3	0.586687	0.0168979	0.949656	1.92307e-08
ENSBTAG00000018453	coral3	0.688469	0.00318936	0.948882	2.13543e-08
ENSBTAG00000012159	coral3	0.666898	0.00477597	0.948679	2.19438e-08
ENSBTAG00000043970	coral3	0.76732	0.000521504	0.948061	2.38195e-08
ENSBTAG00000000205	coral3	0.610294	0.0120496	0.947585	2.53575e-08
ENSBTAG00000000342	coral3	0.805914	0.000163676	0.947565	2.54266e-08
ENSBTAG00000021199	coral3	0.548513	0.0277996	0.946477	2.92694e-08
ENSBTAG00000011689	coral3	0.709108	0.00209905	0.945595	3.27431e-08
ENSBTAG00000002226	coral3	0.757199	0.000682272	0.945466	3.32766e-08
ENSBTAG00000014365	coral3	0.540082	0.0308037	0.943002	4.50411e-08
ENSBTAG00000002559	coral3	0.550718	0.0270525	0.942018	5.06437e-08
ENSBTAG00000009483	coral3	0.688196	0.00320636	0.94123	5.55408e-08
ENSBTAG00000011885	coral3	0.560897	0.0237998	0.940426	6.09498e-08
ENSBTAG00000013065	coral3	0.763293	0.00058125	0.94039	6.12017e-08
ENSBTAG00000016103	coral3	0.491168	0.053355	0.939116	7.07264e-08
ENSBTAG00000003421	coral3	0.595832	0.0148669	0.938343	7.70937e-08
ENSBTAG00000033457	coral3	0.542899	0.0297735	0.937954	8.04846e-08
ENSBTAG00000020642	coral3	0.542183	0.030033	0.937598	8.36909e-08
ENSBTAG00000020126	coral3	0.633827	0.00837756	0.937307	8.63946e-08
ENSBTAG00000008827	coral3	0.792342	0.000252724	0.936692	9.23486e-08
ENSBTAG00000048237	coral3	0.693107	0.00291156	0.935468	1.05251e-07
ENSBTAG00000002398	coral3	0.61764	0.0107891	0.934917	1.11538e-07
ENSBTAG00000021424	coral3	0.596651	0.0146949	0.93301	1.35829e-07
ENSBTAG00000010193	coral3	0.553631	0.0260887	0.931957	1.51072e-07
ENSBTAG00000016037	coral3	0.68915	0.00314727	0.931842	1.52821e-07
ENSBTAG00000012977	coral3	0.583415	0.0176747	0.931679	1.55325e-07
ENSBTAG00000011843	coral3	0.644948	0.0069843	0.931268	1.61806e-07
ENSBTAG00000019001	coral3	0.430532	0.0959726	0.930929	1.67326e-07
ENSBTAG00000008446	coral3	0.63897	0.00770817	0.929233	1.97388e-07
ENSBTAG00000050219	coral3	0.600632	0.0138801	0.92885	2.0478e-07
ENSBTAG00000052094	coral3	0.707978	0.00214956	0.928689	2.07944e-07
ENSBTAG00000020815	coral3	0.563475	0.0230258	0.926949	2.45013e-07
ENSBTAG00000004237	coral3	0.564306	0.0227806	0.925117	2.89971e-07
ENSBTAG00000020773	coral3	0.543795	0.0294516	0.924791	2.98657e-07
ENSBTAG00000000392	coral3	0.60076	0.0138546	0.92422	3.14405e-07
ENSBTAG00000003580	coral3	0.449218	0.080887	0.923929	3.227e-07
ENSBTAG00000011083	coral3	0.643664	0.00713513	0.921862	3.87129e-07
ENSBTAG00000007166	coral3	0.579812	0.0185619	0.921725	3.91765e-07
ENSBTAG00000009661	coral3	0.602171	0.0135749	0.92162	3.95351e-07
ENSBTAG00000003062	coral3	0.500331	0.0484079	0.921195	4.1012e-07
ENSBTAG00000001299	coral3	0.642092	0.00732307	0.921194	4.10179e-07
ENSBTAG00000020617	coral3	0.593036	0.0154665	0.9206	4.31614e-07
ENSBTAG00000046111	coral3	0.69931	0.00257093	0.919761	4.63524e-07
ENSBTAG00000008744	coral3	0.721345	0.00161099	0.919695	4.66091e-07
ENSBTAG00000006525	coral3	0.629918	0.00891641	0.919578	4.70722e-07
ENSBTAG00000016956	coral3	0.579908	0.0185378	0.918913	4.97767e-07
ENSBTAG00000005916	coral3	0.651026	0.00630484	0.918191	5.28605e-07
ENSBTAG00000018966	coral3	0.740767	0.00102857	0.917834	5.44437e-07
ENSBTAG00000014159	coral3	0.513032	0.0421258	0.917361	5.66006e-07
ENSBTAG00000010993	coral3	0.814287	0.000123096	0.917211	5.72985e-07
ENSBTAG00000003733	coral3	0.733799	0.00121341	0.915776	6.4376e-07
ENSBTAG00000020429	coral3	0.699836	0.00254357	0.915434	6.61671e-07
ENSBTAG00000018031	coral3	0.502456	0.0473111	0.915414	6.62699e-07
ENSBTAG00000014549	coral3	0.576205	0.0194842	0.914946	6.87941e-07
ENSBTAG00000012107	coral3	0.498968	0.0491211	0.91469	7.02071e-07
ENSBTAG00000001298	coral3	0.590783	0.0159632	0.914528	7.11164e-07
ENSBTAG00000004806	coral3	0.804994	0.00016874	0.913675	7.60577e-07
ENSBTAG00000015144	coral3	0.536585	0.0321196	0.913592	7.65501e-07
ENSBTAG00000023147	coral3	0.551625	0.0267495	0.913309	7.82625e-07
ENSBTAG00000050822	coral3	0.63396	0.00835959	0.913308	7.82703e-07
ENSBTAG00000008313	coral3	0.583021	0.0177701	0.91292	8.0673e-07
ENSBTAG00000002477	coral3	0.602701	0.013471	0.912789	8.14959e-07
ENSBTAG00000013413	coral3	0.82231	9.24378e-05	0.912751	8.17346e-07
ENSBTAG00000047249	coral3	0.62089	0.0102657	0.912355	8.4278e-07
ENSBTAG00000008573	coral3	0.79438	0.000237243	0.912282	8.475e-07
ENSBTAG00000015527	coral3	0.7732	0.000443423	0.912043	8.63264e-07
ENSBTAG00000011488	coral3	0.662355	0.00517944	0.910903	9.41742e-07
ENSBTAG00000010919	coral3	0.663078	0.00511343	0.910583	9.64883e-07
ENSBTAG00000033344	coral3	0.609918	0.012117	0.910342	9.82549e-07
ENSBTAG00000023179	coral3	0.538788	0.0312856	0.910195	9.93537e-07
ENSBTAG00000051191	coral3	0.494479	0.0515263	0.908979	1.088e-06
ENSBTAG00000009687	coral3	0.855127	2.42717e-05	0.908916	1.09305e-06
ENSBTAG00000012550	coral3	0.525321	0.0366499	0.907355	1.22592e-06
ENSBTAG00000048859	coral3	0.551188	0.0268949	0.90724	1.23619e-06
ENSBTAG00000019810	coral3	0.492776	0.0524612	0.907112	1.24774e-06
ENSBTAG00000032253	coral3	0.616925	0.010907	0.906899	1.26719e-06
ENSBTAG00000006937	coral3	0.5569	0.0250389	0.90662	1.29307e-06
ENSBTAG00000009783	coral3	0.833485	6.05417e-05	0.905627	1.38866e-06
ENSBTAG00000008112	coral3	0.681432	0.00365131	0.905547	1.39657e-06
ENSBTAG00000001396	coral3	0.57994	0.0185298	0.904676	1.4858e-06
ENSBTAG00000016061	coral3	0.648944	0.00653143	0.904143	1.5427e-06
ENSBTAG00000046956	coral3	0.71915	0.00169093	0.904002	1.55796e-06
ENSBTAG00000001117	coral3	0.597526	0.0145128	0.903859	1.57375e-06
ENSBTAG00000003509	coral3	0.522857	0.0377021	0.903857	1.57395e-06
ENSBTAG00000019947	coral3	0.751327	0.000792843	0.903699	1.59144e-06
ENSBTAG00000021497	coral3	0.488743	0.0547251	0.903541	1.60906e-06
ENSBTAG00000007678	coral3	0.69503	0.00280228	0.903462	1.61796e-06
ENSBTAG00000003840	coral3	0.718881	0.00170095	0.903384	1.62685e-06
ENSBTAG00000030333	coral3	0.825843	8.11194e-05	0.903041	1.66619e-06
ENSBTAG00000019095	coral3	0.687182	0.00327015	0.9028	1.69424e-06
ENSBTAG00000012704	coral3	0.451951	0.0788333	0.902759	1.69905e-06
ENSBTAG00000038889	coral3	0.60383	0.0132517	0.902702	1.70578e-06
ENSBTAG00000022635	coral3	0.663192	0.00510313	0.902603	1.71748e-06
ENSBTAG00000050748	coral3	0.495789	0.0508156	0.902453	1.73537e-06
ENSBTAG00000004015	coral3	0.494408	0.0515651	0.902234	1.76173e-06
ENSBTAG00000000880	coral3	0.646192	0.00684077	0.901377	1.86834e-06
ENSBTAG00000005021	coral3	0.72908	0.00135333	0.901336	1.87356e-06
ENSBTAG00000021654	coral3	0.60222	0.0135652	0.901177	1.89407e-06
ENSBTAG00000003876	coral3	0.489749	0.0541536	0.900117	2.03495e-06
ENSBTAG00000014668	coral3	0.467026	0.0681761	0.900021	2.04814e-06
ENSBTAG00000039849	coral3	0.740454	0.00103635	0.899973	2.05479e-06
ENSBTAG00000019390	coral3	0.577198	0.019227	0.899959	2.05673e-06
ENSBTAG00000020886	coral3	0.5576	0.0248184	0.899871	2.06889e-06
ENSBTAG00000033313	coral3	0.832681	6.24761e-05	0.899853	2.07151e-06
ENSBTAG00000042625	coral3	0.598049	0.0144047	0.899808	2.07768e-06
ENSBTAG00000039601	coral3	0.566833	0.022047	0.898717	2.23474e-06
ENSBTAG00000002650	coral3	0.616791	0.0109293	0.898705	2.23648e-06
ENSBTAG00000036101	coral3	0.771305	0.00046746	0.89843	2.27759e-06
ENSBTAG00000006610	coral3	0.506502	0.0452739	0.898411	2.28042e-06
ENSBTAG00000005564	coral3	0.642349	0.00729215	0.898239	2.30651e-06
ENSBTAG00000010451	coral3	0.523339	0.0374943	0.898229	2.30806e-06
ENSBTAG00000025634	coral3	0.580796	0.0183163	0.89822	2.30939e-06
ENSBTAG00000038115	coral3	0.521555	0.038267	0.897956	2.35e-06
ENSBTAG00000012501	coral3	0.579741	0.0185798	0.897747	2.38262e-06
ENSBTAG00000017284	coral3	0.48994	0.0540456	0.897432	2.43226e-06
ENSBTAG00000003695	coral3	0.739127	0.00106984	0.897396	2.43799e-06
ENSBTAG00000049452	coral3	0.579651	0.0186024	0.897211	2.4677e-06
ENSBTAG00000002058	coral3	0.489111	0.0545157	0.897181	2.47258e-06
ENSBTAG00000011551	coral3	0.697755	0.00265312	0.896974	2.50627e-06
ENSBTAG00000007075	coral3	0.641462	0.00739951	0.896329	2.61344e-06
ENSBTAG00000007791	coral3	0.808775	0.000148718	0.89628	2.62179e-06
ENSBTAG00000048950	coral3	0.652994	0.0060965	0.896191	2.63692e-06
ENSBTAG00000007362	coral3	0.637874	0.00784718	0.896129	2.64752e-06
ENSBTAG00000039559	coral3	0.774006	0.000433524	0.896086	2.65498e-06
ENSBTAG00000007304	coral3	0.704354	0.00231833	0.895888	2.68909e-06
ENSBTAG00000000372	coral3	0.570612	0.0209842	0.895288	2.79478e-06
ENSBTAG00000010718	coral3	0.355162	0.177042	0.894704	2.90115e-06
ENSBTAG00000017565	coral3	0.556863	0.0250507	0.894657	2.9099e-06
ENSBTAG00000001659	coral3	0.70249	0.00240923	0.894483	2.94229e-06
ENSBTAG00000013784	coral3	0.497722	0.0497801	0.8943	2.97662e-06
ENSBTAG00000017868	coral3	0.558557	0.0245194	0.894211	2.99355e-06
ENSBTAG00000012683	coral3	0.484692	0.0570711	0.894199	2.99575e-06
ENSBTAG00000019457	coral3	0.490387	0.0537938	0.89331	3.16884e-06
ENSBTAG00000011803	coral3	0.589281	0.0163012	0.893143	3.20217e-06
ENSBTAG00000012605	coral3	0.486232	0.0561707	0.892851	3.26127e-06
ENSBTAG00000054698	coral3	0.725589	0.0014651	0.892797	3.2724e-06
ENSBTAG00000050055	coral3	0.457362	0.074879	0.892736	3.28493e-06
ENSBTAG00000020900	coral3	0.52129	0.0383829	0.892563	3.32069e-06
ENSBTAG00000050811	coral3	0.674362	0.00416822	0.891517	3.54351e-06
ENSBTAG00000002474	coral3	0.70376	0.00234699	0.891387	3.57196e-06
ENSBTAG00000007476	coral3	0.593885	0.0152825	0.89137	3.57563e-06
ENSBTAG00000049393	coral3	0.493213	0.0522199	0.891066	3.64344e-06
ENSBTAG00000001836	coral3	0.725756	0.0014596	0.890825	3.69773e-06
ENSBTAG00000040151	coral3	0.51418	0.0415896	0.89077	3.71027e-06
ENSBTAG00000003878	coral3	0.464842	0.0696506	0.88971	3.95809e-06
ENSBTAG00000039138	coral3	0.891338	3.58287e-06	0.889536	4.00021e-06
ENSBTAG00000052306	coral3	0.571216	0.020818	0.889394	4.03482e-06
ENSBTAG00000048928	coral3	0.568587	0.0215487	0.889211	4.07962e-06
ENSBTAG00000009124	coral3	0.602502	0.01351	0.889161	4.09191e-06
ENSBTAG00000047062	coral3	0.727732	0.00139564	0.889001	4.13176e-06
ENSBTAG00000019745	coral3	0.404169	0.120507	0.888732	4.19914e-06
ENSBTAG00000013669	coral3	0.699226	0.00257531	0.888474	4.26481e-06
ENSBTAG00000004768	coral3	0.519756	0.0390585	0.888001	4.38728e-06
ENSBTAG00000052862	coral3	0.656386	0.00575039	0.887993	4.38942e-06
ENSBTAG00000021170	coral3	0.660769	0.00532648	0.887833	4.43155e-06
ENSBTAG00000051176	coral3	0.789585	0.000274988	0.8877	4.46679e-06
ENSBTAG00000016591	coral3	0.504635	0.0462056	0.887348	4.56121e-06
ENSBTAG00000001086	coral3	0.582152	0.0179818	0.887189	4.60456e-06
ENSBTAG00000014211	coral3	0.499213	0.0489924	0.886949	4.67045e-06
ENSBTAG00000018523	coral3	0.548438	0.0278252	0.886121	4.90398e-06
ENSBTAG00000015655	coral3	0.748031	0.000861075	0.885759	5.00916e-06
ENSBTAG00000009345	coral3	0.528424	0.0353563	0.885224	5.16826e-06
ENSBTAG00000015519	coral3	0.818649	0.000105526	0.885075	5.21323e-06
ENSBTAG00000013792	coral3	0.546948	0.0283395	0.884711	5.32453e-06
ENSBTAG00000006572	coral3	0.474243	0.0634641	0.884605	5.35725e-06
ENSBTAG00000026243	coral3	0.735343	0.00117026	0.884438	5.40945e-06
ENSBTAG00000026953	coral3	0.547856	0.0280253	0.883959	5.56112e-06
ENSBTAG00000031767	coral3	0.438503	0.0893122	0.88365	5.66077e-06
ENSBTAG00000002178	coral3	0.475524	0.0626536	0.883062	5.8544e-06
ENSBTAG00000020657	coral3	0.774825	0.000423638	0.882136	6.17098e-06
ENSBTAG00000004104	coral3	0.690631	0.00305733	0.881803	6.28846e-06
ENSBTAG00000044880	coral3	0.627178	0.00931014	0.881623	6.35254e-06
ENSBTAG00000046192	coral3	0.422577	0.102965	0.881003	6.57785e-06
ENSBTAG00000017622	coral3	0.417443	0.107664	0.88075	6.67164e-06
ENSBTAG00000049493	coral3	0.461913	0.0716651	0.879622	7.10398e-06
ENSBTAG00000012522	coral3	0.552279	0.0265328	0.879553	7.13149e-06
ENSBTAG00000006707	coral3	0.726041	0.00145021	0.879342	7.21487e-06
ENSBTAG00000014355	coral3	0.545584	0.0288165	0.87893	7.38101e-06
ENSBTAG00000025257	coral3	0.638182	0.00780792	0.878906	7.39062e-06
ENSBTAG00000055124	coral3	0.370038	0.158317	0.878839	7.41793e-06
ENSBTAG00000014463	coral3	0.800266	0.000196877	0.878826	7.4231e-06
ENSBTAG00000006775	coral3	0.744168	0.00094711	0.878764	7.44872e-06
ENSBTAG00000012525	coral3	0.433096	0.0937928	0.878571	7.5278e-06
ENSBTAG00000006697	coral3	0.421891	0.103584	0.878254	7.66001e-06
ENSBTAG00000021902	coral3	0.675871	0.00405322	0.877917	7.80224e-06
ENSBTAG00000052721	coral3	0.461415	0.0720117	0.877906	7.80699e-06
ENSBTAG00000010387	coral3	0.784537	0.00031996	0.87703	8.18802e-06
ENSBTAG00000002730	coral3	0.456934	0.0751862	0.876967	8.21574e-06
ENSBTAG00000012225	coral3	0.489967	0.0540303	0.876225	8.55165e-06
ENSBTAG00000032047	coral3	0.347281	0.187533	0.876048	8.63313e-06
ENSBTAG00000046010	coral3	0.565341	0.0224779	0.875828	8.7355e-06
ENSBTAG00000013645	coral3	0.854274	2.52299e-05	0.875775	8.7604e-06
ENSBTAG00000054951	coral3	0.528707	0.0352403	0.875598	8.84406e-06
ENSBTAG00000004066	coral3	0.533208	0.0334306	0.875158	9.05409e-06
ENSBTAG00000012654	coral3	0.530399	0.0345512	0.875043	9.10988e-06
ENSBTAG00000004106	coral3	0.731546	0.00127866	0.874857	9.20059e-06
ENSBTAG00000002836	coral3	0.744916	0.000929921	0.874839	9.20949e-06
ENSBTAG00000019315	coral3	0.45093	0.0795966	0.874835	9.21111e-06
ENSBTAG00000012279	coral3	0.639089	0.00769324	0.874676	9.28932e-06
ENSBTAG00000008833	coral3	0.762442	0.000594568	0.874554	9.34989e-06
ENSBTAG00000018945	coral3	0.835165	5.66606e-05	0.874504	9.37442e-06
ENSBTAG00000014904	coral3	0.59231	0.0156252	0.87421	9.52182e-06
ENSBTAG00000009125	coral3	0.365112	0.164363	0.874009	9.62345e-06
ENSBTAG00000011108	coral3	0.412333	0.112488	0.873079	1.01056e-05
ENSBTAG00000018142	coral3	0.669186	0.00458259	0.873043	1.01248e-05
ENSBTAG00000015238	coral3	0.691973	0.00297759	0.872764	1.02736e-05
ENSBTAG00000001356	coral3	0.576834	0.019321	0.872699	1.03086e-05
ENSBTAG00000002743	coral3	0.903598	1.60269e-06	0.872038	1.06694e-05
ENSBTAG00000007319	coral3	0.585024	0.0172892	0.871854	1.07718e-05
ENSBTAG00000007137	coral3	0.647837	0.00665452	0.871694	1.08615e-05
ENSBTAG00000016600	coral3	0.656907	0.00569861	0.871516	1.09625e-05
ENSBTAG00000002669	coral3	0.583346	0.0176913	0.871382	1.10386e-05
ENSBTAG00000006833	coral3	0.811174	0.00013707	0.871283	1.10948e-05
ENSBTAG00000022379	coral3	0.555914	0.0253521	0.871184	1.11519e-05
ENSBTAG00000050871	coral3	0.49915	0.0490256	0.871158	1.11666e-05
ENSBTAG00000013093	coral3	0.505463	0.0457908	0.871108	1.11954e-05
ENSBTAG00000039855	coral3	0.473603	0.0638722	0.870346	1.16427e-05
ENSBTAG00000013208	coral3	0.493409	0.0521119	0.869946	1.1883e-05
ENSBTAG00000007821	coral3	0.614448	0.0113235	0.86979	1.19781e-05
ENSBTAG00000033748	coral3	0.816178	0.000115201	0.869485	1.21654e-05
ENSBTAG00000015796	coral3	0.571263	0.0208052	0.869478	1.21702e-05
ENSBTAG00000007473	coral3	0.487508	0.0554325	0.869366	1.22393e-05
ENSBTAG00000003773	coral3	0.533371	0.0333662	0.869365	1.224e-05
ENSBTAG00000017851	coral3	0.78283	0.000336482	0.868899	1.25331e-05
ENSBTAG00000048620	coral3	0.820103	0.000100155	0.868642	1.26971e-05
ENSBTAG00000034430	coral3	0.549987	0.0272984	0.868288	1.29256e-05
ENSBTAG00000032808	coral3	0.564678	0.0226714	0.868182	1.2995e-05
ENSBTAG00000021313	coral3	0.677037	0.00396612	0.868029	1.30951e-05
ENSBTAG00000006086	coral3	0.600379	0.0139308	0.867834	1.32239e-05
ENSBTAG00000010196	coral3	0.685031	0.00340876	0.867691	1.33193e-05
ENSBTAG00000017527	coral3	0.411186	0.113592	0.867648	1.33481e-05
ENSBTAG00000039556	coral3	0.5614	0.0236473	0.867404	1.35122e-05
ENSBTAG00000021830	coral3	0.395044	0.129929	0.867274	1.36001e-05
ENSBTAG00000005384	coral3	0.53151	0.0341047	0.867126	1.37011e-05
ENSBTAG00000005345	coral3	0.526688	0.0360756	0.866911	1.38486e-05
ENSBTAG00000005534	coral3	0.528984	0.0351266	0.866835	1.39017e-05
ENSBTAG00000003861	coral3	0.625894	0.00949931	0.866831	1.39041e-05
ENSBTAG00000018775	coral3	0.357535	0.173961	0.866512	1.41263e-05
ENSBTAG00000014217	coral3	0.62437	0.00972782	0.866397	1.42075e-05
ENSBTAG00000000905	coral3	0.750583	0.000807849	0.866164	1.43725e-05
ENSBTAG00000011337	coral3	0.532487	0.0337156	0.866018	1.44766e-05
ENSBTAG00000046569	coral3	0.517807	0.0399299	0.865798	1.4635e-05
ENSBTAG00000013984	coral3	0.502579	0.0472481	0.865571	1.47998e-05
ENSBTAG00000027409	coral3	0.505376	0.0458344	0.865551	1.48143e-05
ENSBTAG00000018837	coral3	0.537259	0.0318627	0.865493	1.48569e-05
ENSBTAG00000000030	coral3	0.591069	0.0158994	0.865302	1.49971e-05
ENSBTAG00000011959	coral3	0.641964	0.00733856	0.864744	1.54139e-05
ENSBTAG00000048926	coral3	0.810766	0.000138996	0.864684	1.54586e-05
ENSBTAG00000009886	coral3	0.880479	6.7735e-06	0.864587	1.55327e-05
ENSBTAG00000002326	coral3	0.714126	0.00188616	0.864355	1.57099e-05
ENSBTAG00000015224	coral3	0.648319	0.00660062	0.864188	1.58384e-05
ENSBTAG00000003653	coral3	0.660625	0.00533999	0.863339	1.65057e-05
ENSBTAG00000049981	coral3	0.627861	0.0092107	0.863137	1.66674e-05
ENSBTAG00000007739	coral3	0.56888	0.0214662	0.862963	1.68082e-05
ENSBTAG00000011019	coral3	0.413505	0.111369	0.862866	1.68873e-05
ENSBTAG00000001123	coral3	0.788942	0.000280404	0.862816	1.69282e-05
ENSBTAG00000000737	coral3	0.64812	0.00662279	0.862696	1.70262e-05
ENSBTAG00000002830	coral3	0.421549	0.103894	0.862346	1.73154e-05
ENSBTAG00000006486	coral3	0.39304	0.132064	0.862333	1.73266e-05
ENSBTAG00000015301	coral3	0.663477	0.00507733	0.86212	1.75047e-05
ENSBTAG00000019279	coral3	0.445087	0.0840647	0.861354	1.8158e-05
ENSBTAG00000019729	coral3	0.718038	0.00173268	0.860724	1.87106e-05
ENSBTAG00000008761	coral3	0.890231	3.83454e-06	0.860679	1.87512e-05
ENSBTAG00000055252	coral3	0.507553	0.0447555	0.860582	1.88369e-05
ENSBTAG00000025898	coral3	0.876859	8.26392e-06	0.860519	1.88935e-05
ENSBTAG00000013187	coral3	0.73842	0.00108806	0.860376	1.90218e-05
ENSBTAG00000015648	coral3	0.73746	0.00111318	0.860299	1.90919e-05
ENSBTAG00000025593	coral3	0.401656	0.123053	0.860083	1.92877e-05
ENSBTAG00000034519	coral3	0.673863	0.00420682	0.860039	1.93275e-05
ENSBTAG00000006291	coral3	0.64118	0.00743401	0.859387	1.9931e-05
ENSBTAG00000050174	coral3	0.881654	6.3415e-06	0.859117	2.01852e-05
ENSBTAG00000020764	coral3	0.716427	0.0017946	0.858906	2.03857e-05
ENSBTAG00000008887	coral3	0.875478	8.90082e-06	0.858741	2.05437e-05
ENSBTAG00000002663	coral3	0.327876	0.215069	0.858652	2.06288e-05
ENSBTAG00000049416	coral3	0.877107	8.15385e-06	0.85864	2.06411e-05
ENSBTAG00000001792	coral3	0.529582	0.0348826	0.8586	2.06797e-05
ENSBTAG00000007142	coral3	0.463789	0.0703704	0.858411	2.08629e-05
ENSBTAG00000005846	coral3	0.481958	0.058696	0.858261	2.10091e-05
ENSBTAG00000033446	coral3	0.507596	0.0447345	0.858096	2.11708e-05
ENSBTAG00000013879	coral3	0.69526	0.00278943	0.857371	2.18956e-05
ENSBTAG00000005445	coral3	0.535163	0.0326668	0.85709	2.21827e-05
ENSBTAG00000005312	coral3	0.843974	3.95405e-05	0.856999	2.22756e-05
ENSBTAG00000016708	coral3	0.703935	0.00233853	0.856619	2.26697e-05
ENSBTAG00000008794	coral3	0.428064	0.0981046	0.856579	2.2711e-05
ENSBTAG00000049467	coral3	0.485567	0.0565578	0.856179	2.31328e-05
ENSBTAG00000002719	coral3	0.685906	0.00335184	0.855442	2.39262e-05
ENSBTAG00000017996	coral3	0.417333	0.107766	0.854701	2.47469e-05
ENSBTAG00000044631	coral3	0.917953	5.39086e-07	0.854502	2.49709e-05
ENSBTAG00000002286	coral3	0.901789	1.81653e-06	0.854409	2.50767e-05
ENSBTAG00000010361	coral3	0.461733	0.0717903	0.853429	2.62105e-05
ENSBTAG00000015156	coral3	0.498253	0.0494988	0.853332	2.63248e-05
ENSBTAG00000005038	coral3	0.440849	0.0874163	0.852773	2.69936e-05
ENSBTAG00000048155	coral3	0.447492	0.0822038	0.852751	2.70203e-05
ENSBTAG00000002094	coral3	0.590916	0.0159336	0.852524	2.7295e-05
ENSBTAG00000000945	coral3	0.466453	0.0685605	0.852227	2.76602e-05
ENSBTAG00000013560	coral3	0.335265	0.204297	0.852187	2.77094e-05
ENSBTAG00000018019	coral3	0.836599	5.35135e-05	0.852132	2.77774e-05
ENSBTAG00000004287	coral3	0.660846	0.0053193	0.85163	2.84039e-05
ENSBTAG00000022825	coral3	0.536161	0.0322819	0.851504	2.85638e-05
ENSBTAG00000055033	coral3	0.496016	0.0506931	0.85126	2.88734e-05
ENSBTAG00000006549	coral3	0.616793	0.0109289	0.85103	2.91694e-05
ENSBTAG00000050772	coral3	0.631018	0.00876209	0.851019	2.91838e-05
ENSBTAG00000014655	coral3	0.813244	0.000127642	0.85094	2.92851e-05
ENSBTAG00000020550	coral3	0.622682	0.00998593	0.850856	2.93945e-05
ENSBTAG00000006757	coral3	0.758285	0.000663288	0.850727	2.9562e-05
ENSBTAG00000021869	coral3	0.741631	0.00100735	0.850722	2.95687e-05
ENSBTAG00000019340	coral3	0.400197	0.124548	0.850525	2.98267e-05
ENSBTAG00000020440	coral3	0.582882	0.0178038	0.850239	3.02041e-05
ENSBTAG00000032089	coral3	0.692183	0.0029653	0.850158	3.03117e-05
ENSBTAG00000009112	coral3	0.536241	0.0322513	0.850085	3.04086e-05
ENSBTAG00000013036	coral3	0.49261	0.0525529	0.849861	3.07089e-05
ENSBTAG00000037581	coral3	0.556765	0.0250815	0.849673	3.09636e-05
ENSBTAG00000012054	coral3	0.387496	0.138097	0.849601	3.10605e-05
ENSBTAG00000016391	coral3	0.405696	0.118978	0.849316	3.14495e-05
ENSBTAG00000010508	coral3	0.498286	0.049481	0.849276	3.15048e-05
ENSBTAG00000009649	coral3	0.600825	0.0138416	0.849182	3.16346e-05
ENSBTAG00000012844	coral3	0.574961	0.0198106	0.84894	3.19695e-05
ENSBTAG00000004490	coral3	0.573249	0.0202663	0.84834	3.28145e-05
ENSBTAG00000018913	coral3	0.362963	0.167049	0.848182	3.30404e-05
ENSBTAG00000050515	coral3	0.478243	0.0609578	0.847933	3.33986e-05
ENSBTAG00000002786	coral3	0.674073	0.00419048	0.847711	3.37201e-05
ENSBTAG00000014161	coral3	0.873964	9.64645e-06	0.847677	3.37687e-05
ENSBTAG00000010932	coral3	0.551537	0.0267785	0.84726	3.43822e-05
ENSBTAG00000001333	coral3	0.611705	0.0117989	0.847213	3.44519e-05
ENSBTAG00000016471	coral3	0.385075	0.140789	0.847078	3.46517e-05
ENSBTAG00000051624	coral3	0.688658	0.00317764	0.846947	3.48478e-05
ENSBTAG00000002136	coral3	0.633433	0.00843064	0.846707	3.52084e-05
ENSBTAG00000006590	coral3	0.627559	0.0092546	0.846596	3.53758e-05
ENSBTAG00000003719	coral3	0.64045	0.00752365	0.846487	3.55409e-05
ENSBTAG00000027789	coral3	0.47277	0.0644056	0.845878	3.64775e-05
ENSBTAG00000014742	coral3	0.721711	0.00159796	0.845739	3.66953e-05
ENSBTAG00000021920	coral3	0.672055	0.00434898	0.845467	3.71217e-05
ENSBTAG00000016844	coral3	0.539499	0.03102	0.845304	3.7379e-05
ENSBTAG00000008576	coral3	0.580103	0.018489	0.844872	3.80699e-05
ENSBTAG00000020726	coral3	0.51233	0.0424562	0.844856	3.80964e-05
ENSBTAG00000018918	coral3	0.68531	0.00339054	0.844804	3.81798e-05
ENSBTAG00000005812	coral3	0.691021	0.00303401	0.84431	3.8985e-05
ENSBTAG00000043377	coral3	0.551228	0.0268818	0.844063	3.93927e-05
ENSBTAG00000011544	coral3	0.538297	0.03147	0.844054	3.94082e-05
ENSBTAG00000054224	coral3	0.384096	0.141888	0.844033	3.94429e-05
ENSBTAG00000017095	coral3	0.60254	0.0135025	0.84287	4.14133e-05
ENSBTAG00000008611	coral3	0.817062	0.000111658	0.842681	4.17416e-05
ENSBTAG00000017225	coral3	0.633307	0.0084477	0.842566	4.19417e-05
ENSBTAG00000006646	coral3	0.781618	0.000348633	0.842389	4.22516e-05
ENSBTAG00000021181	coral3	0.3498	0.184136	0.842337	4.23432e-05
ENSBTAG00000030453	coral3	0.54332	0.0296221	0.842061	4.28321e-05
ENSBTAG00000006434	coral3	0.451172	0.0794153	0.841864	4.31825e-05
ENSBTAG00000031632	coral3	0.549076	0.0276072	0.841812	4.3276e-05
ENSBTAG00000021568	coral3	0.864909	1.52891e-05	0.841811	4.32782e-05
ENSBTAG00000037913	coral3	0.640346	0.00753661	0.841698	4.34815e-05
ENSBTAG00000000590	coral3	0.430538	0.0959681	0.841527	4.37908e-05
ENSBTAG00000003642	coral3	0.633592	0.00840911	0.841281	4.4238e-05
ENSBTAG00000052619	coral3	0.889034	4.12346e-06	0.841265	4.42674e-05
ENSBTAG00000017404	coral3	0.702207	0.00242326	0.841061	4.46414e-05
ENSBTAG00000006166	coral3	0.52141	0.0383304	0.840728	4.52581e-05
ENSBTAG00000000837	coral3	0.574999	0.0198004	0.840653	4.53978e-05
ENSBTAG00000013579	coral3	0.57496	0.0198108	0.840644	4.5415e-05
ENSBTAG00000017788	coral3	0.794172	0.000238785	0.840225	4.6202e-05
ENSBTAG00000004515	coral3	0.595315	0.0149764	0.840042	4.65513e-05
ENSBTAG00000012030	coral3	0.536714	0.0320703	0.83984	4.69371e-05
ENSBTAG00000043951	coral3	0.655956	0.00579333	0.839714	4.71793e-05
ENSBTAG00000021210	coral3	0.787149	0.000295991	0.83963	4.73409e-05
ENSBTAG00000002430	coral3	0.413799	0.111089	0.839608	4.73833e-05
ENSBTAG00000017941	coral3	0.480225	0.0597429	0.839162	4.82541e-05
ENSBTAG00000052945	coral3	0.742986	0.000974793	0.839133	4.831e-05
ENSBTAG00000021216	coral3	0.701479	0.00245972	0.83901	4.85536e-05
ENSBTAG00000019700	coral3	0.599395	0.0141294	0.838984	4.86053e-05
ENSBTAG00000053850	coral3	0.601148	0.0137773	0.83897	4.86316e-05
ENSBTAG00000004440	coral3	0.342322	0.194339	0.838907	4.87574e-05
ENSBTAG00000014689	coral3	0.514368	0.0415022	0.838682	4.92052e-05
ENSBTAG00000011692	coral3	0.622391	0.010031	0.838621	4.93256e-05
ENSBTAG00000011927	coral3	0.628377	0.00913617	0.838601	4.93673e-05
ENSBTAG00000054411	coral3	0.522655	0.0377892	0.838099	5.03814e-05
ENSBTAG00000007114	coral3	0.405319	0.119354	0.838072	5.04357e-05
ENSBTAG00000009182	coral3	0.671953	0.00435715	0.837863	5.08631e-05
ENSBTAG00000003766	coral3	0.594259	0.0152021	0.83782	5.0951e-05
ENSBTAG00000039153	coral3	0.46562	0.069123	0.837537	5.15369e-05
ENSBTAG00000032166	coral3	0.940687	5.91514e-08	0.837511	5.15902e-05
ENSBTAG00000005299	coral3	0.444316	0.0846672	0.837509	5.15936e-05
ENSBTAG00000046869	coral3	0.744106	0.000948557	0.837066	5.25206e-05
ENSBTAG00000017212	coral3	0.399057	0.125725	0.836855	5.29684e-05
ENSBTAG00000002922	coral3	0.767799	0.000514743	0.836594	5.35242e-05
ENSBTAG00000008016	coral3	0.483782	0.0576078	0.836529	5.36648e-05
ENSBTAG00000019082	coral3	0.623512	0.00985837	0.836462	5.38087e-05
ENSBTAG00000040253	coral3	0.346692	0.188333	0.836315	5.41262e-05
ENSBTAG00000005141	coral3	0.555117	0.0256073	0.836277	5.42074e-05
ENSBTAG00000054090	coral3	0.82434	8.57856e-05	0.83601	5.4788e-05
ENSBTAG00000020467	coral3	0.721916	0.00159067	0.835884	5.50644e-05
ENSBTAG00000007223	coral3	0.386379	0.139335	0.835685	5.55033e-05
ENSBTAG00000001042	coral3	0.526954	0.0359648	0.835649	5.55824e-05
ENSBTAG00000015978	coral3	0.521353	0.0383556	0.835346	5.62561e-05
ENSBTAG00000003303	coral3	0.847094	3.46284e-05	0.835317	5.63204e-05
ENSBTAG00000008841	coral3	0.925468	2.80835e-07	0.835254	5.64609e-05
ENSBTAG00000030581	coral3	0.627153	0.00931382	0.835188	5.66097e-05
ENSBTAG00000019293	coral3	0.681964	0.00361463	0.835129	5.67425e-05
ENSBTAG00000001408	coral3	0.374167	0.153364	0.834801	5.74846e-05
ENSBTAG00000006150	coral3	0.4605	0.0726521	0.834543	5.80738e-05
ENSBTAG00000046121	coral3	0.742951	0.000975624	0.834529	5.81057e-05
ENSBTAG00000005495	coral3	0.370036	0.158319	0.834433	5.83249e-05
ENSBTAG00000040603	coral3	0.423249	0.102361	0.83432	5.85873e-05
ENSBTAG00000010472	coral3	0.540093	0.0307996	0.834261	5.87227e-05
ENSBTAG00000042931	coral3	0.462384	0.0713387	0.834203	5.88563e-05
ENSBTAG00000012741	coral3	0.628862	0.00906645	0.833345	6.08746e-05
ENSBTAG00000011396	coral3	0.633482	0.00842406	0.833253	6.10946e-05
ENSBTAG00000034225	coral3	0.49082	0.05355	0.833075	6.15222e-05
ENSBTAG00000019574	coral3	0.566423	0.0221646	0.833052	6.15776e-05
ENSBTAG00000007177	coral3	0.419724	0.105558	0.832978	6.17575e-05
ENSBTAG00000015878	coral3	0.644564	0.00702912	0.832818	6.21437e-05
ENSBTAG00000008953	coral3	0.662726	0.00514546	0.832723	6.23747e-05
ENSBTAG00000015513	coral3	0.407723	0.116968	0.83254	6.28218e-05
ENSBTAG00000009887	coral3	0.540424	0.0306771	0.832198	6.36652e-05
ENSBTAG00000018864	coral3	0.708562	0.00212335	0.832171	6.37297e-05
ENSBTAG00000027024	coral3	0.935893	1.00612e-07	0.831987	6.41888e-05
ENSBTAG00000016758	coral3	0.739307	0.00106526	0.831629	6.50853e-05
ENSBTAG00000020552	coral3	0.479336	0.0602858	0.83155	6.52858e-05
ENSBTAG00000018801	coral3	0.684333	0.00345479	0.831405	6.56541e-05
ENSBTAG00000021999	coral3	0.316029	0.233088	0.831341	6.58155e-05
ENSBTAG00000047319	coral3	0.908807	1.10196e-06	0.83128	6.59713e-05
ENSBTAG00000014862	coral3	0.363474	0.166408	0.831275	6.59849e-05
ENSBTAG00000019791	coral3	0.799617	0.00020103	0.830951	6.68155e-05
ENSBTAG00000018901	coral3	0.354964	0.177302	0.830532	6.79038e-05
ENSBTAG00000001181	coral3	0.487929	0.0551908	0.830461	6.80882e-05
ENSBTAG00000012544	coral3	0.668002	0.00468187	0.83009	6.90672e-05
ENSBTAG00000017365	coral3	0.332756	0.207914	0.829869	6.96535e-05
ENSBTAG00000017557	coral3	0.307968	0.245877	0.829545	7.05242e-05
ENSBTAG00000052950	coral3	0.63584	0.00811024	0.829538	7.05432e-05
ENSBTAG00000038079	coral3	0.707952	0.00215078	0.828791	7.25829e-05
ENSBTAG00000052391	coral3	0.393866	0.131181	0.82841	7.36416e-05
ENSBTAG00000007876	coral3	0.453497	0.0776888	0.828365	7.37676e-05
ENSBTAG00000016441	coral3	0.408458	0.116246	0.828322	7.38891e-05
ENSBTAG00000014936	coral3	0.722568	0.00156778	0.828094	7.45313e-05
ENSBTAG00000043959	coral3	0.448617	0.0813441	0.827858	7.51993e-05
ENSBTAG00000046584	coral3	0.545287	0.0289213	0.827721	7.55915e-05
ENSBTAG00000021575	coral3	0.661119	0.0052937	0.827211	7.70602e-05
ENSBTAG00000021015	coral3	0.67934	0.00379854	0.827179	7.71513e-05
ENSBTAG00000009714	coral3	0.363319	0.166601	0.826995	7.76889e-05
ENSBTAG00000019410	coral3	0.409262	0.115459	0.826519	7.90911e-05
ENSBTAG00000019167	coral3	0.924844	2.97219e-07	0.826476	7.92201e-05
ENSBTAG00000024542	coral3	0.413116	0.111739	0.826301	7.97399e-05
ENSBTAG00000031940	coral3	0.504658	0.046194	0.826284	7.97932e-05
ENSBTAG00000012242	coral3	0.578829	0.0188099	0.826181	8.01003e-05
ENSBTAG00000015158	coral3	0.487015	0.0557168	0.826173	8.01242e-05
ENSBTAG00000000091	coral3	0.554689	0.0257454	0.826075	8.04193e-05
ENSBTAG00000001126	coral3	0.322225	0.22355	0.825589	8.18929e-05
ENSBTAG00000020272	coral3	0.645882	0.00687629	0.825578	8.19265e-05
ENSBTAG00000018633	coral3	0.59061	0.0160018	0.825577	8.19304e-05
ENSBTAG00000021208	coral3	0.609396	0.0122113	0.825549	8.20155e-05
ENSBTAG00000011532	coral3	0.630588	0.00882207	0.825537	8.20529e-05
ENSBTAG00000007236	coral3	0.291908	0.272628	0.825467	8.22652e-05
ENSBTAG00000000608	coral3	0.647491	0.00669333	0.825194	8.31057e-05
ENSBTAG00000001286	coral3	0.930503	1.74475e-07	0.824952	8.38571e-05
ENSBTAG00000020166	coral3	0.518362	0.03968	0.824853	8.41682e-05
ENSBTAG00000014353	coral3	0.5156	0.0409338	0.824466	8.53852e-05
ENSBTAG00000008993	coral3	0.435764	0.0915623	0.824277	8.59849e-05
ENSBTAG00000008793	coral3	0.28686	0.281387	0.824132	8.64455e-05
ENSBTAG00000046979	coral3	0.659347	0.00546117	0.824095	8.65639e-05
ENSBTAG00000050052	coral3	0.654558	0.00593492	0.823946	8.70435e-05
ENSBTAG00000013294	coral3	0.500666	0.0482334	0.823671	8.79322e-05
ENSBTAG00000006453	coral3	0.400307	0.124435	0.823634	8.8052e-05
ENSBTAG00000014270	coral3	0.47455	0.0632689	0.823589	8.81981e-05
ENSBTAG00000003256	coral3	0.597546	0.0145085	0.82354	8.83584e-05
ENSBTAG00000015483	coral3	0.482991	0.058078	0.823476	8.8565e-05
ENSBTAG00000020232	coral3	0.620048	0.0103994	0.823235	8.93562e-05
ENSBTAG00000034867	coral3	0.703969	0.00233685	0.82284	9.06609e-05
ENSBTAG00000014628	coral3	0.888029	4.38009e-06	0.821685	9.45713e-05
ENSBTAG00000021065	coral3	0.367158	0.161834	0.821509	9.51797e-05
ENSBTAG00000013918	coral3	0.728963	0.00135695	0.82142	9.54871e-05
ENSBTAG00000003566	coral3	0.569593	0.0212669	0.821374	9.56468e-05
ENSBTAG00000019998	coral3	0.51261	0.0423239	0.821025	9.68668e-05
ENSBTAG00000005664	coral3	0.369267	0.159253	0.820965	9.7078e-05
ENSBTAG00000034069	coral3	0.499942	0.0486108	0.820939	9.71696e-05
ENSBTAG00000049928	coral3	0.448158	0.0816938	0.820289	9.94827e-05
ENSBTAG00000015112	coral3	0.763261	0.000581743	0.819765	0.000101382
ENSBTAG00000017679	coral3	0.564768	0.022645	0.819725	0.000101528
ENSBTAG00000045767	coral3	0.429158	0.0971555	0.819541	0.0001022
ENSBTAG00000010822	coral3	0.820135	0.000100039	0.819467	0.000102472
ENSBTAG00000021859	coral3	0.531105	0.0342671	0.819465	0.000102481
ENSBTAG00000039671	coral3	0.597872	0.014441	0.819445	0.000102553
ENSBTAG00000049810	coral3	0.490601	0.0536731	0.819192	0.000103491
ENSBTAG00000020395	coral3	0.481816	0.0587813	0.81897	0.00010432
ENSBTAG00000017652	coral3	0.636973	0.0079628	0.818839	0.000104808
ENSBTAG00000008758	coral3	0.93593	1.00214e-07	0.818721	0.000105251
ENSBTAG00000047265	coral3	0.59167	0.0157661	0.818461	0.000106236
ENSBTAG00000016213	coral3	0.451616	0.0790832	0.818373	0.00010657
ENSBTAG00000001021	coral3	0.557646	0.0248038	0.818227	0.000107126
ENSBTAG00000018538	coral3	0.803014	0.000180085	0.8182	0.00010723
ENSBTAG00000021660	coral3	0.761391	0.000611355	0.818012	0.00010795
ENSBTAG00000013205	coral3	0.730458	0.00131117	0.817521	0.000109855
ENSBTAG00000006392	coral3	0.662617	0.00515538	0.817309	0.000110684
ENSBTAG00000005275	coral3	0.634489	0.00828881	0.81688	0.000112382
ENSBTAG00000009676	coral3	0.51656	0.0404945	0.816745	0.000112919
ENSBTAG00000054911	coral3	0.58002	0.0185097	0.816696	0.000113113
ENSBTAG00000008587	coral3	0.424801	0.100975	0.816668	0.000113227
ENSBTAG00000003885	coral3	0.616019	0.0110579	0.816643	0.000113328
ENSBTAG00000000533	coral3	0.624313	0.00973641	0.816634	0.000113361
ENSBTAG00000052347	coral3	0.492854	0.052418	0.816446	0.000114118
ENSBTAG00000010101	coral3	0.307269	0.247005	0.816104	0.000115502
ENSBTAG00000053385	coral3	0.62424	0.00974743	0.815823	0.000116651
ENSBTAG00000003536	coral3	0.502841	0.0471141	0.815718	0.000117084
ENSBTAG00000048945	coral3	0.34935	0.184741	0.815562	0.000117727
ENSBTAG00000001474	coral3	0.447793	0.0819736	0.815243	0.00011905
ENSBTAG00000016298	coral3	0.681191	0.00366804	0.815112	0.000119599
ENSBTAG00000032534	coral3	0.295559	0.266397	0.815012	0.000120016
ENSBTAG00000012278	coral3	0.512602	0.042328	0.814357	0.000122794
ENSBTAG00000001125	coral3	0.539573	0.0309925	0.81393	0.000124635
ENSBTAG00000012185	coral3	0.735997	0.0011524	0.813765	0.000125352
ENSBTAG00000001139	coral3	0.568144	0.0216737	0.813535	0.000126356
ENSBTAG00000033095	coral3	0.482512	0.0583637	0.81334	0.000127214
ENSBTAG00000011834	coral3	0.710338	0.00204515	0.813003	0.000128709
ENSBTAG00000026604	coral3	0.625544	0.00955145	0.81284	0.000129436
ENSBTAG00000003087	coral3	0.403402	0.121279	0.81279	0.000129661
ENSBTAG00000006541	coral3	0.640958	0.00746112	0.812635	0.000130356
ENSBTAG00000048041	coral3	0.383543	0.142512	0.812176	0.000132437
ENSBTAG00000012937	coral3	0.536974	0.0319712	0.812134	0.000132626
ENSBTAG00000012241	coral3	0.608454	0.0123827	0.811949	0.000133472
ENSBTAG00000004953	coral3	0.466085	0.0688087	0.811911	0.000133647
ENSBTAG00000016991	coral3	0.515066	0.0411796	0.811733	0.000134469
ENSBTAG00000046257	coral3	0.374462	0.153015	0.81147	0.000135687
ENSBTAG00000008237	coral3	0.568496	0.0215744	0.810834	0.000138673
ENSBTAG00000043553	coral3	0.659047	0.00548989	0.810211	0.000141651
ENSBTAG00000004908	coral3	0.517434	0.0400982	0.81005	0.000142429
ENSBTAG00000023172	coral3	0.37234	0.155543	0.80992	0.00014306
ENSBTAG00000033543	coral3	0.558995	0.0243834	0.809667	0.000144294
ENSBTAG00000006841	coral3	0.424917	0.100872	0.809571	0.000144765
ENSBTAG00000017379	coral3	0.576735	0.0193464	0.80925	0.000146349
ENSBTAG00000009489	coral3	0.761272	0.000613288	0.809246	0.000146368
ENSBTAG00000027348	coral3	0.62974	0.00894157	0.809186	0.000146666
ENSBTAG00000017831	coral3	0.533881	0.0331658	0.808875	0.000148219
ENSBTAG00000012753	coral3	0.569493	0.0212946	0.808659	0.000149305
ENSBTAG00000019568	coral3	0.31865	0.229024	0.808324	0.000150997
ENSBTAG00000044153	coral3	0.254617	0.341266	0.808299	0.000151125
ENSBTAG00000015958	coral3	0.479795	0.0600052	0.808028	0.000152508
ENSBTAG00000002706	coral3	0.572376	0.0205017	0.807592	0.000154758
ENSBTAG00000014199	coral3	0.365619	0.163734	0.80759	0.000154768
ENSBTAG00000007850	coral3	0.669307	0.00457253	0.807474	0.00015537
ENSBTAG00000008692	coral3	0.244445	0.361551	0.807306	0.000156252
ENSBTAG00000054117	coral3	0.55454	0.0257934	0.806716	0.000159362
ENSBTAG00000012361	coral3	0.539676	0.0309542	0.806326	0.000161447
ENSBTAG00000019525	coral3	0.412749	0.11209	0.806078	0.000162782
ENSBTAG00000021191	coral3	0.478359	0.0608859	0.805804	0.000164275
ENSBTAG00000039015	coral3	0.675536	0.00407855	0.805434	0.000166304
ENSBTAG00000039630	coral3	0.519593	0.0391308	0.805362	0.0001667
ENSBTAG00000030403	coral3	0.522969	0.0376538	0.805254	0.000167299
ENSBTAG00000011589	coral3	0.605412	0.0129491	0.805168	0.000167774
ENSBTAG00000050113	coral3	0.573912	0.0200887	0.805093	0.000168188
ENSBTAG00000019479	coral3	0.502096	0.0474956	0.805085	0.000168233
ENSBTAG00000012705	coral3	0.560462	0.0239321	0.804955	0.00016896
ENSBTAG00000053923	coral3	0.346022	0.189245	0.804918	0.000169168
ENSBTAG00000006759	coral3	0.435523	0.0917618	0.804623	0.00017082
ENSBTAG00000049665	coral3	0.6935	0.00288898	0.804129	0.000173625
ENSBTAG00000000189	coral3	0.541554	0.0302619	0.80403	0.000174191
ENSBTAG00000046481	coral3	0.545098	0.0289881	0.803988	0.00017443
ENSBTAG00000004652	coral3	0.52981	0.0347902	0.803811	0.000175447
ENSBTAG00000015099	coral3	0.356788	0.174928	0.80369	0.000176142
ENSBTAG00000048516	coral3	0.493226	0.0522127	0.80366	0.000176318
ENSBTAG00000006962	coral3	0.687812	0.00323042	0.803284	0.000178502
ENSBTAG00000008190	coral3	0.309855	0.242844	0.802971	0.000180341
ENSBTAG00000014371	coral3	0.409181	0.115539	0.802559	0.000182783
ENSBTAG00000013836	coral3	0.425941	0.0999658	0.802528	0.000182967
ENSBTAG00000017451	coral3	0.657349	0.00565496	0.802486	0.000183216
ENSBTAG00000006925	coral3	0.73125	0.00128745	0.802382	0.000183837
ENSBTAG00000039635	coral3	0.302919	0.254104	0.801427	0.000189631
ENSBTAG00000002117	coral3	0.376482	0.150634	0.801203	0.000191016
ENSBTAG00000005400	coral3	0.523155	0.0375734	0.801115	0.000191558
ENSBTAG00000010595	coral3	0.607629	0.0125344	0.800329	0.000196482
ENSBTAG00000018796	coral3	0.335134	0.204484	0.799805	0.000199822
ENSBTAG00000047434	coral3	0.208466	0.438461	0.799274	0.000203249
ENSBTAG00000015426	coral3	0.598343	0.0143441	0.798578	0.000207819
ENSBTAG00000050443	coral3	0.513231	0.0420325	0.798088	0.000211093
ENSBTAG00000052677	coral3	0.468821	0.0669813	0.797885	0.000212458
ENSBTAG00000002956	coral3	0.722531	0.00156906	0.797667	0.000213938
ENSBTAG00000053246	coral3	0.414066	0.110835	0.797053	0.000218138
ENSBTAG00000043325	coral3	0.542723	0.0298371	0.796953	0.00021883
ENSBTAG00000009504	coral3	0.356389	0.175445	0.796895	0.000219232
ENSBTAG00000009201	coral3	0.278294	0.296635	0.796852	0.000219532
ENSBTAG00000019198	coral3	0.590301	0.016071	0.796818	0.000219768
ENSBTAG00000009569	coral3	0.50598	0.0455328	0.796817	0.00021977
ENSBTAG00000047354	coral3	0.627518	0.00926056	0.796728	0.000220391
ENSBTAG00000012787	coral3	0.311982	0.239456	0.796502	0.000221968
ENSBTAG00000015950	coral3	0.94464	3.68875e-08	0.796421	0.000222539
ENSBTAG00000011761	coral3	0.57465	0.0198926	0.796015	0.000225396
ENSBTAG00000010026	coral3	0.67595	0.00404727	0.795876	0.000226385
ENSBTAG00000011534	coral3	0.589853	0.0161718	0.795767	0.000227166
ENSBTAG00000009686	coral3	0.558513	0.024533	0.795322	0.000230357
ENSBTAG00000004138	coral3	0.429676	0.0967082	0.795277	0.000230683
ENSBTAG00000007235	coral3	0.549772	0.0273709	0.795242	0.000230939
ENSBTAG00000003800	coral3	0.592325	0.015622	0.795213	0.000231145
ENSBTAG00000021318	coral3	0.281788	0.290357	0.795075	0.00023215
ENSBTAG00000002728	coral3	0.656503	0.00573872	0.794983	0.000232813
ENSBTAG00000004805	coral3	0.517296	0.0401606	0.794921	0.000233267
ENSBTAG00000007281	coral3	0.577326	0.0191938	0.794847	0.000233811
ENSBTAG00000051419	coral3	0.620985	0.0102507	0.794823	0.000233984
ENSBTAG00000018773	coral3	0.455492	0.0762291	0.794808	0.000234094
ENSBTAG00000031701	coral3	0.276473	0.299938	0.794803	0.000234131
ENSBTAG00000009181	coral3	0.583006	0.0177737	0.794739	0.000234596
ENSBTAG00000021558	coral3	0.253344	0.343769	0.793919	0.000240676
ENSBTAG00000045327	coral3	0.353137	0.179701	0.793721	0.000242163
ENSBTAG00000006529	coral3	0.388649	0.136827	0.793692	0.000242378
ENSBTAG00000020115	coral3	0.620653	0.0103033	0.793175	0.000246301
ENSBTAG00000050438	coral3	0.374868	0.152535	0.793012	0.000247542
ENSBTAG00000002880	coral3	0.624734	0.00967277	0.79291	0.000248326
ENSBTAG00000031682	coral3	0.578456	0.0189046	0.792548	0.000251125
ENSBTAG00000008371	coral3	0.502271	0.0474057	0.792544	0.000251153
ENSBTAG00000021503	coral3	0.699997	0.00253523	0.792222	0.000253664
ENSBTAG00000014278	coral3	0.662757	0.00514264	0.792183	0.000253967
ENSBTAG00000010906	coral3	0.571947	0.0206184	0.79189	0.000256265
ENSBTAG00000004905	coral3	0.382214	0.144017	0.791706	0.000257722
ENSBTAG00000011257	coral3	0.70371	0.00234941	0.791549	0.000258969
ENSBTAG00000052481	coral3	0.70523	0.0022766	0.791439	0.000259846
ENSBTAG00000045912	coral3	0.491736	0.0530381	0.791376	0.000260349
ENSBTAG00000035735	coral3	0.387046	0.138594	0.791281	0.000261105
ENSBTAG00000044175	coral3	0.716905	0.00177605	0.790396	0.000268278
ENSBTAG00000020433	coral3	0.31921	0.228161	0.789867	0.000272638
ENSBTAG00000019954	coral3	0.349108	0.185066	0.789829	0.000272958
ENSBTAG00000004221	coral3	0.548651	0.0277526	0.789794	0.000273246
ENSBTAG00000025167	coral3	0.333749	0.206478	0.78975	0.000273609
ENSBTAG00000021958	coral3	0.499087	0.0490585	0.789686	0.000274145
ENSBTAG00000048519	coral3	0.727767	0.00139453	0.789519	0.000275541
ENSBTAG00000048952	coral3	0.544695	0.029131	0.788876	0.000280967
ENSBTAG00000040555	coral3	0.570848	0.0209192	0.788764	0.000281921
ENSBTAG00000014064	coral3	0.530485	0.0345165	0.788363	0.000285362
ENSBTAG00000018321	coral3	0.320977	0.225451	0.788075	0.000287859
ENSBTAG00000002370	coral3	0.499804	0.0486826	0.787926	0.000289148
ENSBTAG00000052414	coral3	0.500498	0.0483207	0.787328	0.000294402
ENSBTAG00000005490	coral3	0.549245	0.0275498	0.787311	0.00029455
ENSBTAG00000040569	coral3	0.458017	0.0744099	0.787145	0.000296021
ENSBTAG00000012480	coral3	0.553638	0.0260863	0.787066	0.000296726
ENSBTAG00000015936	coral3	0.552061	0.0266047	0.786405	0.000302664
ENSBTAG00000002148	coral3	0.697232	0.00268124	0.786403	0.000302674
ENSBTAG00000008218	coral3	0.620019	0.010404	0.78638	0.00030289
ENSBTAG00000003092	coral3	0.364606	0.164993	0.786167	0.000304822
ENSBTAG00000016806	coral3	0.361963	0.168309	0.785798	0.000308199
ENSBTAG00000004802	coral3	0.578276	0.0189504	0.785738	0.000308749
ENSBTAG00000008991	coral3	0.401106	0.123615	0.785661	0.000309458
ENSBTAG00000003889	coral3	0.73769	0.00110713	0.785564	0.000310347
ENSBTAG00000019887	coral3	0.472692	0.0644557	0.7851	0.000314669
ENSBTAG00000013867	coral3	0.599275	0.0141538	0.785046	0.00031517
ENSBTAG00000020658	coral3	0.563956	0.0228836	0.78496	0.000315977
ENSBTAG00000046204	coral3	0.629694	0.0089481	0.784886	0.000316669
ENSBTAG00000005546	coral3	0.397268	0.127587	0.784052	0.000324588
ENSBTAG00000048809	coral3	0.545488	0.0288506	0.783938	0.000325683
ENSBTAG00000012087	coral3	0.582442	0.0179109	0.783766	0.000327342
ENSBTAG00000019830	coral3	0.397568	0.127274	0.783599	0.000328957
ENSBTAG00000008950	coral3	0.722055	0.00158579	0.783583	0.000329112
ENSBTAG00000016349	coral3	0.367225	0.16175	0.783241	0.000332437
ENSBTAG00000049108	coral3	0.701417	0.00246283	0.783236	0.000332487
ENSBTAG00000006824	coral3	0.601437	0.0137198	0.783226	0.00033259
ENSBTAG00000012637	coral3	0.432064	0.0946658	0.783188	0.000332962
ENSBTAG00000001244	coral3	0.633942	0.00836204	0.782788	0.000336892
ENSBTAG00000039962	coral3	0.425044	0.100759	0.782553	0.000339221
ENSBTAG00000010470	coral3	0.505404	0.0458199	0.782505	0.000339706
ENSBTAG00000037687	coral3	0.530146	0.0346539	0.782494	0.00033981
ENSBTAG00000000473	coral3	0.419768	0.105517	0.782123	0.000343521
ENSBTAG00000019071	coral3	0.304542	0.25144	0.781783	0.000346958
ENSBTAG00000012595	coral3	0.513927	0.0417072	0.781598	0.000348833
ENSBTAG00000001035	coral3	0.424062	0.101633	0.781541	0.000349416
ENSBTAG00000034995	coral3	0.323554	0.221537	0.781265	0.000352239
ENSBTAG00000006232	coral3	0.530752	0.0344091	0.781127	0.000353654
ENSBTAG00000022886	coral3	0.362216	0.167989	0.779742	0.000368155
ENSBTAG00000021039	coral3	0.432412	0.094371	0.779426	0.000371525
ENSBTAG00000020935	coral3	0.542685	0.0298508	0.779425	0.000371533
ENSBTAG00000009545	coral3	0.598116	0.0143909	0.779353	0.000372315
ENSBTAG00000000275	coral3	0.468657	0.0670894	0.779259	0.000373326
ENSBTAG00000026502	coral3	0.658475	0.00554512	0.77878	0.000378509
ENSBTAG00000006347	coral3	0.61972	0.0104519	0.777986	0.000387234
ENSBTAG00000009484	coral3	0.305448	0.249961	0.777889	0.000388311
ENSBTAG00000010989	coral3	0.440314	0.0878454	0.777858	0.000388651
ENSBTAG00000001826	coral3	0.446853	0.0826957	0.777756	0.000389789
ENSBTAG00000010428	coral3	0.864635	1.54961e-05	0.777488	0.00039279
ENSBTAG00000001219	coral3	0.402879	0.121808	0.777456	0.000393154
ENSBTAG00000046588	coral3	0.289838	0.2762	0.777201	0.000396023
ENSBTAG00000049835	coral3	0.519245	0.0392855	0.776986	0.000398465
ENSBTAG00000007966	coral3	0.450272	0.0800904	0.77676	0.00040103
ENSBTAG00000020578	coral3	0.278763	0.295786	0.776752	0.000401131
ENSBTAG00000054815	coral3	0.589827	0.0161777	0.776622	0.000402611
ENSBTAG00000013961	coral3	0.433716	0.0932709	0.776391	0.000405261
ENSBTAG00000034493	coral3	0.438996	0.088911	0.776362	0.000405598
ENSBTAG00000006212	coral3	0.632069	0.00861653	0.776328	0.00040599
ENSBTAG00000001484	coral3	0.803311	0.000178349	0.776005	0.000409736
ENSBTAG00000006428	coral3	0.498066	0.0495977	0.775354	0.000417354
ENSBTAG00000025148	coral3	0.587068	0.0168093	0.775302	0.000417968
ENSBTAG00000049910	coral3	0.535677	0.0324682	0.775191	0.000419286
ENSBTAG00000006320	coral3	0.515037	0.041193	0.77509	0.000420482
ENSBTAG00000029869	coral3	0.601243	0.0137584	0.774485	0.00042772
ENSBTAG00000040387	coral3	0.636224	0.00806006	0.774143	0.000431854
ENSBTAG00000046155	coral3	0.772379	0.000453713	0.773916	0.000434621
ENSBTAG00000020601	coral3	0.898084	2.33023e-06	0.773411	0.000440813
ENSBTAG00000004636	coral3	0.304477	0.251547	0.773372	0.0004413
ENSBTAG00000005523	coral3	0.608383	0.0123956	0.773322	0.000441916
ENSBTAG00000008449	coral3	0.410206	0.11454	0.772604	0.000450869
ENSBTAG00000052076	coral3	0.504442	0.0463029	0.77256	0.00045143
ENSBTAG00000031402	coral3	0.519803	0.0390378	0.772464	0.00045264
ENSBTAG00000040390	coral3	0.399171	0.125607	0.771688	0.000462512
ENSBTAG00000014127	coral3	0.299374	0.25998	0.771658	0.000462903
ENSBTAG00000020984	coral3	0.286811	0.281474	0.771234	0.000468379
ENSBTAG00000005708	coral3	0.294179	0.268742	0.770868	0.000473146
ENSBTAG00000039851	coral3	0.248184	0.354017	0.77069	0.000475484
ENSBTAG00000001671	coral3	0.617993	0.0107313	0.77028	0.000480895
ENSBTAG00000038333	coral3	0.388295	0.137216	0.76986	0.000486492
ENSBTAG00000016257	coral3	0.658833	0.00551054	0.769532	0.00049091
ENSBTAG00000001785	coral3	0.545695	0.0287775	0.769006	0.000498041
ENSBTAG00000011467	coral3	0.373765	0.153842	0.769	0.000498122
ENSBTAG00000005734	coral3	0.304266	0.251892	0.768499	0.000505002
ENSBTAG00000000705	coral3	0.508633	0.0442277	0.768408	0.000506259
ENSBTAG00000047441	coral3	0.558826	0.0244358	0.768236	0.000508646
ENSBTAG00000018101	coral3	0.453845	0.0774327	0.768124	0.000510207
ENSBTAG00000015543	coral3	0.580324	0.0184338	0.767649	0.000516851
ENSBTAG00000050172	coral3	0.582026	0.0180126	0.767282	0.00052205
ENSBTAG00000002550	coral3	0.403759	0.120919	0.766843	0.000528298
ENSBTAG00000026199	coral3	0.336861	0.202016	0.766405	0.000534608
ENSBTAG00000001156	coral3	0.684791	0.00342451	0.766308	0.000536013
ENSBTAG00000049437	coral3	0.326835	0.216617	0.766164	0.000538108
ENSBTAG00000046161	coral3	0.408706	0.116003	0.766115	0.000538824
ENSBTAG00000047293	coral3	0.744997	0.000928085	0.765994	0.000540595
ENSBTAG00000000603	coral3	0.521795	0.0381624	0.765531	0.000547391
ENSBTAG00000043958	coral3	0.716483	0.0017924	0.765487	0.000548042
ENSBTAG00000027787	coral3	0.498057	0.0496023	0.765483	0.000548095
ENSBTAG00000008626	coral3	0.604733	0.0130784	0.764476	0.000563145
ENSBTAG00000017616	coral3	0.333208	0.20726	0.764312	0.000565617
ENSBTAG00000017218	coral3	0.34426	0.19166	0.764229	0.000566888
ENSBTAG00000054250	coral3	0.675909	0.00405037	0.763993	0.00057047
ENSBTAG00000015034	coral3	0.3374	0.201249	0.763936	0.000571347
ENSBTAG00000001634	coral3	0.526366	0.0362101	0.763382	0.00057987
ENSBTAG00000039714	coral3	0.649399	0.00648132	0.763121	0.000583914
ENSBTAG00000016098	coral3	0.499698	0.0487384	0.762514	0.000593435
ENSBTAG00000015764	coral3	0.188614	0.484193	0.762212	0.000598207
ENSBTAG00000052616	coral3	0.254839	0.340832	0.762168	0.000598905
ENSBTAG00000006487	coral3	0.470992	0.065556	0.761515	0.00060935
ENSBTAG00000008989	coral3	0.391899	0.13329	0.761396	0.000611272
ENSBTAG00000005978	coral3	0.449624	0.0805798	0.761043	0.000616998
ENSBTAG00000050848	coral3	0.781302	0.000351856	0.760822	0.000620614
ENSBTAG00000012781	coral3	0.253526	0.343412	0.760694	0.000622708
ENSBTAG00000005725	coral3	0.467495	0.0678621	0.760201	0.000630837
ENSBTAG00000009916	coral3	0.350204	0.183596	0.760141	0.000631837
ENSBTAG00000020004	coral3	0.342124	0.194614	0.760015	0.000633933
ENSBTAG00000049333	coral3	0.517538	0.040051	0.759591	0.000641026
ENSBTAG00000051736	coral3	0.52257	0.0378263	0.759334	0.000645354
ENSBTAG00000016511	coral3	0.390483	0.134824	0.758599	0.000657873
ENSBTAG00000020307	coral3	0.432957	0.0939104	0.757985	0.000668484
ENSBTAG00000033835	coral3	0.394605	0.130395	0.757663	0.000674103
ENSBTAG00000018044	coral3	0.365765	0.163553	0.757312	0.000680277
ENSBTAG00000002844	coral3	0.462726	0.071102	0.757018	0.000685484
ENSBTAG00000020381	coral3	0.678346	0.00387016	0.756683	0.000691444
ENSBTAG00000017067	coral3	0.517146	0.0402286	0.756447	0.000695675
ENSBTAG00000003072	coral3	0.275381	0.301929	0.756428	0.000696031
ENSBTAG00000004869	coral3	0.552775	0.0263692	0.756252	0.000699192
ENSBTAG00000033333	coral3	0.38518	0.140672	0.755276	0.000717
ENSBTAG00000008025	coral3	0.610905	0.0119405	0.755129	0.000719704
ENSBTAG00000011887	coral3	0.459903	0.0730719	0.754955	0.000722921
ENSBTAG00000021144	coral3	0.519934	0.0389798	0.754929	0.000723409
ENSBTAG00000002121	coral3	0.377381	0.149583	0.754626	0.000729044
ENSBTAG00000001957	coral3	0.666345	0.00482375	0.75456	0.000730291
ENSBTAG00000000317	coral3	0.347177	0.187675	0.754458	0.000732193
ENSBTAG00000054889	coral3	0.566189	0.0222322	0.754449	0.000732363
ENSBTAG00000002708	coral3	0.582713	0.017845	0.75429	0.000735348
ENSBTAG00000018317	coral3	0.369184	0.159354	0.753133	0.000757372
ENSBTAG00000003043	coral3	0.433356	0.0935737	0.753097	0.000758071
ENSBTAG00000021874	coral3	0.547309	0.0282144	0.753022	0.000759518
ENSBTAG00000012387	coral3	0.579331	0.0186829	0.752922	0.000761444
ENSBTAG00000005246	coral3	0.666273	0.00482996	0.752295	0.000773669
ENSBTAG00000006420	coral3	0.794912	0.000233332	0.752205	0.000775437
ENSBTAG00000054053	coral3	0.604471	0.0131286	0.75146	0.000790197
ENSBTAG00000048526	coral3	0.386244	0.139485	0.751214	0.000795114
ENSBTAG00000051631	coral3	0.670958	0.00443714	0.750851	0.000802417
ENSBTAG00000011957	coral3	0.504908	0.0460684	0.750536	0.0008088
ENSBTAG00000006928	coral3	0.271459	0.309145	0.750448	0.000810591
ENSBTAG00000010100	coral3	0.55121	0.0268877	0.750438	0.000810789
ENSBTAG00000044003	coral3	0.433239	0.0936728	0.750258	0.000814478
ENSBTAG00000020225	coral3	0.510531	0.0433112	0.750089	0.000817943
ENSBTAG00000014361	coral3	0.427265	0.098802	0.750019	0.000819382
ENSBTAG00000000704	coral3	0.439867	0.0882062	0.749747	0.000824986
ENSBTAG00000012095	coral3	0.582491	0.0178991	0.749652	0.000826949
ENSBTAG00000013842	coral3	0.477258	0.0615679	0.749543	0.000829212
ENSBTAG00000002791	coral3	0.404248	0.120427	0.749158	0.00083724
ENSBTAG00000045610	coral3	0.323097	0.222229	0.748676	0.000847357
ENSBTAG00000025612	coral3	0.405675	0.118998	0.74847	0.000851718
ENSBTAG00000039246	coral3	0.438145	0.0896041	0.748191	0.000857668
ENSBTAG00000027879	coral3	0.343023	0.193367	0.748129	0.000858996
ENSBTAG00000005432	coral3	0.668721	0.00462139	0.747525	0.000871977
ENSBTAG00000015487	coral3	0.378983	0.147723	0.74744	0.00087382
ENSBTAG00000019181	coral3	0.611475	0.0118395	0.746897	0.00088564
ENSBTAG00000000202	coral3	0.343971	0.192057	0.746615	0.00089184
ENSBTAG00000051082	coral3	0.423087	0.102506	0.746518	0.000893976
ENSBTAG00000014137	coral3	0.249182	0.352021	0.746079	0.000903724
ENSBTAG00000021803	coral3	0.338724	0.199375	0.745214	0.000923145
ENSBTAG00000006797	coral3	0.454834	0.0767078	0.744973	0.000928642
ENSBTAG00000011214	coral3	0.419699	0.105581	0.744564	0.000937979
ENSBTAG00000032292	coral3	0.422471	0.10306	0.744438	0.000940889
ENSBTAG00000048468	coral3	0.577102	0.0192517	0.744356	0.000942772
ENSBTAG00000019512	coral3	0.796979	0.000218651	0.743754	0.000956739
ENSBTAG00000015551	coral3	0.607908	0.0124829	0.743491	0.000962892
ENSBTAG00000026248	coral3	0.689861	0.00310385	0.742521	0.000985872
ENSBTAG00000010432	coral3	0.7236	0.00153206	0.742473	0.000987023
ENSBTAG00000053346	coral3	0.680991	0.00368194	0.742367	0.000989554
ENSBTAG00000018978	coral3	0.587402	0.0167317	0.742223	0.000993018
ENSBTAG00000003701	coral3	0.637497	0.00789544	0.742119	0.000995518
ENSBTAG00000047997	coral3	0.435299	0.0919484	0.741515	0.00101018
ENSBTAG00000012432	coral3	0.405947	0.118727	0.741426	0.00101235
ENSBTAG00000021963	coral3	0.639351	0.00766043	0.740952	0.00102401
ENSBTAG00000009746	coral3	0.55648	0.0251721	0.740505	0.00103508
ENSBTAG00000020215	coral3	0.340893	0.196329	0.739986	0.00104805
ENSBTAG00000006960	coral3	0.630079	0.00889357	0.739578	0.00105836
ENSBTAG00000003934	coral3	0.279059	0.295253	0.739058	0.00107161
ENSBTAG00000010641	coral3	0.407461	0.117227	0.738869	0.00107645
ENSBTAG00000001114	coral3	0.773123	0.000444382	0.738841	0.00107718
ENSBTAG00000012343	coral3	0.455333	0.0763443	0.738784	0.00107866
ENSBTAG00000003424	coral3	0.330998	0.210474	0.738478	0.00108654
ENSBTAG00000018975	coral3	0.607382	0.0125801	0.738295	0.00109129
ENSBTAG00000010986	coral3	0.603965	0.0132258	0.738267	0.00109203
ENSBTAG00000046322	coral3	0.464998	0.0695449	0.73819	0.00109404
ENSBTAG00000016335	coral3	0.33447	0.205439	0.737593	0.00110967
ENSBTAG00000017847	coral3	0.40324	0.121443	0.73723	0.00111927
ENSBTAG00000039709	coral3	0.708513	0.00212555	0.73642	0.00114093
ENSBTAG00000005285	coral3	0.492651	0.0525298	0.73628	0.00114473
ENSBTAG00000004409	coral3	0.489793	0.0541288	0.735314	0.00117106
ENSBTAG00000019911	coral3	0.487056	0.0556931	0.734158	0.00120326
ENSBTAG00000016000	coral3	0.495056	0.0512122	0.734008	0.00120748
ENSBTAG00000042493	coral3	0.531976	0.0339186	0.7337	0.0012162
ENSBTAG00000023787	coral3	0.520266	0.0388329	0.733572	0.00121984
ENSBTAG00000031998	coral3	0.629332	0.00899944	0.73313	0.00123248
ENSBTAG00000014659	coral3	0.431267	0.0953443	0.732626	0.00124702
ENSBTAG00000020959	coral3	0.262845	0.325344	0.732224	0.00125873
ENSBTAG00000014503	coral3	0.65091	0.00631732	0.731368	0.00128391
ENSBTAG00000052323	coral3	0.482168	0.0585696	0.731201	0.00128888
ENSBTAG00000003849	coral3	0.455033	0.0765632	0.730732	0.00130292
ENSBTAG00000002362	coral3	0.508316	0.0443822	0.729957	0.00132637
ENSBTAG00000016694	coral3	0.393632	0.131431	0.728506	0.0013712
ENSBTAG00000005394	coral3	0.548176	0.0279153	0.728397	0.00137462
ENSBTAG00000005196	coral3	0.365931	0.163347	0.728142	0.00138265
ENSBTAG00000017326	coral3	0.503266	0.046898	0.728134	0.0013829
ENSBTAG00000011339	coral3	0.193238	0.473341	0.728084	0.00138448
ENSBTAG00000027711	coral3	0.434168	0.0928919	0.726474	0.00143606
ENSBTAG00000010207	coral3	0.587621	0.0166812	0.726344	0.0014403
ENSBTAG00000004203	coral3	0.482117	0.0586005	0.726256	0.00144316
ENSBTAG00000025005	coral3	0.42279	0.102773	0.726085	0.00144878
ENSBTAG00000044712	coral3	0.309482	0.243442	0.726083	0.00144882
ENSBTAG00000031590	coral3	0.531354	0.0341671	0.725818	0.00145754
ENSBTAG00000007602	coral3	0.309291	0.243748	0.725702	0.00146135
ENSBTAG00000046919	coral3	0.279743	0.294022	0.725276	0.00147549
ENSBTAG00000022801	coral3	0.424643	0.101115	0.725158	0.00147941
ENSBTAG00000051663	coral3	0.464612	0.0698075	0.725072	0.00148226
ENSBTAG00000014596	coral3	0.697207	0.00268255	0.725026	0.00148379
ENSBTAG00000019854	coral3	0.236263	0.37834	0.72473	0.00149372
ENSBTAG00000054574	coral3	0.848597	3.245e-05	0.724716	0.00149419
ENSBTAG00000020611	coral3	0.398728	0.126065	0.724446	0.00150328
ENSBTAG00000011024	coral3	0.501626	0.0477369	0.724314	0.00150775
ENSBTAG00000008896	coral3	0.389502	0.135893	0.723526	0.00153459
ENSBTAG00000014181	coral3	0.26431	0.322556	0.722994	0.00155294
ENSBTAG00000011632	coral3	0.393476	0.131598	0.722704	0.00156302
ENSBTAG00000020780	coral3	0.288224	0.279004	0.722387	0.0015741
ENSBTAG00000012032	coral3	0.766652	0.000531046	0.722375	0.00157453
ENSBTAG00000003508	coral3	0.39204	0.133139	0.722136	0.00158292
ENSBTAG00000011127	coral3	0.577091	0.0192545	0.721812	0.00159437
ENSBTAG00000018360	coral3	0.316774	0.231928	0.721802	0.00159471
ENSBTAG00000010766	coral3	0.255777	0.338996	0.721539	0.00160407
ENSBTAG00000030710	coral3	0.384282	0.141679	0.72118	0.00161687
ENSBTAG00000049140	coral3	0.494492	0.051519	0.720279	0.00164942
ENSBTAG00000021842	coral3	0.481023	0.0592594	0.720145	0.00165432
ENSBTAG00000004993	coral3	0.2862	0.282544	0.719932	0.00166209
ENSBTAG00000004135	coral3	0.747702	0.000868148	0.718743	0.0017061
ENSBTAG00000045854	coral3	0.331531	0.209696	0.718074	0.00173131
ENSBTAG00000006129	coral3	0.289534	0.276726	0.718045	0.00173238
ENSBTAG00000014031	coral3	0.488416	0.0549116	0.71767	0.00174664
ENSBTAG00000003777	coral3	0.60168	0.0136718	0.717634	0.00174803
ENSBTAG00000019164	coral3	0.587681	0.0166673	0.717118	0.0017678
ENSBTAG00000012866	coral3	0.421802	0.103665	0.716802	0.00178004
ENSBTAG00000016097	coral3	0.574119	0.0200337	0.716149	0.00180546
ENSBTAG00000018498	coral3	0.63563	0.00813782	0.716006	0.00181107
ENSBTAG00000031792	coral3	0.376765	0.150303	0.715916	0.00181463
ENSBTAG00000007623	coral3	0.481241	0.0591274	0.715854	0.00181706
ENSBTAG00000022004	coral3	0.301471	0.256493	0.715346	0.00183716
ENSBTAG00000009334	coral3	0.55616	0.0252736	0.714991	0.0018513
ENSBTAG00000021093	coral3	0.559476	0.0242346	0.714762	0.00186049
ENSBTAG00000049281	coral3	0.535403	0.0325739	0.714728	0.00186184
ENSBTAG00000034385	coral3	0.592966	0.0154818	0.714358	0.00187676
ENSBTAG00000021374	coral3	0.339896	0.197725	0.714263	0.0018806
ENSBTAG00000051917	coral3	0.271194	0.309637	0.714237	0.00188168
ENSBTAG00000013530	coral3	0.300738	0.25771	0.714184	0.0018838
ENSBTAG00000001455	coral3	0.269402	0.312969	0.713187	0.0019246
ENSBTAG00000045080	coral3	0.40493	0.119743	0.71279	0.00194106
ENSBTAG00000049889	coral3	0.313947	0.23635	0.712566	0.00195036
ENSBTAG00000031778	coral3	0.431072	0.0955104	0.71222	0.00196486
ENSBTAG00000005809	coral3	0.485844	0.0563965	0.711925	0.00197728
ENSBTAG00000000655	coral3	0.620651	0.0103036	0.711385	0.00200014
ENSBTAG00000021036	coral3	0.846906	3.49095e-05	0.711238	0.00200642
ENSBTAG00000010144	coral3	0.488895	0.0546382	0.710233	0.00204972
ENSBTAG00000002504	coral3	0.232978	0.385199	0.709667	0.00207441
ENSBTAG00000016822	coral3	0.337261	0.201447	0.709396	0.00208635
ENSBTAG00000007661	coral3	0.59118	0.0158747	0.709118	0.00209859
ENSBTAG00000024275	coral3	0.45785	0.0745295	0.708959	0.00210566
ENSBTAG00000008902	coral3	0.404885	0.119788	0.707961	0.00215034
ENSBTAG00000005674	coral3	0.227962	0.3958	0.707855	0.00215513
ENSBTAG00000016105	coral3	0.672291	0.00433027	0.707824	0.00215656
ENSBTAG00000006927	coral3	0.302225	0.255248	0.707563	0.00216841
ENSBTAG00000014669	coral3	0.594199	0.0152149	0.707556	0.00216871
ENSBTAG00000015991	coral3	0.572688	0.0204172	0.707527	0.00217003
ENSBTAG00000013981	coral3	0.589469	0.0162586	0.707234	0.0021834
ENSBTAG00000017595	coral3	0.611013	0.0119213	0.707143	0.00218757
ENSBTAG00000001882	coral3	0.32554	0.21855	0.707025	0.00219294
ENSBTAG00000003598	coral3	0.547498	0.0281489	0.706966	0.00219567
ENSBTAG00000015719	coral3	0.493574	0.0520212	0.706168	0.00223259
ENSBTAG00000013414	coral3	0.621692	0.0101398	0.706146	0.00223361
ENSBTAG00000046104	coral3	0.506578	0.0452364	0.705361	0.0022704
ENSBTAG00000017380	coral3	0.368451	0.160248	0.705129	0.00228135
ENSBTAG00000007160	coral3	0.517098	0.0402501	0.704968	0.00228899
ENSBTAG00000011770	coral3	0.294476	0.268236	0.704759	0.00229898
ENSBTAG00000014375	coral3	0.53938	0.0310644	0.704719	0.00230087
ENSBTAG00000015856	coral3	0.431959	0.0947553	0.704612	0.00230597
ENSBTAG00000027151	coral3	0.588936	0.0163796	0.704434	0.00231448
ENSBTAG00000046031	coral3	0.168077	0.533794	0.704325	0.00231971
ENSBTAG00000015103	coral3	0.561082	0.0237434	0.704029	0.00233398
ENSBTAG00000007148	coral3	0.610426	0.0120259	0.70355	0.00235718
ENSBTAG00000050705	coral3	0.221165	0.410414	0.702667	0.00240044
ENSBTAG00000021457	coral3	0.437552	0.0900884	0.702139	0.00242664
ENSBTAG00000044158	coral3	0.200242	0.457132	0.701405	0.00246344
ENSBTAG00000008482	coral3	0.928441	2.12925e-07	0.701218	0.00247285
ENSBTAG00000026851	coral3	0.648167	0.00661756	0.701167	0.00247545
ENSBTAG00000005182	coral3	0.223769	0.404782	0.700922	0.0024879
ENSBTAG00000007474	coral3	0.326474	0.217155	0.700864	0.00249081
ENSBTAG00000015369	coral3	0.386325	0.139395	0.700834	0.00249235
ENSBTAG00000034366	coral3	0.449565	0.0806246	0.700788	0.00249468
ENSBTAG00000009460	coral3	0.293261	0.270309	0.700515	0.00250865
ENSBTAG00000016578	coral3	0.156595	0.562481	0.699855	0.0025426
ENSBTAG00000013706	coral3	0.578872	0.0187988	0.699309	0.00257093
ENSBTAG00000021883	coral3	0.493705	0.0519495	0.696818	0.00270364
ENSBTAG00000006214	coral3	0.368741	0.159893	0.696659	0.00271233
ENSBTAG00000011704	coral3	0.384626	0.141293	0.69654	0.00271878
ENSBTAG00000016799	coral3	0.106407	0.694896	0.69539	0.00278218
ENSBTAG00000000683	coral3	0.177324	0.511182	0.695263	0.00278927
ENSBTAG00000004193	coral3	0.573454	0.0202112	0.694299	0.0028434
ENSBTAG00000051395	coral3	0.576267	0.0194682	0.692422	0.00295133
ENSBTAG00000036111	coral3	0.342813	0.193657	0.692217	0.00296331
ENSBTAG00000000389	coral3	0.456633	0.0754029	0.691243	0.00302074
ENSBTAG00000052635	coral3	0.637433	0.00790368	0.690282	0.00307835
ENSBTAG00000038795	coral3	0.284412	0.285696	0.690057	0.00309191
ENSBTAG00000002272	coral3	0.478444	0.0608339	0.689454	0.00312864
ENSBTAG00000048889	coral3	0.680196	0.00373776	0.689109	0.00314983
ENSBTAG00000008863	coral3	0.282749	0.288644	0.688952	0.00315949
ENSBTAG00000010729	coral3	0.302927	0.254089	0.688765	0.00317101
ENSBTAG00000019385	coral3	0.556454	0.0251803	0.688703	0.00317487
ENSBTAG00000027321	coral3	0.408235	0.116465	0.688665	0.00317722
ENSBTAG00000019280	coral3	0.446677	0.0828313	0.688491	0.00318801
ENSBTAG00000019136	coral3	0.862188	1.74474e-05	0.687909	0.00322431
ENSBTAG00000000144	coral3	0.472034	0.0648804	0.687885	0.0032258
ENSBTAG00000014435	coral3	0.522733	0.0377556	0.687635	0.00324149
ENSBTAG00000002720	coral3	0.445204	0.0839735	0.686845	0.00329152
ENSBTAG00000053563	coral3	0.603674	0.0132818	0.686569	0.00330917
ENSBTAG00000038532	coral3	0.733732	0.0012153	0.685729	0.00336327
ENSBTAG00000016612	coral3	0.590922	0.0159322	0.685666	0.00336735
ENSBTAG00000018873	coral3	0.376513	0.150599	0.685098	0.00340436
ENSBTAG00000007498	coral3	0.415492	0.109489	0.684329	0.00345502
ENSBTAG00000007998	coral3	0.245196	0.36003	0.684251	0.00346021
ENSBTAG00000038048	coral3	0.607901	0.0124841	0.684008	0.00347638
ENSBTAG00000001306	coral3	0.457398	0.0748529	0.683719	0.00349566
ENSBTAG00000018859	coral3	0.117001	0.666085	0.68364	0.00350095
ENSBTAG00000011787	coral3	0.509878	0.0436251	0.683575	0.00350527
ENSBTAG00000011258	coral3	0.235192	0.380569	0.68354	0.00350762
ENSBTAG00000007813	coral3	0.562233	0.023396	0.683476	0.00351191
ENSBTAG00000004901	coral3	0.0553546	0.838656	0.683363	0.00351954
ENSBTAG00000019214	coral3	0.629843	0.00892696	0.683158	0.00353335
ENSBTAG00000017061	coral3	0.551022	0.0269504	0.682304	0.00359131
ENSBTAG00000017704	coral3	0.285778	0.283286	0.682271	0.00359356
ENSBTAG00000021731	coral3	0.706229	0.00222974	0.682255	0.00359466
ENSBTAG00000050770	coral3	0.47229	0.0647151	0.680803	0.00369506
ENSBTAG00000009024	coral3	0.639692	0.00761778	0.680547	0.00371306
ENSBTAG00000017427	coral3	0.468916	0.0669183	0.680534	0.00371396
ENSBTAG00000008169	coral3	0.396537	0.128354	0.680156	0.00374059
ENSBTAG00000016858	coral3	0.549646	0.0274137	0.680056	0.00374763
ENSBTAG00000008923	coral3	0.270756	0.310449	0.679802	0.00376563
ENSBTAG00000048796	coral3	0.274571	0.30341	0.679712	0.00377203
ENSBTAG00000013623	coral3	0.192453	0.475174	0.679282	0.00380268
ENSBTAG00000008240	coral3	0.760946	0.000618592	0.679258	0.00380445
ENSBTAG00000025403	coral3	0.315206	0.234375	0.678988	0.00382378
ENSBTAG00000004009	coral3	0.486028	0.0562891	0.678829	0.00383524
ENSBTAG00000001485	coral3	0.434236	0.0928351	0.677111	0.00396066
ENSBTAG00000022167	coral3	0.697274	0.00267895	0.677031	0.00396661
ENSBTAG00000004461	coral3	0.630306	0.00886167	0.676766	0.00398623
ENSBTAG00000044029	coral3	0.444373	0.0846227	0.676514	0.00400502
ENSBTAG00000033504	coral3	0.303363	0.253373	0.67611	0.00403523
ENSBTAG00000015016	coral3	0.513079	0.0421037	0.675752	0.00406221
ENSBTAG00000009431	coral3	0.317042	0.231512	0.675506	0.00408077
ENSBTAG00000003784	coral3	0.555458	0.0254978	0.675325	0.00409452
ENSBTAG00000039980	coral3	0.569711	0.0212339	0.674379	0.00416692
ENSBTAG00000019543	coral3	0.523264	0.0375266	0.673211	0.00425767
ENSBTAG00000048552	coral3	0.426358	0.0995977	0.673073	0.0042685
ENSBTAG00000042883	coral3	0.412635	0.112199	0.672938	0.00427908
ENSBTAG00000010571	coral3	0.511611	0.0427966	0.672784	0.00429119
ENSBTAG00000008862	coral3	0.466508	0.0685237	0.672529	0.00431134
ENSBTAG00000012854	coral3	0.411523	0.113266	0.669843	0.0045282
ENSBTAG00000019735	coral3	0.278574	0.296129	0.669695	0.00454041
ENSBTAG00000018382	coral3	0.534067	0.0330933	0.66955	0.00455243
ENSBTAG00000019026	coral3	0.35852	0.172693	0.668236	0.00466215
ENSBTAG00000008609	coral3	0.318419	0.22938	0.667854	0.00469439
ENSBTAG00000032521	coral3	0.348291	0.186166	0.667114	0.0047575
ENSBTAG00000010153	coral3	0.386101	0.139644	0.666168	0.00483904
ENSBTAG00000016043	coral3	0.356519	0.175276	0.665711	0.00487887
ENSBTAG00000020283	coral3	0.431278	0.0953353	0.664166	0.00501541
ENSBTAG00000006844	coral3	0.378173	0.148662	0.663703	0.005057
ENSBTAG00000054158	coral3	0.124216	0.646708	0.663093	0.00511211
ENSBTAG00000044071	coral3	0.657303	0.00565955	0.663005	0.00512007
ENSBTAG00000013148	coral3	0.269598	0.312604	0.662353	0.00517961
ENSBTAG00000009275	coral3	0.502158	0.0474637	0.662039	0.00520842
ENSBTAG00000007253	coral3	0.62459	0.00969453	0.661621	0.00524706
ENSBTAG00000021587	coral3	0.140703	0.603234	0.661588	0.00525012
ENSBTAG00000004912	coral3	0.565572	0.0224107	0.660466	0.00535491
ENSBTAG00000014555	coral3	0.319617	0.227534	0.659593	0.00543766
ENSBTAG00000000964	coral3	0.381936	0.144333	0.659152	0.00547983
ENSBTAG00000001567	coral3	0.171709	0.52486	0.658852	0.00550864
ENSBTAG00000013498	coral3	0.581724	0.018087	0.657699	0.00562064
ENSBTAG00000044951	coral3	0.424304	0.101417	0.656895	0.00569974
ENSBTAG00000008302	coral3	0.487207	0.055606	0.655898	0.00579912
ENSBTAG00000005068	coral3	0.267407	0.316705	0.654151	0.00597665
ENSBTAG00000053050	coral3	0.327632	0.215432	0.654099	0.00598195
ENSBTAG00000017957	coral3	0.420266	0.105061	0.653779	0.00601502
ENSBTAG00000019721	coral3	0.359398	0.171568	0.653416	0.00605255
ENSBTAG00000006070	coral3	0.464805	0.0696763	0.653268	0.006068
ENSBTAG00000015150	coral3	0.193032	0.473822	0.652928	0.00610347
ENSBTAG00000047147	coral3	0.852374	2.74787e-05	0.650969	0.006311
ENSBTAG00000012419	coral3	0.304814	0.250997	0.650755	0.00633398
ENSBTAG00000008434	coral3	0.208684	0.437971	0.649504	0.00646988
ENSBTAG00000017611	coral3	0.174275	0.518588	0.649303	0.00649188
ENSBTAG00000039347	coral3	0.383829	0.142189	0.649248	0.00649797
ENSBTAG00000015849	coral3	0.300936	0.25738	0.64698	0.006751
ENSBTAG00000007271	coral3	0.205447	0.445271	0.646846	0.0067662
ENSBTAG00000020968	coral3	0.221264	0.410199	0.64617	0.00684329
ENSBTAG00000002668	coral3	0.251	0.348404	0.645734	0.00689332
ENSBTAG00000020536	coral3	0.277261	0.298505	0.643913	0.00710569
ENSBTAG00000049547	coral3	0.423843	0.101829	0.64348	0.00715689
ENSBTAG00000023607	coral3	0.751467	0.000790049	0.643418	0.00716421
ENSBTAG00000011102	coral3	0.560973	0.0237766	0.64169	0.00737176
ENSBTAG00000003718	coral3	0.761038	0.000617093	0.641438	0.00740247
ENSBTAG00000047855	coral3	0.513698	0.0418141	0.641217	0.00742946
ENSBTAG00000052320	coral3	0.636655	0.00800397	0.641035	0.00745169
ENSBTAG00000006731	coral3	0.482068	0.0586298	0.64076	0.00748554
ENSBTAG00000008024	coral3	0.248294	0.353798	0.639766	0.00760855
ENSBTAG00000031716	coral3	0.381282	0.14508	0.639322	0.00766395
ENSBTAG00000009685	coral3	0.42171	0.103748	0.638188	0.00780712
ENSBTAG00000003981	coral3	0.482218	0.0585401	0.637481	0.00789744
ENSBTAG00000011494	coral3	0.519096	0.0393518	0.637073	0.0079499
ENSBTAG00000020108	coral3	0.299633	0.259547	0.636004	0.00808884
ENSBTAG00000015588	coral3	0.572457	0.0204799	0.635844	0.00810975
ENSBTAG00000021287	coral3	0.373611	0.154025	0.635735	0.00812404
ENSBTAG00000000137	coral3	0.605369	0.0129574	0.634198	0.00832776
ENSBTAG00000017729	coral3	0.257396	0.33584	0.634134	0.00833628
ENSBTAG00000045826	coral3	0.132856	0.623781	0.632111	0.0086108
ENSBTAG00000038652	coral3	-0.00830956	0.975635	0.631717	0.00866505
ENSBTAG00000009905	coral3	0.111305	0.681526	0.631489	0.00869656
ENSBTAG00000014175	coral3	0.501371	0.0478684	0.631017	0.00876217
ENSBTAG00000015892	coral3	0.79605	0.000225151	0.630532	0.00882989
ENSBTAG00000013308	coral3	0.676044	0.00404024	0.630304	0.00886194
ENSBTAG00000020046	coral3	0.697501	0.00266674	0.630297	0.00886299
ENSBTAG00000049367	coral3	0.579879	0.018545	0.630014	0.00890273
ENSBTAG00000020762	coral3	0.644775	0.00700445	0.62977	0.00893731
ENSBTAG00000001744	coral3	0.343166	0.193169	0.628987	0.0090487
ENSBTAG00000012946	coral3	0.320621	0.225995	0.628715	0.00908763
ENSBTAG00000014304	coral3	0.394419	0.130592	0.626974	0.00933995
ENSBTAG00000049014	coral3	0.737776	0.00110485	0.626967	0.00934103
ENSBTAG00000003609	coral3	0.704858	0.00229422	0.625331	0.00958317
ENSBTAG00000015962	coral3	0.443236	0.0855169	0.624665	0.00968317
ENSBTAG00000038156	coral3	0.545099	0.0289879	0.623869	0.00980385
ENSBTAG00000049946	coral3	0.265311	0.320658	0.623828	0.00981008
ENSBTAG00000001886	coral3	0.487092	0.0556725	0.622526	0.0100101
ENSBTAG00000011431	coral3	0.0485664	0.858243	0.621456	0.0101767
ENSBTAG00000001629	coral3	0.307592	0.246483	0.619283	0.0105219
ENSBTAG00000003449	coral3	0.206248	0.443457	0.618715	0.0106138
ENSBTAG00000015794	coral3	0.538844	0.0312646	0.617743	0.0107722
ENSBTAG00000047217	coral3	0.621551	0.0101619	0.61707	0.0108831
ENSBTAG00000001770	coral3	0.115958	0.668903	0.616996	0.0108952
ENSBTAG00000030669	coral3	0.181493	0.501136	0.616386	0.0109965
ENSBTAG00000042846	coral3	-0.0564473	0.835512	0.615297	0.0111793
ENSBTAG00000021041	coral3	0.175969	0.514469	0.615294	0.0111798
ENSBTAG00000013204	coral3	0.403608	0.121071	0.613777	0.0114383
ENSBTAG00000010673	coral3	0.524454	0.0370177	0.612808	0.0116058
ENSBTAG00000019871	coral3	0.289871	0.276143	0.611598	0.0118177
ENSBTAG00000016762	coral3	0.156097	0.563739	0.611127	0.011901
ENSBTAG00000017375	coral3	0.610601	0.0119947	0.610555	0.0120029
ENSBTAG00000044001	coral3	0.476693	0.0619204	0.609531	0.0121869
ENSBTAG00000046295	coral3	0.474681	0.0631861	0.609378	0.0122145
ENSBTAG00000038738	coral3	0.421471	0.103965	0.609138	0.012258
ENSBTAG00000010987	coral3	0.401064	0.123657	0.608326	0.0124061
ENSBTAG00000012881	coral3	0.703142	0.00237708	0.607924	0.01248
ENSBTAG00000020606	coral3	0.429613	0.0967632	0.607629	0.0125343
ENSBTAG00000052040	coral3	0.367382	0.161558	0.604913	0.0130441
ENSBTAG00000018513	coral3	0.444241	0.0847262	0.603913	0.0132357
ENSBTAG00000000197	coral3	0.396245	0.128661	0.603533	0.0133092
ENSBTAG00000003332	coral3	0.129831	0.631771	0.60315	0.0133835
ENSBTAG00000014644	coral3	0.0531724	0.844944	0.602864	0.0134392
ENSBTAG00000016295	coral3	0.242954	0.364578	0.602756	0.0134602
ENSBTAG00000026886	coral3	0.430034	0.0964004	0.602611	0.0134887
ENSBTAG00000040406	coral3	0.143962	0.594782	0.602581	0.0134945
ENSBTAG00000034075	coral3	0.216423	0.420774	0.601834	0.0136412
ENSBTAG00000048775	coral3	0.371767	0.15623	0.601812	0.0136457
ENSBTAG00000020720	coral3	0.448719	0.0812663	0.601647	0.0136783
ENSBTAG00000009232	coral3	0.394991	0.129985	0.601332	0.0137407
ENSBTAG00000000015	coral3	0.195677	0.467664	0.600723	0.013862
ENSBTAG00000034985	coral3	0.550813	0.0270205	0.598299	0.0143532
ENSBTAG00000021754	coral3	0.520238	0.0388452	0.597656	0.0144858
ENSBTAG00000000830	coral3	0.350385	0.183354	0.597413	0.014536
ENSBTAG00000006422	coral3	0.147266	0.586261	0.596897	0.0146434
ENSBTAG00000019956	coral3	0.745096	0.000925844	0.596538	0.0147185
ENSBTAG00000038916	coral3	0.325405	0.218752	0.595454	0.014947
ENSBTAG00000013289	coral3	0.613147	0.0115469	0.594923	0.0150598
ENSBTAG00000015336	coral3	0.121418	0.654198	0.594753	0.0150962
ENSBTAG00000019039	coral3	0.11106	0.682191	0.594601	0.0151288
ENSBTAG00000038042	coral3	0.429605	0.0967695	0.593438	0.0153791
ENSBTAG00000010976	coral3	0.258556	0.333591	0.593334	0.0154018
ENSBTAG00000002463	coral3	0.603035	0.0134058	0.592712	0.0155372
ENSBTAG00000005416	coral3	0.635542	0.00814945	0.591227	0.0158643
ENSBTAG00000003185	coral3	0.370309	0.157988	0.589752	0.0161947
ENSBTAG00000012121	coral3	0.423119	0.102477	0.589693	0.016208
ENSBTAG00000019094	coral3	0.0575164	0.832437	0.586257	0.0169986
ENSBTAG00000006939	coral3	0.119449	0.659486	0.586195	0.017013
ENSBTAG00000004199	coral3	0.294489	0.268214	0.585181	0.0172521
ENSBTAG00000047531	coral3	0.407957	0.116738	0.584761	0.0173518
ENSBTAG00000001257	coral3	0.169862	0.529396	0.584219	0.0174813
ENSBTAG00000006084	coral3	0.599369	0.0141348	0.581163	0.0182253
ENSBTAG00000010321	coral3	0.4516	0.0790953	0.580906	0.018289
ENSBTAG00000005477	coral3	0.182247	0.499328	0.57953	0.0186328
ENSBTAG00000021505	coral3	0.357316	0.174245	0.579482	0.018645
ENSBTAG00000020654	coral3	0.295078	0.267213	0.578066	0.0190041
ENSBTAG00000004849	coral3	0.63937	0.007658	0.578023	0.0190151
ENSBTAG00000015321	coral3	0.311541	0.240155	0.577012	0.0192748
ENSBTAG00000009239	coral3	0.279328	0.294769	0.5768	0.0193298
ENSBTAG00000014294	coral3	0.232977	0.385201	0.576063	0.0195212
ENSBTAG00000016311	coral3	0.390207	0.135124	0.575495	0.0196698
ENSBTAG00000026916	coral3	0.503064	0.0470008	0.575136	0.0197644
ENSBTAG00000007323	coral3	0.0507894	0.851819	0.572876	0.0203667
ENSBTAG00000037565	coral3	0.420698	0.104667	0.572311	0.0205194
ENSBTAG00000008428	coral3	0.402564	0.122128	0.571734	0.0206764
ENSBTAG00000000310	coral3	0.254664	0.341174	0.571652	0.0206988
ENSBTAG00000014583	coral3	0.388645	0.136831	0.571514	0.0207365
ENSBTAG00000001325	coral3	0.187042	0.487909	0.570969	0.0208857
ENSBTAG00000013732	coral3	0.445757	0.0835434	0.568324	0.0216227
ENSBTAG00000006786	coral3	0.21006	0.434888	0.566844	0.0220438
ENSBTAG00000018777	coral3	0.761847	0.000604025	0.566608	0.0221115
ENSBTAG00000050486	coral3	0.386519	0.139179	0.565125	0.0225408
ENSBTAG00000031718	coral3	0.169372	0.530601	0.564586	0.0226984
ENSBTAG00000012412	coral3	0.628122	0.00917289	0.564345	0.0227691
ENSBTAG00000011662	coral3	0.348098	0.186427	0.562203	0.023405
ENSBTAG00000022044	coral3	0.386454	0.139251	0.56171	0.0235534
ENSBTAG00000013282	coral3	0.149714	0.579981	0.561465	0.0236274
ENSBTAG00000015053	coral3	0.446513	0.0829578	0.560965	0.0237791
ENSBTAG00000019552	coral3	0.599886	0.01403	0.55881	0.0244407
ENSBTAG00000044150	coral3	0.411466	0.113322	0.558702	0.0244742
ENSBTAG00000052265	coral3	0.423135	0.102463	0.551185	0.0268961
ENSBTAG00000018474	coral3	0.349789	0.184151	0.54953	0.027453
ENSBTAG00000010884	coral3	0.560235	0.0240018	0.54899	0.0276367
ENSBTAG00000002979	coral3	0.358181	0.17313	0.548378	0.027846
ENSBTAG00000010944	coral3	0.551371	0.0268341	0.547765	0.0280567
ENSBTAG00000009023	coral3	0.367478	0.161439	0.546906	0.0283541
ENSBTAG00000034435	coral3	0.282112	0.289778	0.545602	0.0288105
ENSBTAG00000043602	coral3	0.342397	0.194235	0.543848	0.0294327
ENSBTAG00000013215	coral3	0.0250038	0.926765	0.543343	0.0296138
ENSBTAG00000007761	coral3	0.0642733	0.813059	0.541925	0.0301268
ENSBTAG00000006107	coral3	0.286251	0.282456	0.54179	0.0301759
ENSBTAG00000005865	coral3	0.231771	0.387735	0.541213	0.0303867
ENSBTAG00000015273	coral3	0.39166	0.133548	0.539801	0.0309076
ENSBTAG00000016185	coral3	0.0580443	0.83092	0.539744	0.030929
ENSBTAG00000013462	coral3	0.296246	0.265235	0.537538	0.0317566
ENSBTAG00000013461	coral3	0.61536	0.0111687	0.537091	0.0319264
ENSBTAG00000001626	coral3	0.358353	0.172908	0.53522	0.0326444
ENSBTAG00000007299	coral3	0.477025	0.0617131	0.534937	0.0327541
ENSBTAG00000009477	coral3	0.372093	0.155839	0.534696	0.032848
ENSBTAG00000014218	coral3	0.423048	0.102541	0.534326	0.0329919
ENSBTAG00000010671	coral3	0.18314	0.497192	0.533813	0.0331924
ENSBTAG00000020122	coral3	0.798118	0.000210894	0.53276	0.0336072
ENSBTAG00000046995	coral3	0.235012	0.380944	0.531686	0.0340344
ENSBTAG00000002615	coral3	0.568283	0.0216344	0.531289	0.034193
ENSBTAG00000010720	coral3	0.347696	0.186971	0.529445	0.0349385
ENSBTAG00000011412	coral3	-0.00354965	0.98959	0.527754	0.0356329
ENSBTAG00000018559	coral3	0.27964	0.294207	0.527599	0.0356969
ENSBTAG00000035084	coral3	0.100737	0.710483	0.524319	0.037075
ENSBTAG00000002551	coral3	0.379003	0.1477	0.523921	0.0372448
ENSBTAG00000001666	coral3	-0.0134311	0.960626	0.520092	0.0389096
ENSBTAG00000007460	coral3	-0.00363185	0.989349	0.518019	0.0398342
ENSBTAG00000051220	coral3	0.435805	0.0915279	0.517421	0.0401038
ENSBTAG00000014889	coral3	0.310246	0.242219	0.515863	0.0408131
ENSBTAG00000003941	coral3	0.0116489	0.965847	0.515046	0.0411885
ENSBTAG00000046671	coral3	0.781238	0.00035251	0.514816	0.0412948
ENSBTAG00000010658	coral3	0.610643	0.0119871	0.5132	0.0420471
ENSBTAG00000025606	coral3	0.650995	0.00630816	0.511026	0.0430747
ENSBTAG00000017001	coral3	0.33259	0.208155	0.510379	0.0433841
ENSBTAG00000018711	coral3	0.284965	0.284719	0.505554	0.0457454
ENSBTAG00000011800	coral3	0.730187	0.00131938	0.50402	0.0465154
ENSBTAG00000013912	coral3	0.414272	0.11064	0.500934	0.0480945
ENSBTAG00000020402	coral3	0.102215	0.706409	0.500232	0.0484595
ENSBTAG00000021026	coral3	0.68262	0.0035698	0.496511	0.0504268
ENSBTAG00000013131	coral3	0.296525	0.264762	0.495992	0.0507058
ENSBTAG00000009888	coral3	0.122838	0.650392	0.4946	0.05146
ENSBTAG00000052058	coral3	0.165724	0.539619	0.492383	0.0526782
ENSBTAG00000002329	coral3	0.0483829	0.858773	0.491281	0.0532921
ENSBTAG00000011857	coral3	-0.185819	0.49081	0.480723	0.0594405
ENSBTAG00000012312	coral3	0.303167	0.253695	0.478958	0.0605175
ENSBTAG00000020062	coral3	0.39382	0.131231	0.476341	0.0621405
ENSBTAG00000038696	coral3	0.0801885	0.767833	0.465761	0.0690276
ENSBTAG00000043571	coral3	0.370778	0.157421	0.454986	0.076597
ENSBTAG00000001877	coral3	0.0709389	0.794041	0.450367	0.080019
ENSBTAG00000001465	coral3	0.0288814	0.915443	0.444889	0.0842188
ENSBTAG00000006776	coral3	0.355073	0.177159	0.441647	0.0867776
ENSBTAG00000011193	coral3	0.0164793	0.951699	0.430913	0.0956467
ENSBTAG00000054986	coral3	0.202248	0.452541	0.428486	0.0977383
ENSBTAG00000000186	coral3	0.192945	0.474024	0.428282	0.0979156
ENSBTAG00000008728	coral3	0.389581	0.135806	0.42334	0.102279
ENSBTAG00000022450	coral3	-0.16796	0.534084	0.419058	0.10617
ENSBTAG00000013218	coral3	0.281769	0.290391	0.381125	0.145259
ENSBTAG00000051506	coral3	0.290188	0.275594	0.365456	0.163935
ENSBTAG00000020301	coral3	0.0574367	0.832666	0.208632	0.438088
ENSBTAG00000002203	coral3	-0.652964	0.00609964	-0.344616	0.191171
ENSBTAG00000026819	coral3	-0.205296	0.445611	-0.424688	0.101076
ENSBTAG00000010923	coral3	-0.651904	0.00621122	-0.448801	0.0812043
ENSBTAG00000017767	coral3	-0.793693	0.000242371	-0.45913	0.0736184
ENSBTAG00000012658	coral3	-0.611937	0.0117582	-0.462934	0.0709584
ENSBTAG00000018849	coral3	-0.605392	0.0129529	-0.467242	0.0680312
ENSBTAG00000004600	coral3	-0.559486	0.0242316	-0.519566	0.0391428
ENSBTAG00000006242	coral3	-0.265043	0.321164	-0.523451	0.0374462
ENSBTAG00000040602	coral3	-0.412996	0.111853	-0.54416	0.0293213
ENSBTAG00000018070	coral3	-0.408865	0.115847	-0.54963	0.0274193
ENSBTAG00000020106	coral3	-0.433731	0.0932589	-0.555018	0.0256394
ENSBTAG00000007435	coral3	-0.606984	0.012654	-0.566535	0.0221325
ENSBTAG00000016683	coral3	-0.566914	0.0220238	-0.577536	0.0191399
ENSBTAG00000020422	coral3	-0.55582	0.0253821	-0.585684	0.0171331
ENSBTAG00000005724	coral3	-0.3383	0.199973	-0.585837	0.017097
ENSBTAG00000018727	coral3	-0.514648	0.0413724	-0.595526	0.0149318
ENSBTAG00000017407	coral3	-0.781959	0.000345174	-0.603524	0.0133108
ENSBTAG00000000201	coral3	-0.724977	0.00148545	-0.608682	0.012341
ENSBTAG00000006837	coral3	-0.568036	0.0217042	-0.60912	0.0122613
ENSBTAG00000007577	coral3	-0.273695	0.305019	-0.609995	0.0121032
ENSBTAG00000021620	coral3	-0.583967	0.0175418	-0.639711	0.00761542
ENSBTAG00000015898	coral3	-0.698345	0.00262169	-0.642821	0.00723546
ENSBTAG00000006667	coral3	-0.498032	0.0496155	-0.646108	0.00685036
ENSBTAG00000013341	coral3	-0.574797	0.0198537	-0.647438	0.00669931
ENSBTAG00000014576	coral3	-0.599814	0.0140447	-0.655529	0.00583625
ENSBTAG00000026008	coral3	-0.581235	0.0182076	-0.660925	0.0053119
ENSBTAG00000000784	coral3	-0.914761	6.9812e-07	-0.674722	0.00414056
ENSBTAG00000000974	coral3	-0.737595	0.00110961	-0.689713	0.00311283
ENSBTAG00000009848	coral3	-0.531738	0.0340136	-0.706135	0.00223411
ENSBTAG00000044178	coral3	-0.582236	0.0179613	-0.756578	0.000693332
ENSBTAG00000018887	coral3	-0.770815	0.000473838	-0.760226	0.000630431
