# Supplementary material for: Examination of the lung and lymphoid tissue mRNA transcriptome response in dairy calves following experimental challenge with bovine alphaherpesvirus one (BoHV-1)
Source: PLoS One. 2025 May 2;20(5):e0319575. doi: 10.1371/journal.pone.0319575 (PMC12047826; doi:10.1371/journal.pone.0319575)
Supplement: S11 Table — (XLSX) [file pone.0319575.s011.xlsx]

## Sheet: darkred
geneSymbol	moduleColor	GS.treatment	p.GS.treatment	MM.darkred	p.MM.darkred
ENSBTAG00000005909	darkred	0.928602	7.53029e-08	0.949358	6.08836e-09
ENSBTAG00000000650	darkred	0.712179	0.0013392	0.943345	1.38764e-08
ENSBTAG00000011586	darkred	0.922407	1.38001e-07	0.942674	1.51276e-08
ENSBTAG00000020398	darkred	0.713324	0.00130459	0.935304	3.66706e-08
ENSBTAG00000002476	darkred	0.66048	0.00390234	0.933219	4.62368e-08
ENSBTAG00000052417	darkred	0.942908	1.46803e-08	0.93118	5.7585e-08
ENSBTAG00000016271	darkred	0.74151	0.000657316	0.922794	1.33064e-07
ENSBTAG00000031544	darkred	0.732412	0.000827515	0.920001	1.72277e-07
ENSBTAG00000006551	darkred	0.951213	4.62714e-09	0.91914	1.8621e-07
ENSBTAG00000001289	darkred	0.773665	0.000268801	0.915674	2.52479e-07
ENSBTAG00000027676	darkred	0.951984	4.11533e-09	0.914471	2.79796e-07
ENSBTAG00000008419	darkred	0.717478	0.00118513	0.912704	3.24461e-07
ENSBTAG00000049722	darkred	0.785742	0.000185066	0.910992	3.73421e-07
ENSBTAG00000016023	darkred	0.699666	0.00176932	0.909517	4.20555e-07
ENSBTAG00000002402	darkred	0.727919	0.00092415	0.908619	4.51686e-07
ENSBTAG00000008091	darkred	0.926024	9.75072e-08	0.907806	4.81539e-07
ENSBTAG00000055107	darkred	0.907176	5.05811e-07	0.907232	5.0363e-07
ENSBTAG00000001296	darkred	0.648621	0.00485327	0.903681	6.60506e-07
ENSBTAG00000020490	darkred	0.905421	5.79077e-07	0.902421	7.254e-07
ENSBTAG00000008809	darkred	0.953379	3.31211e-09	0.902273	7.33368e-07
ENSBTAG00000011981	darkred	0.646945	0.00500156	0.898992	9.30261e-07
ENSBTAG00000018430	darkred	0.905621	5.70291e-07	0.89861	9.55891e-07
ENSBTAG00000004643	darkred	0.681751	0.00257678	0.898487	9.64251e-07
ENSBTAG00000046922	darkred	0.716391	0.00121549	0.898437	9.67714e-07
ENSBTAG00000003151	darkred	0.941271	1.80613e-08	0.898086	9.92003e-07
ENSBTAG00000000211	darkred	0.890067	1.70918e-06	0.89436	1.28418e-06
ENSBTAG00000044033	darkred	0.961872	7.51421e-10	0.8943	1.28944e-06
ENSBTAG00000039594	darkred	0.795641	0.000133878	0.894266	1.29246e-06
ENSBTAG00000040128	darkred	0.701407	0.00170345	0.893676	1.34512e-06
ENSBTAG00000014850	darkred	0.737682	0.000724984	0.892405	1.46492e-06
ENSBTAG00000002084	darkred	0.868908	6.00399e-06	0.888276	1.91906e-06
ENSBTAG00000017832	darkred	0.864459	7.60877e-06	0.887728	1.98755e-06
ENSBTAG00000006573	darkred	0.798827	0.000120185	0.886873	2.09848e-06
ENSBTAG00000019085	darkred	0.961019	8.84882e-10	0.884578	2.42284e-06
ENSBTAG00000017419	darkred	0.954944	2.57574e-09	0.884193	2.48131e-06
ENSBTAG00000002917	darkred	0.838019	2.67126e-05	0.883649	2.56577e-06
ENSBTAG00000007796	darkred	0.660775	0.00388081	0.883034	2.6644e-06
ENSBTAG00000003362	darkred	0.608859	0.00948722	0.881504	2.92362e-06
ENSBTAG00000051631	darkred	0.937173	2.95947e-08	0.880866	3.038e-06
ENSBTAG00000014660	darkred	0.894269	1.2922e-06	0.879064	3.38154e-06
ENSBTAG00000007166	darkred	0.657161	0.00415179	0.876495	3.92844e-06
ENSBTAG00000017279	darkred	0.833424	3.24864e-05	0.874165	4.48796e-06
ENSBTAG00000047605	darkred	0.691157	0.00212201	0.872775	4.85287e-06
ENSBTAG00000008887	darkred	0.759741	0.000402498	0.872016	5.06274e-06
ENSBTAG00000009284	darkred	0.6925	0.00206278	0.871115	5.32177e-06
ENSBTAG00000006950	darkred	0.694186	0.00199039	0.867495	6.47919e-06
ENSBTAG00000000753	darkred	0.935759	3.48261e-08	0.86659	6.79992e-06
ENSBTAG00000011613	darkred	0.952706	3.68089e-09	0.864993	7.39859e-06
ENSBTAG00000004934	darkred	0.62905	0.00682536	0.864829	7.46241e-06
ENSBTAG00000008036	darkred	0.965636	3.48414e-10	0.864265	7.6862e-06
ENSBTAG00000009744	darkred	0.671635	0.00315166	0.864151	7.73204e-06
ENSBTAG00000018249	darkred	0.845441	1.9223e-05	0.863735	7.90146e-06
ENSBTAG00000017592	darkred	0.6488	0.00483767	0.862707	8.33348e-06
ENSBTAG00000003484	darkred	0.910966	3.74221e-07	0.861755	8.75152e-06
ENSBTAG00000051697	darkred	0.949241	6.19262e-09	0.860247	9.44971e-06
ENSBTAG00000018812	darkred	0.670131	0.00324538	0.858525	1.03046e-05
ENSBTAG00000053060	darkred	0.942141	1.61899e-08	0.85741	1.08927e-05
ENSBTAG00000008835	darkred	0.702182	0.00167481	0.856497	1.13953e-05
ENSBTAG00000017566	darkred	0.939204	2.32701e-08	0.855067	1.22216e-05
ENSBTAG00000011394	darkred	0.656713	0.00418638	0.854547	1.25343e-05
ENSBTAG00000038335	darkred	0.625941	0.00719065	0.8542	1.27467e-05
ENSBTAG00000040356	darkred	0.613701	0.00878405	0.854041	1.28453e-05
ENSBTAG00000006911	darkred	0.675808	0.00290302	0.852104	1.40972e-05
ENSBTAG00000005345	darkred	0.844839	1.97551e-05	0.850964	1.48807e-05
ENSBTAG00000006383	darkred	0.962381	6.8039e-10	0.85	1.55719e-05
ENSBTAG00000000317	darkred	0.593749	0.0119745	0.847532	1.74672e-05
ENSBTAG00000021025	darkred	0.780863	0.000215782	0.846438	1.83679e-05
ENSBTAG00000002573	darkred	0.572128	0.0164026	0.846315	1.8472e-05
ENSBTAG00000021041	darkred	0.938338	2.58067e-08	0.846222	1.85507e-05
ENSBTAG00000007445	darkred	0.738047	0.000718291	0.846183	1.85837e-05
ENSBTAG00000032881	darkred	0.670702	0.00320956	0.845708	1.89911e-05
ENSBTAG00000016042	darkred	0.735926	0.000757905	0.845259	1.93824e-05
ENSBTAG00000021686	darkred	0.920046	1.71575e-07	0.845247	1.93933e-05
ENSBTAG00000016107	darkred	0.898082	9.92264e-07	0.844249	2.02893e-05
ENSBTAG00000044121	darkred	0.665527	0.00354657	0.844222	2.03134e-05
ENSBTAG00000016332	darkred	0.605843	0.00994749	0.843775	2.07263e-05
ENSBTAG00000021582	darkred	0.923167	1.28467e-07	0.843087	2.13762e-05
ENSBTAG00000012809	darkred	0.719031	0.00114287	0.843001	2.14589e-05
ENSBTAG00000023978	darkred	0.805847	9.41136e-05	0.842294	2.21456e-05
ENSBTAG00000001483	darkred	0.662438	0.00376103	0.841	2.34526e-05
ENSBTAG00000003830	darkred	0.59769	0.011281	0.839171	2.54106e-05
ENSBTAG00000007303	darkred	0.897466	1.03623e-06	0.836236	2.88407e-05
ENSBTAG00000005445	darkred	0.839367	2.51941e-05	0.836019	2.91085e-05
ENSBTAG00000023462	darkred	0.734347	0.000788561	0.835632	2.95928e-05
ENSBTAG00000009773	darkred	0.646792	0.00501533	0.834749	3.07228e-05
ENSBTAG00000017682	darkred	0.442465	0.0753218	0.831671	3.49519e-05
ENSBTAG00000009427	darkred	0.519369	0.0326312	0.829887	3.76197e-05
ENSBTAG00000004484	darkred	0.505127	0.0386201	0.827569	4.1343e-05
ENSBTAG00000054117	darkred	0.606251	0.00988421	0.827504	4.14519e-05
ENSBTAG00000013579	darkred	0.630887	0.00661667	0.825288	4.53053e-05
ENSBTAG00000014889	darkred	0.614524	0.00866877	0.822284	5.10094e-05
ENSBTAG00000048135	darkred	0.557083	0.0201769	0.822228	5.11217e-05
ENSBTAG00000021000	darkred	0.604222	0.010202	0.820066	5.55994e-05
ENSBTAG00000003915	darkred	0.918459	1.97905e-07	0.819417	5.70083e-05
ENSBTAG00000008300	darkred	0.448796	0.0707582	0.818429	5.92078e-05
ENSBTAG00000007635	darkred	0.923925	1.19522e-07	0.81773	6.08061e-05
ENSBTAG00000001926	darkred	0.549076	0.0224444	0.817246	6.19353e-05
ENSBTAG00000008688	darkred	0.498015	0.0419067	0.816364	6.4039e-05
ENSBTAG00000018904	darkred	0.745893	0.000586344	0.813293	7.18332e-05
ENSBTAG00000037493	darkred	0.5231	0.0311869	0.812673	7.35e-05
ENSBTAG00000013923	darkred	0.466214	0.0592513	0.811338	7.72003e-05
ENSBTAG00000005164	darkred	0.539145	0.0255268	0.810146	8.06345e-05
ENSBTAG00000002966	darkred	0.481344	0.0504378	0.809761	8.17725e-05
ENSBTAG00000014083	darkred	0.634871	0.00618162	0.8076	8.84072e-05
ENSBTAG00000021637	darkred	0.943299	1.39596e-08	0.80296	0.000104193
ENSBTAG00000016931	darkred	0.695308	0.00194339	0.802662	0.000105281
ENSBTAG00000003954	darkred	0.556403	0.0203623	0.802198	0.000106998
ENSBTAG00000009428	darkred	0.872661	4.88397e-06	0.801897	0.000108123
ENSBTAG00000015325	darkred	0.560782	0.0191918	0.801542	0.000109466
ENSBTAG00000015972	darkred	0.886993	2.08267e-06	0.80031	0.000114226
ENSBTAG00000050909	darkred	0.387157	0.12471	0.799823	0.000116154
ENSBTAG00000000080	darkred	0.832843	3.32871e-05	0.799685	0.000116707
ENSBTAG00000009598	darkred	0.933501	4.48263e-08	0.798981	0.000119556
ENSBTAG00000016411	darkred	0.848777	1.64883e-05	0.798053	0.000123397
ENSBTAG00000005203	darkred	0.756633	0.000438881	0.796043	0.000132083
ENSBTAG00000049944	darkred	0.676754	0.00284897	0.795196	0.000135893
ENSBTAG00000010954	darkred	0.655137	0.00431009	0.794997	0.000136798
ENSBTAG00000014828	darkred	0.729252	0.000894559	0.794915	0.000137178
ENSBTAG00000015271	darkred	0.510225	0.0363876	0.793824	0.000142258
ENSBTAG00000007746	darkred	0.468135	0.0580733	0.792907	0.00014665
ENSBTAG00000025263	darkred	0.771121	0.000289973	0.792451	0.000148878
ENSBTAG00000031682	darkred	0.447752	0.0714965	0.791109	0.000155596
ENSBTAG00000009482	darkred	0.681945	0.00256661	0.79035	0.000159508
ENSBTAG00000049588	darkred	0.579111	0.0148513	0.787374	0.000175648
ENSBTAG00000011041	darkred	0.478785	0.0518546	0.786733	0.000179298
ENSBTAG00000006574	darkred	0.5046	0.0388568	0.786678	0.000179616
ENSBTAG00000038619	darkred	0.681423	0.00259393	0.786417	0.000181123
ENSBTAG00000037377	darkred	0.542145	0.0245631	0.786085	0.000183055
ENSBTAG00000023795	darkred	0.544977	0.0236795	0.785122	0.000188752
ENSBTAG00000012829	darkred	0.619244	0.00803077	0.7847	0.000191295
ENSBTAG00000010397	darkred	0.547829	0.0228147	0.784599	0.000191913
ENSBTAG00000010126	darkred	0.518422	0.0330056	0.784154	0.000194634
ENSBTAG00000005827	darkred	0.572449	0.0163287	0.781282	0.000212984
ENSBTAG00000015333	darkred	0.624292	0.00739067	0.780806	0.000216165
ENSBTAG00000031834	darkred	0.782747	0.000203451	0.778032	0.000235477
ENSBTAG00000007632	darkred	0.395398	0.116205	0.777086	0.000242387
ENSBTAG00000004131	darkred	0.872277	4.98966e-06	0.776397	0.000247525
ENSBTAG00000045744	darkred	0.412849	0.0995586	0.775153	0.000257036
ENSBTAG00000010116	darkred	0.782666	0.00020397	0.774379	0.000263098
ENSBTAG00000017565	darkred	0.819811	5.61505e-05	0.7717	0.000285036
ENSBTAG00000030706	darkred	0.738435	0.000711232	0.771136	0.00028984
ENSBTAG00000054989	darkred	0.518093	0.0331368	0.770787	0.000292852
ENSBTAG00000001996	darkred	0.539551	0.0253946	0.7691	0.000307767
ENSBTAG00000033680	darkred	0.488345	0.04671	0.766097	0.000335875
ENSBTAG00000000494	darkred	0.690059	0.00217141	0.764072	0.000356023
ENSBTAG00000001562	darkred	0.644457	0.00522845	0.761734	0.000380522
ENSBTAG00000007438	darkred	0.797309	0.000126554	0.760784	0.000390869
ENSBTAG00000015377	darkred	0.730489	0.000867791	0.760122	0.000398218
ENSBTAG00000009407	darkred	0.49898	0.0414489	0.756736	0.000437629
ENSBTAG00000006052	darkred	0.517291	0.0334577	0.756033	0.000446209
ENSBTAG00000054245	darkred	0.673912	0.00301394	0.753234	0.000481754
ENSBTAG00000005830	darkred	0.397922	0.113684	0.751472	0.000505323
ENSBTAG00000032163	darkred	0.470641	0.0565627	0.750807	0.00051445
ENSBTAG00000000664	darkred	0.394786	0.116822	0.749998	0.000525753
ENSBTAG00000019933	darkred	0.580977	0.014457	0.749939	0.000526596
ENSBTAG00000048059	darkred	0.545069	0.0236513	0.747677	0.000559332
ENSBTAG00000031792	darkred	0.608478	0.0095445	0.744594	0.000606679
ENSBTAG00000004992	darkred	0.426938	0.08742	0.740947	0.000666911
ENSBTAG00000013291	darkred	0.49625	0.0427543	0.740932	0.000667171
ENSBTAG00000051745	darkred	0.43748	0.0790637	0.740117	0.000681303
ENSBTAG00000009414	darkred	0.734109	0.000793265	0.73967	0.000689161
ENSBTAG00000016367	darkred	0.426353	0.0879017	0.739631	0.000689838
ENSBTAG00000010932	darkred	0.711211	0.00136906	0.737515	0.000728064
ENSBTAG00000020406	darkred	0.483668	0.0491768	0.737461	0.000729067
ENSBTAG00000013533	darkred	0.531453	0.0281313	0.736873	0.000740002
ENSBTAG00000012761	darkred	0.56348	0.0184973	0.730283	0.000872206
ENSBTAG00000018189	darkred	0.446493	0.0723943	0.729968	0.000878977
ENSBTAG00000002708	darkred	0.392001	0.11966	0.729895	0.00088056
ENSBTAG00000049973	darkred	0.403198	0.108539	0.724974	0.000992416
ENSBTAG00000017048	darkred	0.481409	0.0504024	0.724611	0.00100109
ENSBTAG00000014228	darkred	0.378361	0.134257	0.724345	0.00100752
ENSBTAG00000022808	darkred	0.446049	0.0727127	0.720152	0.00111313
ENSBTAG00000015574	darkred	0.44689	0.0721105	0.719543	0.00112921
ENSBTAG00000018225	darkred	0.671096	0.00318501	0.717868	0.00117442
ENSBTAG00000010360	darkred	0.458165	0.0643815	0.715753	0.00123362
ENSBTAG00000054891	darkred	0.416183	0.0965833	0.715318	0.00124609
ENSBTAG00000016098	darkred	0.544014	0.023977	0.71352	0.00129874
ENSBTAG00000017925	darkred	0.359579	0.15631	0.712892	0.00131757
ENSBTAG00000000562	darkred	0.729415	0.000890988	0.712666	0.0013244
ENSBTAG00000048466	darkred	0.67573	0.00290752	0.711724	0.00135319
ENSBTAG00000001632	darkred	0.457603	0.064752	0.710213	0.00140041
ENSBTAG00000012500	darkred	0.49517	0.0432795	0.708619	0.00145171
ENSBTAG00000001740	darkred	0.603671	0.0102898	0.705598	0.00155316
ENSBTAG00000009026	darkred	0.363789	0.151166	0.700964	0.00172004
ENSBTAG00000005195	darkred	0.538133	0.0258584	0.697403	0.00185802
ENSBTAG00000007981	darkred	0.705836	0.00154494	0.695258	0.00194545
ENSBTAG00000049724	darkred	0.57225	0.0163744	0.695123	0.00195107
ENSBTAG00000040512	darkred	0.721924	0.00106744	0.692523	0.00206179
ENSBTAG00000003201	darkred	0.383445	0.12868	0.688895	0.00222482
ENSBTAG00000007104	darkred	0.557862	0.0199661	0.688834	0.00222764
ENSBTAG00000005743	darkred	0.574522	0.0158569	0.682785	0.0025232
ENSBTAG00000048555	darkred	0.660163	0.00392562	0.680219	0.00265787
ENSBTAG00000015190	darkred	0.463281	0.0610848	0.678803	0.00273464
ENSBTAG00000046956	darkred	0.585717	0.0134922	0.678056	0.00277588
ENSBTAG00000011384	darkred	0.389498	0.122251	0.677244	0.00282127
ENSBTAG00000054411	darkred	0.361963	0.153382	0.675413	0.00292585
ENSBTAG00000000676	darkred	0.579653	0.0147358	0.671305	0.00317204
ENSBTAG00000039153	darkred	0.477482	0.0525875	0.669827	0.00326462
ENSBTAG00000006564	darkred	0.401449	0.110226	0.668808	0.00332972
ENSBTAG00000019585	darkred	0.583012	0.0140363	0.668025	0.00338045
ENSBTAG00000005496	darkred	0.558081	0.0199073	0.667486	0.00341571
ENSBTAG00000002416	darkred	0.587941	0.0130577	0.663079	0.00371566
ENSBTAG00000013924	darkred	0.420177	0.0931038	0.662979	0.0037227
ENSBTAG00000046320	darkred	0.323129	0.205841	0.659227	0.00399504
ENSBTAG00000013145	darkred	0.738095	0.000717415	0.657177	0.00415053
ENSBTAG00000001593	darkred	0.302794	0.237465	0.655658	0.00426888
ENSBTAG00000021786	darkred	0.354377	0.162827	0.650926	0.00465511
ENSBTAG00000017273	darkred	0.263618	0.306608	0.643338	0.0053332
ENSBTAG00000015346	darkred	0.416558	0.096253	0.635959	0.00606687
ENSBTAG00000011644	darkred	0.468046	0.0581277	0.632191	0.00647165
ENSBTAG00000021880	darkred	0.639345	0.00572067	0.631257	0.00657523
ENSBTAG00000008682	darkred	0.463893	0.0606989	0.625523	0.00724098
ENSBTAG00000009886	darkred	0.52138	0.0318463	0.623689	0.00746496
ENSBTAG00000007543	darkred	0.417738	0.0952179	0.622241	0.00764566
ENSBTAG00000000604	darkred	0.445017	0.0734574	0.615202	0.00857475
ENSBTAG00000008388	darkred	0.496653	0.0425596	0.614708	0.00864318
ENSBTAG00000009157	darkred	0.323307	0.205576	0.613779	0.00877306
ENSBTAG00000002034	darkred	0.345701	0.174101	0.606677	0.00981848
ENSBTAG00000010384	darkred	0.612793	0.0089127	0.603297	0.0103496
ENSBTAG00000023787	darkred	0.179318	0.491047	0.603211	0.0103634
ENSBTAG00000031444	darkred	0.5949	0.0117685	0.601713	0.0106063
ENSBTAG00000000231	darkred	0.750825	0.000514209	0.600355	0.0108304
ENSBTAG00000047572	darkred	0.51976	0.0324774	0.596344	0.0115141
ENSBTAG00000012525	darkred	0.336212	0.187017	0.595486	0.0116648
ENSBTAG00000016151	darkred	0.606104	0.00990696	0.593046	0.0121016
ENSBTAG00000014302	darkred	0.544821	0.0237276	0.590335	0.0126022
ENSBTAG00000006089	darkred	0.301586	0.239436	0.588966	0.0128611
ENSBTAG00000004347	darkred	0.235339	0.363201	0.577546	0.0151884
ENSBTAG00000018260	darkred	0.420132	0.0931427	0.573819	0.0160157
ENSBTAG00000015301	darkred	0.235635	0.362581	0.558799	0.0197151
ENSBTAG00000019513	darkred	0.320391	0.20993	0.5572	0.0201451
ENSBTAG00000006656	darkred	0.512725	0.0353296	0.550095	0.0221455
ENSBTAG00000027770	darkred	0.462459	0.0616057	0.548406	0.0226428
ENSBTAG00000009384	darkred	0.536654	0.0263489	0.545736	0.0234469
ENSBTAG00000021554	darkred	0.403231	0.108508	0.541201	0.0248631
ENSBTAG00000002210	darkred	0.625197	0.00728033	0.527244	0.0296408
ENSBTAG00000039132	darkred	0.421562	0.091918	0.516665	0.0337097
ENSBTAG00000018971	darkred	0.636446	0.00601605	0.507773	0.0374488
ENSBTAG00000019017	darkred	0.154345	0.554206	0.496057	0.0428476
ENSBTAG00000011368	darkred	0.723039	0.00103948	0.483948	0.0490261
ENSBTAG00000051454	darkred	0.514409	0.03463	0.446932	0.0720807
ENSBTAG00000021065	darkred	0.335765	0.187641	0.443722	0.0743993
ENSBTAG00000005161	darkred	0.2395	0.354527	0.412983	0.0994381
ENSBTAG00000023845	darkred	0.214298	0.408843	0.360767	0.154846
ENSBTAG00000012582	darkred	-0.542192	0.0245481	-0.487988	0.0468948
ENSBTAG00000000713	darkred	-0.466496	0.0590775	-0.508871	0.0369706
ENSBTAG00000015011	darkred	-0.590746	0.0125253	-0.510243	0.0363796
ENSBTAG00000014450	darkred	-0.80986	8.14786e-05	-0.514765	0.0344835
ENSBTAG00000004505	darkred	-0.529992	0.0286484	-0.523796	0.0309227
ENSBTAG00000011692	darkred	-0.592117	0.0122714	-0.52723	0.0296458
ENSBTAG00000019182	darkred	-0.564674	0.0181962	-0.528858	0.0290545
ENSBTAG00000015432	darkred	-0.737166	0.000734538	-0.53224	0.0278558
ENSBTAG00000011287	darkred	-0.395008	0.116598	-0.541465	0.0247791
ENSBTAG00000014468	darkred	-0.682293	0.00254854	-0.549674	0.0222686
ENSBTAG00000032829	darkred	-0.466728	0.0589346	-0.585963	0.0134437
ENSBTAG00000050848	darkred	-0.428914	0.0858068	-0.596295	0.0115227
ENSBTAG00000046813	darkred	-0.328968	0.197294	-0.602794	0.0104305
ENSBTAG00000004801	darkred	-0.638412	0.0058145	-0.616561	0.00838873
ENSBTAG00000020260	darkred	-0.780763	0.000216452	-0.621358	0.00775758
ENSBTAG00000003191	darkred	-0.710045	0.00140573	-0.638192	0.00583671
ENSBTAG00000014698	darkred	-0.528951	0.0290211	-0.651399	0.00461528
ENSBTAG00000054949	darkred	-0.48314	0.0494611	-0.679355	0.00270449
ENSBTAG00000012197	darkred	-0.803934	0.000100695	-0.693856	0.00200438
ENSBTAG00000046014	darkred	-0.909234	4.30176e-07	-0.696499	0.00189448
ENSBTAG00000021456	darkred	-0.729461	0.000889993	-0.715927	0.00122863
ENSBTAG00000002474	darkred	-0.685536	0.00238506	-0.746688	0.000574176
ENSBTAG00000017863	darkred	-0.553734	0.0211025	-0.756252	0.000443523
ENSBTAG00000021574	darkred	-0.880247	3.15247e-06	-0.78503	0.000189305

## Sheet: sienna3
geneSymbol	moduleColor	GS.treatment	p.GS.treatment	MM.sienna3	p.MM.sienna3
ENSBTAG00000000447	sienna3	0.286048	0.265695	0.977067	1.73438e-11
ENSBTAG00000031852	sienna3	0.29388	0.252246	0.958744	1.3449e-09
ENSBTAG00000052320	sienna3	0.00435867	0.986754	0.952787	3.63477e-09
ENSBTAG00000048423	sienna3	0.218865	0.398686	0.925312	1.04543e-07
ENSBTAG00000008814	sienna3	0.259243	0.315001	0.92398	1.18905e-07
ENSBTAG00000049995	sienna3	0.136211	0.602174	0.923622	1.23034e-07
ENSBTAG00000051896	sienna3	0.103514	0.692581	0.914229	2.85574e-07
ENSBTAG00000033669	sienna3	0.160608	0.538039	0.910732	3.81394e-07
ENSBTAG00000018559	sienna3	0.254279	0.324685	0.907835	4.80447e-07
ENSBTAG00000051836	sienna3	0.16236	0.533555	0.905769	5.63885e-07
ENSBTAG00000052369	sienna3	0.311223	0.224005	0.904542	6.19082e-07
ENSBTAG00000010348	sienna3	0.180976	0.486981	0.89874	9.47093e-07
ENSBTAG00000007629	sienna3	0.263969	0.30594	0.894704	1.25449e-06
ENSBTAG00000014448	sienna3	0.258929	0.315609	0.857023	1.11035e-05
ENSBTAG00000047764	sienna3	0.31179	0.223116	0.853696	1.3061e-05
ENSBTAG00000051084	sienna3	0.181715	0.485172	0.828663	3.95495e-05
ENSBTAG00000001836	sienna3	0.0957843	0.714597	0.813863	7.03282e-05
ENSBTAG00000019105	sienna3	0.350198	0.168194	0.81361	7.09945e-05
ENSBTAG00000046010	sienna3	0.281976	0.272859	0.799595	0.000117066
ENSBTAG00000009237	sienna3	0.212639	0.412565	0.797356	0.000126354
ENSBTAG00000005578	sienna3	0.0519365	0.843075	0.796862	0.000128485
ENSBTAG00000019181	sienna3	0.171398	0.510693	0.794668	0.000138312
ENSBTAG00000019443	sienna3	0.517954	0.0331922	0.782807	0.00020307
ENSBTAG00000020629	sienna3	0.245531	0.342169	0.782473	0.000205208
ENSBTAG00000049392	sienna3	0.0239497	0.927303	0.780479	0.000218371
ENSBTAG00000018165	sienna3	0.0942844	0.718894	0.776835	0.00024425
ENSBTAG00000053373	sienna3	0.298442	0.244612	0.771502	0.000286718
ENSBTAG00000053421	sienna3	0.378242	0.13439	0.749929	0.000526736
ENSBTAG00000048738	sienna3	-0.106875	0.68308	0.715545	0.00123956
ENSBTAG00000049495	sienna3	-0.0763171	0.77096	0.706624	0.00151807
ENSBTAG00000001573	sienna3	0.292682	0.254275	0.667424	0.00341985
ENSBTAG00000014521	sienna3	0.291145	0.256892	0.66387	0.00366035
ENSBTAG00000000225	sienna3	0.43294	0.0825877	0.661935	0.00379695
ENSBTAG00000010085	sienna3	0.250257	0.332656	0.636839	0.00597531
ENSBTAG00000053996	sienna3	0.279334	0.27757	0.618871	0.00807989
ENSBTAG00000000483	sienna3	0.45679	0.06529	0.442637	0.0751952
ENSBTAG00000007435	sienna3	0.236216	0.361363	-0.405922	0.105948
ENSBTAG00000003073	sienna3	0.0319099	0.903235	-0.485954	0.047959
ENSBTAG00000031001	sienna3	-0.237155	0.359402	-0.505945	0.0382549
ENSBTAG00000017412	sienna3	-0.207912	0.423274	-0.531231	0.0282093
ENSBTAG00000001805	sienna3	-0.125777	0.630512	-0.548488	0.0226186
ENSBTAG00000007776	sienna3	-0.14647	0.574831	-0.560968	0.0191431
ENSBTAG00000006650	sienna3	-0.239811	0.353884	-0.592315	0.0122351
ENSBTAG00000012010	sienna3	-0.0967202	0.711919	-0.60269	0.0104475
ENSBTAG00000017429	sienna3	0.39233	0.119323	-0.607662	0.00966792
ENSBTAG00000050189	sienna3	-0.178521	0.493006	-0.621041	0.007798
ENSBTAG00000003800	sienna3	-0.102877	0.694388	-0.634296	0.00624291
ENSBTAG00000018598	sienna3	-0.233087	0.367945	-0.6424	0.00542226
ENSBTAG00000017709	sienna3	-0.0548567	0.834364	-0.699305	0.00178324
ENSBTAG00000013935	sienna3	-0.118231	0.651312	-0.713913	0.00128708
ENSBTAG00000003436	sienna3	-0.0955877	0.71516	-0.720567	0.00110228
ENSBTAG00000014642	sienna3	-0.208849	0.421138	-0.792842	0.000146969
ENSBTAG00000052272	sienna3	-0.243924	0.345437	-0.811554	7.65923e-05

## Sheet: darkturquoise
geneSymbol	moduleColor	GS.treatment	p.GS.treatment	MM.darkturquoise	p.MM.darkturquoise
ENSBTAG00000012152	darkturquoise	-0.298589	0.244368	0.971113	9.6276e-11
ENSBTAG00000008232	darkturquoise	-0.206799	0.425815	0.970845	1.03079e-10
ENSBTAG00000013640	darkturquoise	-0.212267	0.413403	0.965721	3.42063e-10
ENSBTAG00000012797	darkturquoise	-0.293968	0.252097	0.957337	1.72241e-09
ENSBTAG00000018935	darkturquoise	-0.277466	0.28093	0.955291	2.43319e-09
ENSBTAG00000007485	darkturquoise	-0.40691	0.105019	0.955143	2.49307e-09
ENSBTAG00000003727	darkturquoise	-0.153328	0.556851	0.950726	4.97769e-09
ENSBTAG00000015630	darkturquoise	-0.220928	0.394143	0.95038	5.24038e-09
ENSBTAG00000000409	darkturquoise	-0.289349	0.259973	0.944404	1.20837e-08
ENSBTAG00000021660	darkturquoise	-0.194892	0.453505	0.943269	1.40136e-08
ENSBTAG00000051880	darkturquoise	-0.143202	0.583483	0.932351	5.0807e-08
ENSBTAG00000018743	darkturquoise	-0.236659	0.360436	0.925363	1.04033e-07
ENSBTAG00000003935	darkturquoise	-0.413121	0.0993136	0.922505	1.36736e-07
ENSBTAG00000013541	darkturquoise	-0.201824	0.437274	0.9192	1.8521e-07
ENSBTAG00000012120	darkturquoise	-0.181678	0.485263	0.919057	1.87602e-07
ENSBTAG00000019929	darkturquoise	-0.117168	0.654263	0.917187	2.21416e-07
ENSBTAG00000002248	darkturquoise	-0.435272	0.0807642	0.916937	2.26319e-07
ENSBTAG00000018908	darkturquoise	-0.333544	0.19076	0.91615	2.42341e-07
ENSBTAG00000014614	darkturquoise	-0.218199	0.400158	0.91485	2.70923e-07
ENSBTAG00000012125	darkturquoise	-0.30085	0.240642	0.912802	3.21827e-07
ENSBTAG00000013806	darkturquoise	-0.291375	0.256501	0.912405	3.3259e-07
ENSBTAG00000054797	darkturquoise	-0.364651	0.150127	0.909749	4.12827e-07
ENSBTAG00000042289	darkturquoise	-0.117089	0.654484	0.909642	4.16366e-07
ENSBTAG00000044075	darkturquoise	-0.233096	0.367926	0.909592	4.1806e-07
ENSBTAG00000005294	darkturquoise	-0.142361	0.585719	0.909063	4.36075e-07
ENSBTAG00000013956	darkturquoise	-0.325067	0.202978	0.906729	5.23679e-07
ENSBTAG00000006199	darkturquoise	-0.359823	0.156008	0.90653	5.31827e-07
ENSBTAG00000013810	darkturquoise	-0.229096	0.376435	0.906105	5.49505e-07
ENSBTAG00000007931	darkturquoise	-0.364336	0.150505	0.905649	5.69099e-07
ENSBTAG00000021107	darkturquoise	-0.197007	0.44852	0.905017	5.97154e-07
ENSBTAG00000013251	darkturquoise	-0.414391	0.0981744	0.903963	6.46641e-07
ENSBTAG00000032558	darkturquoise	-0.217303	0.402144	0.903802	6.54524e-07
ENSBTAG00000018123	darkturquoise	-0.580186	0.014623	0.903189	6.85206e-07
ENSBTAG00000039049	darkturquoise	-0.349417	0.16921	0.899291	9.10597e-07
ENSBTAG00000012622	darkturquoise	-0.207691	0.423778	0.898887	9.37246e-07
ENSBTAG00000034796	darkturquoise	-0.229907	0.3747	0.898823	9.4156e-07
ENSBTAG00000020314	darkturquoise	-0.14581	0.576575	0.898614	9.55632e-07
ENSBTAG00000051765	darkturquoise	-0.0223705	0.932086	0.898111	9.90232e-07
ENSBTAG00000052055	darkturquoise	-0.433986	0.081766	0.895886	1.15673e-06
ENSBTAG00000032657	darkturquoise	-0.401507	0.11017	0.895198	1.21281e-06
ENSBTAG00000009046	darkturquoise	-0.483581	0.0492236	0.894174	1.30052e-06
ENSBTAG00000007863	darkturquoise	-0.164912	0.527052	0.894078	1.30904e-06
ENSBTAG00000002697	darkturquoise	-0.168615	0.517683	0.89315	1.39366e-06
ENSBTAG00000032183	darkturquoise	-0.235451	0.362965	0.890732	1.63641e-06
ENSBTAG00000006815	darkturquoise	-0.536124	0.0265264	0.890416	1.67062e-06
ENSBTAG00000032051	darkturquoise	-0.427493	0.0869644	0.890317	1.68148e-06
ENSBTAG00000046516	darkturquoise	-0.296468	0.247897	0.889227	1.80511e-06
ENSBTAG00000054322	darkturquoise	-0.546173	0.0233138	0.887664	1.99571e-06
ENSBTAG00000023607	darkturquoise	-0.364912	0.149813	0.883531	2.58457e-06
ENSBTAG00000015026	darkturquoise	-0.516452	0.0337955	0.882633	2.73037e-06
ENSBTAG00000038366	darkturquoise	-0.127749	0.625116	0.880853	3.04043e-06
ENSBTAG00000011895	darkturquoise	-0.186976	0.472403	0.877152	3.78199e-06
ENSBTAG00000021378	darkturquoise	-0.194265	0.454986	0.877023	3.81039e-06
ENSBTAG00000026971	darkturquoise	-0.252306	0.328582	0.876988	3.81797e-06
ENSBTAG00000015587	darkturquoise	-0.229675	0.375196	0.87693	3.831e-06
ENSBTAG00000019060	darkturquoise	-0.227876	0.37905	0.876701	3.88195e-06
ENSBTAG00000054072	darkturquoise	-0.249649	0.333872	0.875747	4.10118e-06
ENSBTAG00000016230	darkturquoise	-0.323064	0.205938	0.875435	4.17521e-06
ENSBTAG00000018688	darkturquoise	-0.245788	0.341647	0.875376	4.18921e-06
ENSBTAG00000016140	darkturquoise	-0.166172	0.523855	0.875301	4.20722e-06
ENSBTAG00000021897	darkturquoise	-0.157771	0.545336	0.875227	4.22514e-06
ENSBTAG00000011345	darkturquoise	-0.301326	0.239861	0.874976	4.28595e-06
ENSBTAG00000019700	darkturquoise	-0.169201	0.516208	0.873332	4.70364e-06
ENSBTAG00000018893	darkturquoise	-0.211894	0.414243	0.872774	4.85309e-06
ENSBTAG00000051609	darkturquoise	-0.128389	0.623369	0.872364	4.9656e-06
ENSBTAG00000038409	darkturquoise	-0.329405	0.196663	0.871771	5.1319e-06
ENSBTAG00000016553	darkturquoise	-0.23651	0.360748	0.871223	5.28991e-06
ENSBTAG00000043093	darkturquoise	-0.394296	0.117319	0.87111	5.32325e-06
ENSBTAG00000016908	darkturquoise	-0.145421	0.577602	0.870997	5.35652e-06
ENSBTAG00000003819	darkturquoise	-0.0709175	0.7868	0.870475	5.51243e-06
ENSBTAG00000027516	darkturquoise	-0.466924	0.058814	0.869902	5.68797e-06
ENSBTAG00000014834	darkturquoise	-0.144481	0.580091	0.868516	6.13278e-06
ENSBTAG00000006493	darkturquoise	-0.301348	0.239824	0.868374	6.17995e-06
ENSBTAG00000021377	darkturquoise	-0.0424616	0.871455	0.868158	6.25254e-06
ENSBTAG00000005209	darkturquoise	-0.0761262	0.771518	0.868069	6.28246e-06
ENSBTAG00000014351	darkturquoise	-0.0835586	0.74985	0.86732	6.53995e-06
ENSBTAG00000039935	darkturquoise	-0.240095	0.353298	0.86612	6.97136e-06
ENSBTAG00000016794	darkturquoise	-0.152756	0.558342	0.865445	7.22475e-06
ENSBTAG00000015267	darkturquoise	-0.329634	0.196334	0.864793	7.47662e-06
ENSBTAG00000001015	darkturquoise	-0.406861	0.105065	0.864451	7.61173e-06
ENSBTAG00000017664	darkturquoise	-0.372179	0.141262	0.864031	7.78038e-06
ENSBTAG00000047135	darkturquoise	-0.452221	0.0683762	0.863538	7.98286e-06
ENSBTAG00000004906	darkturquoise	-0.437515	0.0790377	0.863232	8.11023e-06
ENSBTAG00000019895	darkturquoise	-0.300423	0.241342	0.86015	9.49661e-06
ENSBTAG00000007429	darkturquoise	-0.010289	0.968737	0.859696	9.7168e-06
ENSBTAG00000044001	darkturquoise	-0.175036	0.501623	0.859499	9.81367e-06
ENSBTAG00000013356	darkturquoise	-0.13928	0.593941	0.859399	9.86328e-06
ENSBTAG00000023452	darkturquoise	-0.266368	0.301402	0.858762	1.01833e-05
ENSBTAG00000016667	darkturquoise	-0.181009	0.4869	0.858117	1.0517e-05
ENSBTAG00000022847	darkturquoise	-0.188865	0.467858	0.85754	1.08229e-05
ENSBTAG00000021862	darkturquoise	-0.243968	0.345347	0.857348	1.09265e-05
ENSBTAG00000024137	darkturquoise	-0.414425	0.0981439	0.857147	1.10355e-05
ENSBTAG00000010485	darkturquoise	-0.314369	0.219109	0.856867	1.11891e-05
ENSBTAG00000009423	darkturquoise	-0.190626	0.463641	0.856427	1.14348e-05
ENSBTAG00000054917	darkturquoise	-0.444059	0.0741537	0.856384	1.14586e-05
ENSBTAG00000052084	darkturquoise	-0.319239	0.211667	0.855734	1.18302e-05
ENSBTAG00000014677	darkturquoise	-0.160277	0.538886	0.855014	1.22529e-05
ENSBTAG00000006974	darkturquoise	-0.234821	0.364289	0.854418	1.26132e-05
ENSBTAG00000002147	darkturquoise	-0.169572	0.515275	0.849842	1.5688e-05
ENSBTAG00000050705	darkturquoise	-0.291002	0.257137	0.848593	1.66299e-05
ENSBTAG00000008480	darkturquoise	-0.479049	0.0517071	0.848589	1.66334e-05
ENSBTAG00000011966	darkturquoise	-0.543846	0.0240292	0.84801	1.70863e-05
ENSBTAG00000002058	darkturquoise	-0.438363	0.0783913	0.847719	1.7317e-05
ENSBTAG00000008195	darkturquoise	-0.260212	0.31313	0.84715	1.77774e-05
ENSBTAG00000020203	darkturquoise	-0.276966	0.281833	0.846446	1.83616e-05
ENSBTAG00000018471	darkturquoise	-0.0148356	0.954934	0.84516	1.94703e-05
ENSBTAG00000044681	darkturquoise	-0.338054	0.184463	0.84425	2.02886e-05
ENSBTAG00000011614	darkturquoise	0.0313889	0.904808	0.844079	2.04453e-05
ENSBTAG00000007102	darkturquoise	-0.0569254	0.828203	0.84373	2.07687e-05
ENSBTAG00000054330	darkturquoise	-0.0931356	0.722191	0.843255	2.12161e-05
ENSBTAG00000012241	darkturquoise	-0.298103	0.245174	0.843232	2.12376e-05
ENSBTAG00000007878	darkturquoise	-0.0991804	0.704897	0.842389	2.20528e-05
ENSBTAG00000001932	darkturquoise	-0.123092	0.637883	0.840713	2.37508e-05
ENSBTAG00000008490	darkturquoise	-0.194672	0.454025	0.840541	2.39318e-05
ENSBTAG00000046033	darkturquoise	-0.307275	0.230247	0.83921	2.53668e-05
ENSBTAG00000049541	darkturquoise	-0.034513	0.89538	0.838952	2.56533e-05
ENSBTAG00000012163	darkturquoise	-0.321185	0.208739	0.838487	2.61771e-05
ENSBTAG00000003955	darkturquoise	-0.565255	0.0180511	0.836638	2.83487e-05
ENSBTAG00000054887	darkturquoise	-0.509206	0.0368257	0.833746	3.2051e-05
ENSBTAG00000034384	darkturquoise	-0.607069	0.00975827	0.833424	3.24869e-05
ENSBTAG00000051759	darkturquoise	-0.311635	0.223359	0.832392	3.39188e-05
ENSBTAG00000013439	darkturquoise	-0.278354	0.279329	0.832281	3.40766e-05
ENSBTAG00000012194	darkturquoise	-0.084758	0.74637	0.831697	3.4914e-05
ENSBTAG00000001151	darkturquoise	0.0459222	0.861071	0.83103	3.58914e-05
ENSBTAG00000002739	darkturquoise	-0.276705	0.282306	0.829833	3.7703e-05
ENSBTAG00000054404	darkturquoise	-0.0120953	0.963252	0.829745	3.78396e-05
ENSBTAG00000001066	darkturquoise	-0.150316	0.564718	0.828571	3.96973e-05
ENSBTAG00000012881	darkturquoise	-0.00591235	0.982033	0.827875	4.08348e-05
ENSBTAG00000010849	darkturquoise	-0.241137	0.351149	0.827744	4.10522e-05
ENSBTAG00000004803	darkturquoise	0.123202	0.637579	0.826793	4.2657e-05
ENSBTAG00000014377	darkturquoise	-0.310446	0.225224	0.826344	4.34332e-05
ENSBTAG00000016345	darkturquoise	-0.491919	0.0448889	0.826317	4.34802e-05
ENSBTAG00000008761	darkturquoise	-0.432719	0.0827623	0.825418	4.50713e-05
ENSBTAG00000039477	darkturquoise	-0.374973	0.138065	0.825339	4.52131e-05
ENSBTAG00000031171	darkturquoise	-0.0949522	0.71698	0.824424	4.6888e-05
ENSBTAG00000009918	darkturquoise	-0.111542	0.669961	0.821884	5.18134e-05
ENSBTAG00000007825	darkturquoise	-0.243273	0.346766	0.820968	5.36934e-05
ENSBTAG00000015457	darkturquoise	-0.150613	0.563939	0.820011	5.57194e-05
ENSBTAG00000009881	darkturquoise	-0.671308	0.00317184	0.820004	5.57341e-05
ENSBTAG00000015635	darkturquoise	0.0383627	0.883781	0.819484	5.68616e-05
ENSBTAG00000003500	darkturquoise	-0.131324	0.615383	0.819227	5.74244e-05
ENSBTAG00000006130	darkturquoise	-0.0376771	0.885845	0.819079	5.77532e-05
ENSBTAG00000016649	darkturquoise	-0.514627	0.0345402	0.81866	5.86881e-05
ENSBTAG00000023652	darkturquoise	-0.106445	0.684293	0.817582	6.11502e-05
ENSBTAG00000014707	darkturquoise	-0.348559	0.170332	0.816216	6.43961e-05
ENSBTAG00000021262	darkturquoise	-0.424224	0.0896709	0.815962	6.50157e-05
ENSBTAG00000006790	darkturquoise	-0.21459	0.40819	0.815781	6.54603e-05
ENSBTAG00000014092	darkturquoise	-0.0769675	0.769057	0.815726	6.55956e-05
ENSBTAG00000000601	darkturquoise	-0.283118	0.270839	0.815636	6.5817e-05
ENSBTAG00000014900	darkturquoise	-0.472066	0.0557169	0.815151	6.70279e-05
ENSBTAG00000006156	darkturquoise	-0.252737	0.327727	0.814636	6.83308e-05
ENSBTAG00000053861	darkturquoise	-0.330413	0.195215	0.814614	6.83872e-05
ENSBTAG00000006372	darkturquoise	-0.510599	0.0362276	0.813738	7.06556e-05
ENSBTAG00000011291	darkturquoise	-0.0822073	0.753777	0.813136	7.2252e-05
ENSBTAG00000021252	darkturquoise	-0.454168	0.0670477	0.812165	7.48912e-05
ENSBTAG00000054022	darkturquoise	-0.326457	0.20094	0.811504	7.67321e-05
ENSBTAG00000003885	darkturquoise	-0.332193	0.192673	0.809812	8.16217e-05
ENSBTAG00000007953	darkturquoise	-0.36116	0.154364	0.809663	8.20637e-05
ENSBTAG00000013326	darkturquoise	-0.129848	0.619393	0.80871	8.4945e-05
ENSBTAG00000039157	darkturquoise	-0.124415	0.634246	0.805521	9.52103e-05
ENSBTAG00000002233	darkturquoise	-0.370497	0.14321	0.803172	0.000103423
ENSBTAG00000008169	darkturquoise	-0.153735	0.555792	0.800772	0.000112418
ENSBTAG00000012618	darkturquoise	-0.37485	0.138206	0.800757	0.000112477
ENSBTAG00000004269	darkturquoise	-0.20596	0.427737	0.799997	0.00011546
ENSBTAG00000021452	darkturquoise	-0.173068	0.506519	0.799857	0.00011602
ENSBTAG00000018456	darkturquoise	-0.233913	0.3662	0.798985	0.00011954
ENSBTAG00000023792	darkturquoise	-0.0649357	0.804441	0.797973	0.000123736
ENSBTAG00000013651	darkturquoise	-0.255854	0.321594	0.797957	0.000123804
ENSBTAG00000007220	darkturquoise	-0.348405	0.170534	0.796379	0.000130596
ENSBTAG00000018452	darkturquoise	-0.0980905	0.708005	0.796239	0.000131215
ENSBTAG00000005160	darkturquoise	-0.345081	0.174927	0.795051	0.000136552
ENSBTAG00000010322	darkturquoise	-0.270291	0.294067	0.794448	0.000139332
ENSBTAG00000005299	darkturquoise	-0.193732	0.456249	0.793199	0.00014524
ENSBTAG00000040442	darkturquoise	-0.286556	0.26481	0.792732	0.000147502
ENSBTAG00000016731	darkturquoise	-0.344339	0.175917	0.792632	0.00014799
ENSBTAG00000019745	darkturquoise	-0.209374	0.419945	0.791723	0.000152492
ENSBTAG00000009368	darkturquoise	-0.194547	0.45432	0.791411	0.000154064
ENSBTAG00000002792	darkturquoise	-0.134259	0.607437	0.790978	0.000156264
ENSBTAG00000046551	darkturquoise	-0.538343	0.0257891	0.789938	0.000161667
ENSBTAG00000022886	darkturquoise	-0.297016	0.246982	0.78926	0.000165272
ENSBTAG00000017087	darkturquoise	-0.11076	0.672152	0.788373	0.000170085
ENSBTAG00000020782	darkturquoise	-0.312321	0.222288	0.785235	0.000188074
ENSBTAG00000021045	darkturquoise	-0.520871	0.0320437	0.784649	0.000191604
ENSBTAG00000016769	darkturquoise	0.0445617	0.865151	0.78434	0.000193491
ENSBTAG00000009573	darkturquoise	-0.617337	0.00828389	0.783624	0.000197913
ENSBTAG00000008353	darkturquoise	-0.344979	0.175062	0.782725	0.00020359
ENSBTAG00000019903	darkturquoise	-0.269292	0.295925	0.782492	0.000205085
ENSBTAG00000010481	darkturquoise	-0.10034	0.701594	0.781777	0.000209723
ENSBTAG00000014088	darkturquoise	-0.452422	0.0682377	0.781317	0.000212755
ENSBTAG00000003169	darkturquoise	-0.268989	0.29649	0.779425	0.000225604
ENSBTAG00000040367	darkturquoise	-0.536593	0.0263694	0.778724	0.000230533
ENSBTAG00000008186	darkturquoise	-0.148291	0.570033	0.777399	0.000240083
ENSBTAG00000007942	darkturquoise	-0.469935	0.056985	0.777218	0.000241412
ENSBTAG00000010155	darkturquoise	-0.154548	0.553677	0.774968	0.000258473
ENSBTAG00000012212	darkturquoise	0.0197933	0.939896	0.77478	0.000259941
ENSBTAG00000050012	darkturquoise	-0.328772	0.197576	0.774548	0.000261768
ENSBTAG00000009484	darkturquoise	-0.215954	0.405143	0.773985	0.000266233
ENSBTAG00000032198	darkturquoise	-0.415486	0.0971998	0.773741	0.000268192
ENSBTAG00000051010	darkturquoise	-0.545852	0.0234116	0.773408	0.000270883
ENSBTAG00000003741	darkturquoise	-0.439323	0.0776651	0.773223	0.000272389
ENSBTAG00000010375	darkturquoise	-0.497232	0.0422812	0.773077	0.000273577
ENSBTAG00000012755	darkturquoise	-0.165876	0.524606	0.772721	0.000276502
ENSBTAG00000017788	darkturquoise	-0.232347	0.369511	0.771025	0.000290799
ENSBTAG00000016302	darkturquoise	-0.14029	0.59124	0.769902	0.000300598
ENSBTAG00000013914	darkturquoise	-0.135402	0.604353	0.76869	0.000311484
ENSBTAG00000003325	darkturquoise	-0.0202872	0.938399	0.7686	0.000312301
ENSBTAG00000016564	darkturquoise	-0.00688677	0.979072	0.768152	0.00031642
ENSBTAG00000010244	darkturquoise	-0.41819	0.094823	0.767718	0.000320453
ENSBTAG00000031453	darkturquoise	-0.516059	0.0339549	0.766342	0.000333507
ENSBTAG00000005533	darkturquoise	-0.315056	0.218049	0.765984	0.00033698
ENSBTAG00000001749	darkturquoise	-0.0417207	0.873681	0.765969	0.000337119
ENSBTAG00000012667	darkturquoise	-0.468194	0.0580374	0.765909	0.000337706
ENSBTAG00000014400	darkturquoise	-0.134805	0.605962	0.765349	0.000343207
ENSBTAG00000049661	darkturquoise	-0.21065	0.417054	0.764731	0.000349358
ENSBTAG00000000140	darkturquoise	-0.243013	0.347298	0.764497	0.000351714
ENSBTAG00000033137	darkturquoise	-0.39491	0.116697	0.762549	0.000371825
ENSBTAG00000000725	darkturquoise	-0.32356	0.205202	0.762487	0.000372482
ENSBTAG00000017704	darkturquoise	-0.219396	0.397515	0.761323	0.000384972
ENSBTAG00000034633	darkturquoise	-0.156405	0.548864	0.760725	0.000391515
ENSBTAG00000047223	darkturquoise	-0.141993	0.586699	0.7603	0.000396225
ENSBTAG00000008853	darkturquoise	-0.365121	0.149562	0.7602	0.00039734
ENSBTAG00000021515	darkturquoise	-0.0754933	0.773371	0.758638	0.000415106
ENSBTAG00000001035	darkturquoise	-0.432086	0.0832634	0.758568	0.000415917
ENSBTAG00000045867	darkturquoise	0.0814524	0.755973	0.757925	0.000423438
ENSBTAG00000018236	darkturquoise	-0.424452	0.0894797	0.757323	0.000430577
ENSBTAG00000024539	darkturquoise	-0.623126	0.00753475	0.756662	0.000438523
ENSBTAG00000004115	darkturquoise	-0.104605	0.689492	0.755867	0.000448253
ENSBTAG00000049437	darkturquoise	-0.410585	0.101616	0.755842	0.000448555
ENSBTAG00000049287	darkturquoise	-0.169578	0.515259	0.755804	0.000449025
ENSBTAG00000016446	darkturquoise	-0.393524	0.118103	0.755792	0.000449184
ENSBTAG00000000161	darkturquoise	-0.400147	0.111494	0.755682	0.00045054
ENSBTAG00000016350	darkturquoise	-0.125914	0.630134	0.753396	0.000479638
ENSBTAG00000020496	darkturquoise	-0.298124	0.245138	0.752161	0.000495992
ENSBTAG00000004230	darkturquoise	-0.594386	0.0118601	0.751838	0.000500342
ENSBTAG00000050948	darkturquoise	0.049475	0.850432	0.751727	0.000501848
ENSBTAG00000018478	darkturquoise	-0.281851	0.27308	0.751554	0.000504198
ENSBTAG00000019412	darkturquoise	0.115651	0.658483	0.750596	0.000517389
ENSBTAG00000020684	darkturquoise	-0.0976231	0.709339	0.750348	0.000520843
ENSBTAG00000007937	darkturquoise	-0.400254	0.111389	0.748792	0.000542983
ENSBTAG00000039035	darkturquoise	-0.0707269	0.78736	0.74678	0.000572782
ENSBTAG00000000704	darkturquoise	0.041829	0.873356	0.746607	0.000575402
ENSBTAG00000013621	darkturquoise	-0.258234	0.316955	0.745948	0.000585496
ENSBTAG00000018216	darkturquoise	-0.61475	0.00863732	0.745392	0.000594116
ENSBTAG00000008198	darkturquoise	-0.564229	0.0183079	0.743533	0.000623708
ENSBTAG00000007268	darkturquoise	-0.254446	0.324356	0.741652	0.0006549
ENSBTAG00000026913	darkturquoise	-0.141985	0.58672	0.739722	0.000688229
ENSBTAG00000008744	darkturquoise	-0.211594	0.414921	0.739425	0.00069349
ENSBTAG00000015901	darkturquoise	-0.300247	0.241632	0.73931	0.000695527
ENSBTAG00000023426	darkturquoise	-0.0459552	0.860972	0.737014	0.000737365
ENSBTAG00000017175	darkturquoise	-0.306842	0.230939	0.736981	0.000737975
ENSBTAG00000007963	darkturquoise	0.0168322	0.948876	0.736413	0.000748656
ENSBTAG00000038610	darkturquoise	-0.0153902	0.953251	0.735734	0.000761578
ENSBTAG00000014807	darkturquoise	0.105052	0.688226	0.735358	0.000768824
ENSBTAG00000001824	darkturquoise	-0.215408	0.406362	0.734781	0.000780029
ENSBTAG00000003242	darkturquoise	-0.523289	0.0311151	0.730989	0.00085716
ENSBTAG00000019852	darkturquoise	-0.135329	0.604552	0.730438	0.00086889
ENSBTAG00000002534	darkturquoise	-0.462441	0.0616173	0.729351	0.000892379
ENSBTAG00000044063	darkturquoise	-0.584991	0.0136367	0.726319	0.000960722
ENSBTAG00000048587	darkturquoise	-0.0159651	0.951506	0.723877	0.00101886
ENSBTAG00000019262	darkturquoise	0.0131605	0.960018	0.723093	0.00103813
ENSBTAG00000000951	darkturquoise	-0.572785	0.0162514	0.722373	0.00105609
ENSBTAG00000006490	darkturquoise	-0.0820186	0.754326	0.719801	0.00112238
ENSBTAG00000022575	darkturquoise	-0.134005	0.608123	0.719308	0.00113547
ENSBTAG00000019517	darkturquoise	-0.345109	0.17489	0.718216	0.0011649
ENSBTAG00000000920	darkturquoise	-0.290279	0.258376	0.717881	0.00117404
ENSBTAG00000016093	darkturquoise	-0.0101816	0.969063	0.717614	0.00118139
ENSBTAG00000022731	darkturquoise	-0.555425	0.0206311	0.717579	0.00118234
ENSBTAG00000011530	darkturquoise	-0.321193	0.208726	0.71703	0.00119759
ENSBTAG00000008802	darkturquoise	-0.553147	0.021268	0.71697	0.00119925
ENSBTAG00000005622	darkturquoise	-0.577244	0.0152542	0.716671	0.00120763
ENSBTAG00000052665	darkturquoise	-0.420121	0.0931519	0.714825	0.00126034
ENSBTAG00000011419	darkturquoise	-0.0851356	0.745275	0.714368	0.00127368
ENSBTAG00000054461	darkturquoise	-0.0700874	0.789242	0.71312	0.0013107
ENSBTAG00000008584	darkturquoise	-0.342893	0.17786	0.713023	0.00131362
ENSBTAG00000016666	darkturquoise	0.081709	0.755226	0.712356	0.0013338
ENSBTAG00000015510	darkturquoise	-0.31728	0.21464	0.711126	0.0013717
ENSBTAG00000006927	darkturquoise	-0.189597	0.466101	0.710595	0.00138835
ENSBTAG00000032951	darkturquoise	-0.35145	0.166575	0.709133	0.00143501
ENSBTAG00000013917	darkturquoise	-0.126258	0.629192	0.708567	0.0014534
ENSBTAG00000021643	darkturquoise	-0.770775	0.000292956	0.70693	0.00150771
ENSBTAG00000000222	darkturquoise	-0.245248	0.342742	0.706492	0.00152253
ENSBTAG00000008099	darkturquoise	-0.0786549	0.764127	0.70348	0.00162768
ENSBTAG00000016911	darkturquoise	-0.314369	0.219109	0.702483	0.00166378
ENSBTAG00000045824	darkturquoise	-0.217403	0.401923	0.701302	0.00170739
ENSBTAG00000002258	darkturquoise	-0.344943	0.175111	0.699754	0.00176595
ENSBTAG00000048523	darkturquoise	-0.142345	0.585761	0.69948	0.00177647
ENSBTAG00000018364	darkturquoise	-0.604539	0.0101519	0.698777	0.00180375
ENSBTAG00000047761	darkturquoise	-0.10583	0.68603	0.696997	0.00187433
ENSBTAG00000021231	darkturquoise	0.0102307	0.968914	0.691307	0.00211529
ENSBTAG00000001071	darkturquoise	-0.304888	0.234075	0.689322	0.00220511
ENSBTAG00000011715	darkturquoise	-0.320563	0.209671	0.688792	0.00222962
ENSBTAG00000005315	darkturquoise	-0.491108	0.0452973	0.683567	0.00248325
ENSBTAG00000046357	darkturquoise	-0.31199	0.222804	0.681921	0.00256789
ENSBTAG00000003622	darkturquoise	-0.361755	0.153635	0.681432	0.00259346
ENSBTAG00000050265	darkturquoise	-0.222927	0.389768	0.680336	0.00265159
ENSBTAG00000001793	darkturquoise	-0.343706	0.176766	0.678735	0.00273837
ENSBTAG00000012180	darkturquoise	-0.28137	0.273935	0.677929	0.00278293
ENSBTAG00000012977	darkturquoise	-0.422799	0.0908688	0.673448	0.00304156
ENSBTAG00000013308	darkturquoise	-0.491096	0.0453035	0.672677	0.00308799
ENSBTAG00000014064	darkturquoise	-0.435523	0.080569	0.672322	0.00310954
ENSBTAG00000010956	darkturquoise	-0.492876	0.0444105	0.670064	0.00324964
ENSBTAG00000012697	darkturquoise	0.264487	0.304958	0.669338	0.00329574
ENSBTAG00000009358	darkturquoise	-0.214537	0.408307	0.669099	0.00331098
ENSBTAG00000018903	darkturquoise	-0.419455	0.0937263	0.668495	0.00334989
ENSBTAG00000012003	darkturquoise	-0.247295	0.3386	0.667171	0.00343653
ENSBTAG00000003077	darkturquoise	-0.358494	0.157654	0.665007	0.00358196
ENSBTAG00000019106	darkturquoise	0.298908	0.24384	0.663046	0.00371803
ENSBTAG00000002528	darkturquoise	-0.147609	0.571827	0.661659	0.00381678
ENSBTAG00000007370	darkturquoise	-0.557919	0.019951	0.659916	0.00394386
ENSBTAG00000007071	darkturquoise	-0.0313593	0.904897	0.658929	0.00401737
ENSBTAG00000009785	darkturquoise	-0.161185	0.53656	0.657238	0.00414584
ENSBTAG00000003074	darkturquoise	0.060233	0.818373	0.654951	0.0043249
ENSBTAG00000016104	darkturquoise	-0.418906	0.0942011	0.654373	0.00437111
ENSBTAG00000020373	darkturquoise	-0.288695	0.2611	0.653654	0.00442913
ENSBTAG00000042846	darkturquoise	0.0753786	0.773707	0.650643	0.00467907
ENSBTAG00000050726	darkturquoise	0.0793413	0.762124	0.640689	0.00558779
ENSBTAG00000003342	darkturquoise	0.325737	0.201993	0.636036	0.00605882
ENSBTAG00000023610	darkturquoise	0.173868	0.504527	0.635257	0.00614062
ENSBTAG00000016152	darkturquoise	-0.271827	0.291223	0.633964	0.0062785
ENSBTAG00000043240	darkturquoise	-0.281666	0.27341	0.632494	0.00643826
ENSBTAG00000054535	darkturquoise	-0.486423	0.0477123	0.629808	0.00673865
ENSBTAG00000007802	darkturquoise	0.165705	0.52504	0.628245	0.00691856
ENSBTAG00000010027	darkturquoise	0.0507277	0.846687	0.62792	0.00695643
ENSBTAG00000033672	darkturquoise	-0.504799	0.0387671	0.625721	0.00721711
ENSBTAG00000054911	darkturquoise	-0.19773	0.446822	0.621711	0.00771263
ENSBTAG00000005525	darkturquoise	0.220996	0.393993	0.618761	0.0080943
ENSBTAG00000015980	darkturquoise	-0.165136	0.526484	0.617495	0.00826264
ENSBTAG00000004135	darkturquoise	-0.082893	0.751784	0.617442	0.00826975
ENSBTAG00000016533	darkturquoise	-0.352544	0.165167	0.616672	0.00837359
ENSBTAG00000014691	darkturquoise	-0.672094	0.00312347	0.612836	0.00890651
ENSBTAG00000026369	darkturquoise	-0.0428199	0.870379	0.611385	0.00911498
ENSBTAG00000017812	darkturquoise	-0.142872	0.584361	0.611234	0.00913695
ENSBTAG00000026275	darkturquoise	0.0325067	0.901433	0.61053	0.00923969
ENSBTAG00000012736	darkturquoise	-0.010855	0.967018	0.606132	0.00990262
ENSBTAG00000014940	darkturquoise	-0.327028	0.200106	0.600016	0.0108868
ENSBTAG00000011651	darkturquoise	-0.426897	0.0874538	0.59992	0.010903
ENSBTAG00000022635	darkturquoise	-0.579422	0.0147848	0.597878	0.0112488
ENSBTAG00000052007	darkturquoise	-0.172658	0.507543	0.596748	0.0114438
ENSBTAG00000016244	darkturquoise	0.270378	0.293904	0.590535	0.0125647
ENSBTAG00000019297	darkturquoise	0.161909	0.534705	0.587402	0.013162
ENSBTAG00000013688	darkturquoise	0.254637	0.32398	0.587003	0.0132397
ENSBTAG00000011515	darkturquoise	0.0978304	0.708747	0.585274	0.0135802
ENSBTAG00000034885	darkturquoise	-0.00667972	0.979701	0.583782	0.0138797
ENSBTAG00000019512	darkturquoise	-0.127278	0.626403	0.581592	0.0143289
ENSBTAG00000033515	darkturquoise	-0.541673	0.0247128	0.580928	0.0144673
ENSBTAG00000008595	darkturquoise	-0.294386	0.251392	0.572538	0.0163082
ENSBTAG00000002626	darkturquoise	-0.306924	0.230808	0.571538	0.0165392
ENSBTAG00000002344	darkturquoise	-0.180103	0.489118	0.571148	0.0166301
ENSBTAG00000030393	darkturquoise	0.0350222	0.893844	0.566395	0.017769
ENSBTAG00000003967	darkturquoise	0.0159445	0.951569	0.566197	0.0178178
ENSBTAG00000046255	darkturquoise	0.0796445	0.76124	0.565774	0.0179222
ENSBTAG00000010355	darkturquoise	-0.221572	0.392731	0.559753	0.0194621
ENSBTAG00000003990	darkturquoise	-0.353802	0.163559	0.558405	0.0198205
ENSBTAG00000006240	darkturquoise	0.220121	0.395916	0.557458	0.0200752
ENSBTAG00000007245	darkturquoise	-0.444537	0.0738053	0.55728	0.0201234
ENSBTAG00000014831	darkturquoise	0.218822	0.398782	0.5571	0.0201722
ENSBTAG00000017939	darkturquoise	-0.11322	0.665264	0.552303	0.0215079
ENSBTAG00000006484	darkturquoise	-0.200673	0.439949	0.54617	0.0233147
ENSBTAG00000013812	darkturquoise	-0.0575061	0.826475	0.545771	0.0234361
ENSBTAG00000051743	darkturquoise	-0.280077	0.27624	0.54414	0.0239379
ENSBTAG00000005012	darkturquoise	-0.604733	0.0101212	0.538408	0.0257679
ENSBTAG00000046394	darkturquoise	-0.27536	0.284748	0.535684	0.0266745
ENSBTAG00000042837	darkturquoise	0.390529	0.121179	0.531996	0.0279411
ENSBTAG00000005458	darkturquoise	-0.0659543	0.80143	0.531717	0.0280387
ENSBTAG00000001807	darkturquoise	-0.297394	0.246352	0.526672	0.0298506
ENSBTAG00000030965	darkturquoise	-0.61634	0.00841868	0.524098	0.0308088
ENSBTAG00000006395	darkturquoise	-0.101923	0.697093	0.516605	0.0337336
ENSBTAG00000010949	darkturquoise	-0.436927	0.0794872	0.516327	0.0338461
ENSBTAG00000006679	darkturquoise	-0.369071	0.144877	0.515274	0.0342746
ENSBTAG00000019216	darkturquoise	-0.16345	0.530773	0.507108	0.0377404
ENSBTAG00000032503	darkturquoise	-0.0223773	0.932066	0.503331	0.0394311
ENSBTAG00000007530	darkturquoise	-0.164095	0.529129	0.502947	0.039606
ENSBTAG00000014806	darkturquoise	0.158464	0.543547	0.498084	0.0418742
ENSBTAG00000019790	darkturquoise	0.192159	0.459985	0.487955	0.0469119
ENSBTAG00000015579	darkturquoise	-0.131931	0.613735	0.479336	0.0515473
ENSBTAG00000007172	darkturquoise	0.138097	0.597108	0.475902	0.0534866
ENSBTAG00000017567	darkturquoise	0.155627	0.550879	0.47219	0.0556433
ENSBTAG00000008131	darkturquoise	0.167783	0.519781	0.468987	0.0575564
ENSBTAG00000020062	darkturquoise	-0.329142	0.197042	0.462692	0.0614573
ENSBTAG00000020147	darkturquoise	-0.0693323	0.791466	0.45964	0.063418
ENSBTAG00000003872	darkturquoise	0.297948	0.245431	0.438651	0.0781732
ENSBTAG00000009331	darkturquoise	-0.329916	0.195928	0.425719	0.0884261
ENSBTAG00000038178	darkturquoise	-0.190212	0.46463	0.411587	0.100702
ENSBTAG00000001564	darkturquoise	0.254198	0.324845	0.404262	0.107522
ENSBTAG00000008076	darkturquoise	-0.323505	0.205283	0.384051	0.128025
ENSBTAG00000039671	darkturquoise	-0.0654731	0.802852	0.371327	0.142247
ENSBTAG00000015962	darkturquoise	-0.139374	0.593688	-0.368214	0.145885
ENSBTAG00000001724	darkturquoise	0.163142	0.531559	-0.393911	0.117709
ENSBTAG00000018566	darkturquoise	-0.384812	0.127207	-0.420931	0.0924571
ENSBTAG00000014503	darkturquoise	-0.103196	0.693481	-0.453889	0.0672373
ENSBTAG00000005751	darkturquoise	0.27924	0.277738	-0.478215	0.0521744
ENSBTAG00000052323	darkturquoise	0.355556	0.161334	-0.515992	0.033982
ENSBTAG00000002971	darkturquoise	0.144176	0.5809	-0.57077	0.0167186
ENSBTAG00000014100	darkturquoise	0.0800497	0.760059	-0.596175	0.0115437
ENSBTAG00000020035	darkturquoise	0.407911	0.104084	-0.648573	0.00485751
ENSBTAG00000044741	darkturquoise	0.501189	0.0404151	-0.697827	0.00184112
