# Supplementary material for: Examination of the lung and lymphoid tissue mRNA transcriptome response in dairy calves following experimental challenge with bovine alphaherpesvirus one (BoHV-1)
Source: PLoS One. 2025 May 2;20(5):e0319575. doi: 10.1371/journal.pone.0319575 (PMC12047826; doi:10.1371/journal.pone.0319575)
Supplement: S12 Table — (XLSX) [file pone.0319575.s012.xlsx]

## Sheet: darkorange
geneSymbol	moduleColor	GS.treatment	p.GS.treatment	MM.darkorange2	p.MM.darkorange2
ENSBTAG00000019040	darkorange2	0.883109	1.20709e-06	0.987012	3.90984e-14
ENSBTAG00000001565	darkorange2	0.888535	8.40045e-07	0.985163	1.12735e-13
ENSBTAG00000014554	darkorange2	0.929666	2.41117e-08	0.983426	2.71759e-13
ENSBTAG00000009841	darkorange2	0.919787	6.68482e-08	0.982013	5.20721e-13
ENSBTAG00000033891	darkorange2	0.910355	1.57817e-07	0.980231	1.1027e-12
ENSBTAG00000011754	darkorange2	0.904994	2.46849e-07	0.980142	1.14236e-12
ENSBTAG00000004515	darkorange2	0.894244	5.61952e-07	0.979269	1.60738e-12
ENSBTAG00000010009	darkorange2	0.895963	4.95653e-07	0.979056	1.74319e-12
ENSBTAG00000008034	darkorange2	0.878214	1.64937e-06	0.977801	2.76621e-12
ENSBTAG00000004281	darkorange2	0.890316	7.42795e-07	0.976364	4.54832e-12
ENSBTAG00000001368	darkorange2	0.958314	4.02173e-10	0.97607	5.0161e-12
ENSBTAG00000021499	darkorange2	0.94389	4.13935e-09	0.976031	5.08075e-12
ENSBTAG00000011611	darkorange2	0.84662	9.40765e-06	0.975853	5.38896e-12
ENSBTAG00000002327	darkorange2	0.849685	8.08649e-06	0.974088	9.42337e-12
ENSBTAG00000010493	darkorange2	0.914658	1.07959e-07	0.973822	1.02153e-11
ENSBTAG00000005092	darkorange2	0.920034	6.52693e-08	0.973721	1.05332e-11
ENSBTAG00000000995	darkorange2	0.908197	1.89575e-07	0.973087	1.27204e-11
ENSBTAG00000012442	darkorange2	0.934207	1.43436e-08	0.97278	1.39151e-11
ENSBTAG00000003166	darkorange2	0.951992	1.21999e-09	0.972065	1.70818e-11
ENSBTAG00000044075	darkorange2	0.85443	6.35533e-06	0.971181	2.18598e-11
ENSBTAG00000000296	darkorange2	0.866969	3.22214e-06	0.970909	2.35405e-11
ENSBTAG00000038737	darkorange2	0.931994	1.85588e-08	0.970687	2.50044e-11
ENSBTAG00000018655	darkorange2	0.882943	1.22027e-06	0.970407	2.69503e-11
ENSBTAG00000016532	darkorange2	0.917744	8.12112e-08	0.970069	2.94876e-11
ENSBTAG00000005191	darkorange2	0.864661	3.6694e-06	0.969884	3.09555e-11
ENSBTAG00000006881	darkorange2	0.862173	4.21061e-06	0.969766	3.19335e-11
ENSBTAG00000008406	darkorange2	0.931578	1.94605e-08	0.969031	3.86044e-11
ENSBTAG00000015874	darkorange2	0.890565	7.29974e-07	0.968876	4.01635e-11
ENSBTAG00000018013	darkorange2	0.859489	4.86954e-06	0.968871	4.0208e-11
ENSBTAG00000014841	darkorange2	0.880874	1.39439e-06	0.968824	4.06962e-11
ENSBTAG00000004211	darkorange2	0.871659	2.45553e-06	0.967675	5.4163e-11
ENSBTAG00000018644	darkorange2	0.867363	3.15068e-06	0.967516	5.6305e-11
ENSBTAG00000013843	darkorange2	0.926422	3.42266e-08	0.967375	5.82614e-11
ENSBTAG00000016481	darkorange2	0.839069	1.34753e-05	0.965697	8.65693e-11
ENSBTAG00000017135	darkorange2	0.933248	1.60544e-08	0.96563	8.79007e-11
ENSBTAG00000004937	darkorange2	0.845465	9.95109e-06	0.965331	9.41123e-11
ENSBTAG00000051898	darkorange2	0.897168	4.5332e-07	0.965056	1.00165e-10
ENSBTAG00000014912	darkorange2	0.916891	8.79567e-08	0.96498	1.01896e-10
ENSBTAG00000006644	darkorange2	0.831916	1.86328e-05	0.964797	1.06175e-10
ENSBTAG00000022813	darkorange2	0.886186	9.85e-07	0.964684	1.089e-10
ENSBTAG00000049808	darkorange2	0.912834	1.27108e-07	0.964426	1.15343e-10
ENSBTAG00000010888	darkorange2	0.943864	4.15472e-09	0.964287	1.18931e-10
ENSBTAG00000003815	darkorange2	0.864867	3.62747e-06	0.964246	1.2003e-10
ENSBTAG00000002096	darkorange2	0.957089	5.05087e-10	0.964206	1.21084e-10
ENSBTAG00000007952	darkorange2	0.903972	2.68006e-07	0.964036	1.25698e-10
ENSBTAG00000001394	darkorange2	0.828687	2.14631e-05	0.964002	1.2664e-10
ENSBTAG00000015745	darkorange2	0.905958	2.28216e-07	0.963667	1.36237e-10
ENSBTAG00000015438	darkorange2	0.870852	2.57489e-06	0.963569	1.39147e-10
ENSBTAG00000011324	darkorange2	0.89766	4.36958e-07	0.963469	1.4219e-10
ENSBTAG00000011483	darkorange2	0.920904	5.99689e-08	0.963313	1.47055e-10
ENSBTAG00000052306	darkorange2	0.947385	2.50216e-09	0.963233	1.49605e-10
ENSBTAG00000017196	darkorange2	0.831656	1.88477e-05	0.963186	1.51124e-10
ENSBTAG00000024503	darkorange2	0.907829	1.95496e-07	0.962954	1.58796e-10
ENSBTAG00000015828	darkorange2	0.863222	3.97462e-06	0.962953	1.58815e-10
ENSBTAG00000006937	darkorange2	0.925212	3.88478e-08	0.962604	1.71022e-10
ENSBTAG00000014878	darkorange2	0.954057	8.63835e-10	0.962518	1.74123e-10
ENSBTAG00000015114	darkorange2	0.828127	2.19897e-05	0.962258	1.83867e-10
ENSBTAG00000015815	darkorange2	0.955831	6.33898e-10	0.962095	1.90226e-10
ENSBTAG00000012976	darkorange2	0.839417	1.32596e-05	0.961461	2.16809e-10
ENSBTAG00000006846	darkorange2	0.943566	4.33053e-09	0.961312	2.23502e-10
ENSBTAG00000021945	darkorange2	0.910907	1.50476e-07	0.961031	2.36608e-10
ENSBTAG00000008817	darkorange2	0.814248	3.9066e-05	0.960937	2.41137e-10
ENSBTAG00000006256	darkorange2	0.970602	2.5582e-11	0.960742	2.50789e-10
ENSBTAG00000012082	darkorange2	0.91185	1.38609e-07	0.960719	2.51959e-10
ENSBTAG00000017287	darkorange2	0.935849	1.17801e-08	0.960649	2.55509e-10
ENSBTAG00000014105	darkorange2	0.829471	2.07442e-05	0.960648	2.5553e-10
ENSBTAG00000031544	darkorange2	0.90159	3.23545e-07	0.960573	2.59404e-10
ENSBTAG00000023607	darkorange2	0.884204	1.12356e-06	0.960532	2.61564e-10
ENSBTAG00000014898	darkorange2	0.939981	7.00736e-09	0.96048	2.64241e-10
ENSBTAG00000017233	darkorange2	0.933264	1.60245e-08	0.960436	2.66612e-10
ENSBTAG00000037811	darkorange2	0.8852	1.05196e-06	0.960421	2.67395e-10
ENSBTAG00000002669	darkorange2	0.886766	9.4735e-07	0.959922	2.95124e-10
ENSBTAG00000010242	darkorange2	0.874112	2.12125e-06	0.959795	3.02564e-10
ENSBTAG00000017665	darkorange2	0.808644	4.86262e-05	0.959701	3.08193e-10
ENSBTAG00000033315	darkorange2	0.874789	2.03614e-06	0.959686	3.09051e-10
ENSBTAG00000049936	darkorange2	0.90758	1.99605e-07	0.959467	3.22518e-10
ENSBTAG00000008592	darkorange2	0.960608	2.57616e-10	0.959345	3.3028e-10
ENSBTAG00000010449	darkorange2	0.875058	2.00325e-06	0.959037	3.50444e-10
ENSBTAG00000019892	darkorange2	0.863732	3.864e-06	0.958689	3.74604e-10
ENSBTAG00000014324	darkorange2	0.86139	4.39442e-06	0.958557	3.84106e-10
ENSBTAG00000007450	darkorange2	0.93644	1.09597e-08	0.958362	3.98546e-10
ENSBTAG00000005371	darkorange2	0.820203	3.07113e-05	0.958262	4.06145e-10
ENSBTAG00000016267	darkorange2	0.911837	1.38775e-07	0.95801	4.25853e-10
ENSBTAG00000008223	darkorange2	0.963028	1.56308e-10	0.957987	4.2768e-10
ENSBTAG00000000342	darkorange2	0.868891	2.88622e-06	0.957758	4.46403e-10
ENSBTAG00000007203	darkorange2	0.818562	3.28442e-05	0.957427	4.74702e-10
ENSBTAG00000051972	darkorange2	0.916651	8.99449e-08	0.957151	4.9941e-10
ENSBTAG00000008021	darkorange2	0.97438	8.61246e-12	0.956641	5.48144e-10
ENSBTAG00000006864	darkorange2	0.948099	2.24821e-09	0.956521	5.60161e-10
ENSBTAG00000010368	darkorange2	0.867145	3.19007e-06	0.956326	5.80244e-10
ENSBTAG00000008612	darkorange2	0.873135	2.24927e-06	0.956326	5.8025e-10
ENSBTAG00000000213	darkorange2	0.820458	3.03905e-05	0.95579	6.38535e-10
ENSBTAG00000011484	darkorange2	0.871424	2.48971e-06	0.955761	6.41897e-10
ENSBTAG00000012237	darkorange2	0.87048	2.6317e-06	0.955473	6.7542e-10
ENSBTAG00000014728	darkorange2	0.884189	1.1247e-06	0.95543	6.8061e-10
ENSBTAG00000014913	darkorange2	0.860177	4.69288e-06	0.955417	6.82119e-10
ENSBTAG00000005970	darkorange2	0.855916	5.88315e-06	0.955278	6.99128e-10
ENSBTAG00000007080	darkorange2	0.827963	2.2146e-05	0.955169	7.12548e-10
ENSBTAG00000000640	darkorange2	0.828637	2.15095e-05	0.954116	8.55188e-10
ENSBTAG00000001844	darkorange2	0.859933	4.75486e-06	0.95375	9.10232e-10
ENSBTAG00000004436	darkorange2	0.884361	1.11203e-06	0.953634	9.28219e-10
ENSBTAG00000020898	darkorange2	0.891365	6.90186e-07	0.953602	9.33333e-10
ENSBTAG00000010692	darkorange2	0.805368	5.50878e-05	0.953578	9.37106e-10
ENSBTAG00000003341	darkorange2	0.915524	9.97833e-08	0.953109	1.01408e-09
ENSBTAG00000038048	darkorange2	0.955817	6.35524e-10	0.952989	1.03458e-09
ENSBTAG00000008291	darkorange2	0.867951	3.04646e-06	0.952849	1.05903e-09
ENSBTAG00000007385	darkorange2	0.823942	2.62857e-05	0.952656	1.09352e-09
ENSBTAG00000044195	darkorange2	0.862254	4.19182e-06	0.952444	1.13255e-09
ENSBTAG00000001578	darkorange2	0.887761	8.85622e-07	0.952429	1.13539e-09
ENSBTAG00000020759	darkorange2	0.833543	1.73313e-05	0.952291	1.16147e-09
ENSBTAG00000005652	darkorange2	0.845191	1.00839e-05	0.952229	1.17345e-09
ENSBTAG00000005674	darkorange2	0.844863	1.02449e-05	0.952225	1.1742e-09
ENSBTAG00000019708	darkorange2	0.973793	1.03045e-11	0.9522	1.17898e-09
ENSBTAG00000000671	darkorange2	0.873004	2.26704e-06	0.952172	1.18442e-09
ENSBTAG00000012989	darkorange2	0.947129	2.59927e-09	0.952102	1.19819e-09
ENSBTAG00000012383	darkorange2	0.89545	5.14704e-07	0.951929	1.23259e-09
ENSBTAG00000007624	darkorange2	0.90221	3.08212e-07	0.951912	1.23598e-09
ENSBTAG00000011204	darkorange2	0.895871	4.99039e-07	0.951898	1.23885e-09
ENSBTAG00000004048	darkorange2	0.854094	6.46645e-06	0.951781	1.26257e-09
ENSBTAG00000001066	darkorange2	0.954683	7.75534e-10	0.95155	1.31079e-09
ENSBTAG00000031851	darkorange2	0.900392	3.55035e-07	0.951453	1.33167e-09
ENSBTAG00000016401	darkorange2	0.88956	7.82818e-07	0.951443	1.33369e-09
ENSBTAG00000002922	darkorange2	0.908435	1.85816e-07	0.95125	1.37595e-09
ENSBTAG00000051755	darkorange2	0.868956	2.87531e-06	0.951119	1.4051e-09
ENSBTAG00000054776	darkorange2	0.831257	1.91829e-05	0.950911	1.45277e-09
ENSBTAG00000015312	darkorange2	0.855348	6.05996e-06	0.9505	1.55103e-09
ENSBTAG00000021035	darkorange2	0.812603	4.16905e-05	0.950313	1.59744e-09
ENSBTAG00000009051	darkorange2	0.918013	7.91816e-08	0.950255	1.61231e-09
ENSBTAG00000046010	darkorange2	0.886531	9.62411e-07	0.950167	1.63463e-09
ENSBTAG00000048155	darkorange2	0.93796	9.07451e-09	0.949915	1.70073e-09
ENSBTAG00000006549	darkorange2	0.929172	2.54593e-08	0.949729	1.75071e-09
ENSBTAG00000003880	darkorange2	0.899668	3.75332e-07	0.949686	1.76254e-09
ENSBTAG00000010322	darkorange2	0.845933	9.72741e-06	0.949523	1.80775e-09
ENSBTAG00000015089	darkorange2	0.866998	3.21685e-06	0.949465	1.82421e-09
ENSBTAG00000011563	darkorange2	0.929212	2.53498e-08	0.949035	1.94961e-09
ENSBTAG00000001546	darkorange2	0.837083	1.47665e-05	0.948831	2.01135e-09
ENSBTAG00000010838	darkorange2	0.866465	3.31553e-06	0.948689	2.05576e-09
ENSBTAG00000011913	darkorange2	0.865006	3.59937e-06	0.948623	2.07657e-09
ENSBTAG00000005622	darkorange2	0.882536	1.25293e-06	0.94856	2.09657e-09
ENSBTAG00000005038	darkorange2	0.871544	2.47225e-06	0.948207	2.21191e-09
ENSBTAG00000003151	darkorange2	0.854962	6.18279e-06	0.948168	2.22493e-09
ENSBTAG00000018471	darkorange2	0.827833	2.22704e-05	0.948076	2.25599e-09
ENSBTAG00000012737	darkorange2	0.939083	7.86855e-09	0.947989	2.28587e-09
ENSBTAG00000021799	darkorange2	0.87641	1.84438e-06	0.947894	2.3188e-09
ENSBTAG00000013343	darkorange2	0.901408	3.2816e-07	0.947474	2.46937e-09
ENSBTAG00000012962	darkorange2	0.868049	3.02946e-06	0.947304	2.53268e-09
ENSBTAG00000005718	darkorange2	0.892882	6.19762e-07	0.947275	2.54363e-09
ENSBTAG00000019979	darkorange2	0.963901	1.2946e-10	0.94724	2.55672e-09
ENSBTAG00000019225	darkorange2	0.885819	1.00944e-06	0.947192	2.57522e-09
ENSBTAG00000012335	darkorange2	0.944207	3.96022e-09	0.947177	2.58089e-09
ENSBTAG00000054148	darkorange2	0.920187	6.43101e-08	0.947028	2.63851e-09
ENSBTAG00000015636	darkorange2	0.891893	6.64921e-07	0.946975	2.65927e-09
ENSBTAG00000045588	darkorange2	0.969922	3.06542e-11	0.946949	2.66945e-09
ENSBTAG00000002290	darkorange2	0.890621	7.27109e-07	0.946833	2.71548e-09
ENSBTAG00000014762	darkorange2	0.941931	5.41358e-09	0.946765	2.74282e-09
ENSBTAG00000038337	darkorange2	0.908317	1.87661e-07	0.946692	2.77252e-09
ENSBTAG00000008931	darkorange2	0.866831	3.24747e-06	0.946627	2.79878e-09
ENSBTAG00000019741	darkorange2	0.973247	1.21335e-11	0.9465	2.85141e-09
ENSBTAG00000054746	darkorange2	0.898592	4.07368e-07	0.94641	2.88935e-09
ENSBTAG00000019338	darkorange2	0.890242	7.46612e-07	0.946371	2.90576e-09
ENSBTAG00000031797	darkorange2	0.854935	6.19122e-06	0.946278	2.94571e-09
ENSBTAG00000017895	darkorange2	0.937508	9.60291e-09	0.946142	3.00435e-09
ENSBTAG00000006792	darkorange2	0.848083	8.75553e-06	0.94613	3.00966e-09
ENSBTAG00000014823	darkorange2	0.834089	1.69128e-05	0.946092	3.0262e-09
ENSBTAG00000020554	darkorange2	0.93294	1.66405e-08	0.94592	3.10291e-09
ENSBTAG00000011284	darkorange2	0.858273	5.19628e-06	0.945759	3.17572e-09
ENSBTAG00000009768	darkorange2	0.951618	1.29656e-09	0.945674	3.21501e-09
ENSBTAG00000020536	darkorange2	0.962332	1.81079e-10	0.945618	3.24093e-09
ENSBTAG00000047942	darkorange2	0.87796	1.67569e-06	0.945351	3.36771e-09
ENSBTAG00000014971	darkorange2	0.78516	0.000113366	0.94527	3.40696e-09
ENSBTAG00000010694	darkorange2	0.862596	4.11393e-06	0.94497	3.55592e-09
ENSBTAG00000012065	darkorange2	0.839459	1.32337e-05	0.944926	3.57818e-09
ENSBTAG00000004720	darkorange2	0.868853	2.89249e-06	0.944642	3.72498e-09
ENSBTAG00000007213	darkorange2	0.887592	8.9584e-07	0.944597	3.74895e-09
ENSBTAG00000054594	darkorange2	0.935944	1.16447e-08	0.944468	3.81776e-09
ENSBTAG00000009384	darkorange2	0.88579	1.01141e-06	0.944326	3.89443e-09
ENSBTAG00000007214	darkorange2	0.892721	6.26925e-07	0.944257	3.93243e-09
ENSBTAG00000017981	darkorange2	0.944644	3.7238e-09	0.944206	3.96098e-09
ENSBTAG00000021965	darkorange2	0.874061	2.12768e-06	0.94375	4.22123e-09
ENSBTAG00000019910	darkorange2	0.852216	7.11852e-06	0.943606	4.30625e-09
ENSBTAG00000046580	darkorange2	0.929387	2.48649e-08	0.943369	4.45011e-09
ENSBTAG00000021021	darkorange2	0.892297	6.46128e-07	0.943124	4.60272e-09
ENSBTAG00000007389	darkorange2	0.90911	1.7551e-07	0.943094	4.62173e-09
ENSBTAG00000008142	darkorange2	0.944014	4.06853e-09	0.942901	4.74569e-09
ENSBTAG00000019378	darkorange2	0.851177	7.50331e-06	0.942877	4.76135e-09
ENSBTAG00000000379	darkorange2	0.868678	2.92194e-06	0.94281	4.80492e-09
ENSBTAG00000032265	darkorange2	0.964644	1.09883e-10	0.9427	4.87778e-09
ENSBTAG00000012252	darkorange2	0.883588	1.16991e-06	0.942524	4.99643e-09
ENSBTAG00000048899	darkorange2	0.906858	2.11935e-07	0.942522	4.99779e-09
ENSBTAG00000005650	darkorange2	0.928185	2.83513e-08	0.942433	5.05842e-09
ENSBTAG00000009513	darkorange2	0.896392	4.80221e-07	0.942035	5.33837e-09
ENSBTAG00000013167	darkorange2	0.983482	2.64596e-13	0.941732	5.56004e-09
ENSBTAG00000014237	darkorange2	0.86154	4.35865e-06	0.941488	5.74489e-09
ENSBTAG00000003362	darkorange2	0.848042	8.77313e-06	0.941471	5.75771e-09
ENSBTAG00000020538	darkorange2	0.947438	2.48281e-09	0.941458	5.7682e-09
ENSBTAG00000030301	darkorange2	0.83162	1.88783e-05	0.941457	5.76881e-09
ENSBTAG00000009677	darkorange2	0.922484	5.12924e-08	0.941371	5.83549e-09
ENSBTAG00000013848	darkorange2	0.923978	4.41083e-08	0.941312	5.8814e-09
ENSBTAG00000018016	darkorange2	0.917766	8.10446e-08	0.941256	5.92552e-09
ENSBTAG00000009307	darkorange2	0.834237	1.68009e-05	0.941156	6.00475e-09
ENSBTAG00000037533	darkorange2	0.892571	6.33692e-07	0.941013	6.11923e-09
ENSBTAG00000010968	darkorange2	0.832114	1.84696e-05	0.940783	6.30867e-09
ENSBTAG00000002006	darkorange2	0.82696	2.31224e-05	0.940777	6.31356e-09
ENSBTAG00000001273	darkorange2	0.85966	4.82524e-06	0.940695	6.38225e-09
ENSBTAG00000002690	darkorange2	0.882278	1.274e-06	0.940225	6.78803e-09
ENSBTAG00000007280	darkorange2	0.911495	1.42986e-07	0.939982	7.00601e-09
ENSBTAG00000030913	darkorange2	0.964933	1.02981e-10	0.939909	7.07282e-09
ENSBTAG00000014707	darkorange2	0.962351	1.80343e-10	0.9397	7.2672e-09
ENSBTAG00000045822	darkorange2	0.821976	2.8539e-05	0.939548	7.4112e-09
ENSBTAG00000016424	darkorange2	0.909519	1.69527e-07	0.939449	7.50667e-09
ENSBTAG00000002773	darkorange2	0.885202	1.05183e-06	0.939389	7.5649e-09
ENSBTAG00000008997	darkorange2	0.840613	1.25394e-05	0.939359	7.5942e-09
ENSBTAG00000007554	darkorange2	0.981077	7.79254e-13	0.939296	7.65604e-09
ENSBTAG00000018223	darkorange2	0.895046	5.30119e-07	0.9392	7.75178e-09
ENSBTAG00000011540	darkorange2	0.862301	4.18109e-06	0.939122	7.82903e-09
ENSBTAG00000011184	darkorange2	0.855594	5.98292e-06	0.939119	7.83279e-09
ENSBTAG00000053050	darkorange2	0.934864	1.32652e-08	0.939097	7.8543e-09
ENSBTAG00000014353	darkorange2	0.835186	1.60976e-05	0.939062	7.88945e-09
ENSBTAG00000012595	darkorange2	0.875032	2.00637e-06	0.938998	7.95436e-09
ENSBTAG00000046548	darkorange2	0.824195	2.60075e-05	0.938939	8.01518e-09
ENSBTAG00000015032	darkorange2	0.913239	1.22624e-07	0.938834	8.12285e-09
ENSBTAG00000011343	darkorange2	0.954228	8.38906e-10	0.938731	8.23068e-09
ENSBTAG00000002082	darkorange2	0.900061	3.64209e-07	0.938719	8.2434e-09
ENSBTAG00000006085	darkorange2	0.847729	8.90956e-06	0.938636	8.33008e-09
ENSBTAG00000003366	darkorange2	0.960772	2.49285e-10	0.938585	8.38427e-09
ENSBTAG00000010487	darkorange2	0.924803	4.05266e-08	0.938514	8.46028e-09
ENSBTAG00000012406	darkorange2	0.965956	8.15343e-11	0.938398	8.5859e-09
ENSBTAG00000034918	darkorange2	0.954098	8.57728e-10	0.938363	8.62436e-09
ENSBTAG00000039426	darkorange2	0.837458	1.45153e-05	0.938356	8.6316e-09
ENSBTAG00000015919	darkorange2	0.878596	1.6105e-06	0.938307	8.68605e-09
ENSBTAG00000014824	darkorange2	0.841993	1.17506e-05	0.937934	9.10341e-09
ENSBTAG00000047801	darkorange2	0.861098	4.46468e-06	0.937786	9.27503e-09
ENSBTAG00000016139	darkorange2	0.801041	6.47281e-05	0.937548	9.55542e-09
ENSBTAG00000034875	darkorange2	0.915066	1.04036e-07	0.937339	9.80776e-09
ENSBTAG00000021752	darkorange2	0.857419	5.43664e-06	0.937078	1.01307e-08
ENSBTAG00000017367	darkorange2	0.951391	1.34504e-09	0.936559	1.08002e-08
ENSBTAG00000055140	darkorange2	0.905506	2.36787e-07	0.936461	1.09315e-08
ENSBTAG00000016661	darkorange2	0.933188	1.61682e-08	0.936442	1.09574e-08
ENSBTAG00000003388	darkorange2	0.837635	1.43977e-05	0.936249	1.12195e-08
ENSBTAG00000033731	darkorange2	0.886172	9.85909e-07	0.936155	1.13484e-08
ENSBTAG00000000133	darkorange2	0.840762	1.24523e-05	0.936143	1.1365e-08
ENSBTAG00000005304	darkorange2	0.8145	3.86775e-05	0.936101	1.1423e-08
ENSBTAG00000037972	darkorange2	0.847484	9.01744e-06	0.935798	1.18528e-08
ENSBTAG00000013510	darkorange2	0.831149	1.92744e-05	0.935765	1.19005e-08
ENSBTAG00000016061	darkorange2	0.965813	8.42786e-11	0.935747	1.19257e-08
ENSBTAG00000007881	darkorange2	0.964314	1.1823e-10	0.935684	1.20179e-08
ENSBTAG00000014261	darkorange2	0.843949	1.07055e-05	0.935346	1.25192e-08
ENSBTAG00000026676	darkorange2	0.924682	4.10351e-08	0.935121	1.28618e-08
ENSBTAG00000047338	darkorange2	0.821963	2.85545e-05	0.935038	1.29915e-08
ENSBTAG00000013367	darkorange2	0.90942	1.70953e-07	0.935007	1.30391e-08
ENSBTAG00000031777	darkorange2	0.823652	2.6608e-05	0.934628	1.36439e-08
ENSBTAG00000052577	darkorange2	0.872583	2.32458e-06	0.934455	1.39274e-08
ENSBTAG00000003619	darkorange2	0.837268	1.46422e-05	0.934367	1.40745e-08
ENSBTAG00000020456	darkorange2	0.898469	4.11151e-07	0.934297	1.41919e-08
ENSBTAG00000011075	darkorange2	0.806744	5.22905e-05	0.934281	1.42177e-08
ENSBTAG00000020963	darkorange2	0.838776	1.36595e-05	0.934252	1.42681e-08
ENSBTAG00000032026	darkorange2	0.822043	2.84593e-05	0.93398	1.47338e-08
ENSBTAG00000017423	darkorange2	0.765161	0.000215767	0.933687	1.52506e-08
ENSBTAG00000026429	darkorange2	0.827928	2.218e-05	0.933577	1.54488e-08
ENSBTAG00000032557	darkorange2	0.792138	8.91396e-05	0.933514	1.55626e-08
ENSBTAG00000049416	darkorange2	0.854786	6.23925e-06	0.933049	1.64316e-08
ENSBTAG00000014648	darkorange2	0.795308	7.96798e-05	0.933025	1.64766e-08
ENSBTAG00000018823	darkorange2	0.864179	3.76945e-06	0.932876	1.67647e-08
ENSBTAG00000050239	darkorange2	0.852186	7.12957e-06	0.932823	1.68689e-08
ENSBTAG00000047161	darkorange2	0.822174	2.83056e-05	0.932736	1.70396e-08
ENSBTAG00000000111	darkorange2	0.799407	6.87229e-05	0.932707	1.70965e-08
ENSBTAG00000030932	darkorange2	0.950513	1.5479e-09	0.932512	1.74861e-08
ENSBTAG00000048980	darkorange2	0.9233	4.72526e-08	0.932244	1.80343e-08
ENSBTAG00000007455	darkorange2	0.792971	8.65648e-05	0.932175	1.81774e-08
ENSBTAG00000013290	darkorange2	0.929324	2.504e-08	0.932115	1.83018e-08
ENSBTAG00000014628	darkorange2	0.971531	1.98444e-11	0.932083	1.83694e-08
ENSBTAG00000051910	darkorange2	0.903731	2.73228e-07	0.931965	1.86188e-08
ENSBTAG00000004840	darkorange2	0.834671	1.64762e-05	0.931933	1.86866e-08
ENSBTAG00000009470	darkorange2	0.79991	6.74728e-05	0.931869	1.88251e-08
ENSBTAG00000021815	darkorange2	0.808952	4.80548e-05	0.931848	1.88711e-08
ENSBTAG00000021002	darkorange2	0.928461	2.75144e-08	0.931475	1.96894e-08
ENSBTAG00000014267	darkorange2	0.88959	7.81157e-07	0.931438	1.9772e-08
ENSBTAG00000039861	darkorange2	0.966141	7.81088e-11	0.931257	2.01813e-08
ENSBTAG00000051396	darkorange2	0.891397	6.88597e-07	0.930927	2.09485e-08
ENSBTAG00000022039	darkorange2	0.917891	8.00958e-08	0.930889	2.10384e-08
ENSBTAG00000018422	darkorange2	0.858273	5.19629e-06	0.930866	2.10921e-08
ENSBTAG00000009112	darkorange2	0.90672	2.14362e-07	0.930849	2.11319e-08
ENSBTAG00000012779	darkorange2	0.879251	1.54553e-06	0.930789	2.1276e-08
ENSBTAG00000004560	darkorange2	0.933559	1.54813e-08	0.930645	2.16218e-08
ENSBTAG00000002977	darkorange2	0.804654	5.65884e-05	0.930429	2.21512e-08
ENSBTAG00000009206	darkorange2	0.911473	1.43257e-07	0.929952	2.33595e-08
ENSBTAG00000003793	darkorange2	0.833056	1.77124e-05	0.929791	2.37817e-08
ENSBTAG00000047676	darkorange2	0.902458	3.02247e-07	0.929703	2.40122e-08
ENSBTAG00000013586	darkorange2	0.912004	1.36758e-07	0.929442	2.47163e-08
ENSBTAG00000001637	darkorange2	0.844644	1.03535e-05	0.929327	2.50309e-08
ENSBTAG00000019630	darkorange2	0.866256	3.35509e-06	0.929035	2.58466e-08
ENSBTAG00000001562	darkorange2	0.904133	2.64566e-07	0.928917	2.61822e-08
ENSBTAG00000018784	darkorange2	0.888152	8.62306e-07	0.928898	2.62349e-08
ENSBTAG00000007152	darkorange2	0.805896	5.3999e-05	0.928782	2.65713e-08
ENSBTAG00000011100	darkorange2	0.847009	9.22993e-06	0.928629	2.70182e-08
ENSBTAG00000020547	darkorange2	0.843637	1.08664e-05	0.928624	2.70326e-08
ENSBTAG00000011096	darkorange2	0.815144	3.76972e-05	0.928526	2.73214e-08
ENSBTAG00000004374	darkorange2	0.816512	3.56875e-05	0.928437	2.75867e-08
ENSBTAG00000006752	darkorange2	0.879332	1.53771e-06	0.928294	2.80178e-08
ENSBTAG00000018417	darkorange2	0.915378	1.01124e-07	0.928129	2.8524e-08
ENSBTAG00000016698	darkorange2	0.855734	5.93948e-06	0.927869	2.93348e-08
ENSBTAG00000054812	darkorange2	0.889072	8.09605e-07	0.927716	2.98213e-08
ENSBTAG00000014497	darkorange2	0.916188	9.38726e-08	0.927589	3.02301e-08
ENSBTAG00000025606	darkorange2	0.81093	4.45118e-05	0.927551	3.03535e-08
ENSBTAG00000005828	darkorange2	0.931088	2.05699e-08	0.927381	3.09126e-08
ENSBTAG00000009455	darkorange2	0.880625	1.41674e-06	0.927074	3.19436e-08
ENSBTAG00000005227	darkorange2	0.834923	1.62901e-05	0.927012	3.21541e-08
ENSBTAG00000011936	darkorange2	0.928063	2.87283e-08	0.926987	3.22396e-08
ENSBTAG00000008703	darkorange2	0.952705	1.08472e-09	0.92664	3.3447e-08
ENSBTAG00000007935	darkorange2	0.883067	1.21038e-06	0.926189	3.50775e-08
ENSBTAG00000021791	darkorange2	0.921182	5.83563e-08	0.926161	3.51834e-08
ENSBTAG00000011765	darkorange2	0.868308	2.98477e-06	0.925975	3.58747e-08
ENSBTAG00000020884	darkorange2	0.91454	1.09115e-07	0.925901	3.61563e-08
ENSBTAG00000010057	darkorange2	0.948757	2.03446e-09	0.925767	3.66666e-08
ENSBTAG00000005205	darkorange2	0.830838	1.95398e-05	0.925651	3.71109e-08
ENSBTAG00000020225	darkorange2	0.862008	4.2488e-06	0.925578	3.73947e-08
ENSBTAG00000053153	darkorange2	0.87903	1.5672e-06	0.925518	3.76308e-08
ENSBTAG00000004380	darkorange2	0.898331	4.15454e-07	0.925356	3.82703e-08
ENSBTAG00000008603	darkorange2	0.925885	3.62154e-08	0.925241	3.87303e-08
ENSBTAG00000005042	darkorange2	0.85636	5.74809e-06	0.925117	3.9232e-08
ENSBTAG00000050786	darkorange2	0.898784	4.01474e-07	0.924978	3.98014e-08
ENSBTAG00000038148	darkorange2	0.84757	8.97937e-06	0.924939	3.99628e-08
ENSBTAG00000000679	darkorange2	0.763829	0.000224722	0.92491	4.00827e-08
ENSBTAG00000019669	darkorange2	0.953955	8.78946e-10	0.924853	4.03196e-08
ENSBTAG00000005978	darkorange2	0.869846	2.73073e-06	0.924732	4.08258e-08
ENSBTAG00000017143	darkorange2	0.823655	2.66056e-05	0.924595	4.1406e-08
ENSBTAG00000030845	darkorange2	0.923807	4.48795e-08	0.924401	4.22363e-08
ENSBTAG00000011810	darkorange2	0.839323	1.33172e-05	0.924224	4.30127e-08
ENSBTAG00000005816	darkorange2	0.895238	5.22734e-07	0.924217	4.30441e-08
ENSBTAG00000006194	darkorange2	0.858493	5.13592e-06	0.924053	4.37685e-08
ENSBTAG00000005430	darkorange2	0.876404	1.84501e-06	0.923967	4.4158e-08
ENSBTAG00000020000	darkorange2	0.888158	8.61955e-07	0.923851	4.46792e-08
ENSBTAG00000003635	darkorange2	0.751821	0.000320599	0.923687	4.54332e-08
ENSBTAG00000046014	darkorange2	0.873143	2.24828e-06	0.923583	4.59157e-08
ENSBTAG00000037527	darkorange2	0.962023	1.93104e-10	0.92349	4.63518e-08
ENSBTAG00000039197	darkorange2	0.931086	2.05742e-08	0.923288	4.73093e-08
ENSBTAG00000009137	darkorange2	0.866223	3.36132e-06	0.923204	4.77127e-08
ENSBTAG00000019251	darkorange2	0.852415	7.04686e-06	0.923103	4.82016e-08
ENSBTAG00000038233	darkorange2	0.923176	4.78453e-08	0.922948	4.89591e-08
ENSBTAG00000052382	darkorange2	0.92928	2.51608e-08	0.922875	4.93169e-08
ENSBTAG00000012771	darkorange2	0.858636	5.09693e-06	0.922507	5.1171e-08
ENSBTAG00000004547	darkorange2	0.921849	5.46371e-08	0.922478	5.13216e-08
ENSBTAG00000034349	darkorange2	0.956295	5.83472e-10	0.922169	5.29287e-08
ENSBTAG00000021483	darkorange2	0.769948	0.000186028	0.92209	5.33445e-08
ENSBTAG00000018877	darkorange2	0.779855	0.000135321	0.922072	5.34391e-08
ENSBTAG00000019432	darkorange2	0.858905	5.02434e-06	0.922037	5.36268e-08
ENSBTAG00000020166	darkorange2	0.941448	5.7754e-09	0.922006	5.37921e-08
ENSBTAG00000017683	darkorange2	0.867228	3.17505e-06	0.921776	5.50361e-08
ENSBTAG00000001928	darkorange2	0.7727	0.000170555	0.92177	5.50694e-08
ENSBTAG00000000078	darkorange2	0.877802	1.69229e-06	0.921714	5.53722e-08
ENSBTAG00000009717	darkorange2	0.872098	2.39251e-06	0.921576	5.61362e-08
ENSBTAG00000014146	darkorange2	0.809874	4.63735e-05	0.921451	5.68316e-08
ENSBTAG00000047680	darkorange2	0.912297	1.33281e-07	0.921374	5.72652e-08
ENSBTAG00000010155	darkorange2	0.91664	9.00341e-08	0.921353	5.7383e-08
ENSBTAG00000001197	darkorange2	0.876102	1.87959e-06	0.921293	5.77225e-08
ENSBTAG00000009933	darkorange2	0.914612	1.08413e-07	0.921092	5.88737e-08
ENSBTAG00000017040	darkorange2	0.921949	5.4098e-08	0.921088	5.88975e-08
ENSBTAG00000014921	darkorange2	0.853063	6.81782e-06	0.92106	5.90601e-08
ENSBTAG00000007077	darkorange2	0.916142	9.42791e-08	0.920989	5.94726e-08
ENSBTAG00000008909	darkorange2	0.897631	4.37907e-07	0.92088	6.01107e-08
ENSBTAG00000046775	darkorange2	0.774739	0.000159805	0.920751	6.08721e-08
ENSBTAG00000048740	darkorange2	0.903339	2.81889e-07	0.920521	6.22567e-08
ENSBTAG00000016649	darkorange2	0.82707	2.30142e-05	0.920355	6.3268e-08
ENSBTAG00000010899	darkorange2	0.858775	5.05919e-06	0.920345	6.33332e-08
ENSBTAG00000011024	darkorange2	0.80715	5.1488e-05	0.920307	6.35677e-08
ENSBTAG00000002824	darkorange2	0.829038	2.11385e-05	0.920264	6.38331e-08
ENSBTAG00000008840	darkorange2	0.758164	0.0002664	0.920215	6.41384e-08
ENSBTAG00000006679	darkorange2	0.90235	3.04842e-07	0.920183	6.43341e-08
ENSBTAG00000005039	darkorange2	0.856738	5.63527e-06	0.92011	6.47917e-08
ENSBTAG00000007173	darkorange2	0.854913	6.19847e-06	0.920109	6.48011e-08
ENSBTAG00000032369	darkorange2	0.891902	6.64495e-07	0.920014	6.54011e-08
ENSBTAG00000031886	darkorange2	0.905493	2.37036e-07	0.919949	6.58132e-08
ENSBTAG00000008761	darkorange2	0.855853	5.90274e-06	0.919829	6.65809e-08
ENSBTAG00000003326	darkorange2	0.911634	1.41262e-07	0.919772	6.69449e-08
ENSBTAG00000012467	darkorange2	0.90975	1.66206e-07	0.919712	6.73345e-08
ENSBTAG00000046588	darkorange2	0.838558	1.37979e-05	0.91951	6.8658e-08
ENSBTAG00000006072	darkorange2	0.770948	0.00018027	0.919248	7.04045e-08
ENSBTAG00000003334	darkorange2	0.870854	2.57463e-06	0.919232	7.0512e-08
ENSBTAG00000016881	darkorange2	0.897148	4.54002e-07	0.919062	7.16739e-08
ENSBTAG00000014113	darkorange2	0.893501	5.92897e-07	0.918795	7.35215e-08
ENSBTAG00000049285	darkorange2	0.895997	4.94413e-07	0.918751	7.38268e-08
ENSBTAG00000010334	darkorange2	0.887741	8.86827e-07	0.918617	7.47779e-08
ENSBTAG00000011467	darkorange2	0.894706	5.43411e-07	0.918478	7.57739e-08
ENSBTAG00000047416	darkorange2	0.788891	9.98002e-05	0.918232	7.75611e-08
ENSBTAG00000005355	darkorange2	0.858492	5.13612e-06	0.918066	7.87852e-08
ENSBTAG00000019054	darkorange2	0.926913	3.24949e-08	0.91798	7.9429e-08
ENSBTAG00000051352	darkorange2	0.722779	0.000702342	0.917798	8.08012e-08
ENSBTAG00000020431	darkorange2	0.773188	0.000167927	0.917794	8.08299e-08
ENSBTAG00000010526	darkorange2	0.861652	4.33207e-06	0.917761	8.10855e-08
ENSBTAG00000002596	darkorange2	0.895927	4.96982e-07	0.917722	8.13807e-08
ENSBTAG00000038625	darkorange2	0.892512	6.36346e-07	0.917624	8.21372e-08
ENSBTAG00000018040	darkorange2	0.874232	2.10591e-06	0.917168	8.57166e-08
ENSBTAG00000009177	darkorange2	0.871122	2.53435e-06	0.917136	8.5969e-08
ENSBTAG00000054540	darkorange2	0.936192	1.12973e-08	0.917059	8.65945e-08
ENSBTAG00000014358	darkorange2	0.805777	5.42424e-05	0.916857	8.82339e-08
ENSBTAG00000033316	darkorange2	0.886908	9.38297e-07	0.916828	8.84731e-08
ENSBTAG00000050726	darkorange2	0.918049	7.89087e-08	0.91667	8.97834e-08
ENSBTAG00000017593	darkorange2	0.896515	4.75872e-07	0.916618	9.02128e-08
ENSBTAG00000001576	darkorange2	0.883901	1.14621e-06	0.916613	9.0257e-08
ENSBTAG00000007988	darkorange2	0.802736	6.07934e-05	0.916141	9.4284e-08
ENSBTAG00000019428	darkorange2	0.917672	8.17609e-08	0.915621	9.89003e-08
ENSBTAG00000023179	darkorange2	0.811787	4.30464e-05	0.915618	9.89283e-08
ENSBTAG00000018125	darkorange2	0.916364	9.23661e-08	0.915515	9.98643e-08
ENSBTAG00000003639	darkorange2	0.868919	2.8815e-06	0.915477	1.00206e-07
ENSBTAG00000015582	darkorange2	0.921907	5.43226e-08	0.915282	1.02008e-07
ENSBTAG00000015779	darkorange2	0.896765	4.67117e-07	0.915177	1.0299e-07
ENSBTAG00000021897	darkorange2	0.801267	6.41907e-05	0.91504	1.04284e-07
ENSBTAG00000005448	darkorange2	0.751644	0.000322242	0.914872	1.05883e-07
ENSBTAG00000007662	darkorange2	0.773265	0.000167517	0.914839	1.06204e-07
ENSBTAG00000008008	darkorange2	0.84372	1.08232e-05	0.914809	1.06491e-07
ENSBTAG00000001269	darkorange2	0.75364	0.000304184	0.914789	1.0669e-07
ENSBTAG00000019077	darkorange2	0.741641	0.000426888	0.914732	1.07243e-07
ENSBTAG00000021602	darkorange2	0.904099	2.65289e-07	0.914531	1.09207e-07
ENSBTAG00000009104	darkorange2	0.784265	0.000116841	0.9143	1.11508e-07
ENSBTAG00000002705	darkorange2	0.81123	4.39928e-05	0.914206	1.12459e-07
ENSBTAG00000009668	darkorange2	0.785058	0.000113758	0.914006	1.14497e-07
ENSBTAG00000007519	darkorange2	0.913266	1.22326e-07	0.913874	1.15858e-07
ENSBTAG00000019376	darkorange2	0.827339	2.27498e-05	0.913736	1.17307e-07
ENSBTAG00000024928	darkorange2	0.888224	8.58115e-07	0.91365	1.1821e-07
ENSBTAG00000018869	darkorange2	0.877097	1.76792e-06	0.913537	1.19409e-07
ENSBTAG00000000095	darkorange2	0.84786	8.85218e-06	0.91348	1.20016e-07
ENSBTAG00000001143	darkorange2	0.857404	5.44123e-06	0.913346	1.21459e-07
ENSBTAG00000027676	darkorange2	0.84769	8.92676e-06	0.913324	1.21697e-07
ENSBTAG00000001212	darkorange2	0.763048	0.000230119	0.913297	1.21991e-07
ENSBTAG00000022161	darkorange2	0.874834	2.03063e-06	0.913182	1.23248e-07
ENSBTAG00000049137	darkorange2	0.896859	4.6386e-07	0.913085	1.24315e-07
ENSBTAG00000021958	darkorange2	0.947088	2.61507e-09	0.912902	1.26351e-07
ENSBTAG00000008953	darkorange2	0.864409	3.72145e-06	0.912818	1.27293e-07
ENSBTAG00000004339	darkorange2	0.911575	1.41989e-07	0.912647	1.29232e-07
ENSBTAG00000008099	darkorange2	0.906392	2.20237e-07	0.912525	1.30628e-07
ENSBTAG00000001725	darkorange2	0.873008	2.26646e-06	0.911733	1.40044e-07
ENSBTAG00000006921	darkorange2	0.877417	1.7332e-06	0.911359	1.44684e-07
ENSBTAG00000008279	darkorange2	0.859212	4.94241e-06	0.91133	1.45046e-07
ENSBTAG00000001311	darkorange2	0.749594	0.000341715	0.911229	1.46328e-07
ENSBTAG00000006665	darkorange2	0.80134	6.40183e-05	0.9112	1.46702e-07
ENSBTAG00000001288	darkorange2	0.853591	6.63569e-06	0.911199	1.46716e-07
ENSBTAG00000037799	darkorange2	0.864627	3.6764e-06	0.911099	1.47991e-07
ENSBTAG00000014006	darkorange2	0.821579	2.90141e-05	0.911064	1.48437e-07
ENSBTAG00000016519	darkorange2	0.841694	1.19176e-05	0.911016	1.49055e-07
ENSBTAG00000051768	darkorange2	0.907896	1.94411e-07	0.911003	1.49225e-07
ENSBTAG00000024960	darkorange2	0.901741	3.19744e-07	0.910933	1.5014e-07
ENSBTAG00000052363	darkorange2	0.854619	6.29359e-06	0.910845	1.51276e-07
ENSBTAG00000001008	darkorange2	0.887009	9.31942e-07	0.910553	1.55148e-07
ENSBTAG00000002605	darkorange2	0.88237	1.26644e-06	0.910349	1.57897e-07
ENSBTAG00000013641	darkorange2	0.799736	6.7902e-05	0.910231	1.59503e-07
ENSBTAG00000048152	darkorange2	0.77331	0.000167277	0.910097	1.61351e-07
ENSBTAG00000049961	darkorange2	0.817221	3.46814e-05	0.909987	1.62882e-07
ENSBTAG00000038235	darkorange2	0.824687	2.54723e-05	0.909983	1.6294e-07
ENSBTAG00000011623	darkorange2	0.798062	7.21669e-05	0.90996	1.63249e-07
ENSBTAG00000018994	darkorange2	0.913891	1.15682e-07	0.909826	1.6514e-07
ENSBTAG00000008607	darkorange2	0.861837	4.28855e-06	0.909812	1.65333e-07
ENSBTAG00000011954	darkorange2	0.774027	0.000163489	0.90975	1.6621e-07
ENSBTAG00000047367	darkorange2	0.888398	8.47932e-07	0.909741	1.66343e-07
ENSBTAG00000005786	darkorange2	0.882695	1.24006e-06	0.90958	1.6864e-07
ENSBTAG00000009948	darkorange2	0.893782	5.81024e-07	0.909458	1.70408e-07
ENSBTAG00000053806	darkorange2	0.93655	1.08119e-08	0.909273	1.73104e-07
ENSBTAG00000021338	darkorange2	0.80888	4.81869e-05	0.909216	1.7394e-07
ENSBTAG00000031998	darkorange2	0.845818	9.78207e-06	0.90915	1.74917e-07
ENSBTAG00000004829	darkorange2	0.744483	0.000394605	0.908924	1.78303e-07
ENSBTAG00000010195	darkorange2	0.781734	0.000127166	0.908817	1.79916e-07
ENSBTAG00000009354	darkorange2	0.901238	3.32549e-07	0.908801	1.80173e-07
ENSBTAG00000038938	darkorange2	0.883507	1.17617e-06	0.908721	1.81393e-07
ENSBTAG00000008611	darkorange2	0.85193	7.22287e-06	0.908619	1.82953e-07
ENSBTAG00000010954	darkorange2	0.902185	3.08817e-07	0.908497	1.84842e-07
ENSBTAG00000022489	darkorange2	0.913281	1.22165e-07	0.908481	1.85094e-07
ENSBTAG00000001110	darkorange2	0.902295	3.06162e-07	0.908462	1.85386e-07
ENSBTAG00000015520	darkorange2	0.910296	1.58618e-07	0.908262	1.88538e-07
ENSBTAG00000005379	darkorange2	0.797459	7.37591e-05	0.908219	1.89213e-07
ENSBTAG00000012678	darkorange2	0.888535	8.40023e-07	0.908142	1.90444e-07
ENSBTAG00000004679	darkorange2	0.848281	8.6705e-06	0.907725	1.9721e-07
ENSBTAG00000002936	darkorange2	0.771925	0.000174798	0.907706	1.97513e-07
ENSBTAG00000004064	darkorange2	0.851328	7.4462e-06	0.907685	1.97871e-07
ENSBTAG00000021805	darkorange2	0.736672	0.000488647	0.90762	1.98939e-07
ENSBTAG00000006240	darkorange2	0.801806	6.2926e-05	0.907602	1.9924e-07
ENSBTAG00000039630	darkorange2	0.745634	0.000382127	0.907428	2.02147e-07
ENSBTAG00000018134	darkorange2	0.857727	5.34895e-06	0.907391	2.0277e-07
ENSBTAG00000047088	darkorange2	0.889195	8.0278e-07	0.90739	2.02783e-07
ENSBTAG00000047545	darkorange2	0.817172	3.475e-05	0.907313	2.04093e-07
ENSBTAG00000014821	darkorange2	0.876706	1.81108e-06	0.907302	2.04275e-07
ENSBTAG00000020755	darkorange2	0.844587	1.03822e-05	0.907284	2.04579e-07
ENSBTAG00000027625	darkorange2	0.831045	1.93629e-05	0.907255	2.0507e-07
ENSBTAG00000034885	darkorange2	0.77386	0.000164362	0.90718	2.0636e-07
ENSBTAG00000018015	darkorange2	0.87548	1.95235e-06	0.90709	2.07895e-07
ENSBTAG00000015318	darkorange2	0.820007	3.09591e-05	0.907064	2.08347e-07
ENSBTAG00000009214	darkorange2	0.791677	9.05929e-05	0.906634	2.15887e-07
ENSBTAG00000008330	darkorange2	0.806773	5.2233e-05	0.906149	2.24665e-07
ENSBTAG00000003358	darkorange2	0.758244	0.000265766	0.906126	2.25094e-07
ENSBTAG00000006045	darkorange2	0.752804	0.00031164	0.906045	2.26584e-07
ENSBTAG00000012330	darkorange2	0.864155	3.77446e-06	0.906044	2.26609e-07
ENSBTAG00000015145	darkorange2	0.79799	7.23562e-05	0.906017	2.27115e-07
ENSBTAG00000021818	darkorange2	0.873246	2.2345e-06	0.906015	2.27145e-07
ENSBTAG00000044125	darkorange2	0.797598	7.33902e-05	0.905903	2.29238e-07
ENSBTAG00000001829	darkorange2	0.767026	0.000203734	0.905512	2.36681e-07
ENSBTAG00000004272	darkorange2	0.920707	6.11349e-08	0.905381	2.39219e-07
ENSBTAG00000017465	darkorange2	0.886839	9.42643e-07	0.90536	2.39623e-07
ENSBTAG00000024851	darkorange2	0.868144	3.01299e-06	0.905202	2.42705e-07
ENSBTAG00000020448	darkorange2	0.873298	2.22752e-06	0.905087	2.44991e-07
ENSBTAG00000047538	darkorange2	0.846322	9.54506e-06	0.905032	2.46073e-07
ENSBTAG00000046542	darkorange2	0.738617	0.000463635	0.904965	2.47414e-07
ENSBTAG00000007300	darkorange2	0.80236	6.16477e-05	0.904955	2.47615e-07
ENSBTAG00000009183	darkorange2	0.862909	4.04375e-06	0.904631	2.54196e-07
ENSBTAG00000002885	darkorange2	0.92074	6.09409e-08	0.904402	2.58925e-07
ENSBTAG00000011511	darkorange2	0.918426	7.6144e-08	0.904391	2.59149e-07
ENSBTAG00000016042	darkorange2	0.909445	1.70593e-07	0.90433	2.6043e-07
ENSBTAG00000012519	darkorange2	0.849731	8.06771e-06	0.904279	2.61487e-07
ENSBTAG00000001034	darkorange2	0.845568	9.90166e-06	0.904242	2.62282e-07
ENSBTAG00000005691	darkorange2	0.867706	3.0895e-06	0.904222	2.62687e-07
ENSBTAG00000051298	darkorange2	0.830505	1.98274e-05	0.904162	2.63962e-07
ENSBTAG00000005631	darkorange2	0.757575	0.00027108	0.904044	2.66461e-07
ENSBTAG00000054678	darkorange2	0.8232	2.71181e-05	0.90399	2.67617e-07
ENSBTAG00000014705	darkorange2	0.898997	3.95036e-07	0.903893	2.69714e-07
ENSBTAG00000006638	darkorange2	0.842917	1.12462e-05	0.903877	2.70056e-07
ENSBTAG00000018045	darkorange2	0.775585	0.000155512	0.903811	2.71488e-07
ENSBTAG00000003396	darkorange2	0.830323	1.99861e-05	0.903779	2.72189e-07
ENSBTAG00000048856	darkorange2	0.840366	1.2685e-05	0.903714	2.73594e-07
ENSBTAG00000019866	darkorange2	0.84496	1.01971e-05	0.903708	2.73719e-07
ENSBTAG00000006707	darkorange2	0.810035	4.60847e-05	0.903664	2.74682e-07
ENSBTAG00000016204	darkorange2	0.794103	8.3169e-05	0.903615	2.75776e-07
ENSBTAG00000012032	darkorange2	0.892371	6.42757e-07	0.903353	2.81589e-07
ENSBTAG00000027865	darkorange2	0.884806	1.07983e-06	0.903097	2.87358e-07
ENSBTAG00000050495	darkorange2	0.874208	2.10898e-06	0.902946	2.90824e-07
ENSBTAG00000039980	darkorange2	0.900927	3.40659e-07	0.902418	3.03202e-07
ENSBTAG00000050269	darkorange2	0.847339	9.08216e-06	0.902183	3.08864e-07
ENSBTAG00000009475	darkorange2	0.850642	7.70798e-06	0.901879	3.16314e-07
ENSBTAG00000019237	darkorange2	0.817346	3.45065e-05	0.901774	3.18915e-07
ENSBTAG00000002767	darkorange2	0.874164	2.11454e-06	0.901742	3.19728e-07
ENSBTAG00000008471	darkorange2	0.935678	1.2026e-08	0.901702	3.20721e-07
ENSBTAG00000003719	darkorange2	0.894317	5.58986e-07	0.901536	3.24908e-07
ENSBTAG00000047158	darkorange2	0.828848	2.13137e-05	0.901492	3.2603e-07
ENSBTAG00000008717	darkorange2	0.83319	1.76067e-05	0.901379	3.28915e-07
ENSBTAG00000004139	darkorange2	0.832669	1.80201e-05	0.901376	3.28991e-07
ENSBTAG00000008061	darkorange2	0.748457	0.00035293	0.901279	3.31489e-07
ENSBTAG00000035030	darkorange2	0.773229	0.000167708	0.901177	3.34129e-07
ENSBTAG00000006833	darkorange2	0.779049	0.000138951	0.901106	3.35973e-07
ENSBTAG00000018119	darkorange2	0.856017	5.85224e-06	0.900966	3.39649e-07
ENSBTAG00000014529	darkorange2	0.923989	4.40557e-08	0.900915	3.40992e-07
ENSBTAG00000002804	darkorange2	0.777643	0.000145484	0.900898	3.41426e-07
ENSBTAG00000012050	darkorange2	0.881626	1.3288e-06	0.900852	3.42656e-07
ENSBTAG00000006353	darkorange2	0.768719	0.00019331	0.900773	3.44752e-07
ENSBTAG00000014903	darkorange2	0.828643	2.15042e-05	0.90065	3.48049e-07
ENSBTAG00000009237	darkorange2	0.809526	4.70022e-05	0.900537	3.51086e-07
ENSBTAG00000000720	darkorange2	0.895799	5.01686e-07	0.900424	3.5416e-07
ENSBTAG00000004043	darkorange2	0.870615	2.61094e-06	0.900362	3.55856e-07
ENSBTAG00000000816	darkorange2	0.846893	9.28254e-06	0.900236	3.59329e-07
ENSBTAG00000012419	darkorange2	0.88984	7.67757e-07	0.900199	3.60357e-07
ENSBTAG00000051586	darkorange2	0.756851	0.000276929	0.900163	3.61349e-07
ENSBTAG00000016546	darkorange2	0.893438	5.95575e-07	0.899799	3.71603e-07
ENSBTAG00000055019	darkorange2	0.875715	1.92456e-06	0.899626	3.76545e-07
ENSBTAG00000019828	darkorange2	0.775214	0.000157381	0.899321	3.85412e-07
ENSBTAG00000039477	darkorange2	0.784544	0.000115749	0.898981	3.9553e-07
ENSBTAG00000018562	darkorange2	0.829928	2.0335e-05	0.898976	3.95677e-07
ENSBTAG00000002457	darkorange2	0.730252	0.00057938	0.89888	3.9856e-07
ENSBTAG00000000477	darkorange2	0.928218	2.82515e-08	0.898706	4.03848e-07
ENSBTAG00000010376	darkorange2	0.732466	0.000546621	0.898661	4.05222e-07
ENSBTAG00000046307	darkorange2	0.821598	2.89912e-05	0.898632	4.06135e-07
ENSBTAG00000049321	darkorange2	0.790393	9.47415e-05	0.898609	4.06833e-07
ENSBTAG00000001333	darkorange2	0.887756	8.85922e-07	0.89852	4.09576e-07
ENSBTAG00000004680	darkorange2	0.89177	6.70719e-07	0.898201	4.19552e-07
ENSBTAG00000015060	darkorange2	0.88604	9.94637e-07	0.897982	4.26533e-07
ENSBTAG00000000917	darkorange2	0.79086	9.32127e-05	0.897766	4.33505e-07
ENSBTAG00000020283	darkorange2	0.818538	3.28773e-05	0.897596	4.39053e-07
ENSBTAG00000021173	darkorange2	0.777772	0.000144877	0.897575	4.39754e-07
ENSBTAG00000007836	darkorange2	0.79927	6.90671e-05	0.897485	4.42737e-07
ENSBTAG00000013664	darkorange2	0.773233	0.000167687	0.897427	4.44659e-07
ENSBTAG00000017855	darkorange2	0.795841	7.81758e-05	0.897209	4.51943e-07
ENSBTAG00000002201	darkorange2	0.854508	6.32976e-06	0.896648	4.7119e-07
ENSBTAG00000034147	darkorange2	0.800013	6.72179e-05	0.896512	4.75972e-07
ENSBTAG00000048470	darkorange2	0.862091	4.22946e-06	0.896414	4.79431e-07
ENSBTAG00000012352	darkorange2	0.738388	0.000466525	0.896408	4.79635e-07
ENSBTAG00000016886	darkorange2	0.805213	5.54091e-05	0.896238	4.85719e-07
ENSBTAG00000030343	darkorange2	0.924228	4.29921e-08	0.896226	4.86129e-07
ENSBTAG00000007867	darkorange2	0.869926	2.71806e-06	0.89622	4.86346e-07
ENSBTAG00000009982	darkorange2	0.815713	3.68497e-05	0.896001	4.94292e-07
ENSBTAG00000045880	darkorange2	0.877591	1.71463e-06	0.895894	4.98199e-07
ENSBTAG00000008340	darkorange2	0.761639	0.00024013	0.895584	5.09667e-07
ENSBTAG00000012815	darkorange2	0.920205	6.42017e-08	0.895351	5.18457e-07
ENSBTAG00000006078	darkorange2	0.829871	2.03856e-05	0.89531	5.20021e-07
ENSBTAG00000009705	darkorange2	0.845985	9.70298e-06	0.89511	5.27664e-07
ENSBTAG00000039529	darkorange2	0.798077	7.21297e-05	0.895083	5.2872e-07
ENSBTAG00000053766	darkorange2	0.925046	3.95196e-08	0.89504	5.30359e-07
ENSBTAG00000010617	darkorange2	0.732708	0.000543134	0.894951	5.33814e-07
ENSBTAG00000018436	darkorange2	0.796253	7.70303e-05	0.894754	5.41517e-07
ENSBTAG00000054194	darkorange2	0.869992	2.70767e-06	0.89436	5.57252e-07
ENSBTAG00000011677	darkorange2	0.903912	2.69296e-07	0.894342	5.5799e-07
ENSBTAG00000005989	darkorange2	0.841566	1.19899e-05	0.894276	5.60656e-07
ENSBTAG00000003152	darkorange2	0.911059	1.48499e-07	0.893861	5.77737e-07
ENSBTAG00000030960	darkorange2	0.739707	0.000450089	0.893577	5.89674e-07
ENSBTAG00000052822	darkorange2	0.880605	1.41849e-06	0.893325	6.00446e-07
ENSBTAG00000020793	darkorange2	0.84867	8.50496e-06	0.893122	6.09254e-07
ENSBTAG00000005215	darkorange2	0.86262	4.10855e-06	0.893005	6.14356e-07
ENSBTAG00000047816	darkorange2	0.935318	1.25613e-08	0.89292	6.18113e-07
ENSBTAG00000013125	darkorange2	0.782125	0.000125523	0.892907	6.18659e-07
ENSBTAG00000020773	darkorange2	0.831779	1.87458e-05	0.892905	6.18761e-07
ENSBTAG00000012212	darkorange2	0.757669	0.000270325	0.892852	6.21113e-07
ENSBTAG00000031214	darkorange2	0.90988	1.64372e-07	0.892435	6.39831e-07
ENSBTAG00000002995	darkorange2	0.730699	0.00057263	0.892399	6.41495e-07
ENSBTAG00000009804	darkorange2	0.707326	0.00102666	0.892315	6.45345e-07
ENSBTAG00000038173	darkorange2	0.791576	9.09107e-05	0.892275	6.47175e-07
ENSBTAG00000019015	darkorange2	0.917541	8.27755e-08	0.892274	6.47226e-07
ENSBTAG00000008783	darkorange2	0.876999	1.77863e-06	0.89208	6.5617e-07
ENSBTAG00000019097	darkorange2	0.862373	4.16465e-06	0.891922	6.63562e-07
ENSBTAG00000011196	darkorange2	0.875324	1.9711e-06	0.891747	6.71802e-07
ENSBTAG00000046750	darkorange2	0.889471	7.87655e-07	0.891355	6.90647e-07
ENSBTAG00000031750	darkorange2	0.883777	1.15552e-06	0.891341	6.91343e-07
ENSBTAG00000007338	darkorange2	0.831333	1.91188e-05	0.891218	6.97353e-07
ENSBTAG00000046509	darkorange2	0.852398	7.05285e-06	0.891079	7.04168e-07
ENSBTAG00000018295	darkorange2	0.721482	0.000725773	0.890979	7.09133e-07
ENSBTAG00000005534	darkorange2	0.860048	4.72543e-06	0.890974	7.09367e-07
ENSBTAG00000006998	darkorange2	0.838152	1.40587e-05	0.89082	7.17058e-07
ENSBTAG00000006346	darkorange2	0.744475	0.000394692	0.890736	7.21295e-07
ENSBTAG00000048782	darkorange2	0.832038	1.85326e-05	0.890535	7.31498e-07
ENSBTAG00000013452	darkorange2	0.884779	1.08175e-06	0.890312	7.42981e-07
ENSBTAG00000015642	darkorange2	0.788487	0.0001012	0.890302	7.43522e-07
ENSBTAG00000019988	darkorange2	0.828753	2.14021e-05	0.890204	7.4859e-07
ENSBTAG00000015644	darkorange2	0.867174	3.1847e-06	0.889693	7.75653e-07
ENSBTAG00000016095	darkorange2	0.799501	6.8488e-05	0.889634	7.78793e-07
ENSBTAG00000013606	darkorange2	0.765623	0.000212734	0.88934	7.94802e-07
ENSBTAG00000010830	darkorange2	0.880377	1.43923e-06	0.888795	8.252e-07
ENSBTAG00000020046	darkorange2	0.714869	0.000855536	0.888578	8.37561e-07
ENSBTAG00000009019	darkorange2	0.824309	2.58826e-05	0.888288	8.54327e-07
ENSBTAG00000037996	darkorange2	0.751649	0.00032219	0.888273	8.55237e-07
ENSBTAG00000001027	darkorange2	0.764311	0.000221448	0.888079	8.66608e-07
ENSBTAG00000004787	darkorange2	0.765734	0.000212011	0.887916	8.76321e-07
ENSBTAG00000020602	darkorange2	0.845497	9.93574e-06	0.887863	8.79463e-07
ENSBTAG00000015483	darkorange2	0.845507	9.93082e-06	0.887469	9.03375e-07
ENSBTAG00000025130	darkorange2	0.886368	9.73039e-07	0.887467	9.03497e-07
ENSBTAG00000002052	darkorange2	0.829973	2.02944e-05	0.887126	9.24559e-07
ENSBTAG00000010909	darkorange2	0.878932	1.57692e-06	0.887077	9.27677e-07
ENSBTAG00000020589	darkorange2	0.817812	3.38605e-05	0.88704	9.29977e-07
ENSBTAG00000016720	darkorange2	0.699089	0.00124513	0.886403	9.70714e-07
ENSBTAG00000050420	darkorange2	0.845385	9.98991e-06	0.886219	9.82823e-07
ENSBTAG00000011771	darkorange2	0.788713	0.000100414	0.886161	9.86666e-07
ENSBTAG00000002624	darkorange2	0.81042	4.54023e-05	0.885992	9.9784e-07
ENSBTAG00000016163	darkorange2	0.825996	2.40956e-05	0.885924	1.00239e-06
ENSBTAG00000001219	darkorange2	0.810332	4.55574e-05	0.885668	1.0197e-06
ENSBTAG00000005344	darkorange2	0.76132	0.000242443	0.885587	1.02525e-06
ENSBTAG00000006165	darkorange2	0.738006	0.000471371	0.8853	1.04497e-06
ENSBTAG00000002182	darkorange2	0.688412	0.00158453	0.885254	1.04821e-06
ENSBTAG00000018252	darkorange2	0.795785	7.83328e-05	0.885002	1.06586e-06
ENSBTAG00000012726	darkorange2	0.693362	0.00141872	0.884672	1.08943e-06
ENSBTAG00000046235	darkorange2	0.828483	2.16541e-05	0.884628	1.09259e-06
ENSBTAG00000050510	darkorange2	0.923341	4.70537e-08	0.884413	1.10819e-06
ENSBTAG00000046979	darkorange2	0.796722	7.57435e-05	0.883837	1.15099e-06
ENSBTAG00000045776	darkorange2	0.745101	0.000387871	0.88379	1.15454e-06
ENSBTAG00000015708	darkorange2	0.867986	3.04046e-06	0.883782	1.15513e-06
ENSBTAG00000025494	darkorange2	0.788339	0.000101716	0.883102	1.20767e-06
ENSBTAG00000011389	darkorange2	0.73474	0.000514603	0.882856	1.22713e-06
ENSBTAG00000011545	darkorange2	0.822006	2.85039e-05	0.882788	1.23257e-06
ENSBTAG00000020539	darkorange2	0.748447	0.00035303	0.882477	1.25771e-06
ENSBTAG00000003074	darkorange2	0.788558	0.000100953	0.882283	1.27358e-06
ENSBTAG00000006366	darkorange2	0.803243	5.9656e-05	0.881949	1.30137e-06
ENSBTAG00000049620	darkorange2	0.83454	1.65734e-05	0.881918	1.30398e-06
ENSBTAG00000051981	darkorange2	0.877733	1.69952e-06	0.881837	1.31081e-06
ENSBTAG00000038062	darkorange2	0.852876	6.88319e-06	0.88167	1.32503e-06
ENSBTAG00000053934	darkorange2	0.775312	0.000156889	0.88149	1.34046e-06
ENSBTAG00000000073	darkorange2	0.74326	0.000408238	0.881322	1.35492e-06
ENSBTAG00000023333	darkorange2	0.874988	2.01173e-06	0.881171	1.36816e-06
ENSBTAG00000006835	darkorange2	0.741143	0.000432764	0.881159	1.36917e-06
ENSBTAG00000006214	darkorange2	0.77582	0.000154338	0.881053	1.37849e-06
ENSBTAG00000014665	darkorange2	0.794625	8.16434e-05	0.880542	1.42425e-06
ENSBTAG00000023635	darkorange2	0.8453	1.00311e-05	0.880048	1.46965e-06
ENSBTAG00000002363	darkorange2	0.81982	3.11974e-05	0.879625	1.5095e-06
ENSBTAG00000049422	darkorange2	0.858317	5.18411e-06	0.879521	1.51951e-06
ENSBTAG00000047412	darkorange2	0.885415	1.03704e-06	0.879209	1.54967e-06
ENSBTAG00000003235	darkorange2	0.731415	0.000561966	0.878839	1.58616e-06
ENSBTAG00000050852	darkorange2	0.866857	3.24278e-06	0.878683	1.60172e-06
ENSBTAG00000013745	darkorange2	0.728491	0.000606591	0.878622	1.60782e-06
ENSBTAG00000010601	darkorange2	0.814511	3.86604e-05	0.87842	1.62831e-06
ENSBTAG00000003923	darkorange2	0.842195	1.16386e-05	0.878127	1.6584e-06
ENSBTAG00000010606	darkorange2	0.724404	0.00067391	0.87765	1.70837e-06
ENSBTAG00000014228	darkorange2	0.868347	2.97803e-06	0.877357	1.73972e-06
ENSBTAG00000012944	darkorange2	0.689811	0.00153612	0.877314	1.74435e-06
ENSBTAG00000000782	darkorange2	0.778188	0.000142924	0.877218	1.75473e-06
ENSBTAG00000016566	darkorange2	0.761947	0.000237909	0.877073	1.77053e-06
ENSBTAG00000002356	darkorange2	0.797755	7.29737e-05	0.876774	1.80353e-06
ENSBTAG00000005799	darkorange2	0.843021	1.11908e-05	0.876587	1.82441e-06
ENSBTAG00000050155	darkorange2	0.736679	0.000488558	0.876581	1.82511e-06
ENSBTAG00000007705	darkorange2	0.767067	0.000203481	0.87642	1.8432e-06
ENSBTAG00000010843	darkorange2	0.713897	0.00087615	0.876296	1.85734e-06
ENSBTAG00000011327	darkorange2	0.809031	4.79073e-05	0.876261	1.86134e-06
ENSBTAG00000004221	darkorange2	0.75614	0.000282781	0.875447	1.95633e-06
ENSBTAG00000010345	darkorange2	0.785602	0.00011168	0.875439	1.95726e-06
ENSBTAG00000047325	darkorange2	0.862983	4.02737e-06	0.875369	1.96565e-06
ENSBTAG00000052571	darkorange2	0.926494	3.39681e-08	0.87526	1.9787e-06
ENSBTAG00000016506	darkorange2	0.780971	0.000130426	0.874655	2.05277e-06
ENSBTAG00000031778	darkorange2	0.933481	1.56238e-08	0.874504	2.07161e-06
ENSBTAG00000012719	darkorange2	0.792646	8.75629e-05	0.874444	2.07919e-06
ENSBTAG00000015821	darkorange2	0.810827	4.46906e-05	0.87384	2.15621e-06
ENSBTAG00000017678	darkorange2	0.829441	2.07711e-05	0.873746	2.1685e-06
ENSBTAG00000011850	darkorange2	0.688311	0.00158806	0.87363	2.18362e-06
ENSBTAG00000008441	darkorange2	0.818409	3.30498e-05	0.873541	2.19532e-06
ENSBTAG00000013210	darkorange2	0.730928	0.000569199	0.873185	2.24256e-06
ENSBTAG00000005603	darkorange2	0.879324	1.53847e-06	0.873019	2.26499e-06
ENSBTAG00000011986	darkorange2	0.881274	1.35911e-06	0.87301	2.26616e-06
ENSBTAG00000049286	darkorange2	0.885244	1.04888e-06	0.872972	2.27138e-06
ENSBTAG00000010992	darkorange2	0.779743	0.00013582	0.872965	2.27228e-06
ENSBTAG00000008109	darkorange2	0.72525	0.000659486	0.872696	2.30907e-06
ENSBTAG00000016722	darkorange2	0.892813	6.22834e-07	0.872597	2.32263e-06
ENSBTAG00000019018	darkorange2	0.870939	2.56184e-06	0.872321	2.36114e-06
ENSBTAG00000018531	darkorange2	0.858611	5.10368e-06	0.871856	2.42707e-06
ENSBTAG00000001057	darkorange2	0.724676	0.000669233	0.87165	2.45676e-06
ENSBTAG00000030424	darkorange2	0.882611	1.24687e-06	0.871418	2.49069e-06
ENSBTAG00000008022	darkorange2	0.74427	0.000396953	0.871286	2.51002e-06
ENSBTAG00000016709	darkorange2	0.85883	5.04432e-06	0.871211	2.52112e-06
ENSBTAG00000008115	darkorange2	0.727021	0.000630126	0.871203	2.5224e-06
ENSBTAG00000019107	darkorange2	0.796379	7.66827e-05	0.871134	2.53266e-06
ENSBTAG00000000067	darkorange2	0.737411	0.000479012	0.871078	2.54103e-06
ENSBTAG00000004004	darkorange2	0.863052	4.012e-06	0.871005	2.55196e-06
ENSBTAG00000011103	darkorange2	0.779465	0.000137067	0.87093	2.56317e-06
ENSBTAG00000006223	darkorange2	0.803849	5.83213e-05	0.870831	2.57811e-06
ENSBTAG00000045547	darkorange2	0.718779	0.000776672	0.870754	2.58978e-06
ENSBTAG00000008792	darkorange2	0.880014	1.47283e-06	0.870548	2.62123e-06
ENSBTAG00000035868	darkorange2	0.855636	5.96992e-06	0.870542	2.62206e-06
ENSBTAG00000022227	darkorange2	0.853243	6.75538e-06	0.869928	2.7178e-06
ENSBTAG00000021452	darkorange2	0.873991	2.13667e-06	0.86888	2.88798e-06
ENSBTAG00000013861	darkorange2	0.80018	6.68073e-05	0.86864	2.92822e-06
ENSBTAG00000021029	darkorange2	0.753908	0.000301826	0.868621	2.93155e-06
ENSBTAG00000006703	darkorange2	0.825229	2.48946e-05	0.86823	2.99818e-06
ENSBTAG00000012908	darkorange2	0.782097	0.000125638	0.868196	3.00406e-06
ENSBTAG00000039520	darkorange2	0.864256	3.75333e-06	0.868071	3.02561e-06
ENSBTAG00000027020	darkorange2	0.748564	0.000351863	0.868048	3.02964e-06
ENSBTAG00000033748	darkorange2	0.824126	2.60828e-05	0.867892	3.05683e-06
ENSBTAG00000013235	darkorange2	0.741305	0.000430847	0.867746	3.0824e-06
ENSBTAG00000013674	darkorange2	0.875161	1.99073e-06	0.867658	3.09797e-06
ENSBTAG00000013054	darkorange2	0.684605	0.00172268	0.867619	3.10494e-06
ENSBTAG00000017825	darkorange2	0.669056	0.00239469	0.86754	3.11903e-06
ENSBTAG00000017830	darkorange2	0.77556	0.000155641	0.867539	3.11917e-06
ENSBTAG00000045854	darkorange2	0.90288	2.9236e-07	0.86732	3.15839e-06
ENSBTAG00000002478	darkorange2	0.904391	2.59147e-07	0.867249	3.17117e-06
ENSBTAG00000018274	darkorange2	0.752122	0.00031784	0.867057	3.20603e-06
ENSBTAG00000005029	darkorange2	0.776789	0.000149579	0.866979	3.22038e-06
ENSBTAG00000050933	darkorange2	0.748919	0.000348338	0.866684	3.27472e-06
ENSBTAG00000040151	darkorange2	0.711712	0.000924016	0.86664	3.28283e-06
ENSBTAG00000021587	darkorange2	0.786232	0.000109316	0.866167	3.37193e-06
ENSBTAG00000008880	darkorange2	0.698618	0.00125869	0.865869	3.42911e-06
ENSBTAG00000007438	darkorange2	0.756927	0.000276313	0.865193	3.56185e-06
ENSBTAG00000003604	darkorange2	0.781253	0.000129214	0.864918	3.61712e-06
ENSBTAG00000021778	darkorange2	0.77802	0.000143711	0.864901	3.62052e-06
ENSBTAG00000007773	darkorange2	0.753983	0.000301174	0.864771	3.64711e-06
ENSBTAG00000019026	darkorange2	0.799276	6.90525e-05	0.863666	3.87815e-06
ENSBTAG00000048959	darkorange2	0.84986	8.01587e-06	0.863619	3.88824e-06
ENSBTAG00000047600	darkorange2	0.851418	7.41242e-06	0.863273	3.96347e-06
ENSBTAG00000020490	darkorange2	0.833746	1.71752e-05	0.86318	3.98386e-06
ENSBTAG00000052721	darkorange2	0.797841	7.27485e-05	0.862938	4.03721e-06
ENSBTAG00000005250	darkorange2	0.784839	0.000114601	0.862625	4.10735e-06
ENSBTAG00000038430	darkorange2	0.828625	2.15208e-05	0.86256	4.12217e-06
ENSBTAG00000008507	darkorange2	0.810274	4.56608e-05	0.862384	4.16216e-06
ENSBTAG00000002951	darkorange2	0.79622	7.71218e-05	0.862164	4.21262e-06
ENSBTAG00000002391	darkorange2	0.697604	0.00128834	0.861943	4.26373e-06
ENSBTAG00000000928	darkorange2	0.822783	2.75952e-05	0.861829	4.29046e-06
ENSBTAG00000021574	darkorange2	0.807155	5.14777e-05	0.861545	4.35755e-06
ENSBTAG00000019267	darkorange2	0.781547	0.000127957	0.861513	4.36494e-06
ENSBTAG00000009292	darkorange2	0.832454	1.81934e-05	0.861453	4.37935e-06
ENSBTAG00000011966	darkorange2	0.682525	0.00180229	0.861397	4.39268e-06
ENSBTAG00000014441	darkorange2	0.786013	0.000110134	0.861322	4.41072e-06
ENSBTAG00000015938	darkorange2	0.784229	0.000116982	0.860988	4.49135e-06
ENSBTAG00000032374	darkorange2	0.661734	0.00277879	0.860957	4.49891e-06
ENSBTAG00000010756	darkorange2	0.710509	0.000951274	0.860788	4.5403e-06
ENSBTAG00000050550	darkorange2	0.782315	0.00012473	0.860648	4.57495e-06
ENSBTAG00000002069	darkorange2	0.846814	9.31845e-06	0.860563	4.59605e-06
ENSBTAG00000053497	darkorange2	0.851002	7.56959e-06	0.860254	4.67325e-06
ENSBTAG00000007893	darkorange2	0.795282	7.97535e-05	0.860222	4.6815e-06
ENSBTAG00000047302	darkorange2	0.834788	1.63893e-05	0.860168	4.69499e-06
ENSBTAG00000013055	darkorange2	0.922047	5.3574e-08	0.859545	4.85504e-06
ENSBTAG00000002154	darkorange2	0.79715	7.45851e-05	0.859277	4.92525e-06
ENSBTAG00000044150	darkorange2	0.676707	0.00204124	0.858703	5.07858e-06
ENSBTAG00000004259	darkorange2	0.712522	0.000906019	0.858043	5.26021e-06
ENSBTAG00000011465	darkorange2	0.749824	0.000339481	0.857841	5.31685e-06
ENSBTAG00000004463	darkorange2	0.698097	0.00127387	0.857813	5.32471e-06
ENSBTAG00000014798	darkorange2	0.804696	5.64989e-05	0.857709	5.35399e-06
ENSBTAG00000052397	darkorange2	0.857828	5.32034e-06	0.857689	5.35969e-06
ENSBTAG00000036401	darkorange2	0.772535	0.000171447	0.857631	5.37627e-06
ENSBTAG00000001465	darkorange2	0.827698	2.2401e-05	0.857335	5.46102e-06
ENSBTAG00000007534	darkorange2	0.756065	0.000283408	0.857318	5.46595e-06
ENSBTAG00000051486	darkorange2	0.797128	7.46456e-05	0.85688	5.59352e-06
ENSBTAG00000020382	darkorange2	0.745074	0.000388156	0.856776	5.62418e-06
ENSBTAG00000004558	darkorange2	0.784947	0.000114185	0.856614	5.67225e-06
ENSBTAG00000002845	darkorange2	0.854701	6.26678e-06	0.856554	5.6899e-06
ENSBTAG00000019095	darkorange2	0.88771	8.88705e-07	0.855416	6.03845e-06
ENSBTAG00000004275	darkorange2	0.740607	0.00043916	0.855095	6.14012e-06
ENSBTAG00000027635	darkorange2	0.684545	0.00172492	0.855041	6.15737e-06
ENSBTAG00000037634	darkorange2	0.812143	4.24498e-05	0.854764	6.24645e-06
ENSBTAG00000005018	darkorange2	0.826496	2.35864e-05	0.854716	6.26197e-06
ENSBTAG00000002455	darkorange2	0.838647	1.37411e-05	0.854707	6.26487e-06
ENSBTAG00000006507	darkorange2	0.741548	0.000427982	0.853824	6.5567e-06
ENSBTAG00000016345	darkorange2	0.776766	0.000149691	0.853664	6.61104e-06
ENSBTAG00000019129	darkorange2	0.71092	0.000941875	0.853449	6.68426e-06
ENSBTAG00000035199	darkorange2	0.818986	3.2281e-05	0.853362	6.71414e-06
ENSBTAG00000031814	darkorange2	0.82738	2.27099e-05	0.852679	6.95267e-06
ENSBTAG00000053374	darkorange2	0.70383	0.00111513	0.85265	6.96306e-06
ENSBTAG00000003525	darkorange2	0.786115	0.000109753	0.852519	7.00956e-06
ENSBTAG00000012387	darkorange2	0.681799	0.00183076	0.85249	7.02002e-06
ENSBTAG00000023659	darkorange2	0.730553	0.00057483	0.852457	7.0318e-06
ENSBTAG00000007870	darkorange2	0.794461	8.21211e-05	0.851988	7.20169e-06
ENSBTAG00000011640	darkorange2	0.726468	0.000639178	0.85164	7.32975e-06
ENSBTAG00000008191	darkorange2	0.666588	0.00251895	0.851097	7.5333e-06
ENSBTAG00000047247	darkorange2	0.734721	0.000514852	0.850873	7.61881e-06
ENSBTAG00000039657	darkorange2	0.916733	8.92631e-08	0.850858	7.62453e-06
ENSBTAG00000016799	darkorange2	0.804598	5.6707e-05	0.850825	7.63746e-06
ENSBTAG00000021977	darkorange2	0.720613	0.00074182	0.850783	7.65349e-06
ENSBTAG00000046419	darkorange2	0.904057	2.66191e-07	0.850737	7.67125e-06
ENSBTAG00000007763	darkorange2	0.757124	0.000274711	0.850447	7.78363e-06
ENSBTAG00000054574	darkorange2	0.878062	1.66508e-06	0.850424	7.79269e-06
ENSBTAG00000004173	darkorange2	0.783487	0.000119938	0.850242	7.86429e-06
ENSBTAG00000008068	darkorange2	0.695518	0.00135118	0.849993	7.96304e-06
ENSBTAG00000017041	darkorange2	0.876723	1.80916e-06	0.849695	8.0825e-06
ENSBTAG00000053015	darkorange2	0.823861	2.6376e-05	0.849502	8.16068e-06
ENSBTAG00000012849	darkorange2	0.670045	0.00234635	0.849489	8.16564e-06
ENSBTAG00000022731	darkorange2	0.65846	0.00296615	0.849154	8.30298e-06
ENSBTAG00000031231	darkorange2	0.734874	0.000512759	0.849042	8.34927e-06
ENSBTAG00000017232	darkorange2	0.788698	0.000100467	0.848994	8.36939e-06
ENSBTAG00000014484	darkorange2	0.830753	1.96133e-05	0.848737	8.4769e-06
ENSBTAG00000001568	darkorange2	0.758198	0.000266129	0.848138	8.73181e-06
ENSBTAG00000031209	darkorange2	0.812652	4.16109e-05	0.848135	8.73297e-06
ENSBTAG00000001605	darkorange2	0.847694	8.92481e-06	0.847861	8.85198e-06
ENSBTAG00000015802	darkorange2	0.751016	0.000328102	0.847762	8.89489e-06
ENSBTAG00000030749	darkorange2	0.733588	0.000530617	0.847714	8.91612e-06
ENSBTAG00000014585	darkorange2	0.732066	0.000552415	0.847625	8.95536e-06
ENSBTAG00000030521	darkorange2	0.794167	8.29802e-05	0.847542	8.99204e-06
ENSBTAG00000053807	darkorange2	0.770584	0.000182348	0.847477	9.02085e-06
ENSBTAG00000006855	darkorange2	0.851055	7.54926e-06	0.847101	9.18848e-06
ENSBTAG00000027654	darkorange2	0.701944	0.0011654	0.846668	9.38553e-06
ENSBTAG00000025903	darkorange2	0.751079	0.000327513	0.846639	9.39857e-06
ENSBTAG00000011802	darkorange2	0.722407	0.000708997	0.845929	9.72943e-06
ENSBTAG00000003528	darkorange2	0.774008	0.000163587	0.845767	9.8064e-06
ENSBTAG00000018920	darkorange2	0.768398	0.000195248	0.845508	9.93045e-06
ENSBTAG00000004150	darkorange2	0.808679	4.85608e-05	0.845423	9.97128e-06
ENSBTAG00000010464	darkorange2	0.783745	0.000118903	0.845313	1.00246e-05
ENSBTAG00000052007	darkorange2	0.724818	0.000666821	0.845283	1.00392e-05
ENSBTAG00000002385	darkorange2	0.740162	0.000444536	0.845254	1.00532e-05
ENSBTAG00000044071	darkorange2	0.77354	0.000166052	0.845237	1.00615e-05
ENSBTAG00000016629	darkorange2	0.821844	2.86959e-05	0.84487	1.02413e-05
ENSBTAG00000008124	darkorange2	0.736822	0.000486672	0.844855	1.02489e-05
ENSBTAG00000030190	darkorange2	0.779401	0.000137355	0.844437	1.04575e-05
ENSBTAG00000017670	darkorange2	0.830108	2.01754e-05	0.843862	1.07503e-05
ENSBTAG00000013368	darkorange2	0.710813	0.000944319	0.843857	1.07525e-05
ENSBTAG00000003510	darkorange2	0.772116	0.000173741	0.843428	1.09758e-05
ENSBTAG00000039215	darkorange2	0.849687	8.08542e-06	0.843412	1.09838e-05
ENSBTAG00000000807	darkorange2	0.711832	0.000921319	0.842846	1.12847e-05
ENSBTAG00000053740	darkorange2	0.841265	1.2161e-05	0.842003	1.17449e-05
ENSBTAG00000047956	darkorange2	0.713337	0.000888229	0.84185	1.183e-05
ENSBTAG00000003636	darkorange2	0.796552	7.62082e-05	0.84177	1.1875e-05
ENSBTAG00000017648	darkorange2	0.836651	1.50608e-05	0.840943	1.23468e-05
ENSBTAG00000014046	darkorange2	0.826081	2.40087e-05	0.840778	1.2443e-05
ENSBTAG00000049919	darkorange2	0.815102	3.77605e-05	0.840652	1.25164e-05
ENSBTAG00000019066	darkorange2	0.813096	4.0888e-05	0.839987	1.29117e-05
ENSBTAG00000021318	darkorange2	0.798658	7.06247e-05	0.838382	1.39104e-05
ENSBTAG00000017113	darkorange2	0.789903	9.63678e-05	0.838294	1.39669e-05
ENSBTAG00000044073	darkorange2	0.744911	0.000389932	0.838235	1.40055e-05
ENSBTAG00000023600	darkorange2	0.872668	2.31294e-06	0.837115	1.47449e-05
ENSBTAG00000020704	darkorange2	0.725452	0.000656078	0.836952	1.4855e-05
ENSBTAG00000008083	darkorange2	0.689055	0.00156214	0.836824	1.49427e-05
ENSBTAG00000018810	darkorange2	0.702586	0.00114809	0.836704	1.50247e-05
ENSBTAG00000002923	darkorange2	0.824648	2.55148e-05	0.836587	1.51052e-05
ENSBTAG00000011095	darkorange2	0.780426	0.000132796	0.836128	1.54244e-05
ENSBTAG00000018774	darkorange2	0.765902	0.000210917	0.835799	1.56565e-05
ENSBTAG00000048791	darkorange2	0.848511	8.57213e-06	0.835646	1.57658e-05
ENSBTAG00000026913	darkorange2	0.711343	0.000932298	0.835422	1.59266e-05
ENSBTAG00000054870	darkorange2	0.829681	2.05555e-05	0.835037	1.62057e-05
ENSBTAG00000047998	darkorange2	0.7176	0.00079978	0.834791	1.63868e-05
ENSBTAG00000009359	darkorange2	0.791573	9.09203e-05	0.834762	1.64088e-05
ENSBTAG00000015829	darkorange2	0.769077	0.000191165	0.834555	1.65621e-05
ENSBTAG00000010913	darkorange2	0.702759	0.00114344	0.834446	1.66435e-05
ENSBTAG00000016822	darkorange2	0.617564	0.00631672	0.834184	1.68405e-05
ENSBTAG00000002278	darkorange2	0.680344	0.00188897	0.83382	1.7118e-05
ENSBTAG00000019788	darkorange2	0.651909	0.00337232	0.833225	1.75793e-05
ENSBTAG00000013557	darkorange2	0.77558	0.000155539	0.833127	1.76566e-05
ENSBTAG00000010153	darkorange2	0.73191	0.000554693	0.832883	1.785e-05
ENSBTAG00000000873	darkorange2	0.790036	9.59229e-05	0.83271	1.79877e-05
ENSBTAG00000011931	darkorange2	0.687796	0.00160624	0.832699	1.79963e-05
ENSBTAG00000053918	darkorange2	0.650883	0.0034399	0.832429	1.82136e-05
ENSBTAG00000011969	darkorange2	0.732943	0.000539769	0.832341	1.82845e-05
ENSBTAG00000053097	darkorange2	0.826675	2.34065e-05	0.831757	1.87639e-05
ENSBTAG00000048501	darkorange2	0.742812	0.000413323	0.831402	1.90605e-05
ENSBTAG00000015978	darkorange2	0.797742	7.30084e-05	0.831247	1.91916e-05
ENSBTAG00000012182	darkorange2	0.671689	0.00226778	0.830995	1.94053e-05
ENSBTAG00000050417	darkorange2	0.835703	1.57252e-05	0.830581	1.97615e-05
ENSBTAG00000015711	darkorange2	0.672373	0.00223571	0.830547	1.97912e-05
ENSBTAG00000008483	darkorange2	0.72803	0.0006139	0.830517	1.9817e-05
ENSBTAG00000019264	darkorange2	0.728857	0.000600851	0.83012	2.0165e-05
ENSBTAG00000014229	darkorange2	0.752028	0.000318699	0.829509	2.07104e-05
ENSBTAG00000004315	darkorange2	0.654395	0.00321317	0.829476	2.07397e-05
ENSBTAG00000003312	darkorange2	0.799512	6.84616e-05	0.829471	2.07446e-05
ENSBTAG00000014199	darkorange2	0.737403	0.000479114	0.829172	2.10161e-05
ENSBTAG00000014365	darkorange2	0.765584	0.000212985	0.828933	2.12353e-05
ENSBTAG00000013881	darkorange2	0.683599	0.00176082	0.82825	2.18738e-05
ENSBTAG00000021803	darkorange2	0.708257	0.0010041	0.828086	2.2029e-05
ENSBTAG00000019975	darkorange2	0.770211	0.000184495	0.825829	2.42679e-05
ENSBTAG00000002900	darkorange2	0.729342	0.000593315	0.82572	2.43811e-05
ENSBTAG00000009943	darkorange2	0.815346	3.73947e-05	0.825463	2.4649e-05
ENSBTAG00000054218	darkorange2	0.758666	0.000262462	0.825418	2.46951e-05
ENSBTAG00000049507	darkorange2	0.787375	0.000105136	0.825117	2.5013e-05
ENSBTAG00000023907	darkorange2	0.689103	0.00156045	0.824028	2.61908e-05
ENSBTAG00000048965	darkorange2	0.638035	0.00438393	0.82394	2.62882e-05
ENSBTAG00000012529	darkorange2	0.768293	0.000195892	0.823348	2.69499e-05
ENSBTAG00000054933	darkorange2	0.91327	1.22287e-07	0.823227	2.70868e-05
ENSBTAG00000020345	darkorange2	0.626759	0.00537743	0.822837	2.75332e-05
ENSBTAG00000001826	darkorange2	0.737544	0.000477298	0.822773	2.76068e-05
ENSBTAG00000021202	darkorange2	0.658264	0.00297769	0.821643	2.89372e-05
ENSBTAG00000021697	darkorange2	0.745538	0.000383165	0.82164	2.89408e-05
ENSBTAG00000021607	darkorange2	0.741221	0.000431843	0.821589	2.9002e-05
ENSBTAG00000018152	darkorange2	0.724599	0.000670563	0.821386	2.92464e-05
ENSBTAG00000046516	darkorange2	0.670823	0.00230891	0.820622	3.01853e-05
ENSBTAG00000005300	darkorange2	0.707705	0.00101743	0.820363	3.05086e-05
ENSBTAG00000010681	darkorange2	0.713761	0.000879081	0.820288	3.06033e-05
ENSBTAG00000003935	darkorange2	0.674873	0.00212176	0.819352	3.18027e-05
ENSBTAG00000014906	darkorange2	0.756169	0.000282538	0.81923	3.19617e-05
ENSBTAG00000051340	darkorange2	0.730672	0.000573034	0.81919	3.20133e-05
ENSBTAG00000002941	darkorange2	0.829932	2.03313e-05	0.819052	3.2194e-05
ENSBTAG00000007111	darkorange2	0.729921	0.000584416	0.818486	3.2947e-05
ENSBTAG00000049823	darkorange2	0.817657	3.40747e-05	0.818413	3.30446e-05
ENSBTAG00000010812	darkorange2	0.722832	0.000701412	0.818338	3.31453e-05
ENSBTAG00000039702	darkorange2	0.801374	6.39383e-05	0.818242	3.32747e-05
ENSBTAG00000020159	darkorange2	0.766597	0.000206452	0.817263	3.46219e-05
ENSBTAG00000047904	darkorange2	0.736044	0.000496962	0.817254	3.46354e-05
ENSBTAG00000038477	darkorange2	0.721612	0.000723387	0.817104	3.48455e-05
ENSBTAG00000013103	darkorange2	0.698965	0.00124869	0.817087	3.48688e-05
ENSBTAG00000007259	darkorange2	0.733956	0.000525455	0.81698	3.502e-05
ENSBTAG00000045529	darkorange2	0.830992	1.94077e-05	0.816891	3.51467e-05
ENSBTAG00000053180	darkorange2	0.848132	8.7343e-06	0.815929	3.6533e-05
ENSBTAG00000012774	darkorange2	0.755542	0.000287783	0.815342	3.7401e-05
ENSBTAG00000038181	darkorange2	0.745255	0.000386205	0.814974	3.79551e-05
ENSBTAG00000013670	darkorange2	0.739477	0.000452919	0.814287	3.90059e-05
ENSBTAG00000025398	darkorange2	0.802866	6.04994e-05	0.814176	3.91784e-05
ENSBTAG00000037768	darkorange2	0.756655	0.000278538	0.813448	4.03245e-05
ENSBTAG00000001097	darkorange2	0.733523	0.000531538	0.813082	4.09111e-05
ENSBTAG00000011832	darkorange2	0.627302	0.00532576	0.813041	4.09768e-05
ENSBTAG00000036224	darkorange2	0.785285	0.000112885	0.812793	4.13794e-05
ENSBTAG00000053856	darkorange2	0.749467	0.000342949	0.812537	4.17984e-05
ENSBTAG00000003535	darkorange2	0.638247	0.00436678	0.812389	4.20421e-05
ENSBTAG00000050839	darkorange2	0.739499	0.000452656	0.812247	4.22779e-05
ENSBTAG00000009844	darkorange2	0.712171	0.000913779	0.812065	4.25798e-05
ENSBTAG00000004337	darkorange2	0.682816	0.00179097	0.811708	4.31795e-05
ENSBTAG00000011883	darkorange2	0.65282	0.00331327	0.811632	4.3308e-05
ENSBTAG00000015147	darkorange2	0.699974	0.00121994	0.811617	4.33342e-05
ENSBTAG00000054057	darkorange2	0.742936	0.00041191	0.811161	4.41127e-05
ENSBTAG00000040161	darkorange2	0.738854	0.000460659	0.811007	4.43772e-05
ENSBTAG00000004224	darkorange2	0.688113	0.00159505	0.810893	4.45752e-05
ENSBTAG00000019903	darkorange2	0.744417	0.000395331	0.810791	4.47519e-05
ENSBTAG00000054978	darkorange2	0.765968	0.000210488	0.810762	4.48034e-05
ENSBTAG00000018571	darkorange2	0.790595	9.40776e-05	0.810543	4.51854e-05
ENSBTAG00000049122	darkorange2	0.8037	5.86478e-05	0.810497	4.52663e-05
ENSBTAG00000000706	darkorange2	0.740803	0.000436814	0.810018	4.61165e-05
ENSBTAG00000014278	darkorange2	0.742941	0.000411853	0.809846	4.6424e-05
ENSBTAG00000017218	darkorange2	0.631303	0.00495711	0.808743	4.84415e-05
ENSBTAG00000027766	darkorange2	0.694519	0.00138212	0.808392	4.90988e-05
ENSBTAG00000018951	darkorange2	0.793249	8.57222e-05	0.808247	4.93732e-05
ENSBTAG00000011970	darkorange2	0.809548	4.69621e-05	0.808154	4.95492e-05
ENSBTAG00000004772	darkorange2	0.727208	0.000627081	0.807923	4.99912e-05
ENSBTAG00000037832	darkorange2	0.723436	0.000690725	0.807904	5.00262e-05
ENSBTAG00000025659	darkorange2	0.794896	8.08603e-05	0.807777	5.02704e-05
ENSBTAG00000010821	darkorange2	0.738835	0.000460898	0.807752	5.03188e-05
ENSBTAG00000048122	darkorange2	0.688097	0.00159559	0.807682	5.04534e-05
ENSBTAG00000017056	darkorange2	0.721743	0.000720993	0.807468	5.08667e-05
ENSBTAG00000001294	darkorange2	0.746876	0.000369048	0.807286	5.12209e-05
ENSBTAG00000000057	darkorange2	0.706062	0.00105794	0.806916	5.19489e-05
ENSBTAG00000038149	darkorange2	0.785216	0.000113149	0.806679	5.24201e-05
ENSBTAG00000012176	darkorange2	0.648002	0.00363553	0.806237	5.3307e-05
ENSBTAG00000012135	darkorange2	0.786462	0.000108464	0.805564	5.46814e-05
ENSBTAG00000002724	darkorange2	0.803825	5.83733e-05	0.805249	5.53359e-05
ENSBTAG00000050992	darkorange2	0.735255	0.000507567	0.804974	5.59113e-05
ENSBTAG00000012185	darkorange2	0.75244	0.000314938	0.804826	5.6223e-05
ENSBTAG00000011358	darkorange2	0.630723	0.00500923	0.80465	5.65957e-05
ENSBTAG00000003109	darkorange2	0.691918	0.00146554	0.804046	5.78929e-05
ENSBTAG00000019315	darkorange2	0.782479	0.000124049	0.803662	5.87314e-05
ENSBTAG00000011241	darkorange2	0.667842	0.00245515	0.803228	5.96896e-05
ENSBTAG00000021435	darkorange2	0.629416	0.00512832	0.803025	6.0142e-05
ENSBTAG00000021703	darkorange2	0.777103	0.000148062	0.801935	6.26272e-05
ENSBTAG00000019090	darkorange2	0.69394	0.00140034	0.801596	6.3416e-05
ENSBTAG00000049411	darkorange2	0.821847	2.86927e-05	0.801494	6.36554e-05
ENSBTAG00000003018	darkorange2	0.67576	0.00208249	0.801247	6.42378e-05
ENSBTAG00000048030	darkorange2	0.759771	0.000253963	0.801044	6.47213e-05
ENSBTAG00000008945	darkorange2	0.784067	0.000117621	0.800986	6.48582e-05
ENSBTAG00000014506	darkorange2	0.787843	0.000103463	0.800588	6.58162e-05
ENSBTAG00000021467	darkorange2	0.604663	0.00785452	0.799562	6.83356e-05
ENSBTAG00000008533	darkorange2	0.745445	0.000384161	0.799518	6.84443e-05
ENSBTAG00000039122	darkorange2	0.743376	0.000406929	0.798957	6.98595e-05
ENSBTAG00000003514	darkorange2	0.701072	0.00118929	0.798858	7.01132e-05
ENSBTAG00000033107	darkorange2	0.696215	0.0013299	0.798597	7.07812e-05
ENSBTAG00000014960	darkorange2	0.589259	0.0100721	0.798199	7.18109e-05
ENSBTAG00000013191	darkorange2	0.792744	8.7262e-05	0.79781	7.28298e-05
ENSBTAG00000009150	darkorange2	0.789962	9.61698e-05	0.797671	7.31968e-05
ENSBTAG00000006735	darkorange2	0.666865	0.00250473	0.797288	7.42146e-05
ENSBTAG00000007196	darkorange2	0.664021	0.00265374	0.797259	7.42928e-05
ENSBTAG00000006075	darkorange2	0.614739	0.00663061	0.796271	7.69805e-05
ENSBTAG00000005071	darkorange2	0.752149	0.000317585	0.796062	7.75601e-05
ENSBTAG00000012805	darkorange2	0.699962	0.00122029	0.795628	7.87739e-05
ENSBTAG00000026148	darkorange2	0.755545	0.000287757	0.795195	8.00012e-05
ENSBTAG00000014132	darkorange2	0.714576	0.000861722	0.794321	8.25305e-05
ENSBTAG00000005299	darkorange2	0.696463	0.0013224	0.79389	8.37989e-05
ENSBTAG00000053433	darkorange2	0.790891	9.3113e-05	0.793774	8.41441e-05
ENSBTAG00000010082	darkorange2	0.653255	0.0032854	0.793621	8.46028e-05
ENSBTAG00000017680	darkorange2	0.647997	0.00363585	0.793258	8.56946e-05
ENSBTAG00000029897	darkorange2	0.721436	0.00072661	0.793066	8.6278e-05
ENSBTAG00000013953	darkorange2	0.610255	0.00715464	0.792637	8.75912e-05
ENSBTAG00000031548	darkorange2	0.683984	0.00174614	0.792577	8.77759e-05
ENSBTAG00000033747	darkorange2	0.665264	0.00258773	0.792134	8.91528e-05
ENSBTAG00000015163	darkorange2	0.654215	0.0032245	0.792112	8.92203e-05
ENSBTAG00000004129	darkorange2	0.70372	0.00111799	0.79142	9.14107e-05
ENSBTAG00000008300	darkorange2	0.568647	0.0137965	0.791261	9.19196e-05
ENSBTAG00000001945	darkorange2	0.594697	0.00923825	0.791153	9.22645e-05
ENSBTAG00000002770	darkorange2	0.706934	0.00103628	0.790218	9.53182e-05
ENSBTAG00000010856	darkorange2	0.717828	0.000795271	0.790035	9.59266e-05
ENSBTAG00000015818	darkorange2	0.667251	0.00248507	0.789384	9.81132e-05
ENSBTAG00000012504	darkorange2	0.730506	0.00057554	0.789261	9.8534e-05
ENSBTAG00000002392	darkorange2	0.684093	0.00174198	0.789143	9.89357e-05
ENSBTAG00000047362	darkorange2	0.642855	0.0040077	0.788093	0.00010258
ENSBTAG00000003566	darkorange2	0.598758	0.00865259	0.786384	0.000108751
ENSBTAG00000011412	darkorange2	0.669013	0.00239685	0.786378	0.000108775
ENSBTAG00000040607	darkorange2	0.765763	0.000211823	0.786315	0.000109008
ENSBTAG00000009049	darkorange2	0.789819	9.66466e-05	0.785535	0.000111935
ENSBTAG00000001822	darkorange2	0.769915	0.000186219	0.785268	0.000112952
ENSBTAG00000013929	darkorange2	0.638388	0.00435541	0.785265	0.000112961
ENSBTAG00000010828	darkorange2	0.830023	2.02503e-05	0.782771	0.000122845
ENSBTAG00000006155	darkorange2	0.676634	0.00204437	0.782654	0.000123325
ENSBTAG00000005843	darkorange2	0.612559	0.00688141	0.782432	0.000124245
ENSBTAG00000002929	darkorange2	0.719619	0.000760531	0.782318	0.000124719
ENSBTAG00000008259	darkorange2	0.705638	0.00106861	0.781953	0.000126243
ENSBTAG00000018397	darkorange2	0.75917	0.000258556	0.781939	0.000126302
ENSBTAG00000052147	darkorange2	0.832063	1.85117e-05	0.781621	0.000127645
ENSBTAG00000013030	darkorange2	0.643526	0.0039575	0.781549	0.00012795
ENSBTAG00000051647	darkorange2	0.612143	0.00693012	0.781004	0.000130283
ENSBTAG00000001739	darkorange2	0.76547	0.000213733	0.780814	0.000131104
ENSBTAG00000004386	darkorange2	0.727818	0.000617273	0.780443	0.000132724
ENSBTAG00000009899	darkorange2	0.601043	0.00833636	0.780329	0.000133223
ENSBTAG00000046544	darkorange2	0.679321	0.00193083	0.779955	0.000134878
ENSBTAG00000012668	darkorange2	0.707141	0.00103119	0.779753	0.000135775
ENSBTAG00000012022	darkorange2	0.710617	0.000948807	0.777404	0.00014662
ENSBTAG00000021106	darkorange2	0.768975	0.000191773	0.777107	0.000148041
ENSBTAG00000001396	darkorange2	0.559052	0.0158677	0.776608	0.000150457
ENSBTAG00000007109	darkorange2	0.778532	0.000141324	0.77637	0.000151622
ENSBTAG00000038490	darkorange2	0.758098	0.000266919	0.775924	0.000153824
ENSBTAG00000048206	darkorange2	0.709282	0.000979775	0.77579	0.000154487
ENSBTAG00000000042	darkorange2	0.628493	0.00521372	0.775684	0.000155019
ENSBTAG00000015296	darkorange2	0.669457	0.00237501	0.775651	0.000155183
ENSBTAG00000005077	darkorange2	0.716204	0.000827886	0.77558	0.000155541
ENSBTAG00000015177	darkorange2	0.660021	0.00287555	0.775344	0.000156726
ENSBTAG00000040078	darkorange2	0.649272	0.00354818	0.773946	0.000163916
ENSBTAG00000050136	darkorange2	0.750922	0.00032899	0.773597	0.000165753
ENSBTAG00000010050	darkorange2	0.644773	0.00386558	0.77124	0.000178621
ENSBTAG00000052204	darkorange2	0.646031	0.00377457	0.769883	0.000186405
ENSBTAG00000047083	darkorange2	0.687805	0.00160591	0.769618	0.000187958
ENSBTAG00000008682	darkorange2	0.723464	0.000690247	0.768777	0.000192959
ENSBTAG00000007421	darkorange2	0.6731	0.0022021	0.768442	0.000194985
ENSBTAG00000050122	darkorange2	0.776396	0.000151492	0.767675	0.000199686
ENSBTAG00000053649	darkorange2	0.715229	0.000848009	0.767295	0.00020205
ENSBTAG00000004347	darkorange2	0.647641	0.00366066	0.766909	0.000204475
ENSBTAG00000000076	darkorange2	0.740739	0.000437579	0.76688	0.000204657
ENSBTAG00000010234	darkorange2	0.620017	0.00605403	0.765924	0.000210776
ENSBTAG00000018200	darkorange2	0.578423	0.0119133	0.76492	0.000217366
ENSBTAG00000019340	darkorange2	0.782106	0.000125601	0.764805	0.000218132
ENSBTAG00000002215	darkorange2	0.643934	0.00392721	0.764692	0.000218883
ENSBTAG00000013099	darkorange2	0.772339	0.000172517	0.764005	0.000223521
ENSBTAG00000046158	darkorange2	0.652957	0.00330446	0.763559	0.000226573
ENSBTAG00000021978	darkorange2	0.637039	0.00446514	0.763528	0.000226792
ENSBTAG00000004714	darkorange2	0.685671	0.00168302	0.762697	0.000232575
ENSBTAG00000025462	darkorange2	0.588237	0.0102353	0.761964	0.000237788
ENSBTAG00000006789	darkorange2	0.667913	0.00245161	0.760606	0.000247696
ENSBTAG00000049589	darkorange2	0.617166	0.00636019	0.760177	0.000250903
ENSBTAG00000020535	darkorange2	0.704276	0.00110348	0.760011	0.000252148
ENSBTAG00000048143	darkorange2	0.666846	0.00250571	0.759393	0.000256843
ENSBTAG00000018007	darkorange2	0.788407	0.000101478	0.759303	0.00025753
ENSBTAG00000002817	darkorange2	0.699362	0.00123733	0.758999	0.000259876
ENSBTAG00000001324	darkorange2	0.666265	0.00253557	0.758935	0.000260371
ENSBTAG00000029237	darkorange2	0.557806	0.0161538	0.758371	0.00026477
ENSBTAG00000013334	darkorange2	0.672297	0.00223928	0.758215	0.000265993
ENSBTAG00000019519	darkorange2	0.723545	0.000688821	0.757041	0.000275386
ENSBTAG00000019368	darkorange2	0.561538	0.0153089	0.75685	0.00027694
ENSBTAG00000049900	darkorange2	0.789419	9.79969e-05	0.756371	0.000280868
ENSBTAG00000015298	darkorange2	0.662222	0.00275168	0.756062	0.000283427
ENSBTAG00000006797	darkorange2	0.735595	0.000502969	0.756042	0.000283599
ENSBTAG00000020054	darkorange2	0.63575	0.00457208	0.755921	0.000284606
ENSBTAG00000023730	darkorange2	0.64624	0.00375959	0.755091	0.000291605
ENSBTAG00000015074	darkorange2	0.714479	0.000863761	0.754014	0.000300896
ENSBTAG00000046671	darkorange2	0.713631	0.000881874	0.753951	0.000301453
ENSBTAG00000020717	darkorange2	0.638836	0.00431945	0.753948	0.000301478
ENSBTAG00000020193	darkorange2	0.660725	0.00283547	0.753696	0.000303694
ENSBTAG00000052522	darkorange2	0.7309	0.000569624	0.753361	0.000306657
ENSBTAG00000007962	darkorange2	0.605729	0.00771708	0.753249	0.000307657
ENSBTAG00000054738	darkorange2	0.749238	0.000345186	0.752862	0.000311118
ENSBTAG00000010948	darkorange2	0.624426	0.00560425	0.752541	0.000314014
ENSBTAG00000011001	darkorange2	0.713902	0.000876051	0.752454	0.000314805
ENSBTAG00000053424	darkorange2	0.646506	0.00374065	0.752296	0.000316243
ENSBTAG00000012736	darkorange2	0.623569	0.00568944	0.751772	0.000321051
ENSBTAG00000014782	darkorange2	0.705019	0.00108434	0.751757	0.000321195
ENSBTAG00000018137	darkorange2	0.712029	0.000916927	0.751368	0.000324807
ENSBTAG00000049665	darkorange2	0.662903	0.00271427	0.751344	0.000325026
ENSBTAG00000016169	darkorange2	0.651867	0.00337509	0.749897	0.000338776
ENSBTAG00000006354	darkorange2	0.678364	0.00197063	0.749613	0.000341527
ENSBTAG00000003165	darkorange2	0.693927	0.00140077	0.749479	0.000342836
ENSBTAG00000019230	darkorange2	0.621302	0.00592001	0.748052	0.000356997
ENSBTAG00000007393	darkorange2	0.801159	6.4448e-05	0.747609	0.000361493
ENSBTAG00000005093	darkorange2	0.643078	0.00399093	0.747169	0.00036601
ENSBTAG00000037778	darkorange2	0.588048	0.0102657	0.746838	0.000369443
ENSBTAG00000018009	darkorange2	0.734945	0.000511786	0.746814	0.000369689
ENSBTAG00000012004	darkorange2	0.633626	0.00475285	0.7468	0.000369833
ENSBTAG00000033961	darkorange2	0.667194	0.00248795	0.746604	0.000371882
ENSBTAG00000048497	darkorange2	0.635422	0.00459962	0.745636	0.000382106
ENSBTAG00000020872	darkorange2	0.709081	0.0009845	0.744001	0.000399928
ENSBTAG00000009086	darkorange2	0.61218	0.00692571	0.743826	0.000401885
ENSBTAG00000016092	darkorange2	0.642394	0.00404248	0.743592	0.000404498
ENSBTAG00000011034	darkorange2	0.672926	0.0022101	0.742604	0.000415703
ENSBTAG00000017412	darkorange2	0.710882	0.000942751	0.741697	0.000426225
ENSBTAG00000003408	darkorange2	0.566505	0.0142391	0.741594	0.00042744
ENSBTAG00000050373	darkorange2	0.715395	0.000844556	0.741088	0.000433418
ENSBTAG00000048029	darkorange2	0.61111	0.00705227	0.7395	0.000452645
ENSBTAG00000054278	darkorange2	0.58195	0.0112867	0.739014	0.000458664
ENSBTAG00000015836	darkorange2	0.623063	0.00574035	0.738652	0.000463199
ENSBTAG00000020936	darkorange2	0.602151	0.00818644	0.737875	0.00047304
ENSBTAG00000048591	darkorange2	0.625572	0.00549185	0.737646	0.000475986
ENSBTAG00000020611	darkorange2	0.742238	0.000419922	0.737344	0.000479873
ENSBTAG00000025760	darkorange2	0.718942	0.000773522	0.736721	0.000487995
ENSBTAG00000049220	darkorange2	0.736232	0.000494451	0.736454	0.00049151
ENSBTAG00000011185	darkorange2	0.671059	0.00229763	0.736354	0.000492836
ENSBTAG00000023891	darkorange2	0.65435	0.00321599	0.736095	0.00049628
ENSBTAG00000052436	darkorange2	0.712866	0.000898472	0.735722	0.000501262
ENSBTAG00000014127	darkorange2	0.641155	0.00413726	0.735686	0.000501754
ENSBTAG00000000817	darkorange2	0.676831	0.00203588	0.735269	0.000507377
ENSBTAG00000032996	darkorange2	0.738822	0.000461067	0.734452	0.000518568
ENSBTAG00000046583	darkorange2	0.641529	0.00410848	0.73414	0.000522893
ENSBTAG00000008493	darkorange2	0.632806	0.00482412	0.73402	0.000524564
ENSBTAG00000007901	darkorange2	0.748329	0.000354208	0.733806	0.000527558
ENSBTAG00000031287	darkorange2	0.587541	0.0103477	0.732312	0.000548836
ENSBTAG00000018773	darkorange2	0.552911	0.0173176	0.732128	0.000551518
ENSBTAG00000005454	darkorange2	0.660115	0.00287017	0.728682	0.00060359
ENSBTAG00000005140	darkorange2	0.760384	0.000249348	0.727868	0.000616477
ENSBTAG00000015911	darkorange2	0.643922	0.00392808	0.725989	0.000647087
ENSBTAG00000002473	darkorange2	0.724736	0.000668218	0.725927	0.000648128
ENSBTAG00000014304	darkorange2	0.565972	0.0143509	0.725302	0.000658603
ENSBTAG00000046389	darkorange2	0.689178	0.00155786	0.724954	0.000664503
ENSBTAG00000033304	darkorange2	0.754608	0.000295742	0.724354	0.000674759
ENSBTAG00000005556	darkorange2	0.562355	0.0151287	0.723171	0.000695388
ENSBTAG00000014788	darkorange2	0.70704	0.00103366	0.721986	0.000716584
ENSBTAG00000034154	darkorange2	0.67198	0.00225411	0.72183	0.000719426
ENSBTAG00000025210	darkorange2	0.526385	0.0248247	0.721795	0.000720056
ENSBTAG00000046012	darkorange2	0.6752	0.00210721	0.721396	0.000727332
ENSBTAG00000001961	darkorange2	0.628012	0.00525876	0.718292	0.000786147
ENSBTAG00000009904	darkorange2	0.785523	0.000111978	0.718226	0.000787441
ENSBTAG00000054739	darkorange2	0.689125	0.0015597	0.716784	0.000816118
ENSBTAG00000006720	darkorange2	0.59379	0.0093734	0.71652	0.000821458
ENSBTAG00000001687	darkorange2	0.510066	0.0305721	0.716355	0.000824814
ENSBTAG00000014683	darkorange2	0.744772	0.000391439	0.715933	0.000833445
ENSBTAG00000001564	darkorange2	0.650908	0.00343825	0.715695	0.000838348
ENSBTAG00000008625	darkorange2	0.644021	0.00392078	0.714855	0.000855832
ENSBTAG00000012088	darkorange2	0.665329	0.00258433	0.714036	0.000873179
ENSBTAG00000031453	darkorange2	0.642192	0.00405783	0.713302	0.00088898
ENSBTAG00000039425	darkorange2	0.64878	0.00358183	0.712832	0.000899213
ENSBTAG00000019859	darkorange2	0.697965	0.00127772	0.712311	0.000910678
ENSBTAG00000048608	darkorange2	0.682115	0.00181834	0.711444	0.000930019
ENSBTAG00000011932	darkorange2	0.631206	0.00496582	0.710657	0.000947887
ENSBTAG00000015366	darkorange2	0.609241	0.00727767	0.710633	0.00094843
ENSBTAG00000045704	darkorange2	0.577004	0.0121732	0.709797	0.000967711
ENSBTAG00000051734	darkorange2	0.630249	0.00505216	0.709239	0.000980786
ENSBTAG00000039129	darkorange2	0.548814	0.0183419	0.708766	0.000991965
ENSBTAG00000026502	darkorange2	0.720501	0.000743901	0.708195	0.00100561
ENSBTAG00000051316	darkorange2	0.600633	0.00839238	0.70754	0.00102144
ENSBTAG00000049346	darkorange2	0.658647	0.00295521	0.706964	0.00103554
ENSBTAG00000013147	darkorange2	0.511705	0.0299524	0.706409	0.00104928
ENSBTAG00000019665	darkorange2	0.600999	0.00834241	0.706208	0.00105429
ENSBTAG00000005934	darkorange2	0.548653	0.018383	0.70548	0.00107259
ENSBTAG00000020699	darkorange2	0.605772	0.00771157	0.70479	0.00109021
ENSBTAG00000010637	darkorange2	0.571403	0.0132431	0.704631	0.00109431
ENSBTAG00000044129	darkorange2	0.588132	0.0102523	0.704054	0.00110926
ENSBTAG00000014599	darkorange2	0.623565	0.00568984	0.703928	0.00111257
ENSBTAG00000010371	darkorange2	0.546451	0.0189539	0.7038	0.0011159
ENSBTAG00000039509	darkorange2	0.614022	0.00671228	0.70314	0.0011333
ENSBTAG00000053500	darkorange2	0.774648	0.00016027	0.703122	0.00113379
ENSBTAG00000047524	darkorange2	0.665313	0.00258515	0.701972	0.00116466
ENSBTAG00000021361	darkorange2	0.677508	0.00200686	0.701689	0.00117235
ENSBTAG00000048887	darkorange2	0.594465	0.00927266	0.701404	0.00118016
ENSBTAG00000017468	darkorange2	0.551497	0.0176659	0.700619	0.00120185
ENSBTAG00000005182	darkorange2	0.593654	0.00939378	0.700135	0.00121541
ENSBTAG00000000440	darkorange2	0.605052	0.00780407	0.700027	0.00121846
ENSBTAG00000053135	darkorange2	0.593251	0.00945435	0.699977	0.00121986
ENSBTAG00000000130	darkorange2	0.629372	0.00513232	0.699514	0.00123297
ENSBTAG00000049788	darkorange2	0.601037	0.00833721	0.698236	0.00126979
ENSBTAG00000004297	darkorange2	0.6795	0.00192347	0.697919	0.00127909
ENSBTAG00000046339	darkorange2	0.528606	0.0241124	0.697236	0.00129924
ENSBTAG00000037937	darkorange2	0.66897	0.00239897	0.695838	0.00134136
ENSBTAG00000017280	darkorange2	0.550966	0.0177981	0.695574	0.00134944
ENSBTAG00000012715	darkorange2	0.760536	0.000248219	0.695213	0.00136054
ENSBTAG00000007958	darkorange2	0.554699	0.0168851	0.694115	0.00139482
ENSBTAG00000034985	darkorange2	0.522597	0.0260766	0.693093	0.00142737
ENSBTAG00000034238	darkorange2	0.565771	0.0143934	0.692379	0.00145046
ENSBTAG00000012297	darkorange2	0.620801	0.00597205	0.690792	0.00150291
ENSBTAG00000025258	darkorange2	0.791845	9.00586e-05	0.689474	0.00154768
ENSBTAG00000002786	darkorange2	0.748122	0.000356296	0.689149	0.00155888
ENSBTAG00000054702	darkorange2	0.632719	0.00483172	0.68845	0.0015832
ENSBTAG00000005658	darkorange2	0.554386	0.0169603	0.68759	0.00161355
ENSBTAG00000005475	darkorange2	0.516645	0.0281427	0.686511	0.00165232
ENSBTAG00000049916	darkorange2	0.592169	0.00961872	0.686448	0.0016546
ENSBTAG00000048743	darkorange2	0.706111	0.0010567	0.685642	0.00168409
ENSBTAG00000050822	darkorange2	0.655708	0.00313159	0.685463	0.00169069
ENSBTAG00000051611	darkorange2	0.557729	0.0161717	0.685376	0.00169394
ENSBTAG00000021378	darkorange2	0.568942	0.0137363	0.685159	0.00170196
ENSBTAG00000004562	darkorange2	0.583222	0.0110674	0.684988	0.00170833
ENSBTAG00000052388	darkorange2	0.577479	0.0120857	0.683569	0.00176197
ENSBTAG00000051410	darkorange2	0.747547	0.000362127	0.682047	0.00182101
ENSBTAG00000001335	darkorange2	0.591217	0.0097652	0.681341	0.00184893
ENSBTAG00000026753	darkorange2	0.49629	0.0361829	0.681314	0.00185
ENSBTAG00000010634	darkorange2	0.62708	0.00534688	0.68116	0.00185613
ENSBTAG00000013990	darkorange2	0.52952	0.0238244	0.680772	0.00187169
ENSBTAG00000020997	darkorange2	0.538208	0.0212161	0.679761	0.00191275
ENSBTAG00000010660	darkorange2	0.608505	0.00736803	0.679265	0.00193313
ENSBTAG00000019722	darkorange2	0.755788	0.000285719	0.676775	0.00203828
ENSBTAG00000031658	darkorange2	0.561658	0.0152824	0.674854	0.00212259
ENSBTAG00000008545	darkorange2	0.587158	0.0104099	0.674843	0.00212308
ENSBTAG00000021176	darkorange2	0.580244	0.0115864	0.674837	0.00212338
ENSBTAG00000004036	darkorange2	0.544732	0.0194092	0.674323	0.00214642
ENSBTAG00000004608	darkorange2	0.651375	0.0034074	0.673242	0.00219556
ENSBTAG00000005273	darkorange2	0.495719	0.0364314	0.670426	0.00232797
ENSBTAG00000036154	darkorange2	0.687776	0.00160696	0.670413	0.00232859
ENSBTAG00000053508	darkorange2	0.648172	0.00362377	0.670172	0.00234021
ENSBTAG00000050602	darkorange2	0.609198	0.00728288	0.670023	0.00234744
ENSBTAG00000002915	darkorange2	0.649534	0.0035304	0.669677	0.00236428
ENSBTAG00000046076	darkorange2	0.648084	0.00362987	0.669344	0.00238056
ENSBTAG00000011424	darkorange2	0.59927	0.00858089	0.667468	0.00247404
ENSBTAG00000010452	darkorange2	0.607116	0.007541	0.666934	0.0025012
ENSBTAG00000045795	darkorange2	0.563811	0.0148116	0.666809	0.0025076
ENSBTAG00000001740	darkorange2	0.599726	0.0085175	0.665378	0.00258174
ENSBTAG00000024137	darkorange2	0.590809	0.00982845	0.661724	0.00277932
ENSBTAG00000012675	darkorange2	0.466662	0.0509035	0.660274	0.00286111
ENSBTAG00000027081	darkorange2	0.54289	0.0199067	0.659715	0.00289317
ENSBTAG00000001142	darkorange2	0.468874	0.0496693	0.659107	0.00292833
ENSBTAG00000014546	darkorange2	0.761489	0.000241217	0.658338	0.00297336
ENSBTAG00000009199	darkorange2	0.577219	0.0121334	0.658268	0.00297749
ENSBTAG00000050209	darkorange2	0.641481	0.00411212	0.657583	0.0030181
ENSBTAG00000049555	darkorange2	0.588342	0.0102184	0.656497	0.00308341
ENSBTAG00000048048	darkorange2	0.640075	0.00422131	0.654833	0.00318576
ENSBTAG00000012035	darkorange2	0.575324	0.0124866	0.653383	0.00327718
ENSBTAG00000006523	darkorange2	0.59829	0.00871843	0.65312	0.003294
ENSBTAG00000053980	darkorange2	0.55427	0.0169882	0.651851	0.00337616
ENSBTAG00000012969	darkorange2	0.582234	0.0112375	0.649674	0.00352089
ENSBTAG00000050088	darkorange2	0.541539	0.0202778	0.649423	0.00353793
ENSBTAG00000020116	darkorange2	0.603271	0.00803705	0.648848	0.00357717
ENSBTAG00000015780	darkorange2	0.560878	0.0154556	0.648746	0.00358417
ENSBTAG00000010866	darkorange2	0.632793	0.00482525	0.648376	0.00360964
ENSBTAG00000006910	darkorange2	0.514783	0.0288147	0.64723	0.00368951
ENSBTAG00000000061	darkorange2	0.631585	0.00493195	0.646871	0.0037148
ENSBTAG00000020990	darkorange2	0.52843	0.0241684	0.645078	0.00384331
ENSBTAG00000008272	darkorange2	0.473266	0.0472864	0.643931	0.00392743
ENSBTAG00000048135	darkorange2	0.485404	0.0411506	0.643596	0.0039523
ENSBTAG00000003669	darkorange2	0.574528	0.0126373	0.642727	0.00401738
ENSBTAG00000015769	darkorange2	0.662225	0.00275151	0.642048	0.0040688
ENSBTAG00000015909	darkorange2	0.453688	0.0586125	0.639555	0.00426229
ENSBTAG00000039347	darkorange2	0.577091	0.0121571	0.639268	0.00428504
ENSBTAG00000007031	darkorange2	0.514302	0.0289902	0.638603	0.00433811
ENSBTAG00000005725	darkorange2	0.658002	0.00299319	0.638413	0.00435345
ENSBTAG00000014371	darkorange2	0.460506	0.0544595	0.638104	0.00437832
ENSBTAG00000000802	darkorange2	0.641858	0.00408331	0.637713	0.00441008
ENSBTAG00000012977	darkorange2	0.523011	0.0259374	0.637012	0.00446739
ENSBTAG00000004757	darkorange2	0.470572	0.0487375	0.636671	0.00449547
ENSBTAG00000007767	darkorange2	0.610873	0.00708047	0.636385	0.00451917
ENSBTAG00000000898	darkorange2	0.597706	0.00880132	0.635477	0.004595
ENSBTAG00000038124	darkorange2	0.50274	0.0334653	0.635134	0.00462387
ENSBTAG00000050618	darkorange2	0.474044	0.0468734	0.63421	0.00470258
ENSBTAG00000015235	darkorange2	0.518039	0.0276479	0.632374	0.00486203
ENSBTAG00000018161	darkorange2	0.665926	0.00255313	0.630645	0.00501627
ENSBTAG00000020433	darkorange2	0.609243	0.00727741	0.628728	0.00519187
ENSBTAG00000052092	darkorange2	0.465384	0.0516268	0.627264	0.00532932
ENSBTAG00000005868	darkorange2	0.469017	0.0495905	0.624091	0.00563747
ENSBTAG00000014803	darkorange2	0.438043	0.0690346	0.623188	0.00572769
ENSBTAG00000052111	darkorange2	0.539928	0.0207273	0.622462	0.00580114
ENSBTAG00000012058	darkorange2	0.416436	0.0856059	0.622234	0.0058244
ENSBTAG00000021393	darkorange2	0.507057	0.0317361	0.621739	0.00587505
ENSBTAG00000000575	darkorange2	0.574792	0.0125872	0.62153	0.00589649
ENSBTAG00000016896	darkorange2	0.384856	0.114787	0.621477	0.00590198
ENSBTAG00000055254	darkorange2	0.617999	0.00626948	0.621398	0.00591013
ENSBTAG00000023652	darkorange2	0.388029	0.111574	0.621227	0.00592783
ENSBTAG00000038889	darkorange2	0.634594	0.00466972	0.621043	0.00594688
ENSBTAG00000031432	darkorange2	0.463098	0.05294	0.61911	0.00615018
ENSBTAG00000030517	darkorange2	0.562661	0.0150617	0.619106	0.00615057
ENSBTAG00000034776	darkorange2	0.537174	0.021514	0.618807	0.00618248
ENSBTAG00000022715	darkorange2	0.460984	0.0541768	0.618728	0.00619101
ENSBTAG00000006221	darkorange2	0.700458	0.00120636	0.618646	0.0061998
ENSBTAG00000008428	darkorange2	0.540796	0.0204841	0.618556	0.0062094
ENSBTAG00000048508	darkorange2	0.439385	0.0680902	0.617084	0.00636916
ENSBTAG00000005163	darkorange2	0.482296	0.0426604	0.615048	0.00659564
ENSBTAG00000007348	darkorange2	0.457238	0.056422	0.614592	0.0066473
ENSBTAG00000052785	darkorange2	0.614628	0.00664321	0.612247	0.00691789
ENSBTAG00000013426	darkorange2	0.686561	0.00165049	0.609517	0.00724401
ENSBTAG00000007397	darkorange2	0.58849	0.0101947	0.607678	0.00747067
ENSBTAG00000020749	darkorange2	0.592508	0.0095669	0.604978	0.00781376
ENSBTAG00000015046	darkorange2	0.455125	0.0577182	0.600527	0.00840698
ENSBTAG00000047107	darkorange2	0.617057	0.00637215	0.599494	0.00854967
ENSBTAG00000008096	darkorange2	0.404374	0.096028	0.597631	0.008812
ENSBTAG00000053545	darkorange2	0.450244	0.0607989	0.596542	0.00896828
ENSBTAG00000017819	darkorange2	0.403981	0.0963823	0.596263	0.00900878
ENSBTAG00000000128	darkorange2	0.558919	0.0158982	0.595499	0.00912018
ENSBTAG00000006731	darkorange2	0.379538	0.120319	0.594548	0.00926037
ENSBTAG00000011934	darkorange2	0.345714	0.159957	0.589159	0.010088
ENSBTAG00000013555	darkorange2	0.552777	0.0173504	0.587345	0.0103795
ENSBTAG00000054949	darkorange2	0.442871	0.0656826	0.578867	0.011833
ENSBTAG00000007075	darkorange2	0.525361	0.0251582	0.575959	0.0123674
ENSBTAG00000004283	darkorange2	0.452537	0.0593369	0.574072	0.0127243
ENSBTAG00000015888	darkorange2	0.513604	0.0292463	0.571597	0.0132048
ENSBTAG00000052689	darkorange2	0.525597	0.0250811	0.569847	0.0135533
ENSBTAG00000050329	darkorange2	0.489257	0.0393363	0.569305	0.0136627
ENSBTAG00000016151	darkorange2	0.504368	0.0328046	0.56846	0.0138347
ENSBTAG00000001244	darkorange2	0.465672	0.0514629	0.567705	0.0139897
ENSBTAG00000039035	darkorange2	0.419015	0.0834884	0.564311	0.0147039
ENSBTAG00000039524	darkorange2	0.605373	0.00776269	0.563518	0.014875
ENSBTAG00000048555	darkorange2	0.424725	0.0789382	0.563431	0.014894
ENSBTAG00000037605	darkorange2	0.446537	0.0632192	0.561485	0.0153206
ENSBTAG00000050515	darkorange2	0.475607	0.0460524	0.560437	0.0155544
ENSBTAG00000051377	darkorange2	0.575392	0.0124738	0.560159	0.0156168
ENSBTAG00000001936	darkorange2	0.600452	0.00841719	0.558354	0.0160276
ENSBTAG00000022028	darkorange2	0.483133	0.0422495	0.552983	0.0173001
ENSBTAG00000046977	darkorange2	0.53506	0.0221338	0.549399	0.0181928
ENSBTAG00000031632	darkorange2	0.471148	0.0484246	0.545824	0.0191191
ENSBTAG00000052658	darkorange2	0.51225	0.0297484	0.545077	0.0193172
ENSBTAG00000016041	darkorange2	0.580889	0.0114724	0.544969	0.019346
ENSBTAG00000004570	darkorange2	0.446674	0.0631282	0.543669	0.0196952
ENSBTAG00000017104	darkorange2	0.539188	0.0209366	0.541659	0.0202446
ENSBTAG00000013919	darkorange2	0.599484	0.008551	0.541241	0.0203604
ENSBTAG00000045879	darkorange2	0.350217	0.154225	0.540475	0.0205738
ENSBTAG00000019227	darkorange2	0.664839	0.00261014	0.539259	0.0209163
ENSBTAG00000046322	darkorange2	0.399733	0.100273	0.539072	0.0209694
ENSBTAG00000051168	darkorange2	0.586096	0.0105841	0.537978	0.0212822
ENSBTAG00000020056	darkorange2	0.463312	0.0528159	0.537743	0.0213496
ENSBTAG00000020520	darkorange2	0.39481	0.104921	0.537339	0.0214662
ENSBTAG00000007200	darkorange2	0.46828	0.0499986	0.536904	0.0215925
ENSBTAG00000007402	darkorange2	0.331534	0.178953	0.536033	0.0218469
ENSBTAG00000012266	darkorange2	0.579014	0.0118065	0.533936	0.022469
ENSBTAG00000039237	darkorange2	0.388027	0.111575	0.530208	0.0236088
ENSBTAG00000024950	darkorange2	0.621431	0.00590675	0.529182	0.0239305
ENSBTAG00000009477	darkorange2	0.445815	0.0636983	0.528734	0.0240719
ENSBTAG00000013662	darkorange2	0.456918	0.0566166	0.528216	0.0242364
ENSBTAG00000032453	darkorange2	0.645769	0.00379336	0.52778	0.0243753
ENSBTAG00000038042	darkorange2	0.350586	0.153761	0.524603	0.0254075
ENSBTAG00000049392	darkorange2	0.586865	0.0104578	0.523885	0.0256456
ENSBTAG00000010964	darkorange2	0.428076	0.0763539	0.520234	0.0268822
ENSBTAG00000047926	darkorange2	0.359143	0.14328	0.519926	0.0269885
ENSBTAG00000052611	darkorange2	0.548708	0.018369	0.517585	0.0278084
ENSBTAG00000050650	darkorange2	0.42236	0.0808004	0.514315	0.0289852
ENSBTAG00000001085	darkorange2	0.391147	0.108478	0.512475	0.0296644
ENSBTAG00000018787	darkorange2	0.443524	0.0652388	0.508439	0.0311971
ENSBTAG00000014432	darkorange2	0.560233	0.0156003	0.507554	0.0315415
ENSBTAG00000050986	darkorange2	0.352257	0.151675	0.505123	0.0325019
ENSBTAG00000024901	darkorange2	0.476822	0.0454214	0.505001	0.0325505
ENSBTAG00000009812	darkorange2	0.293172	0.237724	0.504321	0.0328236
ENSBTAG00000016931	darkorange2	0.439164	0.0682453	0.500513	0.034385
ENSBTAG00000008635	darkorange2	0.436731	0.0699668	0.500494	0.0343929
ENSBTAG00000054086	darkorange2	0.366981	0.134124	0.493755	0.0372963
ENSBTAG00000009289	darkorange2	0.521432	0.0264716	0.490966	0.0385515
ENSBTAG00000009873	darkorange2	0.401177	0.0989379	0.487084	0.0403517
ENSBTAG00000021565	darkorange2	0.563448	0.0148902	0.486681	0.0405423
ENSBTAG00000054342	darkorange2	0.428648	0.0759189	0.481615	0.0429967
ENSBTAG00000049168	darkorange2	0.505124	0.0325013	0.479167	0.0442225
ENSBTAG00000016414	darkorange2	0.341015	0.166093	0.478785	0.0444163
ENSBTAG00000019058	darkorange2	0.658892	0.00294088	0.47491	0.0464171
ENSBTAG00000006806	darkorange2	0.486771	0.0405	0.474293	0.0467421
ENSBTAG00000050105	darkorange2	0.462662	0.0531932	0.472668	0.0476055
ENSBTAG00000037687	darkorange2	0.521205	0.0265489	0.470476	0.0487897
ENSBTAG00000006896	darkorange2	0.446247	0.0634115	0.465043	0.0518211
ENSBTAG00000003176	darkorange2	0.410814	0.0903558	0.458174	0.0558543
ENSBTAG00000053928	darkorange2	0.371269	0.129291	0.445554	0.0638723
ENSBTAG00000017818	darkorange2	0.617608	0.00631199	0.439935	0.0677065
ENSBTAG00000015326	darkorange2	0.350391	0.154005	0.433844	0.0720519
ENSBTAG00000038797	darkorange2	0.297631	0.23033	0.422157	0.0809618
ENSBTAG00000021588	darkorange2	0.172535	0.493587	0.412417	0.0889821
ENSBTAG00000019600	darkorange2	0.498527	0.0352218	0.403036	0.0972383
ENSBTAG00000003794	darkorange2	0.333635	0.176048	0.402657	0.0975834
ENSBTAG00000012394	darkorange2	0.293454	0.237251	0.398075	0.101821
ENSBTAG00000012647	darkorange2	0.275155	0.269125	0.397932	0.101955
ENSBTAG00000050719	darkorange2	0.37149	0.129046	0.394673	0.105053
ENSBTAG00000025005	darkorange2	0.423363	0.0800066	0.381101	0.118674
ENSBTAG00000048794	darkorange2	0.337591	0.170663	0.379353	0.120515
ENSBTAG00000017866	darkorange2	0.380799	0.11899	0.361502	0.14048
ENSBTAG00000050633	darkorange2	0.365846	0.135424	0.35491	0.148401
ENSBTAG00000025021	darkorange2	0.267987	0.282299	0.348998	0.155763
ENSBTAG00000008734	darkorange2	0.0889855	0.725493	0.333622	0.176066
ENSBTAG00000034442	darkorange2	0.261513	0.29453	0.324933	0.188292
ENSBTAG00000051993	darkorange2	0.179806	0.475266	0.253818	0.309478
ENSBTAG00000051747	darkorange2	0.191794	0.445811	0.250453	0.316153
ENSBTAG00000048778	darkorange2	0.128207	0.612163	0.175337	0.486487
ENSBTAG00000016522	darkorange2	-0.0163929	0.948524	-0.238312	0.340942
ENSBTAG00000048950	darkorange2	-0.428571	0.0759769	-0.296602	0.232023
ENSBTAG00000022158	darkorange2	-0.352817	0.150979	-0.357822	0.144865
ENSBTAG00000019460	darkorange2	-0.459949	0.0547903	-0.365844	0.135426
ENSBTAG00000000730	darkorange2	-0.271105	0.27652	-0.372713	0.127692
ENSBTAG00000003207	darkorange2	-0.449474	0.0612956	-0.379697	0.120151
ENSBTAG00000015849	darkorange2	-0.302761	0.222007	-0.392226	0.107422
ENSBTAG00000012054	darkorange2	-0.457471	0.0562799	-0.402347	0.0978657
ENSBTAG00000001032	darkorange2	-0.389671	0.109936	-0.407091	0.0936047
ENSBTAG00000017174	darkorange2	-0.445379	0.0639894	-0.413839	0.0877762
ENSBTAG00000054367	darkorange2	-0.487299	0.0402507	-0.423035	0.0802651
ENSBTAG00000053578	darkorange2	-0.550343	0.0179541	-0.444799	0.0643782
ENSBTAG00000051519	darkorange2	-0.41485	0.0869266	-0.456538	0.0568485
ENSBTAG00000020789	darkorange2	-0.346256	0.15926	-0.480996	0.0433041
ENSBTAG00000019623	darkorange2	-0.52688	0.0246643	-0.534018	0.0224443
ENSBTAG00000054406	darkorange2	-0.606964	0.00756021	-0.540804	0.020482
ENSBTAG00000050922	darkorange2	-0.571922	0.013141	-0.54541	0.0192286
ENSBTAG00000024492	darkorange2	-0.523518	0.0257676	-0.560912	0.0154481
ENSBTAG00000019355	darkorange2	-0.53391	0.0224768	-0.562647	0.0150646
ENSBTAG00000018465	darkorange2	-0.490998	0.0385365	-0.567659	0.0139993
ENSBTAG00000007866	darkorange2	-0.594299	0.00929738	-0.56778	0.0139742
ENSBTAG00000039727	darkorange2	-0.591885	0.00966227	-0.573544	0.0128257
ENSBTAG00000010060	darkorange2	-0.619012	0.00616063	-0.575907	0.012377
ENSBTAG00000010661	darkorange2	-0.487593	0.0401123	-0.584498	0.0108507
ENSBTAG00000031532	darkorange2	-0.651258	0.00341511	-0.603758	0.00797287
ENSBTAG00000009336	darkorange2	-0.590855	0.00982133	-0.611196	0.00704199
ENSBTAG00000033008	darkorange2	-0.494697	0.0368794	-0.617755	0.00629596
ENSBTAG00000048737	darkorange2	-0.632563	0.00484545	-0.618369	0.00622952
ENSBTAG00000050313	darkorange2	-0.649713	0.00351828	-0.649299	0.00354639
ENSBTAG00000006907	darkorange2	-0.651236	0.00341653	-0.653892	0.00324487
ENSBTAG00000052600	darkorange2	-0.54877	0.018353	-0.65409	0.00323236
ENSBTAG00000030650	darkorange2	-0.728687	0.000603513	-0.655664	0.00313433
ENSBTAG00000008509	darkorange2	-0.730742	0.00057198	-0.656326	0.00309383
ENSBTAG00000003608	darkorange2	-0.616436	0.00644062	-0.662652	0.00272803
ENSBTAG00000018248	darkorange2	-0.758838	0.000261118	-0.669313	0.00238206
ENSBTAG00000051242	darkorange2	-0.618283	0.00623883	-0.678947	0.00194629
ENSBTAG00000004222	darkorange2	-0.564484	0.014667	-0.68395	0.00174743
ENSBTAG00000006999	darkorange2	-0.670858	0.00230724	-0.687666	0.00161084
ENSBTAG00000050177	darkorange2	-0.677787	0.00199501	-0.691022	0.0014952
ENSBTAG00000034645	darkorange2	-0.716071	0.000830606	-0.695077	0.00136476
ENSBTAG00000054385	darkorange2	-0.629075	0.0051597	-0.695943	0.00133816
ENSBTAG00000018647	darkorange2	-0.665674	0.00256625	-0.699327	0.00123832
ENSBTAG00000017482	darkorange2	-0.739636	0.00045096	-0.709504	0.000974564
ENSBTAG00000003952	darkorange2	-0.651269	0.00341436	-0.715005	0.000852697
ENSBTAG00000006823	darkorange2	-0.645853	0.00378733	-0.716362	0.00082467
ENSBTAG00000053557	darkorange2	-0.760393	0.00024928	-0.71712	0.000809361
ENSBTAG00000016676	darkorange2	-0.781904	0.000126449	-0.717322	0.000805313
ENSBTAG00000026796	darkorange2	-0.821632	2.89497e-05	-0.726327	0.000641496
ENSBTAG00000018167	darkorange2	-0.739742	0.000449664	-0.729475	0.000591258
ENSBTAG00000030898	darkorange2	-0.731598	0.000559274	-0.740282	0.00044309
ENSBTAG00000002581	darkorange2	-0.663179	0.00269921	-0.759953	0.000252586
ENSBTAG00000047996	darkorange2	-0.642132	0.00406236	-0.762617	0.000233141
ENSBTAG00000051700	darkorange2	-0.822442	2.79904e-05	-0.766062	0.000209882
ENSBTAG00000020580	darkorange2	-0.814684	3.83954e-05	-0.782116	0.00012556
ENSBTAG00000013064	darkorange2	-0.803937	5.81304e-05	-0.78335	0.000120487
ENSBTAG00000050611	darkorange2	-0.677954	0.00198794	-0.786278	0.000109147
ENSBTAG00000014329	darkorange2	-0.788846	9.99554e-05	-0.797573	7.34569e-05
ENSBTAG00000005395	darkorange2	-0.823309	2.69939e-05	-0.799679	6.80433e-05
ENSBTAG00000049093	darkorange2	-0.723103	0.000696603	-0.807643	5.05278e-05
ENSBTAG00000001338	darkorange2	-0.815548	3.70935e-05	-0.822736	2.76491e-05
ENSBTAG00000004303	darkorange2	-0.723611	0.000687669	-0.826895	2.31876e-05
ENSBTAG00000045923	darkorange2	-0.75506	0.00029187	-0.837129	1.47354e-05
ENSBTAG00000018453	darkorange2	-0.864185	3.76808e-06	-0.840387	1.26727e-05
ENSBTAG00000032548	darkorange2	-0.799655	6.81039e-05	-0.841989	1.17526e-05
ENSBTAG00000015396	darkorange2	-0.864819	3.63734e-06	-0.842201	1.16352e-05
ENSBTAG00000004940	darkorange2	-0.860579	4.592e-06	-0.846169	9.61658e-06
ENSBTAG00000005711	darkorange2	-0.803023	6.0148e-05	-0.853192	6.77299e-06
ENSBTAG00000021685	darkorange2	-0.840606	1.25437e-05	-0.860663	4.57126e-06
ENSBTAG00000005805	darkorange2	-0.919243	7.04371e-08	-0.881958	1.30065e-06
ENSBTAG00000009797	darkorange2	-0.8286	2.15448e-05	-0.882256	1.27586e-06
ENSBTAG00000052115	darkorange2	-0.901316	3.30524e-07	-0.903458	2.79231e-07

## Sheet: green
geneSymbol	moduleColor	GS.treatment	p.GS.treatment	MM.green	p.MM.green
ENSBTAG00000016336	green	-0.550174	0.0179967	0.982878	3.52065e-13
ENSBTAG00000002510	green	-0.450703	0.0605038	0.982523	4.14433e-13
ENSBTAG00000005796	green	-0.538836	0.0210366	0.982139	4.92349e-13
ENSBTAG00000031567	green	-0.496006	0.0363062	0.976268	4.69721e-12
ENSBTAG00000047756	green	-0.466657	0.0509061	0.976076	5.00616e-12
ENSBTAG00000009744	green	-0.614867	0.00661615	0.975527	5.99245e-12
ENSBTAG00000016806	green	-0.439759	0.0678293	0.975018	7.05401e-12
ENSBTAG00000010290	green	-0.428543	0.0759984	0.974506	8.2837e-12
ENSBTAG00000008457	green	-0.411112	0.0900992	0.973655	1.07427e-11
ENSBTAG00000003789	green	-0.51794	0.0276828	0.973488	1.1294e-11
ENSBTAG00000021556	green	-0.457896	0.0560225	0.97341	1.15608e-11
ENSBTAG00000021131	green	-0.465571	0.0515202	0.973399	1.15973e-11
ENSBTAG00000000340	green	-0.425629	0.0782348	0.973014	1.29964e-11
ENSBTAG00000008821	green	-0.447716	0.0624413	0.972797	1.3846e-11
ENSBTAG00000003500	green	-0.392261	0.107387	0.97243	1.53937e-11
ENSBTAG00000047855	green	-0.438527	0.0686927	0.972033	1.72383e-11
ENSBTAG00000005869	green	-0.57951	0.0117174	0.971667	1.91078e-11
ENSBTAG00000000236	green	-0.485359	0.0411723	0.971535	1.98196e-11
ENSBTAG00000003168	green	-0.452376	0.0594383	0.971054	2.26286e-11
ENSBTAG00000011964	green	-0.397169	0.102675	0.971023	2.28247e-11
ENSBTAG00000006287	green	-0.506154	0.0320917	0.970809	2.41903e-11
ENSBTAG00000015124	green	-0.517437	0.0278607	0.970592	2.565e-11
ENSBTAG00000011865	green	-0.522025	0.0262699	0.970345	2.74045e-11
ENSBTAG00000009990	green	-0.564618	0.0146382	0.969829	3.1405e-11
ENSBTAG00000001522	green	-0.471063	0.0484708	0.96982	3.14815e-11
ENSBTAG00000051942	green	-0.504997	0.0325524	0.969383	3.52714e-11
ENSBTAG00000009887	green	-0.414092	0.0875635	0.969354	3.55394e-11
ENSBTAG00000002209	green	-0.491126	0.0384783	0.969168	3.72784e-11
ENSBTAG00000015376	green	-0.598787	0.00864852	0.968959	3.9322e-11
ENSBTAG00000022069	green	-0.473335	0.0472496	0.968367	4.56524e-11
ENSBTAG00000009514	green	-0.473445	0.0471911	0.968291	4.65287e-11
ENSBTAG00000009299	green	-0.403201	0.0970887	0.967967	5.04194e-11
ENSBTAG00000008753	green	-0.474688	0.0465339	0.967682	5.40713e-11
ENSBTAG00000016328	green	-0.54737	0.0187141	0.967087	6.24445e-11
ENSBTAG00000020878	green	-0.498706	0.0351456	0.966935	6.47658e-11
ENSBTAG00000003160	green	-0.567868	0.0139561	0.96677	6.73569e-11
ENSBTAG00000027159	green	-0.448146	0.0621597	0.966473	7.22584e-11
ENSBTAG00000011872	green	-0.575587	0.0124371	0.966086	7.91046e-11
ENSBTAG00000012787	green	-0.503158	0.0332946	0.965656	8.73836e-11
ENSBTAG00000003395	green	-0.514418	0.0289478	0.965554	8.94494e-11
ENSBTAG00000014886	green	-0.50323	0.0332654	0.965121	9.87123e-11
ENSBTAG00000002136	green	-0.432099	0.0733341	0.965059	1.00106e-10
ENSBTAG00000014691	green	-0.350577	0.153772	0.96499	1.01679e-10
ENSBTAG00000000630	green	-0.479104	0.0442544	0.964949	1.02626e-10
ENSBTAG00000007943	green	-0.463524	0.0526932	0.964868	1.04512e-10
ENSBTAG00000013905	green	-0.524089	0.0255778	0.963572	1.39081e-10
ENSBTAG00000015572	green	-0.505473	0.0323621	0.963476	1.41976e-10
ENSBTAG00000002487	green	-0.522244	0.0261958	0.963	1.57251e-10
ENSBTAG00000007499	green	-0.577425	0.0120957	0.962904	1.60488e-10
ENSBTAG00000011505	green	-0.586802	0.0104681	0.962441	1.7697e-10
ENSBTAG00000010619	green	-0.408672	0.0922147	0.962256	1.83951e-10
ENSBTAG00000004291	green	-0.516481	0.0282015	0.962149	1.88101e-10
ENSBTAG00000009201	green	-0.419109	0.0834118	0.961976	1.94986e-10
ENSBTAG00000020616	green	-0.475837	0.0459322	0.961916	1.97433e-10
ENSBTAG00000018656	green	-0.538534	0.0211227	0.961802	2.02144e-10
ENSBTAG00000003843	green	-0.549965	0.0180495	0.961494	2.1534e-10
ENSBTAG00000001224	green	-0.571174	0.0132884	0.961129	2.3196e-10
ENSBTAG00000016637	green	-0.670399	0.00232927	0.960729	2.51436e-10
ENSBTAG00000015833	green	-0.461148	0.0540803	0.960084	2.85835e-10
ENSBTAG00000052922	green	-0.577009	0.0121722	0.960044	2.88085e-10
ENSBTAG00000025859	green	-0.44341	0.0653156	0.959831	3.00441e-10
ENSBTAG00000014451	green	-0.496317	0.0361711	0.959822	3.0097e-10
ENSBTAG00000010063	green	-0.401769	0.0983945	0.959475	3.22061e-10
ENSBTAG00000006647	green	-0.504315	0.0328261	0.959422	3.25338e-10
ENSBTAG00000019458	green	-0.43993	0.0677098	0.959293	3.33579e-10
ENSBTAG00000000387	green	-0.544736	0.0194081	0.959244	3.3678e-10
ENSBTAG00000017038	green	-0.562731	0.0150463	0.959152	3.42797e-10
ENSBTAG00000011319	green	-0.484966	0.0413608	0.958922	3.58285e-10
ENSBTAG00000032477	green	-0.537001	0.0215642	0.958869	3.61942e-10
ENSBTAG00000020403	green	-0.418272	0.0840943	0.958845	3.63583e-10
ENSBTAG00000007847	green	-0.643283	0.00397561	0.958824	3.65096e-10
ENSBTAG00000015022	green	-0.543066	0.0198588	0.95882	3.65363e-10
ENSBTAG00000006642	green	-0.551828	0.0175839	0.958818	3.65494e-10
ENSBTAG00000005136	green	-0.508475	0.0311832	0.958813	3.65843e-10
ENSBTAG00000004593	green	-0.442636	0.0658427	0.958516	3.87119e-10
ENSBTAG00000027789	green	-0.299053	0.228004	0.958464	3.90924e-10
ENSBTAG00000003218	green	-0.540896	0.0204562	0.958295	4.03648e-10
ENSBTAG00000001771	green	-0.351739	0.152318	0.958247	4.07358e-10
ENSBTAG00000012279	green	-0.420522	0.0822692	0.958242	4.07742e-10
ENSBTAG00000003114	green	-0.434582	0.0715147	0.958122	4.17026e-10
ENSBTAG00000013145	green	-0.326578	0.185936	0.957823	4.41025e-10
ENSBTAG00000032839	green	-0.524097	0.0255749	0.957206	4.94356e-10
ENSBTAG00000021157	green	-0.577039	0.0121666	0.956776	5.34785e-10
ENSBTAG00000016511	green	-0.38063	0.119168	0.956618	5.50348e-10
ENSBTAG00000014186	green	-0.486088	0.0408242	0.95619	5.94512e-10
ENSBTAG00000019730	green	-0.399249	0.100723	0.956141	5.99841e-10
ENSBTAG00000008926	green	-0.411528	0.0897419	0.956023	6.12569e-10
ENSBTAG00000009346	green	-0.495875	0.0363634	0.95586	6.30628e-10
ENSBTAG00000037981	green	-0.413041	0.0884512	0.955757	6.42324e-10
ENSBTAG00000032234	green	-0.597047	0.00889549	0.955574	6.63523e-10
ENSBTAG00000008888	green	-0.592353	0.00959057	0.95554	6.67563e-10
ENSBTAG00000030453	green	-0.651431	0.00340367	0.955397	6.84644e-10
ENSBTAG00000009726	green	-0.391662	0.107973	0.955349	6.90347e-10
ENSBTAG00000010639	green	-0.437871	0.0691561	0.955319	6.94043e-10
ENSBTAG00000021580	green	-0.459033	0.0553376	0.955276	6.99324e-10
ENSBTAG00000010795	green	-0.474435	0.046667	0.955264	7.00792e-10
ENSBTAG00000050388	green	-0.572129	0.0131004	0.955149	7.15135e-10
ENSBTAG00000031917	green	-0.578311	0.0119337	0.955048	7.27835e-10
ENSBTAG00000002542	green	-0.533587	0.0225739	0.95493	7.42947e-10
ENSBTAG00000054329	green	-0.418062	0.0842665	0.954777	7.62966e-10
ENSBTAG00000018402	green	-0.399186	0.100782	0.954683	7.75514e-10
ENSBTAG00000018420	green	-0.57961	0.0116994	0.954461	8.05979e-10
ENSBTAG00000013636	green	-0.494047	0.0371665	0.954172	8.47033e-10
ENSBTAG00000019682	green	-0.381055	0.118723	0.954137	8.52095e-10
ENSBTAG00000010616	green	-0.51599	0.0283776	0.954069	8.61981e-10
ENSBTAG00000006168	green	-0.59846	0.00869448	0.953906	8.8636e-10
ENSBTAG00000000712	green	-0.658789	0.00294686	0.953624	9.29854e-10
ENSBTAG00000004806	green	-0.457686	0.0561494	0.953581	9.36674e-10
ENSBTAG00000002820	green	-0.547149	0.0187715	0.953245	9.91263e-10
ENSBTAG00000006955	green	-0.400662	0.0994126	0.953177	1.00267e-09
ENSBTAG00000018625	green	-0.617815	0.00628941	0.952846	1.05954e-09
ENSBTAG00000012152	green	-0.664159	0.00264632	0.952718	1.08241e-09
ENSBTAG00000007084	green	-0.583559	0.0110098	0.952702	1.08531e-09
ENSBTAG00000004902	green	-0.441568	0.0665753	0.952271	1.16537e-09
ENSBTAG00000000613	green	-0.36338	0.138279	0.952021	1.21413e-09
ENSBTAG00000026254	green	-0.535804	0.0219142	0.951792	1.26033e-09
ENSBTAG00000008173	green	-0.534533	0.0222906	0.951765	1.26593e-09
ENSBTAG00000004420	green	-0.446761	0.0630708	0.951715	1.27632e-09
ENSBTAG00000002594	green	-0.4155	0.0863838	0.951689	1.28168e-09
ENSBTAG00000000529	green	-0.472641	0.0476201	0.951626	1.29475e-09
ENSBTAG00000009446	green	-0.414685	0.0870652	0.951624	1.29529e-09
ENSBTAG00000013757	green	-0.528774	0.0240594	0.95142	1.33883e-09
ENSBTAG00000003949	green	-0.347861	0.157206	0.951357	1.35245e-09
ENSBTAG00000004100	green	-0.444913	0.0643018	0.951124	1.40405e-09
ENSBTAG00000006002	green	-0.476978	0.0453408	0.951053	1.42024e-09
ENSBTAG00000005067	green	-0.655305	0.00315648	0.951009	1.43015e-09
ENSBTAG00000019174	green	-0.506773	0.0318474	0.95099	1.4345e-09
ENSBTAG00000000678	green	-0.311825	0.207785	0.950912	1.45248e-09
ENSBTAG00000000710	green	-0.647879	0.00364407	0.950876	1.461e-09
ENSBTAG00000011588	green	-0.421942	0.0811323	0.95045	1.56323e-09
ENSBTAG00000006950	green	-0.619548	0.00610356	0.950399	1.57591e-09
ENSBTAG00000003116	green	-0.552362	0.0174523	0.950397	1.5766e-09
ENSBTAG00000005483	green	-0.566435	0.0142537	0.950368	1.58377e-09
ENSBTAG00000000750	green	-0.355569	0.147596	0.950329	1.59358e-09
ENSBTAG00000016846	green	-0.67716	0.00202171	0.950208	1.62426e-09
ENSBTAG00000016621	green	-0.298548	0.228827	0.950157	1.63738e-09
ENSBTAG00000007930	green	-0.344599	0.161399	0.950025	1.67152e-09
ENSBTAG00000024787	green	-0.573245	0.0128832	0.950008	1.67596e-09
ENSBTAG00000034978	green	-0.536912	0.0215901	0.949813	1.72816e-09
ENSBTAG00000012332	green	-0.411535	0.0897357	0.949672	1.76659e-09
ENSBTAG00000030499	green	-0.333792	0.175833	0.949618	1.78124e-09
ENSBTAG00000025358	green	-0.425807	0.0780963	0.949614	1.78251e-09
ENSBTAG00000013784	green	-0.408177	0.0926484	0.949022	1.95346e-09
ENSBTAG00000006170	green	-0.424762	0.0789089	0.948822	2.01438e-09
ENSBTAG00000019525	green	-0.454712	0.0579744	0.948706	2.05023e-09
ENSBTAG00000047249	green	-0.484708	0.0414851	0.948333	2.1702e-09
ENSBTAG00000007321	green	-0.409088	0.0918516	0.948246	2.19905e-09
ENSBTAG00000015169	green	-0.574686	0.0126072	0.948142	2.23381e-09
ENSBTAG00000010492	green	-0.507365	0.0316152	0.948137	2.23539e-09
ENSBTAG00000001030	green	-0.288651	0.245373	0.948073	2.25718e-09
ENSBTAG00000005751	green	-0.57493	0.012561	0.94798	2.28888e-09
ENSBTAG00000021289	green	-0.467654	0.0503474	0.947959	2.2963e-09
ENSBTAG00000020994	green	-0.651627	0.00339077	0.94781	2.34815e-09
ENSBTAG00000002395	green	-0.334577	0.174756	0.947547	2.4426e-09
ENSBTAG00000006916	green	-0.612326	0.00690862	0.947532	2.44808e-09
ENSBTAG00000006532	green	-0.389594	0.110012	0.947419	2.48975e-09
ENSBTAG00000006202	green	-0.501704	0.0338907	0.947387	2.50168e-09
ENSBTAG00000011727	green	-0.462582	0.0532403	0.947379	2.5047e-09
ENSBTAG00000019853	green	-0.3693	0.131495	0.94729	2.53793e-09
ENSBTAG00000032024	green	-0.442529	0.0659162	0.947172	2.58287e-09
ENSBTAG00000039766	green	-0.378375	0.121554	0.947143	2.59408e-09
ENSBTAG00000005316	green	-0.663202	0.00269796	0.94702	2.64151e-09
ENSBTAG00000016763	green	-0.59328	0.00945005	0.946938	2.67372e-09
ENSBTAG00000014927	green	-0.343534	0.162784	0.946925	2.67891e-09
ENSBTAG00000026995	green	-0.291974	0.239735	0.946901	2.68826e-09
ENSBTAG00000026290	green	-0.405817	0.0947351	0.946892	2.69197e-09
ENSBTAG00000009500	green	-0.488047	0.0398993	0.946777	2.73794e-09
ENSBTAG00000020757	green	-0.652317	0.00334577	0.946742	2.75197e-09
ENSBTAG00000007303	green	-0.559524	0.0157604	0.946724	2.75952e-09
ENSBTAG00000007382	green	-0.429946	0.0749386	0.946691	2.77275e-09
ENSBTAG00000006876	green	-0.485336	0.0411832	0.946627	2.799e-09
ENSBTAG00000010341	green	-0.413159	0.0883514	0.94653	2.83912e-09
ENSBTAG00000011022	green	-0.443717	0.0651078	0.946362	2.9097e-09
ENSBTAG00000002014	green	-0.531392	0.0232422	0.946359	2.9109e-09
ENSBTAG00000016967	green	-0.655542	0.00314179	0.946311	2.93124e-09
ENSBTAG00000000571	green	-0.419733	0.0829064	0.946288	2.94123e-09
ENSBTAG00000030567	green	-0.533457	0.022613	0.946259	2.95363e-09
ENSBTAG00000040551	green	-0.622894	0.00575735	0.946232	2.96525e-09
ENSBTAG00000012086	green	-0.473153	0.0473468	0.946199	2.97948e-09
ENSBTAG00000001400	green	-0.364853	0.136568	0.946173	2.99083e-09
ENSBTAG00000049358	green	-0.549182	0.0182479	0.946122	3.01302e-09
ENSBTAG00000002393	green	-0.319339	0.196457	0.945809	3.15279e-09
ENSBTAG00000003695	green	-0.446652	0.0631429	0.945799	3.15724e-09
ENSBTAG00000001552	green	-0.452217	0.0595393	0.94565	3.22602e-09
ENSBTAG00000049864	green	-0.565135	0.0145281	0.94563	3.23553e-09
ENSBTAG00000001035	green	-0.367306	0.133753	0.945468	3.31133e-09
ENSBTAG00000018067	green	-0.500384	0.034439	0.945325	3.3803e-09
ENSBTAG00000032637	green	-0.414283	0.0874022	0.945284	3.39978e-09
ENSBTAG00000009407	green	-0.529853	0.0237198	0.945241	3.42111e-09
ENSBTAG00000012999	green	-0.315024	0.20291	0.945206	3.43828e-09
ENSBTAG00000051239	green	-0.407568	0.0931833	0.945146	3.46775e-09
ENSBTAG00000000199	green	-0.467462	0.0504542	0.944948	3.56662e-09
ENSBTAG00000016725	green	-0.470717	0.0486588	0.944798	3.6438e-09
ENSBTAG00000039172	green	-0.291825	0.239986	0.944778	3.65391e-09
ENSBTAG00000009912	green	-0.59699	0.00890378	0.944486	3.80769e-09
ENSBTAG00000003084	green	-0.359854	0.142433	0.944215	3.9558e-09
ENSBTAG00000009641	green	-0.456303	0.0569926	0.943928	4.11773e-09
ENSBTAG00000031402	green	-0.414213	0.0874614	0.943914	4.12555e-09
ENSBTAG00000012250	green	-0.505902	0.0321918	0.943899	4.13435e-09
ENSBTAG00000009103	green	-0.412818	0.0886413	0.943825	4.17729e-09
ENSBTAG00000020421	green	-0.561426	0.0153337	0.943759	4.21606e-09
ENSBTAG00000006884	green	-0.463435	0.0527447	0.943614	4.3018e-09
ENSBTAG00000046549	green	-0.342759	0.163797	0.943286	4.50088e-09
ENSBTAG00000008621	green	-0.298053	0.229637	0.943267	4.51309e-09
ENSBTAG00000015414	green	-0.636711	0.00449216	0.94323	4.53628e-09
ENSBTAG00000004974	green	-0.598347	0.00871044	0.943074	4.63423e-09
ENSBTAG00000021039	green	-0.471548	0.0482077	0.943073	4.63518e-09
ENSBTAG00000010312	green	-0.416278	0.0857365	0.943072	4.63551e-09
ENSBTAG00000001069	green	-0.596862	0.00892212	0.942997	4.68357e-09
ENSBTAG00000001450	green	-0.616529	0.0064303	0.942981	4.69394e-09
ENSBTAG00000053007	green	-0.548465	0.0184313	0.942809	4.80605e-09
ENSBTAG00000017662	green	-0.592296	0.00959928	0.942681	4.89064e-09
ENSBTAG00000005519	green	-0.520909	0.0266501	0.942644	4.91517e-09
ENSBTAG00000002993	green	-0.53154	0.0231965	0.942539	4.98605e-09
ENSBTAG00000006883	green	-0.649965	0.00350125	0.942485	5.02289e-09
ENSBTAG00000008552	green	-0.494463	0.0369827	0.94223	5.19984e-09
ENSBTAG00000002610	green	-0.573368	0.0128596	0.942166	5.24487e-09
ENSBTAG00000017597	green	-0.522019	0.0262721	0.942036	5.33732e-09
ENSBTAG00000000023	green	-0.347899	0.157157	0.941902	5.43489e-09
ENSBTAG00000013677	green	-0.57733	0.012113	0.941776	5.52735e-09
ENSBTAG00000004376	green	-0.461425	0.0539174	0.941659	5.61504e-09
ENSBTAG00000006886	green	-0.428767	0.0758285	0.941617	5.64631e-09
ENSBTAG00000018454	green	-0.608681	0.00734629	0.941617	5.64659e-09
ENSBTAG00000050514	green	-0.646298	0.00375547	0.941566	5.68505e-09
ENSBTAG00000009657	green	-0.650808	0.0034449	0.941496	5.73831e-09
ENSBTAG00000002267	green	-0.344082	0.162071	0.941476	5.75387e-09
ENSBTAG00000032852	green	-0.550895	0.0178159	0.941405	5.80848e-09
ENSBTAG00000011849	green	-0.332757	0.177258	0.941358	5.84546e-09
ENSBTAG00000005726	green	-0.449929	0.0610016	0.941234	5.94235e-09
ENSBTAG00000012980	green	-0.469044	0.0495753	0.941134	6.02173e-09
ENSBTAG00000016943	green	-0.396345	0.103455	0.941116	6.03631e-09
ENSBTAG00000002130	green	-0.434605	0.0714979	0.941067	6.07614e-09
ENSBTAG00000003115	green	-0.695384	0.00135529	0.940933	6.18474e-09
ENSBTAG00000004448	green	-0.574497	0.0126431	0.940909	6.20458e-09
ENSBTAG00000001295	green	-0.538576	0.0211108	0.940861	6.24338e-09
ENSBTAG00000030600	green	-0.297804	0.230046	0.940536	6.51655e-09
ENSBTAG00000021128	green	-0.400555	0.0995112	0.940511	6.53807e-09
ENSBTAG00000000579	green	-0.42642	0.0776228	0.940458	6.58381e-09
ENSBTAG00000007921	green	-0.662163	0.00275495	0.940368	6.66217e-09
ENSBTAG00000016954	green	-0.436158	0.0703774	0.940262	6.75487e-09
ENSBTAG00000004471	green	-0.646509	0.00374049	0.94025	6.7658e-09
ENSBTAG00000017913	green	-0.588428	0.0102047	0.940177	6.83003e-09
ENSBTAG00000002211	green	-0.633636	0.00475197	0.940167	6.83889e-09
ENSBTAG00000002332	green	-0.560066	0.0156379	0.940003	6.9868e-09
ENSBTAG00000016006	green	-0.327007	0.185325	0.939872	7.10731e-09
ENSBTAG00000011252	green	-0.559321	0.0158064	0.939838	7.13863e-09
ENSBTAG00000013955	green	-0.547061	0.0187946	0.939786	7.18663e-09
ENSBTAG00000049233	green	-0.698081	0.00127434	0.939743	7.22686e-09
ENSBTAG00000045772	green	-0.456594	0.0568143	0.939743	7.22742e-09
ENSBTAG00000008719	green	-0.545363	0.0192411	0.939504	7.45382e-09
ENSBTAG00000001895	green	-0.337587	0.170668	0.939417	7.53803e-09
ENSBTAG00000027321	green	-0.57617	0.0123279	0.939354	7.59913e-09
ENSBTAG00000039512	green	-0.534413	0.0223262	0.939048	7.90391e-09
ENSBTAG00000013363	green	-0.562785	0.0150345	0.938981	7.97159e-09
ENSBTAG00000016451	green	-0.299508	0.227263	0.938866	8.08972e-09
ENSBTAG00000008403	green	-0.495129	0.0366895	0.938551	8.4206e-09
ENSBTAG00000018915	green	-0.338852	0.168971	0.938161	8.84775e-09
ENSBTAG00000001707	green	-0.541724	0.0202265	0.937984	9.0472e-09
ENSBTAG00000002479	green	-0.628883	0.0051775	0.937784	9.27707e-09
ENSBTAG00000030817	green	-0.537149	0.0215214	0.937517	9.59157e-09
ENSBTAG00000011495	green	-0.628892	0.00517669	0.937493	9.62103e-09
ENSBTAG00000035437	green	-0.544689	0.0194207	0.937439	9.6857e-09
ENSBTAG00000003034	green	-0.393206	0.106468	0.937419	9.71044e-09
ENSBTAG00000019785	green	-0.339662	0.167888	0.937373	9.76568e-09
ENSBTAG00000001126	green	-0.624948	0.00555281	0.937345	9.79993e-09
ENSBTAG00000021209	green	-0.561218	0.0153799	0.937257	9.90819e-09
ENSBTAG00000005309	green	-0.410035	0.0910285	0.937187	9.99383e-09
ENSBTAG00000005493	green	-0.58098	0.0114563	0.937052	1.01627e-08
ENSBTAG00000004161	green	-0.717401	0.000803735	0.937014	1.02116e-08
ENSBTAG00000044074	green	-0.428837	0.0757756	0.936981	1.02527e-08
ENSBTAG00000005497	green	-0.696119	0.00133279	0.93696	1.02792e-08
ENSBTAG00000002226	green	-0.415718	0.0862019	0.936914	1.03386e-08
ENSBTAG00000005542	green	-0.729083	0.000597333	0.936848	1.04234e-08
ENSBTAG00000009242	green	-0.378954	0.120938	0.936704	1.06099e-08
ENSBTAG00000003842	green	-0.666565	0.00252011	0.936651	1.0679e-08
ENSBTAG00000002630	green	-0.265166	0.287589	0.93649	1.08928e-08
ENSBTAG00000001827	green	-0.631756	0.00491672	0.936471	1.09185e-08
ENSBTAG00000019238	green	-0.57324	0.0128843	0.936463	1.09287e-08
ENSBTAG00000000918	green	-0.562753	0.0150414	0.93636	1.1068e-08
ENSBTAG00000012170	green	-0.516348	0.0282489	0.936211	1.12715e-08
ENSBTAG00000000037	green	-0.323522	0.19033	0.936185	1.13072e-08
ENSBTAG00000010482	green	-0.555629	0.0166637	0.93608	1.14529e-08
ENSBTAG00000013699	green	-0.516623	0.0281506	0.936027	1.15267e-08
ENSBTAG00000012753	green	-0.519666	0.0270787	0.935989	1.15804e-08
ENSBTAG00000054662	green	-0.539197	0.0209339	0.935974	1.16016e-08
ENSBTAG00000052323	green	-0.615049	0.00659556	0.935971	1.16054e-08
ENSBTAG00000021449	green	-0.361661	0.140292	0.935876	1.17414e-08
ENSBTAG00000031014	green	-0.425218	0.0785542	0.93587	1.17489e-08
ENSBTAG00000014766	green	-0.462905	0.0530523	0.93586	1.1764e-08
ENSBTAG00000020389	green	-0.322583	0.191695	0.935774	1.18875e-08
ENSBTAG00000003186	green	-0.381837	0.117905	0.935578	1.21724e-08
ENSBTAG00000016772	green	-0.318094	0.198304	0.935528	1.22462e-08
ENSBTAG00000018978	green	-0.446129	0.0634896	0.935505	1.22811e-08
ENSBTAG00000000212	green	-0.493286	0.037505	0.93544	1.23784e-08
ENSBTAG00000021062	green	-0.578105	0.0119713	0.935436	1.23836e-08
ENSBTAG00000021254	green	-0.591364	0.00974249	0.93537	1.24822e-08
ENSBTAG00000019781	green	-0.622257	0.00582201	0.935332	1.254e-08
ENSBTAG00000014377	green	-0.431381	0.0738661	0.935293	1.25996e-08
ENSBTAG00000005338	green	-0.615556	0.00653862	0.935121	1.28618e-08
ENSBTAG00000017160	green	-0.539293	0.0209066	0.935118	1.28676e-08
ENSBTAG00000013465	green	-0.368083	0.13287	0.935017	1.3024e-08
ENSBTAG00000020053	green	-0.509012	0.0309761	0.934892	1.32203e-08
ENSBTAG00000014170	green	-0.586648	0.0104933	0.934825	1.33268e-08
ENSBTAG00000037803	green	-0.427901	0.076487	0.93478	1.33988e-08
ENSBTAG00000013580	green	-0.379288	0.120584	0.934684	1.35539e-08
ENSBTAG00000013175	green	-0.462271	0.0534217	0.934462	1.39168e-08
ENSBTAG00000020270	green	-0.53738	0.0214544	0.934423	1.39812e-08
ENSBTAG00000054865	green	-0.420777	0.0820644	0.934353	1.4098e-08
ENSBTAG00000003419	green	-0.455303	0.0576085	0.934309	1.41718e-08
ENSBTAG00000014106	green	-0.321603	0.193125	0.934198	1.43596e-08
ENSBTAG00000030587	green	-0.602677	0.00811595	0.934082	1.45576e-08
ENSBTAG00000015474	green	-0.309701	0.211062	0.934011	1.46802e-08
ENSBTAG00000008613	green	-0.429003	0.0756498	0.933922	1.4835e-08
ENSBTAG00000051013	green	-0.63785	0.0043989	0.933859	1.49455e-08
ENSBTAG00000001599	green	-0.485774	0.0409736	0.933845	1.49706e-08
ENSBTAG00000008896	green	-0.316656	0.200453	0.933742	1.51522e-08
ENSBTAG00000026819	green	-0.353994	0.149526	0.933651	1.53149e-08
ENSBTAG00000017781	green	-0.37784	0.122124	0.933624	1.53637e-08
ENSBTAG00000021943	green	-0.440995	0.0669703	0.933587	1.54314e-08
ENSBTAG00000012168	green	-0.34262	0.16398	0.933377	1.58147e-08
ENSBTAG00000019188	green	-0.360103	0.142136	0.933329	1.59038e-08
ENSBTAG00000005086	green	-0.676214	0.00206261	0.933143	1.6252e-08
ENSBTAG00000016338	green	-0.441025	0.0669496	0.933141	1.62568e-08
ENSBTAG00000006548	green	-0.450343	0.0607347	0.933134	1.62689e-08
ENSBTAG00000021781	green	-0.282977	0.255192	0.933081	1.63704e-08
ENSBTAG00000009941	green	-0.304708	0.218901	0.932971	1.65804e-08
ENSBTAG00000012698	green	-0.377723	0.12225	0.932902	1.67148e-08
ENSBTAG00000009417	green	-0.669602	0.00236792	0.932711	1.70888e-08
ENSBTAG00000045937	green	-0.482998	0.0423158	0.932396	1.77209e-08
ENSBTAG00000004203	green	-0.646707	0.00372637	0.932393	1.77261e-08
ENSBTAG00000000511	green	-0.444359	0.0646742	0.932248	1.8025e-08
ENSBTAG00000039916	green	-0.668741	0.00241028	0.931819	1.89329e-08
ENSBTAG00000017422	green	-0.360599	0.141548	0.931786	1.90032e-08
ENSBTAG00000000415	green	-0.493205	0.037541	0.931707	1.9176e-08
ENSBTAG00000011041	green	-0.419237	0.0833083	0.931685	1.92244e-08
ENSBTAG00000013114	green	-0.687206	0.00162725	0.931591	1.9432e-08
ENSBTAG00000012777	green	-0.41271	0.0887331	0.931566	1.94868e-08
ENSBTAG00000019462	green	-0.509822	0.0306653	0.931405	1.9845e-08
ENSBTAG00000015738	green	-0.428399	0.0761083	0.931392	1.98756e-08
ENSBTAG00000002608	green	-0.437983	0.0690769	0.931377	1.99095e-08
ENSBTAG00000019139	green	-0.269046	0.280328	0.931058	2.0641e-08
ENSBTAG00000001133	green	-0.444409	0.0646401	0.931049	2.06623e-08
ENSBTAG00000000978	green	-0.290339	0.2425	0.930978	2.08279e-08
ENSBTAG00000003509	green	-0.68647	0.00165379	0.93097	2.08459e-08
ENSBTAG00000017283	green	-0.316734	0.200336	0.930852	2.11252e-08
ENSBTAG00000009985	green	-0.323664	0.190124	0.930705	2.14759e-08
ENSBTAG00000009565	green	-0.569947	0.0135333	0.930678	2.15413e-08
ENSBTAG00000009389	green	-0.272763	0.273478	0.930607	2.17135e-08
ENSBTAG00000018973	green	-0.507214	0.0316743	0.930603	2.17241e-08
ENSBTAG00000031387	green	-0.282605	0.255843	0.930423	2.21659e-08
ENSBTAG00000046797	green	-0.463766	0.0525536	0.930327	2.24039e-08
ENSBTAG00000005744	green	-0.614824	0.006621	0.930318	2.24277e-08
ENSBTAG00000009416	green	-0.305506	0.217635	0.930268	2.25518e-08
ENSBTAG00000006330	green	-0.330944	0.179776	0.930259	2.25746e-08
ENSBTAG00000014175	green	-0.262379	0.292875	0.92998	2.32879e-08
ENSBTAG00000000215	green	-0.722632	0.000704975	0.929968	2.33199e-08
ENSBTAG00000005016	green	-0.387882	0.11172	0.929942	2.33856e-08
ENSBTAG00000017037	green	-0.416352	0.0856753	0.929825	2.36905e-08
ENSBTAG00000006506	green	-0.546397	0.0189681	0.929781	2.38082e-08
ENSBTAG00000017942	green	-0.440911	0.0670285	0.929689	2.4052e-08
ENSBTAG00000037488	green	-0.559527	0.0157596	0.929632	2.42015e-08
ENSBTAG00000015721	green	-0.689064	0.00156182	0.929627	2.42158e-08
ENSBTAG00000001573	green	-0.650394	0.00347246	0.92962	2.42346e-08
ENSBTAG00000015277	green	-0.33732	0.171029	0.929583	2.43328e-08
ENSBTAG00000037383	green	-0.61194	0.00695399	0.929556	2.44064e-08
ENSBTAG00000012526	green	-0.616118	0.00647588	0.929555	2.44093e-08
ENSBTAG00000008025	green	-0.621658	0.00588333	0.929524	2.44937e-08
ENSBTAG00000020313	green	-0.604238	0.00790997	0.929439	2.47235e-08
ENSBTAG00000018469	green	-0.534366	0.0223404	0.929438	2.47254e-08
ENSBTAG00000016105	green	-0.46201	0.0535741	0.929384	2.48734e-08
ENSBTAG00000001731	green	-0.243251	0.330726	0.929198	2.53886e-08
ENSBTAG00000012274	green	-0.324029	0.189596	0.929164	2.54836e-08
ENSBTAG00000044000	green	-0.672486	0.00223048	0.929047	2.58121e-08
ENSBTAG00000005913	green	-0.322789	0.191394	0.928934	2.61335e-08
ENSBTAG00000017833	green	-0.718618	0.000779799	0.928834	2.64205e-08
ENSBTAG00000003866	green	-0.414255	0.0874259	0.928806	2.65011e-08
ENSBTAG00000039374	green	-0.700448	0.00120665	0.928738	2.66978e-08
ENSBTAG00000017551	green	-0.417955	0.0843537	0.928689	2.68411e-08
ENSBTAG00000005580	green	-0.40711	0.0935881	0.92868	2.68677e-08
ENSBTAG00000007113	green	-0.398675	0.101259	0.928576	2.7174e-08
ENSBTAG00000010397	green	-0.359378	0.143	0.928342	2.78729e-08
ENSBTAG00000000944	green	-0.627027	0.00535189	0.928333	2.79002e-08
ENSBTAG00000007236	green	-0.478375	0.0446244	0.928254	2.81413e-08
ENSBTAG00000050705	green	-0.535093	0.0221241	0.928093	2.86347e-08
ENSBTAG00000050281	green	-0.425431	0.0783886	0.928083	2.86668e-08
ENSBTAG00000020219	green	-0.574329	0.0126752	0.92802	2.88627e-08
ENSBTAG00000017505	green	-0.537149	0.0215213	0.927944	2.90991e-08
ENSBTAG00000010773	green	-0.738181	0.000469147	0.927939	2.91149e-08
ENSBTAG00000002728	green	-0.508199	0.0312904	0.927856	2.93769e-08
ENSBTAG00000052570	green	-0.539002	0.0209893	0.927469	3.06238e-08
ENSBTAG00000010402	green	-0.314817	0.203223	0.927462	3.06468e-08
ENSBTAG00000001108	green	-0.450495	0.0606371	0.927454	3.06725e-08
ENSBTAG00000011698	green	-0.568445	0.0138377	0.927448	3.06919e-08
ENSBTAG00000017087	green	-0.35585	0.147253	0.927346	3.10281e-08
ENSBTAG00000018999	green	-0.548988	0.0182974	0.927335	3.10638e-08
ENSBTAG00000009061	green	-0.472812	0.0475289	0.927182	3.15757e-08
ENSBTAG00000019944	green	-0.719684	0.000759299	0.927177	3.15947e-08
ENSBTAG00000020595	green	-0.68847	0.00158248	0.927145	3.17013e-08
ENSBTAG00000019680	green	-0.39554	0.104222	0.92714	3.17184e-08
ENSBTAG00000018127	green	-0.302584	0.222292	0.927125	3.17679e-08
ENSBTAG00000005693	green	-0.386939	0.11267	0.927123	3.17743e-08
ENSBTAG00000053289	green	-0.715155	0.00084956	0.927092	3.188e-08
ENSBTAG00000014422	green	-0.388331	0.111271	0.927052	3.20164e-08
ENSBTAG00000014936	green	-0.574656	0.012613	0.926904	3.25261e-08
ENSBTAG00000047550	green	-0.453293	0.0588607	0.926811	3.28492e-08
ENSBTAG00000003399	green	-0.427937	0.0764593	0.926785	3.2937e-08
ENSBTAG00000011488	green	-0.306857	0.215505	0.926708	3.32077e-08
ENSBTAG00000035556	green	-0.365294	0.13606	0.926555	3.37502e-08
ENSBTAG00000008386	green	-0.398162	0.101739	0.926548	3.37749e-08
ENSBTAG00000000770	green	-0.578053	0.0119806	0.926535	3.38204e-08
ENSBTAG00000020226	green	-0.666471	0.00252495	0.926468	3.40629e-08
ENSBTAG00000013436	green	-0.250183	0.316693	0.926333	3.45512e-08
ENSBTAG00000021250	green	-0.693222	0.00142322	0.926272	3.47723e-08
ENSBTAG00000003702	green	-0.574058	0.0127269	0.92621	3.50001e-08
ENSBTAG00000012622	green	-0.558985	0.0158831	0.926091	3.54416e-08
ENSBTAG00000049341	green	-0.688063	0.0015968	0.925936	3.60219e-08
ENSBTAG00000020533	green	-0.391443	0.108187	0.92581	3.64993e-08
ENSBTAG00000009067	green	-0.391533	0.108099	0.925786	3.65925e-08
ENSBTAG00000014769	green	-0.647058	0.00370161	0.925773	3.66414e-08
ENSBTAG00000017346	green	-0.609562	0.00723848	0.925757	3.67026e-08
ENSBTAG00000001673	green	-0.66633	0.00253221	0.925743	3.67585e-08
ENSBTAG00000000979	green	-0.507264	0.0316546	0.925715	3.68667e-08
ENSBTAG00000045862	green	-0.655481	0.00314558	0.925659	3.70819e-08
ENSBTAG00000001425	green	-0.285922	0.250066	0.92565	3.71163e-08
ENSBTAG00000000868	green	-0.765179	0.000215651	0.925627	3.72044e-08
ENSBTAG00000020173	green	-0.693329	0.00141979	0.925459	3.78648e-08
ENSBTAG00000011104	green	-0.589798	0.00998684	0.925421	3.80137e-08
ENSBTAG00000010439	green	-0.569947	0.0135332	0.925321	3.84102e-08
ENSBTAG00000003267	green	-0.344121	0.162019	0.925293	3.85233e-08
ENSBTAG00000037413	green	-0.60073	0.00837905	0.925267	3.86245e-08
ENSBTAG00000030839	green	-0.620028	0.00605291	0.925216	3.8833e-08
ENSBTAG00000018332	green	-0.369915	0.130804	0.925205	3.88771e-08
ENSBTAG00000020073	green	-0.449954	0.0609853	0.925163	3.90444e-08
ENSBTAG00000020192	green	-0.598124	0.00874191	0.925163	3.90463e-08
ENSBTAG00000015334	green	-0.474648	0.046555	0.925136	3.91558e-08
ENSBTAG00000008084	green	-0.632035	0.00489198	0.925105	3.92799e-08
ENSBTAG00000002295	green	-0.251166	0.314732	0.925039	3.95504e-08
ENSBTAG00000008414	green	-0.459922	0.0548064	0.925036	3.9564e-08
ENSBTAG00000010120	green	-0.632407	0.00485912	0.924976	3.98072e-08
ENSBTAG00000000049	green	-0.432012	0.0733981	0.924777	4.06363e-08
ENSBTAG00000014043	green	-0.398879	0.101068	0.924755	4.0726e-08
ENSBTAG00000001192	green	-0.6242	0.00562666	0.924748	4.07572e-08
ENSBTAG00000018112	green	-0.403688	0.0966473	0.924745	4.07715e-08
ENSBTAG00000021573	green	-0.753197	0.000308122	0.924589	4.14293e-08
ENSBTAG00000000687	green	-0.485756	0.0409826	0.924578	4.14759e-08
ENSBTAG00000003288	green	-0.623916	0.00565482	0.924561	4.15517e-08
ENSBTAG00000005904	green	-0.731467	0.000561208	0.924468	4.19472e-08
ENSBTAG00000050077	green	-0.510728	0.0303207	0.924444	4.20507e-08
ENSBTAG00000008915	green	-0.273691	0.271785	0.924374	4.2355e-08
ENSBTAG00000009527	green	-0.467994	0.0501574	0.924371	4.23679e-08
ENSBTAG00000017244	green	-0.309791	0.210923	0.924349	4.24639e-08
ENSBTAG00000005664	green	-0.34692	0.158407	0.924334	4.25298e-08
ENSBTAG00000021323	green	-0.663059	0.00270574	0.924277	4.27768e-08
ENSBTAG00000019472	green	-0.689096	0.00156071	0.924198	4.31242e-08
ENSBTAG00000005240	green	-0.492802	0.0377217	0.924155	4.33149e-08
ENSBTAG00000007305	green	-0.270516	0.277607	0.924119	4.34739e-08
ENSBTAG00000014689	green	-0.614314	0.00667889	0.924116	4.34874e-08
ENSBTAG00000001528	green	-0.307027	0.215238	0.924011	4.39594e-08
ENSBTAG00000010286	green	-0.509808	0.0306706	0.923945	4.42566e-08
ENSBTAG00000018682	green	-0.447403	0.0626473	0.923757	4.5112e-08
ENSBTAG00000006479	green	-0.362552	0.139246	0.923719	4.52872e-08
ENSBTAG00000021023	green	-0.561377	0.0153446	0.923677	4.54787e-08
ENSBTAG00000021341	green	-0.43334	0.0724206	0.923605	4.58113e-08
ENSBTAG00000019373	green	-0.50132	0.0340495	0.923517	4.62225e-08
ENSBTAG00000011395	green	-0.229365	0.359907	0.923436	4.6606e-08
ENSBTAG00000045582	green	-0.526603	0.0247541	0.9234	4.67743e-08
ENSBTAG00000008010	green	-0.615746	0.00651737	0.923326	4.71246e-08
ENSBTAG00000016618	green	-0.588461	0.0101993	0.923272	4.73861e-08
ENSBTAG00000001282	green	-0.5519	0.0175662	0.923215	4.76575e-08
ENSBTAG00000006938	green	-0.603997	0.0079415	0.92319	4.77759e-08
ENSBTAG00000006422	green	-0.619401	0.00611917	0.923105	4.8192e-08
ENSBTAG00000046204	green	-0.385445	0.114186	0.922997	4.87168e-08
ENSBTAG00000007734	green	-0.4681	0.0500987	0.922913	4.91314e-08
ENSBTAG00000017061	green	-0.645119	0.00384036	0.922904	4.91732e-08
ENSBTAG00000012497	green	-0.256478	0.304261	0.922889	4.92488e-08
ENSBTAG00000029828	green	-0.42691	0.0772454	0.922826	4.95629e-08
ENSBTAG00000015980	green	-0.482699	0.0424624	0.922799	4.96942e-08
ENSBTAG00000001016	green	-0.214522	0.392652	0.922711	5.01382e-08
ENSBTAG00000024708	green	-0.566104	0.0143231	0.922625	5.05707e-08
ENSBTAG00000016769	green	-0.338793	0.169049	0.922616	5.06181e-08
ENSBTAG00000021116	green	-0.385852	0.113771	0.922587	5.07654e-08
ENSBTAG00000009694	green	-0.658792	0.00294672	0.922568	5.08605e-08
ENSBTAG00000019358	green	-0.382789	0.116915	0.922508	5.11684e-08
ENSBTAG00000003697	green	-0.321667	0.193031	0.922482	5.12996e-08
ENSBTAG00000015148	green	-0.516627	0.0281494	0.922429	5.15744e-08
ENSBTAG00000013138	green	-0.615809	0.00651031	0.922337	5.20503e-08
ENSBTAG00000020819	green	-0.244141	0.328905	0.922302	5.22297e-08
ENSBTAG00000014112	green	-0.291935	0.239801	0.922218	5.26722e-08
ENSBTAG00000000149	green	-0.600821	0.00836661	0.922191	5.28131e-08
ENSBTAG00000005354	green	-0.312511	0.206733	0.922122	5.31738e-08
ENSBTAG00000004517	green	-0.336019	0.17279	0.922101	5.32892e-08
ENSBTAG00000008362	green	-0.41475	0.0870102	0.922004	5.38029e-08
ENSBTAG00000012299	green	-0.362142	0.139728	0.922001	5.38202e-08
ENSBTAG00000002458	green	-0.405498	0.0950203	0.921997	5.38388e-08
ENSBTAG00000008883	green	-0.598926	0.00862902	0.921987	5.38934e-08
ENSBTAG00000000727	green	-0.432324	0.0731677	0.921961	5.40335e-08
ENSBTAG00000003665	green	-0.583128	0.0110835	0.921951	5.40877e-08
ENSBTAG00000014068	green	-0.597673	0.00880604	0.92183	5.4739e-08
ENSBTAG00000000650	green	-0.673952	0.00216319	0.921755	5.51483e-08
ENSBTAG00000025372	green	-0.297676	0.230255	0.921695	5.54788e-08
ENSBTAG00000009079	green	-0.539153	0.0209466	0.921654	5.57022e-08
ENSBTAG00000007993	green	-0.504939	0.0325756	0.921607	5.59641e-08
ENSBTAG00000016593	green	-0.694976	0.0013679	0.921496	5.65808e-08
ENSBTAG00000000940	green	-0.546297	0.0189945	0.921312	5.76153e-08
ENSBTAG00000005916	green	-0.525752	0.0250303	0.921284	5.77742e-08
ENSBTAG00000001185	green	-0.199881	0.426488	0.921183	5.83514e-08
ENSBTAG00000001393	green	-0.626259	0.0054254	0.921174	5.84002e-08
ENSBTAG00000013013	green	-0.613399	0.00678385	0.921098	5.88428e-08
ENSBTAG00000002920	green	-0.369758	0.13098	0.921078	5.89582e-08
ENSBTAG00000008579	green	-0.710978	0.000940563	0.920995	5.944e-08
ENSBTAG00000018178	green	-0.408832	0.0920745	0.920944	5.97363e-08
ENSBTAG00000021801	green	-0.657183	0.00304202	0.92094	5.97586e-08
ENSBTAG00000002763	green	-0.228261	0.362288	0.920938	5.97691e-08
ENSBTAG00000003902	green	-0.241201	0.334945	0.920855	6.02572e-08
ENSBTAG00000047874	green	-0.321059	0.193921	0.920814	6.04992e-08
ENSBTAG00000014255	green	-0.406746	0.0939098	0.920808	6.05373e-08
ENSBTAG00000009579	green	-0.547109	0.0187818	0.92073	6.09999e-08
ENSBTAG00000032097	green	-0.221356	0.377379	0.920667	6.13761e-08
ENSBTAG00000006008	green	-0.272193	0.274521	0.92062	6.16575e-08
ENSBTAG00000020303	green	-0.259019	0.299326	0.920534	6.21751e-08
ENSBTAG00000020304	green	-0.448825	0.0617168	0.920413	6.29148e-08
ENSBTAG00000000439	green	-0.214358	0.393024	0.920381	6.31086e-08
ENSBTAG00000001161	green	-0.4859	0.0409137	0.920375	6.31483e-08
ENSBTAG00000002603	green	-0.329537	0.181745	0.920315	6.35175e-08
ENSBTAG00000009309	green	-0.548322	0.018468	0.920228	6.40552e-08
ENSBTAG00000020815	green	-0.325468	0.187524	0.920225	6.40715e-08
ENSBTAG00000008072	green	-0.412414	0.0889843	0.920135	6.46349e-08
ENSBTAG00000005455	green	-0.714217	0.000869323	0.920039	6.52406e-08
ENSBTAG00000017996	green	-0.498621	0.0351818	0.92001	6.54258e-08
ENSBTAG00000014502	green	-0.515065	0.028712	0.920006	6.54493e-08
ENSBTAG00000015482	green	-0.441048	0.0669337	0.919972	6.56658e-08
ENSBTAG00000047606	green	-0.631435	0.00494532	0.919968	6.56889e-08
ENSBTAG00000012241	green	-0.670315	0.00233331	0.919801	6.67572e-08
ENSBTAG00000013535	green	-0.561871	0.0152352	0.919742	6.71408e-08
ENSBTAG00000013916	green	-0.364137	0.137397	0.919668	6.76231e-08
ENSBTAG00000020958	green	-0.414637	0.0871055	0.91952	6.8589e-08
ENSBTAG00000024387	green	-0.538946	0.0210052	0.919512	6.86443e-08
ENSBTAG00000003929	green	-0.626071	0.00544353	0.919496	6.8748e-08
ENSBTAG00000020797	green	-0.190863	0.448064	0.919375	6.95537e-08
ENSBTAG00000004505	green	-0.573653	0.0128046	0.919339	6.97966e-08
ENSBTAG00000009121	green	-0.52688	0.0246645	0.919301	7.00473e-08
ENSBTAG00000018385	green	-0.333527	0.176196	0.919212	7.06518e-08
ENSBTAG00000018258	green	-0.272675	0.27364	0.919185	7.08321e-08
ENSBTAG00000019313	green	-0.456383	0.0569436	0.919132	7.11912e-08
ENSBTAG00000021140	green	-0.484813	0.0414344	0.91906	7.1687e-08
ENSBTAG00000010419	green	-0.533747	0.0225258	0.919034	7.18632e-08
ENSBTAG00000007913	green	-0.240503	0.336388	0.91895	7.2444e-08
ENSBTAG00000013708	green	-0.699736	0.00122667	0.918929	7.25874e-08
ENSBTAG00000020783	green	-0.288595	0.245469	0.918839	7.32127e-08
ENSBTAG00000007089	green	-0.304353	0.219465	0.918811	7.34071e-08
ENSBTAG00000016080	green	-0.338107	0.169969	0.918749	7.38468e-08
ENSBTAG00000021304	green	-0.3513	0.152866	0.918703	7.41674e-08
ENSBTAG00000010271	green	-0.295897	0.233187	0.918658	7.44846e-08
ENSBTAG00000006132	green	-0.555794	0.0166246	0.918553	7.52373e-08
ENSBTAG00000006443	green	-0.508988	0.0309853	0.918437	7.60695e-08
ENSBTAG00000008466	green	-0.555359	0.0167276	0.918357	7.66438e-08
ENSBTAG00000019986	green	-0.269979	0.2786	0.918316	7.69439e-08
ENSBTAG00000018783	green	-0.646764	0.0037224	0.91826	7.73515e-08
ENSBTAG00000008306	green	-0.410159	0.0909212	0.918218	7.76623e-08
ENSBTAG00000020475	green	-0.516772	0.0280972	0.918167	7.80357e-08
ENSBTAG00000018239	green	-0.301777	0.223588	0.918137	7.82577e-08
ENSBTAG00000033735	green	-0.484033	0.0418117	0.918102	7.85171e-08
ENSBTAG00000007409	green	-0.736359	0.000492768	0.918096	7.85655e-08
ENSBTAG00000004939	green	-0.334796	0.174456	0.918043	7.89564e-08
ENSBTAG00000009072	green	-0.731115	0.00056642	0.917994	7.93252e-08
ENSBTAG00000001160	green	-0.279086	0.262064	0.917991	7.93432e-08
ENSBTAG00000013410	green	-0.331957	0.178366	0.917982	7.94136e-08
ENSBTAG00000005893	green	-0.339791	0.167716	0.91795	7.96502e-08
ENSBTAG00000020079	green	-0.38921	0.110394	0.917949	7.96586e-08
ENSBTAG00000005155	green	-0.332953	0.176988	0.917658	8.18698e-08
ENSBTAG00000031715	green	-0.360263	0.141947	0.917607	8.22671e-08
ENSBTAG00000014714	green	-0.245273	0.326597	0.917444	8.35344e-08
ENSBTAG00000020653	green	-0.264814	0.288254	0.917398	8.38904e-08
ENSBTAG00000039121	green	-0.48312	0.0422562	0.917387	8.39779e-08
ENSBTAG00000012253	green	-0.540955	0.0204398	0.917349	8.42802e-08
ENSBTAG00000017729	green	-0.380835	0.118952	0.917282	8.48084e-08
ENSBTAG00000002376	green	-0.714635	0.000860464	0.917228	8.52338e-08
ENSBTAG00000024595	green	-0.572927	0.0129449	0.917087	8.63649e-08
ENSBTAG00000049277	green	-0.594255	0.00930383	0.917079	8.64299e-08
ENSBTAG00000019119	green	-0.313476	0.205259	0.917053	8.66417e-08
ENSBTAG00000018159	green	-0.509488	0.0307931	0.917036	8.67774e-08
ENSBTAG00000009760	green	-0.708576	0.00099648	0.917018	8.69235e-08
ENSBTAG00000011479	green	-0.342222	0.164502	0.916896	8.79195e-08
ENSBTAG00000020791	green	-0.751862	0.000320223	0.916769	8.89635e-08
ENSBTAG00000015868	green	-0.398618	0.101312	0.91662	9.01993e-08
ENSBTAG00000007058	green	-0.287074	0.248079	0.916593	9.04221e-08
ENSBTAG00000016717	green	-0.456263	0.057017	0.916536	9.09046e-08
ENSBTAG00000048631	green	-0.66855	0.00241975	0.916514	9.10899e-08
ENSBTAG00000009272	green	-0.442075	0.0662267	0.916474	9.14246e-08
ENSBTAG00000002668	green	-0.452162	0.0595737	0.916426	9.18374e-08
ENSBTAG00000024485	green	-0.324717	0.188604	0.916396	9.20938e-08
ENSBTAG00000019091	green	-0.493749	0.0372987	0.916362	9.23765e-08
ENSBTAG00000019130	green	-0.465395	0.0516205	0.916332	9.26343e-08
ENSBTAG00000006296	green	-0.523121	0.0259005	0.916331	9.26468e-08
ENSBTAG00000006449	green	-0.703177	0.00113233	0.916159	9.41256e-08
ENSBTAG00000005062	green	-0.636978	0.00447015	0.916069	9.49139e-08
ENSBTAG00000050151	green	-0.414707	0.0870464	0.916028	9.52729e-08
ENSBTAG00000006708	green	-0.24926	0.318542	0.915989	9.56116e-08
ENSBTAG00000054250	green	-0.520367	0.0268362	0.915918	9.62421e-08
ENSBTAG00000011589	green	-0.593027	0.00948826	0.915861	9.67491e-08
ENSBTAG00000013475	green	-0.372206	0.128251	0.915788	9.73952e-08
ENSBTAG00000021769	green	-0.659929	0.00288082	0.915753	9.77099e-08
ENSBTAG00000016211	green	-0.47877	0.0444238	0.915693	9.8244e-08
ENSBTAG00000017907	green	-0.365795	0.135482	0.915639	9.87392e-08
ENSBTAG00000010012	green	-0.506382	0.0320017	0.915471	1.00264e-07
ENSBTAG00000021726	green	-0.293628	0.23696	0.915444	1.00514e-07
ENSBTAG00000000362	green	-0.31	0.2106	0.915393	1.00983e-07
ENSBTAG00000008424	green	-0.476884	0.0453896	0.915328	1.01584e-07
ENSBTAG00000014611	green	-0.556226	0.0165226	0.915307	1.01775e-07
ENSBTAG00000013859	green	-0.314528	0.203662	0.915289	1.01949e-07
ENSBTAG00000011176	green	-0.729753	0.000586986	0.915229	1.02503e-07
ENSBTAG00000010230	green	-0.621186	0.00593205	0.915213	1.02654e-07
ENSBTAG00000002646	green	-0.350285	0.154138	0.915192	1.02846e-07
ENSBTAG00000010114	green	-0.56014	0.0156211	0.915128	1.03456e-07
ENSBTAG00000002398	green	-0.56014	0.0156213	0.915107	1.03646e-07
ENSBTAG00000003997	green	-0.526175	0.0248926	0.915104	1.03677e-07
ENSBTAG00000020649	green	-0.639076	0.00430033	0.915078	1.03928e-07
ENSBTAG00000019167	green	-0.624213	0.00562537	0.914984	1.04817e-07
ENSBTAG00000012213	green	-0.408577	0.0922978	0.914922	1.05408e-07
ENSBTAG00000021870	green	-0.405892	0.0946689	0.914776	1.06812e-07
ENSBTAG00000011905	green	-0.72508	0.000662354	0.914773	1.06845e-07
ENSBTAG00000019366	green	-0.227372	0.364211	0.914738	1.07186e-07
ENSBTAG00000019767	green	-0.511013	0.0302128	0.914669	1.07854e-07
ENSBTAG00000050195	green	-0.212001	0.398372	0.914597	1.08561e-07
ENSBTAG00000010386	green	-0.684373	0.00173141	0.914584	1.08685e-07
ENSBTAG00000013211	green	-0.56966	0.0135909	0.914566	1.08865e-07
ENSBTAG00000010739	green	-0.66985	0.00235584	0.914485	1.09667e-07
ENSBTAG00000020544	green	-0.620406	0.00601328	0.914482	1.09695e-07
ENSBTAG00000000473	green	-0.376596	0.123459	0.914401	1.10501e-07
ENSBTAG00000002549	green	-0.499047	0.0350011	0.914384	1.10667e-07
ENSBTAG00000005961	green	-0.559933	0.0156678	0.914293	1.11583e-07
ENSBTAG00000008577	green	-0.293042	0.237942	0.914214	1.12372e-07
ENSBTAG00000003861	green	-0.524903	0.0253086	0.914159	1.12936e-07
ENSBTAG00000018855	green	-0.28914	0.244538	0.914099	1.1354e-07
ENSBTAG00000014609	green	-0.404094	0.0962806	0.914022	1.14333e-07
ENSBTAG00000046684	green	-0.458437	0.0556956	0.91389	1.15695e-07
ENSBTAG00000004887	green	-0.329525	0.181762	0.913843	1.16188e-07
ENSBTAG00000004079	green	-0.643779	0.00393869	0.91384	1.16213e-07
ENSBTAG00000001553	green	-0.369844	0.130883	0.913818	1.16448e-07
ENSBTAG00000007488	green	-0.252233	0.312612	0.913744	1.17218e-07
ENSBTAG00000012854	green	-0.428632	0.0759311	0.913743	1.1723e-07
ENSBTAG00000002202	green	-0.383508	0.116172	0.913741	1.1725e-07
ENSBTAG00000007806	green	-0.621769	0.00587196	0.913683	1.17864e-07
ENSBTAG00000054926	green	-0.373435	0.126897	0.91367	1.17994e-07
ENSBTAG00000030340	green	-0.500513	0.034385	0.913594	1.18807e-07
ENSBTAG00000019704	green	-0.496229	0.0362093	0.913529	1.19491e-07
ENSBTAG00000035735	green	-0.451109	0.0602442	0.913276	1.22222e-07
ENSBTAG00000026915	green	-0.567508	0.0140303	0.91321	1.22941e-07
ENSBTAG00000006893	green	-0.359864	0.14242	0.913131	1.23802e-07
ENSBTAG00000038088	green	-0.518357	0.0275359	0.913079	1.24383e-07
ENSBTAG00000039335	green	-0.640497	0.00418828	0.913019	1.25041e-07
ENSBTAG00000000676	green	-0.449843	0.0610569	0.912869	1.26718e-07
ENSBTAG00000002370	green	-0.505356	0.0324088	0.912861	1.26811e-07
ENSBTAG00000016744	green	-0.228924	0.360857	0.912833	1.2712e-07
ENSBTAG00000005278	green	-0.730845	0.000570443	0.91277	1.27837e-07
ENSBTAG00000020212	green	-0.538846	0.0210338	0.91276	1.27948e-07
ENSBTAG00000013837	green	-0.352846	0.150943	0.912706	1.28564e-07
ENSBTAG00000011198	green	-0.663703	0.00267086	0.912595	1.29832e-07
ENSBTAG00000021586	green	-0.258203	0.300905	0.912496	1.30962e-07
ENSBTAG00000020940	green	-0.5953	0.00914929	0.912491	1.31026e-07
ENSBTAG00000021768	green	-0.715315	0.000846229	0.912477	1.31189e-07
ENSBTAG00000016074	green	-0.246251	0.324609	0.912456	1.31434e-07
ENSBTAG00000001424	green	-0.740245	0.000443529	0.912436	1.31662e-07
ENSBTAG00000013245	green	-0.683816	0.00175253	0.912406	1.32006e-07
ENSBTAG00000024482	green	-0.676783	0.00203794	0.912373	1.32391e-07
ENSBTAG00000015859	green	-0.375739	0.124385	0.912303	1.33212e-07
ENSBTAG00000015308	green	-0.35722	0.145591	0.912219	1.34199e-07
ENSBTAG00000040215	green	-0.282174	0.256601	0.912176	1.34706e-07
ENSBTAG00000008557	green	-0.543377	0.0197741	0.912149	1.35026e-07
ENSBTAG00000025003	green	-0.301171	0.224565	0.912146	1.35061e-07
ENSBTAG00000016005	green	-0.480272	0.043666	0.912044	1.36277e-07
ENSBTAG00000050785	green	-0.370293	0.130381	0.912023	1.36529e-07
ENSBTAG00000009123	green	-0.305506	0.217635	0.912017	1.36607e-07
ENSBTAG00000010132	green	-0.356447	0.146527	0.911999	1.36812e-07
ENSBTAG00000014351	green	-0.194662	0.438907	0.911844	1.38684e-07
ENSBTAG00000047217	green	-0.442157	0.0661707	0.911788	1.39372e-07
ENSBTAG00000016730	green	-0.688924	0.00156666	0.911758	1.39732e-07
ENSBTAG00000019821	green	-0.217294	0.386418	0.911724	1.40154e-07
ENSBTAG00000002612	green	-0.664609	0.00262235	0.911703	1.40403e-07
ENSBTAG00000005733	green	-0.449868	0.0610407	0.9117	1.40449e-07
ENSBTAG00000018002	green	-0.562149	0.015174	0.91167	1.40813e-07
ENSBTAG00000047450	green	-0.507426	0.0315915	0.911647	1.41091e-07
ENSBTAG00000011544	green	-0.341949	0.164861	0.911598	1.41697e-07
ENSBTAG00000048800	green	-0.269247	0.279955	0.911588	1.41828e-07
ENSBTAG00000012495	green	-0.313137	0.205777	0.911535	1.42478e-07
ENSBTAG00000007099	green	-0.578562	0.0118881	0.91146	1.43419e-07
ENSBTAG00000036262	green	-0.549756	0.0181023	0.911289	1.45564e-07
ENSBTAG00000019695	green	-0.293499	0.237177	0.911276	1.45728e-07
ENSBTAG00000006021	green	-0.301911	0.223373	0.911197	1.4674e-07
ENSBTAG00000012447	green	-0.306378	0.216258	0.911122	1.47691e-07
ENSBTAG00000013607	green	-0.63795	0.00439083	0.911086	1.48156e-07
ENSBTAG00000007093	green	-0.555757	0.0166333	0.910975	1.49589e-07
ENSBTAG00000008287	green	-0.215681	0.390039	0.910948	1.49944e-07
ENSBTAG00000004138	green	-0.293336	0.23745	0.910909	1.50444e-07
ENSBTAG00000002095	green	-0.288705	0.245281	0.910887	1.50727e-07
ENSBTAG00000033457	green	-0.273887	0.271428	0.910809	1.51753e-07
ENSBTAG00000014032	green	-0.519246	0.0272249	0.91079	1.5201e-07
ENSBTAG00000010868	green	-0.730994	0.000568218	0.910657	1.53755e-07
ENSBTAG00000008170	green	-0.529545	0.0238165	0.910559	1.5506e-07
ENSBTAG00000011125	green	-0.265429	0.287094	0.910495	1.55922e-07
ENSBTAG00000016791	green	-0.592316	0.0095962	0.910491	1.55981e-07
ENSBTAG00000016457	green	-0.276091	0.267433	0.910367	1.57657e-07
ENSBTAG00000014806	green	-0.715251	0.000847564	0.910291	1.58682e-07
ENSBTAG00000011155	green	-0.432744	0.0728579	0.910283	1.58789e-07
ENSBTAG00000019536	green	-0.339797	0.167709	0.910252	1.59217e-07
ENSBTAG00000000987	green	-0.521135	0.0265727	0.910246	1.59295e-07
ENSBTAG00000008057	green	-0.414205	0.0874683	0.910229	1.59529e-07
ENSBTAG00000014891	green	-0.407394	0.0933368	0.910209	1.59799e-07
ENSBTAG00000006744	green	-0.669842	0.00235625	0.91002	1.62418e-07
ENSBTAG00000018408	green	-0.330087	0.180974	0.909976	1.63036e-07
ENSBTAG00000002472	green	-0.709492	0.000974837	0.90991	1.63961e-07
ENSBTAG00000008269	green	-0.422389	0.0807768	0.909898	1.64119e-07
ENSBTAG00000018437	green	-0.505351	0.0324106	0.909895	1.64164e-07
ENSBTAG00000000147	green	-0.248336	0.320398	0.90988	1.64373e-07
ENSBTAG00000014080	green	-0.466313	0.0511003	0.909856	1.64711e-07
ENSBTAG00000018884	green	-0.318807	0.197244	0.90985	1.64793e-07
ENSBTAG00000014495	green	-0.50681	0.031833	0.909797	1.65541e-07
ENSBTAG00000009584	green	-0.282866	0.255385	0.909735	1.66428e-07
ENSBTAG00000018176	green	-0.617208	0.00635563	0.909681	1.67196e-07
ENSBTAG00000014337	green	-0.682024	0.00182188	0.909666	1.67414e-07
ENSBTAG00000008695	green	-0.73116	0.000565751	0.909657	1.67532e-07
ENSBTAG00000009488	green	-0.40969	0.0913278	0.909629	1.67945e-07
ENSBTAG00000018033	green	-0.66249	0.00273691	0.909492	1.69915e-07
ENSBTAG00000010884	green	-0.375012	0.125174	0.909482	1.70058e-07
ENSBTAG00000007479	green	-0.575772	0.0124024	0.909461	1.70366e-07
ENSBTAG00000019604	green	-0.64488	0.00385775	0.909445	1.70586e-07
ENSBTAG00000000838	green	-0.393174	0.106499	0.909389	1.71408e-07
ENSBTAG00000006029	green	-0.547824	0.0185963	0.909337	1.72162e-07
ENSBTAG00000010790	green	-0.437604	0.0693457	0.909335	1.72201e-07
ENSBTAG00000011744	green	-0.519399	0.0271717	0.909285	1.72924e-07
ENSBTAG00000018361	green	-0.204189	0.416376	0.909275	1.7308e-07
ENSBTAG00000046760	green	-0.288896	0.244955	0.909271	1.73139e-07
ENSBTAG00000012749	green	-0.5126	0.029618	0.909256	1.73359e-07
ENSBTAG00000010126	green	-0.430407	0.0745931	0.909241	1.7358e-07
ENSBTAG00000012792	green	-0.742621	0.000415509	0.909236	1.73654e-07
ENSBTAG00000007749	green	-0.676082	0.00206838	0.909118	1.75398e-07
ENSBTAG00000010547	green	-0.45323	0.0589003	0.909107	1.75558e-07
ENSBTAG00000006118	green	-0.230546	0.357371	0.909078	1.75992e-07
ENSBTAG00000016547	green	-0.718181	0.000788315	0.90893	1.78219e-07
ENSBTAG00000003985	green	-0.288683	0.245318	0.908867	1.79164e-07
ENSBTAG00000017809	green	-0.407004	0.0936811	0.908833	1.79683e-07
ENSBTAG00000008805	green	-0.239368	0.338744	0.908818	1.79907e-07
ENSBTAG00000003401	green	-0.577909	0.012007	0.908814	1.79977e-07
ENSBTAG00000010532	green	-0.275222	0.269004	0.90879	1.80329e-07
ENSBTAG00000017035	green	-0.534791	0.0222137	0.908771	1.80622e-07
ENSBTAG00000004850	green	-0.213939	0.39397	0.908628	1.82816e-07
ENSBTAG00000005040	green	-0.249166	0.31873	0.908597	1.83296e-07
ENSBTAG00000003798	green	-0.426027	0.077926	0.908573	1.83674e-07
ENSBTAG00000009022	green	-0.569935	0.0135357	0.908556	1.83935e-07
ENSBTAG00000017053	green	-0.743871	0.000401376	0.908515	1.84564e-07
ENSBTAG00000008696	green	-0.335381	0.173657	0.908457	1.85474e-07
ENSBTAG00000009949	green	-0.445018	0.0642309	0.908401	1.8634e-07
ENSBTAG00000008993	green	-0.442314	0.066063	0.908311	1.87756e-07
ENSBTAG00000003763	green	-0.50101	0.034178	0.908301	1.87921e-07
ENSBTAG00000014316	green	-0.16781	0.505674	0.9083	1.8793e-07
ENSBTAG00000045806	green	-0.654811	0.00318711	0.908279	1.88262e-07
ENSBTAG00000000602	green	-0.468495	0.0498794	0.908218	1.89239e-07
ENSBTAG00000008969	green	-0.369584	0.131176	0.908162	1.90129e-07
ENSBTAG00000004551	green	-0.438854	0.0684629	0.908143	1.90424e-07
ENSBTAG00000007743	green	-0.359429	0.142939	0.908083	1.91384e-07
ENSBTAG00000012582	green	-0.618182	0.00624968	0.908013	1.92517e-07
ENSBTAG00000021841	green	-0.347403	0.15779	0.907957	1.93423e-07
ENSBTAG00000013562	green	-0.49629	0.0361828	0.907832	1.95445e-07
ENSBTAG00000053488	green	-0.32412	0.189465	0.907714	1.97383e-07
ENSBTAG00000014079	green	-0.195808	0.436165	0.907619	1.98955e-07
ENSBTAG00000010427	green	-0.360635	0.141505	0.907468	2.01474e-07
ENSBTAG00000015796	green	-0.357733	0.144972	0.907369	2.03138e-07
ENSBTAG00000011507	green	-0.253209	0.310681	0.907344	2.03555e-07
ENSBTAG00000002948	green	-0.342058	0.164718	0.907341	2.03618e-07
ENSBTAG00000013308	green	-0.266153	0.285732	0.907179	2.06369e-07
ENSBTAG00000019166	green	-0.26629	0.285475	0.90712	2.07389e-07
ENSBTAG00000026523	green	-0.559254	0.0158218	0.907106	2.07629e-07
ENSBTAG00000003316	green	-0.556081	0.0165568	0.907081	2.08053e-07
ENSBTAG00000007895	green	-0.299124	0.227888	0.90697	2.09974e-07
ENSBTAG00000014171	green	-0.587099	0.0104196	0.906969	2.0999e-07
ENSBTAG00000027453	green	-0.253669	0.309771	0.906922	2.1081e-07
ENSBTAG00000039658	green	-0.469415	0.0493708	0.906908	2.11061e-07
ENSBTAG00000013971	green	-0.366049	0.135191	0.906854	2.11999e-07
ENSBTAG00000015901	green	-0.231079	0.356229	0.906805	2.12855e-07
ENSBTAG00000015427	green	-0.401866	0.0983053	0.906797	2.12994e-07
ENSBTAG00000003490	green	-0.539421	0.0208704	0.906758	2.13681e-07
ENSBTAG00000004620	green	-0.467177	0.0506141	0.906738	2.1404e-07
ENSBTAG00000012865	green	-0.636615	0.00450004	0.906671	2.1522e-07
ENSBTAG00000017492	green	-0.377571	0.122413	0.90663	2.15949e-07
ENSBTAG00000000526	green	-0.481914	0.0428489	0.906565	2.17119e-07
ENSBTAG00000007776	green	-0.600883	0.00835816	0.906469	2.18834e-07
ENSBTAG00000015196	green	-0.606489	0.00762013	0.906455	2.191e-07
ENSBTAG00000021329	green	-0.501613	0.0339282	0.90637	2.2063e-07
ENSBTAG00000016600	green	-0.293344	0.237436	0.90636	2.20809e-07
ENSBTAG00000021346	green	-0.700723	0.00119898	0.906346	2.21069e-07
ENSBTAG00000018382	green	-0.6822	0.00181497	0.90633	2.21357e-07
ENSBTAG00000020700	green	-0.27817	0.2637	0.906322	2.21499e-07
ENSBTAG00000021358	green	-0.73767	0.000475676	0.906308	2.21764e-07
ENSBTAG00000014598	green	-0.615095	0.00659042	0.906268	2.22486e-07
ENSBTAG00000005571	green	-0.242672	0.331915	0.906146	2.24723e-07
ENSBTAG00000007007	green	-0.180516	0.473494	0.906046	2.26579e-07
ENSBTAG00000005197	green	-0.21339	0.395215	0.906045	2.26598e-07
ENSBTAG00000046358	green	-0.724694	0.000668936	0.906	2.2743e-07
ENSBTAG00000021569	green	-0.523902	0.0256399	0.905985	2.27713e-07
ENSBTAG00000016625	green	-0.754332	0.000298129	0.905959	2.28187e-07
ENSBTAG00000049866	green	-0.429688	0.0751332	0.905929	2.28753e-07
ENSBTAG00000015301	green	-0.360002	0.142257	0.905856	2.3013e-07
ENSBTAG00000001882	green	-0.63287	0.00481852	0.90565	2.34029e-07
ENSBTAG00000006678	green	-0.389737	0.10987	0.905621	2.34574e-07
ENSBTAG00000005068	green	-0.355931	0.147155	0.905535	2.36231e-07
ENSBTAG00000050696	green	-0.497288	0.0357517	0.905531	2.36311e-07
ENSBTAG00000019918	green	-0.320404	0.194884	0.905367	2.39483e-07
ENSBTAG00000025756	green	-0.349774	0.154782	0.905283	2.41127e-07
ENSBTAG00000019843	green	-0.348487	0.15641	0.905279	2.41201e-07
ENSBTAG00000021653	green	-0.192775	0.443443	0.905226	2.42235e-07
ENSBTAG00000000492	green	-0.336821	0.171702	0.90515	2.4373e-07
ENSBTAG00000003559	green	-0.532713	0.0228379	0.905145	2.43837e-07
ENSBTAG00000015571	green	-0.67142	0.00228049	0.905023	2.46264e-07
ENSBTAG00000014007	green	-0.674864	0.00212214	0.904928	2.48172e-07
ENSBTAG00000013851	green	-0.311827	0.207781	0.904915	2.48421e-07
ENSBTAG00000015534	green	-0.655643	0.00313557	0.904877	2.49188e-07
ENSBTAG00000011421	green	-0.639223	0.0042886	0.904868	2.49368e-07
ENSBTAG00000001810	green	-0.428232	0.0762346	0.904797	2.50809e-07
ENSBTAG00000004929	green	-0.463053	0.0529659	0.904775	2.5126e-07
ENSBTAG00000011648	green	-0.596565	0.00896507	0.904655	2.537e-07
ENSBTAG00000009765	green	-0.362729	0.139039	0.904624	2.54338e-07
ENSBTAG00000004965	green	-0.259996	0.297443	0.904469	2.57531e-07
ENSBTAG00000020861	green	-0.331339	0.179225	0.904321	2.60608e-07
ENSBTAG00000015487	green	-0.638117	0.00437726	0.904265	2.6178e-07
ENSBTAG00000014679	green	-0.298624	0.228704	0.904248	2.62143e-07
ENSBTAG00000046301	green	-0.50862	0.0311272	0.904185	2.63471e-07
ENSBTAG00000031981	green	-0.435663	0.0707328	0.904179	2.63606e-07
ENSBTAG00000023445	green	-0.73708	0.000483308	0.904111	2.6505e-07
ENSBTAG00000035175	green	-0.682259	0.00181268	0.904004	2.6732e-07
ENSBTAG00000007872	green	-0.360205	0.142015	0.903933	2.68856e-07
ENSBTAG00000003954	green	-0.339694	0.167846	0.90389	2.69772e-07
ENSBTAG00000017325	green	-0.418046	0.0842791	0.903815	2.71407e-07
ENSBTAG00000014002	green	-0.204519	0.415607	0.903803	2.71657e-07
ENSBTAG00000001320	green	-0.390489	0.109126	0.903676	2.74438e-07
ENSBTAG00000038920	green	-0.536816	0.0216182	0.903569	2.7679e-07
ENSBTAG00000009877	green	-0.375774	0.124347	0.90356	2.76988e-07
ENSBTAG00000014526	green	-0.620762	0.00597605	0.903525	2.77744e-07
ENSBTAG00000000375	green	-0.631554	0.00493467	0.903506	2.78172e-07
ENSBTAG00000050712	green	-0.46473	0.0519999	0.903498	2.78359e-07
ENSBTAG00000013111	green	-0.708251	0.00100425	0.903486	2.7862e-07
ENSBTAG00000009077	green	-0.411694	0.0895996	0.903382	2.80942e-07
ENSBTAG00000046362	green	-0.567311	0.0140711	0.903284	2.83139e-07
ENSBTAG00000030784	green	-0.296064	0.232912	0.90323	2.84357e-07
ENSBTAG00000018421	green	-0.379289	0.120583	0.903086	2.87623e-07
ENSBTAG00000008321	green	-0.702228	0.00115773	0.903029	2.8891e-07
ENSBTAG00000003456	green	-0.447821	0.0623725	0.90301	2.89366e-07
ENSBTAG00000051736	green	-0.666271	0.00253529	0.902875	2.92474e-07
ENSBTAG00000013309	green	-0.316309	0.200974	0.902822	2.93706e-07
ENSBTAG00000011790	green	-0.361111	0.140941	0.902526	3.00641e-07
ENSBTAG00000009519	green	-0.451928	0.0597225	0.902437	3.02753e-07
ENSBTAG00000011531	green	-0.303593	0.220676	0.902411	3.03374e-07
ENSBTAG00000008224	green	-0.737031	0.000483948	0.902333	3.05245e-07
ENSBTAG00000001475	green	-0.460021	0.0547471	0.902263	3.06934e-07
ENSBTAG00000001567	green	-0.347758	0.157337	0.902172	3.09136e-07
ENSBTAG00000027932	green	-0.532071	0.0230337	0.902165	3.09312e-07
ENSBTAG00000014838	green	-0.307683	0.214208	0.902129	3.10186e-07
ENSBTAG00000018564	green	-0.303026	0.221584	0.902108	3.10677e-07
ENSBTAG00000012321	green	-0.689604	0.00154322	0.902096	3.10983e-07
ENSBTAG00000018642	green	-0.556513	0.0164551	0.902089	3.11162e-07
ENSBTAG00000001749	green	-0.167144	0.507388	0.901975	3.13953e-07
ENSBTAG00000015138	green	-0.393782	0.105911	0.901957	3.14401e-07
ENSBTAG00000017179	green	-0.413984	0.0876545	0.901919	3.15334e-07
ENSBTAG00000038866	green	-0.286883	0.248406	0.90187	3.16551e-07
ENSBTAG00000005482	green	-0.542302	0.0200674	0.901755	3.19397e-07
ENSBTAG00000030581	green	-0.734211	0.000521905	0.901684	3.21168e-07
ENSBTAG00000004722	green	-0.329769	0.18142	0.901681	3.21263e-07
ENSBTAG00000002185	green	-0.413416	0.0881339	0.901628	3.22586e-07
ENSBTAG00000019614	green	-0.376892	0.123141	0.901574	3.23959e-07
ENSBTAG00000020709	green	-0.384071	0.115592	0.901529	3.25091e-07
ENSBTAG00000020614	green	-0.441019	0.0669535	0.901349	3.2968e-07
ENSBTAG00000016977	green	-0.366487	0.134689	0.901328	3.30209e-07
ENSBTAG00000054084	green	-0.432667	0.072915	0.90129	3.31203e-07
ENSBTAG00000006059	green	-0.313622	0.205037	0.901261	3.31955e-07
ENSBTAG00000015263	green	-0.279105	0.26203	0.901256	3.32072e-07
ENSBTAG00000015543	green	-0.663068	0.00270528	0.901139	3.35095e-07
ENSBTAG00000002076	green	-0.517908	0.0276941	0.90112	3.35601e-07
ENSBTAG00000021337	green	-0.20258	0.420137	0.900999	3.38776e-07
ENSBTAG00000019645	green	-0.486678	0.0405437	0.900998	3.38801e-07
ENSBTAG00000018310	green	-0.480004	0.0438006	0.900956	3.39898e-07
ENSBTAG00000049287	green	-0.412936	0.0885406	0.900928	3.40645e-07
ENSBTAG00000015346	green	-0.498126	0.0353926	0.900786	3.44403e-07
ENSBTAG00000021491	green	-0.36724	0.133828	0.900718	3.46229e-07
ENSBTAG00000002721	green	-0.493205	0.0375414	0.900694	3.46877e-07
ENSBTAG00000008771	green	-0.579273	0.0117598	0.900547	3.50831e-07
ENSBTAG00000013033	green	-0.351314	0.152849	0.900527	3.51382e-07
ENSBTAG00000011529	green	-0.505957	0.0321699	0.900471	3.52899e-07
ENSBTAG00000003693	green	-0.647291	0.00368519	0.900395	3.54956e-07
ENSBTAG00000049889	green	-0.425165	0.0785952	0.900272	3.58357e-07
ENSBTAG00000021962	green	-0.556495	0.0164593	0.900248	3.59018e-07
ENSBTAG00000017850	green	-0.374818	0.125385	0.900232	3.59453e-07
ENSBTAG00000006945	green	-0.676389	0.00205502	0.900161	3.61418e-07
ENSBTAG00000025400	green	-0.475366	0.0461779	0.900148	3.6178e-07
ENSBTAG00000015025	green	-0.598943	0.00862656	0.900063	3.64141e-07
ENSBTAG00000013716	green	-0.460962	0.0541899	0.900021	3.6533e-07
ENSBTAG00000033563	green	-0.626716	0.00538153	0.899972	3.66703e-07
ENSBTAG00000038970	green	-0.721111	0.000732584	0.899758	3.72777e-07
ENSBTAG00000004111	green	-0.478751	0.0444335	0.899726	3.73673e-07
ENSBTAG00000001697	green	-0.60864	0.00735134	0.899636	3.76254e-07
ENSBTAG00000050244	green	-0.372074	0.128398	0.899545	3.78892e-07
ENSBTAG00000004625	green	-0.658195	0.00298177	0.899526	3.79426e-07
ENSBTAG00000053588	green	-0.376515	0.123546	0.899524	3.79507e-07
ENSBTAG00000050482	green	-0.413073	0.0884241	0.899478	3.80835e-07
ENSBTAG00000011772	green	-0.703105	0.00113423	0.899469	3.81102e-07
ENSBTAG00000002279	green	-0.166995	0.507773	0.899388	3.83443e-07
ENSBTAG00000008285	green	-0.343556	0.162755	0.89932	3.85456e-07
ENSBTAG00000024095	green	-0.173938	0.490026	0.899227	3.88178e-07
ENSBTAG00000001616	green	-0.216225	0.388816	0.898952	3.96386e-07
ENSBTAG00000008371	green	-0.333972	0.175584	0.898913	3.97578e-07
ENSBTAG00000023847	green	-0.403934	0.0964247	0.898845	3.99627e-07
ENSBTAG00000021272	green	-0.314959	0.203009	0.898806	4.00814e-07
ENSBTAG00000000090	green	-0.643953	0.00392583	0.898768	4.01955e-07
ENSBTAG00000011748	green	-0.455662	0.0573865	0.898627	4.06281e-07
ENSBTAG00000016332	green	-0.498102	0.035403	0.898556	4.08455e-07
ENSBTAG00000018581	green	-0.298434	0.229014	0.898516	4.09713e-07
ENSBTAG00000005312	green	-0.686535	0.00165143	0.898458	4.11511e-07
ENSBTAG00000016578	green	-0.204253	0.416226	0.898455	4.11589e-07
ENSBTAG00000014273	green	-0.477623	0.0450091	0.898452	4.11681e-07
ENSBTAG00000021677	green	-0.642062	0.00406773	0.898448	4.11826e-07
ENSBTAG00000000472	green	-0.358445	0.144117	0.898407	4.13085e-07
ENSBTAG00000005533	green	-0.372644	0.127768	0.898383	4.13853e-07
ENSBTAG00000046959	green	-0.561861	0.0152374	0.898249	4.1804e-07
ENSBTAG00000008183	green	-0.320867	0.194203	0.898234	4.1853e-07
ENSBTAG00000019235	green	-0.521304	0.0265153	0.898185	4.20062e-07
ENSBTAG00000004294	green	-0.56437	0.0146914	0.898176	4.20361e-07
ENSBTAG00000017017	green	-0.657895	0.00299956	0.898168	4.2061e-07
ENSBTAG00000031071	green	-0.628146	0.00524621	0.898112	4.22367e-07
ENSBTAG00000049490	green	-0.707955	0.00101137	0.898023	4.2523e-07
ENSBTAG00000007413	green	-0.426795	0.0773341	0.897912	4.2878e-07
ENSBTAG00000009761	green	-0.752387	0.000315417	0.897883	4.29723e-07
ENSBTAG00000022890	green	-0.689672	0.00154088	0.897764	4.33561e-07
ENSBTAG00000009210	green	-0.354538	0.148857	0.897754	4.33894e-07
ENSBTAG00000017731	green	-0.538388	0.0211644	0.89775	4.34021e-07
ENSBTAG00000020969	green	-0.442372	0.0660231	0.897705	4.35506e-07
ENSBTAG00000002210	green	-0.167792	0.505719	0.897655	4.37142e-07
ENSBTAG00000014417	green	-0.509563	0.0307644	0.89757	4.39912e-07
ENSBTAG00000046092	green	-0.659402	0.0029112	0.89755	4.40581e-07
ENSBTAG00000017905	green	-0.417053	0.0850955	0.897517	4.41671e-07
ENSBTAG00000019133	green	-0.599064	0.00860969	0.897433	4.44441e-07
ENSBTAG00000013952	green	-0.312154	0.20728	0.897357	4.46983e-07
ENSBTAG00000003942	green	-0.425958	0.0779798	0.897341	4.47514e-07
ENSBTAG00000003766	green	-0.648732	0.00358511	0.897303	4.48778e-07
ENSBTAG00000010113	green	-0.648704	0.00358705	0.897217	4.51675e-07
ENSBTAG00000020281	green	-0.606721	0.00759085	0.897216	4.51697e-07
ENSBTAG00000018770	green	-0.459339	0.0551543	0.897214	4.51769e-07
ENSBTAG00000019515	green	-0.587504	0.0103536	0.897188	4.52641e-07
ENSBTAG00000048273	green	-0.403261	0.0970342	0.897135	4.54439e-07
ENSBTAG00000002625	green	-0.240747	0.335883	0.897067	4.56754e-07
ENSBTAG00000022044	green	-0.698923	0.00124989	0.897039	4.57695e-07
ENSBTAG00000021472	green	-0.262761	0.292147	0.897012	4.58632e-07
ENSBTAG00000006978	green	-0.595967	0.00905171	0.89698	4.59728e-07
ENSBTAG00000011960	green	-0.503028	0.0333476	0.896949	4.6078e-07
ENSBTAG00000016199	green	-0.599717	0.00851868	0.896918	4.61836e-07
ENSBTAG00000018979	green	-0.246321	0.324467	0.896913	4.62029e-07
ENSBTAG00000003747	green	-0.590141	0.00993289	0.896901	4.62434e-07
ENSBTAG00000000856	green	-0.520574	0.026765	0.896884	4.63014e-07
ENSBTAG00000031789	green	-0.280692	0.259215	0.896871	4.63456e-07
ENSBTAG00000020387	green	-0.595325	0.00914564	0.896854	4.64052e-07
ENSBTAG00000015584	green	-0.534852	0.0221956	0.896824	4.65089e-07
ENSBTAG00000006969	green	-0.652053	0.00336294	0.896796	4.66064e-07
ENSBTAG00000013150	green	-0.340759	0.166431	0.896745	4.67834e-07
ENSBTAG00000031561	green	-0.7096	0.000972303	0.896699	4.69416e-07
ENSBTAG00000000656	green	-0.63945	0.00427057	0.896657	4.70894e-07
ENSBTAG00000024603	green	-0.36252	0.139284	0.89656	4.74289e-07
ENSBTAG00000013109	green	-0.206984	0.409886	0.896542	4.74906e-07
ENSBTAG00000008006	green	-0.681389	0.00184701	0.896452	4.78078e-07
ENSBTAG00000015321	green	-0.729894	0.000584832	0.896452	4.78092e-07
ENSBTAG00000001323	green	-0.296281	0.232552	0.896414	4.79455e-07
ENSBTAG00000016362	green	-0.487633	0.0400936	0.896383	4.80537e-07
ENSBTAG00000018546	green	-0.716024	0.000831583	0.896275	4.84383e-07
ENSBTAG00000013408	green	-0.31069	0.209532	0.896246	4.8542e-07
ENSBTAG00000034936	green	-0.358146	0.144475	0.896124	4.89805e-07
ENSBTAG00000009098	green	-0.494047	0.0371665	0.896058	4.92196e-07
ENSBTAG00000010963	green	-0.456394	0.0569371	0.895979	4.95074e-07
ENSBTAG00000004059	green	-0.360291	0.141913	0.895954	4.95998e-07
ENSBTAG00000002321	green	-0.633948	0.00472505	0.895907	4.9771e-07
ENSBTAG00000048741	green	-0.345276	0.160522	0.895844	5.00028e-07
ENSBTAG00000007014	green	-0.382626	0.117084	0.895679	5.06115e-07
ENSBTAG00000015612	green	-0.172763	0.493008	0.895588	5.09539e-07
ENSBTAG00000026371	green	-0.546021	0.0190671	0.895574	5.10034e-07
ENSBTAG00000010071	green	-0.337379	0.170949	0.895527	5.11815e-07
ENSBTAG00000014734	green	-0.14352	0.569937	0.895482	5.13512e-07
ENSBTAG00000016883	green	-0.658081	0.00298851	0.895472	5.13886e-07
ENSBTAG00000013133	green	-0.520058	0.0269431	0.895454	5.14566e-07
ENSBTAG00000013314	green	-0.588348	0.0102175	0.895327	5.19358e-07
ENSBTAG00000038620	green	-0.269842	0.278852	0.895206	5.23972e-07
ENSBTAG00000010568	green	-0.79019	9.54125e-05	0.895201	5.24175e-07
ENSBTAG00000006702	green	-0.692224	0.00145551	0.895191	5.24536e-07
ENSBTAG00000051697	green	-0.4854	0.0411525	0.895166	5.25527e-07
ENSBTAG00000015866	green	-0.53306	0.0227328	0.895064	5.29445e-07
ENSBTAG00000000754	green	-0.806333	5.31117e-05	0.894932	5.34549e-07
ENSBTAG00000013226	green	-0.426313	0.0777053	0.894878	5.36665e-07
ENSBTAG00000007566	green	-0.685153	0.00170221	0.894815	5.39116e-07
ENSBTAG00000010375	green	-0.270366	0.277883	0.894776	5.40683e-07
ENSBTAG00000018715	green	-0.498069	0.035417	0.894743	5.41954e-07
ENSBTAG00000006824	green	-0.713157	0.000892137	0.894651	5.45589e-07
ENSBTAG00000016484	green	-0.713296	0.000889117	0.894601	5.47596e-07
ENSBTAG00000005898	green	-0.457024	0.0565521	0.894596	5.47799e-07
ENSBTAG00000014151	green	-0.705053	0.00108349	0.894501	5.51593e-07
ENSBTAG00000012146	green	-0.502561	0.0335382	0.894469	5.52856e-07
ENSBTAG00000013455	green	-0.431207	0.073996	0.894439	5.54082e-07
ENSBTAG00000008288	green	-0.484739	0.0414701	0.894401	5.55595e-07
ENSBTAG00000000322	green	-0.543598	0.0197144	0.894313	5.59146e-07
ENSBTAG00000020546	green	-0.291889	0.239879	0.894313	5.59148e-07
ENSBTAG00000000830	green	-0.753755	0.000303168	0.894303	5.59541e-07
ENSBTAG00000014048	green	-0.625614	0.00548777	0.894276	5.60647e-07
ENSBTAG00000008470	green	-0.600757	0.0083754	0.894261	5.61249e-07
ENSBTAG00000010613	green	-0.287018	0.248174	0.894257	5.6144e-07
ENSBTAG00000010220	green	-0.290393	0.242408	0.894229	5.62586e-07
ENSBTAG00000018828	green	-0.504017	0.0329462	0.894083	5.68521e-07
ENSBTAG00000014406	green	-0.423859	0.0796165	0.893945	5.74228e-07
ENSBTAG00000019748	green	-0.571109	0.0133013	0.893918	5.75345e-07
ENSBTAG00000002058	green	-0.699879	0.00122262	0.893855	5.77994e-07
ENSBTAG00000042837	green	-0.400673	0.0994026	0.893854	5.78015e-07
ENSBTAG00000020041	green	-0.372944	0.127438	0.893737	5.8289e-07
ENSBTAG00000010393	green	-0.740813	0.000436694	0.89352	5.92084e-07
ENSBTAG00000008033	green	-0.203219	0.418641	0.893441	5.95441e-07
ENSBTAG00000019869	green	-0.577565	0.0120698	0.893396	5.97386e-07
ENSBTAG00000046774	green	-0.295516	0.233818	0.893316	6.00817e-07
ENSBTAG00000023375	green	-0.657756	0.0030078	0.893264	6.03056e-07
ENSBTAG00000006611	green	-0.220058	0.380254	0.89326	6.03234e-07
ENSBTAG00000001044	green	-0.369866	0.130859	0.893248	6.03759e-07
ENSBTAG00000009552	green	-0.428736	0.0758524	0.893217	6.05121e-07
ENSBTAG00000014015	green	-0.430622	0.0744321	0.893202	6.05752e-07
ENSBTAG00000052945	green	-0.601177	0.00831815	0.89312	6.0933e-07
ENSBTAG00000021367	green	-0.764759	0.000218437	0.893086	6.10819e-07
ENSBTAG00000025477	green	-0.532651	0.0228569	0.89306	6.11943e-07
ENSBTAG00000008001	green	-0.785686	0.000111361	0.893031	6.1321e-07
ENSBTAG00000006167	green	-0.671501	0.00227664	0.89301	6.14129e-07
ENSBTAG00000008373	green	-0.418137	0.084205	0.892992	6.14945e-07
ENSBTAG00000015083	green	-0.354137	0.14935	0.892974	6.15718e-07
ENSBTAG00000020422	green	-0.164121	0.515205	0.892945	6.17013e-07
ENSBTAG00000015172	green	-0.584535	0.0108445	0.89293	6.17675e-07
ENSBTAG00000031001	green	-0.565734	0.0144012	0.892928	6.17742e-07
ENSBTAG00000016882	green	-0.392214	0.107433	0.89291	6.1855e-07
ENSBTAG00000002328	green	-0.32315	0.190869	0.892828	6.22163e-07
ENSBTAG00000022689	green	-0.493234	0.0375281	0.892715	6.27191e-07
ENSBTAG00000034005	green	-0.562364	0.0151266	0.89266	6.29676e-07
ENSBTAG00000020327	green	-0.259581	0.298241	0.892644	6.30407e-07
ENSBTAG00000005478	green	-0.460264	0.0546029	0.892643	6.30456e-07
ENSBTAG00000000632	green	-0.406639	0.0940048	0.892566	6.33913e-07
ENSBTAG00000008490	green	-0.397336	0.102517	0.892483	6.37675e-07
ENSBTAG00000002086	green	-0.273315	0.272469	0.892373	6.42665e-07
ENSBTAG00000016694	green	-0.22025	0.379829	0.892344	6.44006e-07
ENSBTAG00000013836	green	-0.760247	0.000250376	0.892342	6.44071e-07
ENSBTAG00000004368	green	-0.388717	0.110885	0.892309	6.45615e-07
ENSBTAG00000003147	green	-0.296701	0.23186	0.892171	6.51939e-07
ENSBTAG00000007961	green	-0.623593	0.00568705	0.892161	6.52427e-07
ENSBTAG00000007684	green	-0.670693	0.00231512	0.892158	6.52576e-07
ENSBTAG00000003361	green	-0.369863	0.130862	0.892087	6.55831e-07
ENSBTAG00000014373	green	-0.690257	0.00152096	0.89199	6.60353e-07
ENSBTAG00000039695	green	-0.433986	0.0719479	0.891939	6.62771e-07
ENSBTAG00000050243	green	-0.279793	0.260808	0.891838	6.67519e-07
ENSBTAG00000007963	green	-0.273189	0.2727	0.891638	6.77007e-07
ENSBTAG00000002476	green	-0.110264	0.663158	0.891548	6.81322e-07
ENSBTAG00000019592	green	-0.358608	0.143921	0.891435	6.86783e-07
ENSBTAG00000000026	green	-0.343271	0.163128	0.891376	6.89609e-07
ENSBTAG00000021058	green	-0.120796	0.633038	0.891325	6.92115e-07
ENSBTAG00000005392	green	-0.745966	0.000378593	0.891308	6.92927e-07
ENSBTAG00000010859	green	-0.659524	0.00290414	0.891271	6.9474e-07
ENSBTAG00000002116	green	-0.308114	0.213534	0.891172	6.99578e-07
ENSBTAG00000025313	green	-0.35794	0.144723	0.891072	7.04522e-07
ENSBTAG00000024561	green	-0.797418	7.38682e-05	0.891022	7.07011e-07
ENSBTAG00000002190	green	-0.417665	0.0845918	0.891	7.08077e-07
ENSBTAG00000010988	green	-0.194324	0.439719	0.890933	7.11423e-07
ENSBTAG00000017770	green	-0.207254	0.409262	0.890929	7.11647e-07
ENSBTAG00000014368	green	-0.516431	0.0282192	0.890875	7.14332e-07
ENSBTAG00000004554	green	-0.627377	0.0053186	0.890872	7.14477e-07
ENSBTAG00000001168	green	-0.111246	0.660328	0.890849	7.15619e-07
ENSBTAG00000000223	green	-0.391684	0.107951	0.890804	7.17867e-07
ENSBTAG00000001178	green	-0.639371	0.00427685	0.890803	7.17937e-07
ENSBTAG00000017748	green	-0.630085	0.00506707	0.890764	7.19909e-07
ENSBTAG00000004907	green	-0.461937	0.0536167	0.890714	7.2243e-07
ENSBTAG00000019556	green	-0.243094	0.331049	0.890709	7.22676e-07
ENSBTAG00000038051	green	-0.670787	0.0023106	0.890566	7.29909e-07
ENSBTAG00000018024	green	-0.577023	0.0121697	0.890548	7.30852e-07
ENSBTAG00000013120	green	-0.243962	0.329271	0.890504	7.33099e-07
ENSBTAG00000008032	green	-0.667912	0.00245166	0.890495	7.33577e-07
ENSBTAG00000054434	green	-0.466074	0.0512354	0.890459	7.35423e-07
ENSBTAG00000014459	green	-0.532455	0.0229167	0.89045	7.35859e-07
ENSBTAG00000002742	green	-0.793661	8.44832e-05	0.890296	7.43824e-07
ENSBTAG00000046553	green	-0.647819	0.00364824	0.890254	7.45987e-07
ENSBTAG00000014786	green	-0.453324	0.0588409	0.890226	7.47456e-07
ENSBTAG00000016929	green	-0.735592	0.000503008	0.890093	7.54387e-07
ENSBTAG00000001926	green	-0.23617	0.345429	0.89001	7.58732e-07
ENSBTAG00000023172	green	-0.362296	0.139546	0.890002	7.59175e-07
ENSBTAG00000007875	green	-0.159948	0.526089	0.889974	7.60643e-07
ENSBTAG00000021192	green	-0.554562	0.016918	0.88982	7.6883e-07
ENSBTAG00000004227	green	-0.301936	0.223332	0.889785	7.70676e-07
ENSBTAG00000017195	green	-0.503632	0.0331021	0.889699	7.75321e-07
ENSBTAG00000019646	green	-0.239786	0.337875	0.889612	7.79989e-07
ENSBTAG00000027612	green	-0.700428	0.00120718	0.889605	7.80347e-07
ENSBTAG00000005835	green	-0.661814	0.00277433	0.889532	7.84305e-07
ENSBTAG00000015449	green	-0.585416	0.0106969	0.889491	7.86528e-07
ENSBTAG00000007974	green	-0.213893	0.394076	0.889483	7.86963e-07
ENSBTAG00000001061	green	-0.510201	0.0305207	0.889445	7.89051e-07
ENSBTAG00000030523	green	-0.718484	0.000782406	0.889431	7.89832e-07
ENSBTAG00000006756	green	-0.291608	0.240352	0.889394	7.91835e-07
ENSBTAG00000012200	green	-0.426842	0.0772976	0.889392	7.9192e-07
ENSBTAG00000007494	green	-0.483066	0.0422826	0.889319	7.95955e-07
ENSBTAG00000046481	green	-0.183133	0.466996	0.889258	7.99289e-07
ENSBTAG00000005474	green	-0.349661	0.154924	0.889214	8.01708e-07
ENSBTAG00000017095	green	-0.606026	0.00767907	0.889172	8.0403e-07
ENSBTAG00000046185	green	-0.412209	0.0891592	0.889068	8.09812e-07
ENSBTAG00000032527	green	-0.435028	0.0711911	0.889058	8.10386e-07
ENSBTAG00000016470	green	-0.609242	0.00727757	0.888982	8.14624e-07
ENSBTAG00000021208	green	-0.665369	0.00258222	0.888921	8.18086e-07
ENSBTAG00000001132	green	-0.685602	0.00168557	0.888891	8.19781e-07
ENSBTAG00000010309	green	-0.352636	0.151204	0.888878	8.20486e-07
ENSBTAG00000039601	green	-0.682611	0.00179894	0.888844	8.22432e-07
ENSBTAG00000015043	green	-0.343438	0.162909	0.888804	8.24699e-07
ENSBTAG00000003178	green	-0.400725	0.0993543	0.888802	8.2481e-07
ENSBTAG00000016264	green	-0.582027	0.0112733	0.888658	8.32985e-07
ENSBTAG00000016307	green	-0.35919	0.143224	0.888608	8.35831e-07
ENSBTAG00000048519	green	-0.156555	0.535017	0.888586	8.37088e-07
ENSBTAG00000004017	green	-0.491518	0.0383002	0.888525	8.40625e-07
ENSBTAG00000009516	green	-0.129462	0.608658	0.888482	8.43091e-07
ENSBTAG00000038050	green	-0.488945	0.0394809	0.888423	8.46477e-07
ENSBTAG00000005289	green	-0.204958	0.414586	0.888367	8.49736e-07
ENSBTAG00000007256	green	-0.352531	0.151334	0.888056	8.68022e-07
ENSBTAG00000048057	green	-0.311561	0.20819	0.888026	8.69753e-07
ENSBTAG00000007813	green	-0.458788	0.0554843	0.887888	8.77963e-07
ENSBTAG00000017868	green	-0.496872	0.035931	0.887875	8.78746e-07
ENSBTAG00000047339	green	-0.801928	6.26432e-05	0.887862	8.7955e-07
ENSBTAG00000010318	green	-0.559038	0.0158709	0.887834	8.81225e-07
ENSBTAG00000030435	green	-0.447036	0.0628889	0.887817	8.82224e-07
ENSBTAG00000006663	green	-0.284721	0.252149	0.887713	8.88478e-07
ENSBTAG00000014415	green	-0.666603	0.00251818	0.887664	8.9146e-07
ENSBTAG00000017569	green	-0.232533	0.353125	0.887616	8.9438e-07
ENSBTAG00000038240	green	-0.498234	0.0353464	0.887593	8.95759e-07
ENSBTAG00000004509	green	-0.68383	0.001752	0.887549	8.98433e-07
ENSBTAG00000006044	green	-0.809741	4.66136e-05	0.887517	9.004e-07
ENSBTAG00000030670	green	-0.603597	0.00799403	0.887467	9.03466e-07
ENSBTAG00000001252	green	-0.211286	0.400002	0.887447	9.04677e-07
ENSBTAG00000019312	green	-0.558787	0.0159283	0.88731	9.13127e-07
ENSBTAG00000002573	green	-0.310805	0.209355	0.887266	9.15869e-07
ENSBTAG00000007595	green	-0.454054	0.0583837	0.88692	9.37512e-07
ENSBTAG00000012228	green	-0.343867	0.16235	0.886913	9.3798e-07
ENSBTAG00000021922	green	-0.783312	0.000120643	0.886875	9.40395e-07
ENSBTAG00000016663	green	-0.227857	0.363161	0.886843	9.42438e-07
ENSBTAG00000001189	green	-0.373406	0.126929	0.886838	9.42741e-07
ENSBTAG00000019001	green	-0.471898	0.048019	0.886761	9.47675e-07
ENSBTAG00000014697	green	-0.10902	0.666749	0.886752	9.4822e-07
ENSBTAG00000004631	green	-0.259967	0.297497	0.886741	9.48926e-07
ENSBTAG00000012937	green	-0.454253	0.05826	0.886613	9.57143e-07
ENSBTAG00000037938	green	-0.373541	0.126781	0.886604	9.57693e-07
ENSBTAG00000002256	green	-0.406124	0.0944624	0.886571	9.59831e-07
ENSBTAG00000010533	green	-0.358799	0.143692	0.886571	9.59835e-07
ENSBTAG00000002716	green	-0.253605	0.309897	0.886548	9.61352e-07
ENSBTAG00000006909	green	-0.761523	0.000240969	0.886346	9.74438e-07
ENSBTAG00000016797	green	-0.416743	0.0853514	0.886231	9.82043e-07
ENSBTAG00000014772	green	-0.762574	0.000233447	0.886191	9.84652e-07
ENSBTAG00000004492	green	-0.48515	0.0412725	0.886081	9.91954e-07
ENSBTAG00000012537	green	-0.640706	0.00417203	0.885984	9.98416e-07
ENSBTAG00000015968	green	-0.543257	0.0198068	0.885928	1.00215e-06
ENSBTAG00000006919	green	-0.231885	0.354505	0.885918	1.00283e-06
ENSBTAG00000021951	green	-0.290771	0.241767	0.885909	1.00342e-06
ENSBTAG00000009822	green	-0.331373	0.179178	0.885838	1.00821e-06
ENSBTAG00000011285	green	-0.359891	0.142388	0.885813	1.00986e-06
ENSBTAG00000015339	green	-0.338677	0.169205	0.885808	1.01018e-06
ENSBTAG00000013946	green	-0.13467	0.594189	0.885789	1.0115e-06
ENSBTAG00000007522	green	-0.724384	0.000674251	0.885718	1.0163e-06
ENSBTAG00000008167	green	-0.395486	0.104274	0.885618	1.0231e-06
ENSBTAG00000010275	green	-0.202812	0.419594	0.885607	1.02384e-06
ENSBTAG00000018452	green	-0.490231	0.0388874	0.885504	1.03092e-06
ENSBTAG00000002566	green	-0.249368	0.318325	0.885411	1.03728e-06
ENSBTAG00000020308	green	-0.149245	0.55448	0.885236	1.04947e-06
ENSBTAG00000034225	green	-0.342857	0.163669	0.88523	1.04988e-06
ENSBTAG00000004899	green	-0.353386	0.150275	0.885134	1.05656e-06
ENSBTAG00000013671	green	-0.388477	0.111125	0.885103	1.05879e-06
ENSBTAG00000011596	green	-0.302275	0.222787	0.885082	1.0602e-06
ENSBTAG00000005345	green	-0.728007	0.000614258	0.885037	1.06344e-06
ENSBTAG00000015171	green	-0.337546	0.170723	0.885034	1.06363e-06
ENSBTAG00000003458	green	-0.766228	0.000208812	0.885032	1.06378e-06
ENSBTAG00000009246	green	-0.458659	0.055562	0.885029	1.06394e-06
ENSBTAG00000053201	green	-0.59096	0.00980506	0.885009	1.06537e-06
ENSBTAG00000020455	green	-0.443981	0.0649294	0.884943	1.07009e-06
ENSBTAG00000011339	green	-0.205355	0.413662	0.884892	1.0737e-06
ENSBTAG00000014138	green	-0.764937	0.000217249	0.884884	1.07421e-06
ENSBTAG00000003983	green	-0.31066	0.209578	0.884825	1.07842e-06
ENSBTAG00000026199	green	-0.533903	0.0224788	0.884788	1.08112e-06
ENSBTAG00000033679	green	-0.511276	0.0301136	0.884785	1.08132e-06
ENSBTAG00000011988	green	-0.122302	0.628773	0.884767	1.0826e-06
ENSBTAG00000008989	green	-0.62102	0.0059493	0.884756	1.08335e-06
ENSBTAG00000001671	green	-0.134021	0.595984	0.88475	1.08382e-06
ENSBTAG00000050909	green	-0.527125	0.0245854	0.884731	1.08521e-06
ENSBTAG00000005663	green	-0.413932	0.0876978	0.88473	1.08528e-06
ENSBTAG00000020014	green	-0.333797	0.175825	0.884728	1.08537e-06
ENSBTAG00000006837	green	-0.278363	0.263355	0.884694	1.08782e-06
ENSBTAG00000003718	green	-0.429151	0.0755383	0.884631	1.09239e-06
ENSBTAG00000011121	green	-0.719039	0.000771642	0.884556	1.09779e-06
ENSBTAG00000005595	green	-0.549947	0.0180539	0.884556	1.09783e-06
ENSBTAG00000007187	green	-0.542176	0.020102	0.884528	1.09987e-06
ENSBTAG00000013329	green	-0.365352	0.135993	0.884481	1.10325e-06
ENSBTAG00000016740	green	-0.126966	0.615639	0.884475	1.10365e-06
ENSBTAG00000035370	green	-0.291876	0.239901	0.884296	1.11675e-06
ENSBTAG00000005832	green	-0.315164	0.202699	0.884258	1.11959e-06
ENSBTAG00000016758	green	-0.686645	0.00164745	0.884215	1.12278e-06
ENSBTAG00000003788	green	-0.598941	0.0086268	0.884192	1.12443e-06
ENSBTAG00000014612	green	-0.366881	0.134238	0.884157	1.12707e-06
ENSBTAG00000010291	green	-0.224946	0.369489	0.88398	1.14021e-06
ENSBTAG00000010765	green	-0.297018	0.231338	0.883904	1.14593e-06
ENSBTAG00000030744	green	-0.730925	0.000569243	0.88389	1.147e-06
ENSBTAG00000051457	green	-0.56188	0.0152332	0.883888	1.14718e-06
ENSBTAG00000012448	green	-0.671509	0.00227627	0.883869	1.14861e-06
ENSBTAG00000010906	green	-0.502062	0.0337429	0.883849	1.15007e-06
ENSBTAG00000021767	green	-0.250197	0.316664	0.883815	1.15265e-06
ENSBTAG00000011893	green	-0.520962	0.0266321	0.883785	1.1549e-06
ENSBTAG00000002676	green	-0.436953	0.069809	0.88367	1.16369e-06
ENSBTAG00000006027	green	-0.36915	0.131664	0.883662	1.16428e-06
ENSBTAG00000032872	green	-0.688468	0.00158257	0.883614	1.16792e-06
ENSBTAG00000021504	green	-0.353129	0.150593	0.883506	1.17622e-06
ENSBTAG00000018658	green	-0.212615	0.396974	0.883443	1.18104e-06
ENSBTAG00000012564	green	-0.172461	0.493774	0.88331	1.19141e-06
ENSBTAG00000011435	green	-0.264057	0.289686	0.883298	1.19232e-06
ENSBTAG00000004709	green	-0.608029	0.00742689	0.883261	1.19524e-06
ENSBTAG00000044003	green	-0.226986	0.365048	0.883168	1.20249e-06
ENSBTAG00000054934	green	-0.414818	0.0869538	0.883101	1.20774e-06
ENSBTAG00000016471	green	-0.543025	0.0198698	0.883101	1.20776e-06
ENSBTAG00000040006	green	-0.384829	0.114814	0.883095	1.20821e-06
ENSBTAG00000014076	green	-0.782404	0.000124362	0.883082	1.20927e-06
ENSBTAG00000020826	green	-0.433775	0.0721023	0.88302	1.21412e-06
ENSBTAG00000014389	green	-0.483286	0.0421749	0.882985	1.21693e-06
ENSBTAG00000038845	green	-0.516768	0.0280989	0.882948	1.21983e-06
ENSBTAG00000005976	green	-0.454335	0.0582085	0.882905	1.22327e-06
ENSBTAG00000000105	green	-0.26926	0.279931	0.882807	1.23108e-06
ENSBTAG00000016050	green	-0.648147	0.00362551	0.882766	1.23434e-06
ENSBTAG00000011172	green	-0.682349	0.00180914	0.882744	1.23612e-06
ENSBTAG00000014181	green	-0.244918	0.327318	0.882698	1.23984e-06
ENSBTAG00000000565	green	-0.401912	0.0982637	0.882651	1.24365e-06
ENSBTAG00000011350	green	-0.512246	0.0297498	0.882649	1.2438e-06
ENSBTAG00000040222	green	-0.393444	0.106238	0.882645	1.24406e-06
ENSBTAG00000045957	green	-0.770943	0.000180298	0.882615	1.2465e-06
ENSBTAG00000017313	green	-0.720168	0.000750145	0.882571	1.25004e-06
ENSBTAG00000017932	green	-0.279657	0.261049	0.882468	1.25847e-06
ENSBTAG00000003242	green	-0.481684	0.0429626	0.88246	1.2591e-06
ENSBTAG00000003112	green	-0.182796	0.46783	0.882427	1.2618e-06
ENSBTAG00000016397	green	-0.548669	0.0183791	0.88237	1.26646e-06
ENSBTAG00000010485	green	-0.139881	0.579858	0.882338	1.26908e-06
ENSBTAG00000015316	green	-0.651336	0.00340994	0.882298	1.27237e-06
ENSBTAG00000018426	green	-0.413837	0.0877783	0.882212	1.27945e-06
ENSBTAG00000005310	green	-0.359788	0.142511	0.882164	1.28346e-06
ENSBTAG00000007784	green	-0.249168	0.318726	0.882145	1.28502e-06
ENSBTAG00000045767	green	-0.733081	0.000537803	0.882001	1.29704e-06
ENSBTAG00000002293	green	-0.51516	0.0286775	0.881974	1.29929e-06
ENSBTAG00000007366	green	-0.230869	0.356677	0.881931	1.30288e-06
ENSBTAG00000009026	green	-0.746464	0.000373344	0.881891	1.3063e-06
ENSBTAG00000005166	green	-0.182607	0.468299	0.881854	1.30938e-06
ENSBTAG00000008964	green	-0.758963	0.000260153	0.881841	1.31052e-06
ENSBTAG00000018851	green	-0.41733	0.0848675	0.881795	1.31439e-06
ENSBTAG00000044097	green	-0.572361	0.013055	0.881763	1.31709e-06
ENSBTAG00000003469	green	-0.349448	0.155193	0.881702	1.32228e-06
ENSBTAG00000001298	green	-0.612397	0.0069003	0.881651	1.32659e-06
ENSBTAG00000055067	green	-0.265124	0.287669	0.881618	1.32945e-06
ENSBTAG00000014698	green	-0.283681	0.253961	0.881565	1.334e-06
ENSBTAG00000010048	green	-0.509729	0.0307007	0.88144	1.34476e-06
ENSBTAG00000019972	green	-0.231802	0.354683	0.881429	1.34571e-06
ENSBTAG00000016829	green	-0.620371	0.00601694	0.881324	1.35479e-06
ENSBTAG00000014476	green	-0.212588	0.397036	0.88123	1.36299e-06
ENSBTAG00000017958	green	-0.649542	0.00352987	0.881227	1.36324e-06
ENSBTAG00000019208	green	-0.565235	0.0145067	0.880731	1.40719e-06
ENSBTAG00000021688	green	-0.496475	0.0361027	0.880718	1.40831e-06
ENSBTAG00000005190	green	-0.635691	0.00457703	0.880712	1.40889e-06
ENSBTAG00000016000	green	-0.340197	0.167177	0.880693	1.4106e-06
ENSBTAG00000011498	green	-0.318624	0.197516	0.88066	1.41353e-06
ENSBTAG00000008755	green	-0.3622	0.139659	0.880642	1.4152e-06
ENSBTAG00000011584	green	-0.723129	0.000696146	0.88051	1.42709e-06
ENSBTAG00000047213	green	-0.777648	0.00014546	0.880499	1.42812e-06
ENSBTAG00000011373	green	-0.575772	0.0124023	0.880456	1.43204e-06
ENSBTAG00000046529	green	-0.680686	0.00187515	0.880442	1.43332e-06
ENSBTAG00000002098	green	-0.471323	0.0483298	0.880325	1.44406e-06
ENSBTAG00000014478	green	-0.167163	0.507339	0.880303	1.44603e-06
ENSBTAG00000044105	green	-0.499762	0.0346994	0.880191	1.4564e-06
ENSBTAG00000001721	green	-0.749479	0.00034283	0.880086	1.46612e-06
ENSBTAG00000001906	green	-0.703482	0.00112427	0.879952	1.47862e-06
ENSBTAG00000033523	green	-0.267274	0.283631	0.87994	1.47975e-06
ENSBTAG00000020472	green	-0.218062	0.384699	0.879755	1.49718e-06
ENSBTAG00000019353	green	-0.26508	0.287752	0.879736	1.49896e-06
ENSBTAG00000004072	green	-0.235329	0.3472	0.879675	1.50479e-06
ENSBTAG00000004440	green	-0.382543	0.11717	0.879621	1.5099e-06
ENSBTAG00000023675	green	-0.521519	0.0264418	0.879558	1.51594e-06
ENSBTAG00000009471	green	-0.530098	0.0236434	0.879527	1.51887e-06
ENSBTAG00000007779	green	-0.331417	0.179117	0.879519	1.51965e-06
ENSBTAG00000054964	green	-0.533979	0.0224561	0.87942	1.52915e-06
ENSBTAG00000048798	green	-0.426088	0.0778789	0.879397	1.53142e-06
ENSBTAG00000023795	green	-0.149253	0.554459	0.879387	1.53241e-06
ENSBTAG00000007110	green	-0.295569	0.233731	0.879387	1.53243e-06
ENSBTAG00000019711	green	-0.760167	0.000250976	0.879352	1.53573e-06
ENSBTAG00000006186	green	-0.327156	0.185113	0.87934	1.53689e-06
ENSBTAG00000002175	green	-0.299386	0.22746	0.879337	1.53725e-06
ENSBTAG00000020961	green	-0.474277	0.0467504	0.879312	1.53967e-06
ENSBTAG00000021135	green	-0.72024	0.000748797	0.879261	1.54464e-06
ENSBTAG00000011614	green	-0.694557	0.00138093	0.879244	1.54623e-06
ENSBTAG00000001902	green	-0.286906	0.248367	0.879237	1.54689e-06
ENSBTAG00000003589	green	-0.56842	0.0138428	0.879173	1.5532e-06
ENSBTAG00000021162	green	-0.703836	0.00111495	0.879125	1.55787e-06
ENSBTAG00000031165	green	-0.244148	0.32889	0.879089	1.56143e-06
ENSBTAG00000004489	green	-0.230371	0.357745	0.879084	1.56191e-06
ENSBTAG00000003290	green	-0.707551	0.00102118	0.879035	1.56671e-06
ENSBTAG00000004875	green	-0.327896	0.184062	0.878916	1.57847e-06
ENSBTAG00000003035	green	-0.421769	0.0812703	0.878774	1.59259e-06
ENSBTAG00000011456	green	-0.510528	0.0303963	0.878772	1.59277e-06
ENSBTAG00000001509	green	-0.658196	0.00298173	0.878649	1.60514e-06
ENSBTAG00000038316	green	-0.190967	0.447814	0.878631	1.60696e-06
ENSBTAG00000019219	green	-0.406228	0.0943694	0.87853	1.61716e-06
ENSBTAG00000013515	green	-0.322497	0.191819	0.878502	1.61999e-06
ENSBTAG00000017368	green	-0.397301	0.10255	0.878487	1.62149e-06
ENSBTAG00000018165	green	-0.480827	0.0433884	0.878422	1.62811e-06
ENSBTAG00000014137	green	-0.468314	0.0499795	0.87836	1.63446e-06
ENSBTAG00000006222	green	-0.417512	0.0847175	0.878247	1.64604e-06
ENSBTAG00000008555	green	-0.427505	0.0767893	0.878238	1.64697e-06
ENSBTAG00000013288	green	-0.491796	0.0381745	0.878236	1.64711e-06
ENSBTAG00000014126	green	-0.368306	0.132618	0.878236	1.64715e-06
ENSBTAG00000016804	green	-0.709274	0.000979953	0.878232	1.64752e-06
ENSBTAG00000003143	green	-0.463379	0.0527776	0.878156	1.65542e-06
ENSBTAG00000018049	green	-0.663911	0.00265964	0.878148	1.65618e-06
ENSBTAG00000018557	green	-0.268134	0.282024	0.878129	1.65815e-06
ENSBTAG00000026861	green	-0.746688	0.000371003	0.878112	1.65992e-06
ENSBTAG00000016243	green	-0.248529	0.32001	0.878052	1.66617e-06
ENSBTAG00000009453	green	-0.19445	0.439417	0.878011	1.67043e-06
ENSBTAG00000006371	green	-0.401488	0.0986521	0.877997	1.67186e-06
ENSBTAG00000016236	green	-0.412722	0.0887228	0.877889	1.68313e-06
ENSBTAG00000013118	green	-0.486024	0.0408544	0.877873	1.68488e-06
ENSBTAG00000017205	green	-0.407675	0.0930891	0.877858	1.68641e-06
ENSBTAG00000054879	green	-0.659734	0.00289203	0.877809	1.69153e-06
ENSBTAG00000018026	green	-0.331446	0.179076	0.877757	1.69698e-06
ENSBTAG00000017380	green	-0.286894	0.248387	0.877669	1.70629e-06
ENSBTAG00000007364	green	-0.595199	0.00916423	0.877566	1.71724e-06
ENSBTAG00000019106	green	-0.420646	0.08217	0.877537	1.72032e-06
ENSBTAG00000018548	green	-0.511896	0.0298807	0.877496	1.72471e-06
ENSBTAG00000027916	green	-0.469387	0.0493863	0.877495	1.72481e-06
ENSBTAG00000012365	green	-0.760414	0.000249127	0.877291	1.74683e-06
ENSBTAG00000015535	green	-0.477409	0.0451188	0.877248	1.75147e-06
ENSBTAG00000020367	green	-0.523887	0.025645	0.877243	1.75202e-06
ENSBTAG00000046503	green	-0.410402	0.0907108	0.877205	1.75617e-06
ENSBTAG00000033648	green	-0.244061	0.329069	0.877011	1.77732e-06
ENSBTAG00000013460	green	-0.227177	0.364634	0.876978	1.78096e-06
ENSBTAG00000016827	green	-0.553212	0.0172442	0.876942	1.78494e-06
ENSBTAG00000018213	green	-0.437697	0.0692798	0.876922	1.78711e-06
ENSBTAG00000007334	green	-0.718612	0.000779915	0.876883	1.7914e-06
ENSBTAG00000012357	green	-0.274081	0.271074	0.876882	1.79158e-06
ENSBTAG00000018903	green	-0.343042	0.163426	0.876861	1.79383e-06
ENSBTAG00000003044	green	-0.198315	0.430195	0.876839	1.79626e-06
ENSBTAG00000003148	green	-0.163431	0.516998	0.876671	1.81501e-06
ENSBTAG00000050273	green	-0.597515	0.00882848	0.876622	1.82047e-06
ENSBTAG00000016268	green	-0.411691	0.0896026	0.876617	1.82099e-06
ENSBTAG00000007880	green	-0.580061	0.011619	0.876523	1.83154e-06
ENSBTAG00000012740	green	-0.601224	0.00831174	0.876483	1.8361e-06
ENSBTAG00000019674	green	-0.60557	0.00773745	0.876461	1.83864e-06
ENSBTAG00000031696	green	-0.553673	0.0171322	0.876455	1.83927e-06
ENSBTAG00000013772	green	-0.215585	0.390254	0.876312	1.85554e-06
ENSBTAG00000013251	green	-0.56698	0.01414	0.876287	1.8584e-06
ENSBTAG00000051452	green	-0.327796	0.184204	0.87626	1.86138e-06
ENSBTAG00000010381	green	-0.348143	0.156847	0.876203	1.86799e-06
ENSBTAG00000001446	green	-0.562555	0.0150848	0.876137	1.87558e-06
ENSBTAG00000053372	green	-0.351514	0.1526	0.876081	1.88202e-06
ENSBTAG00000010577	green	-0.721783	0.000720281	0.876031	1.88771e-06
ENSBTAG00000007217	green	-0.180727	0.472968	0.87603	1.88792e-06
ENSBTAG00000003438	green	-0.655632	0.00313626	0.876016	1.88954e-06
ENSBTAG00000021661	green	-0.322391	0.191974	0.875936	1.89883e-06
ENSBTAG00000015319	green	-0.304407	0.219379	0.875891	1.90401e-06
ENSBTAG00000002126	green	-0.504077	0.032922	0.875849	1.90892e-06
ENSBTAG00000021963	green	-0.172227	0.49437	0.875845	1.90937e-06
ENSBTAG00000054404	green	-0.618833	0.00617974	0.875715	1.92465e-06
ENSBTAG00000018898	green	-0.115331	0.648601	0.875423	1.95918e-06
ENSBTAG00000015734	green	-0.558483	0.0159978	0.875229	1.98248e-06
ENSBTAG00000005393	green	-0.277289	0.265277	0.875184	1.98786e-06
ENSBTAG00000012423	green	-0.161139	0.522972	0.875183	1.98798e-06
ENSBTAG00000006049	green	-0.177015	0.482259	0.87518	1.98846e-06
ENSBTAG00000036260	green	-0.74573	0.000381108	0.875149	1.99212e-06
ENSBTAG00000002578	green	-0.163292	0.517358	0.875125	1.99505e-06
ENSBTAG00000008978	green	-0.442024	0.0662618	0.875098	1.99834e-06
ENSBTAG00000024723	green	-0.467206	0.0505976	0.875082	2.00034e-06
ENSBTAG00000030169	green	-0.562139	0.015176	0.875074	2.00124e-06
ENSBTAG00000017139	green	-0.771521	0.000177044	0.875038	2.00563e-06
ENSBTAG00000017709	green	-0.546722	0.018883	0.875023	2.00748e-06
ENSBTAG00000003415	green	-0.443752	0.0650839	0.875017	2.00821e-06
ENSBTAG00000021635	green	-0.385334	0.114298	0.874967	2.0143e-06
ENSBTAG00000000959	green	-0.738171	0.000469268	0.874806	2.0341e-06
ENSBTAG00000021620	green	-0.283437	0.254387	0.87469	2.04836e-06
ENSBTAG00000040253	green	-0.665652	0.00256744	0.874657	2.05254e-06
ENSBTAG00000051318	green	-0.429979	0.074914	0.87458	2.06213e-06
ENSBTAG00000033486	green	-0.666274	0.00253512	0.874537	2.06751e-06
ENSBTAG00000006242	green	-0.205787	0.412658	0.874472	2.07566e-06
ENSBTAG00000008590	green	-0.518601	0.0274503	0.874441	2.07949e-06
ENSBTAG00000020214	green	-0.732066	0.000552418	0.874263	2.10193e-06
ENSBTAG00000002287	green	-0.420645	0.0821704	0.874224	2.10691e-06
ENSBTAG00000009362	green	-0.781412	0.000128533	0.874222	2.10719e-06
ENSBTAG00000000137	green	-0.321999	0.192545	0.874172	2.1136e-06
ENSBTAG00000006586	green	-0.279549	0.261241	0.874033	2.13137e-06
ENSBTAG00000021656	green	-0.326356	0.186253	0.874014	2.13381e-06
ENSBTAG00000054158	green	-0.150999	0.54978	0.873944	2.14274e-06
ENSBTAG00000022450	green	-0.584558	0.0108406	0.873898	2.14874e-06
ENSBTAG00000048041	green	-0.408956	0.0919664	0.873751	2.16773e-06
ENSBTAG00000021843	green	-0.179059	0.477131	0.873717	2.17222e-06
ENSBTAG00000018131	green	-0.205711	0.412834	0.873711	2.17305e-06
ENSBTAG00000000566	green	-0.420374	0.0823883	0.873604	2.18696e-06
ENSBTAG00000020441	green	-0.131512	0.602945	0.873591	2.18867e-06
ENSBTAG00000002059	green	-0.163675	0.516363	0.873565	2.19211e-06
ENSBTAG00000038117	green	-0.439712	0.0678617	0.873446	2.20786e-06
ENSBTAG00000014153	green	-0.285823	0.250237	0.873445	2.20802e-06
ENSBTAG00000019593	green	-0.366542	0.134625	0.87341	2.21264e-06
ENSBTAG00000035265	green	-0.237735	0.342147	0.873401	2.21375e-06
ENSBTAG00000019138	green	-0.643837	0.00393436	0.873374	2.21732e-06
ENSBTAG00000006784	green	-0.614207	0.00669109	0.873363	2.2189e-06
ENSBTAG00000008576	green	-0.713466	0.000885432	0.873349	2.22067e-06
ENSBTAG00000003087	green	-0.4564	0.0569332	0.873313	2.22554e-06
ENSBTAG00000006129	green	-0.351102	0.153115	0.873303	2.22689e-06
ENSBTAG00000003447	green	-0.39323	0.106445	0.873207	2.23972e-06
ENSBTAG00000012039	green	-0.677737	0.00199711	0.873206	2.23973e-06
ENSBTAG00000007920	green	-0.178339	0.478935	0.873179	2.24341e-06
ENSBTAG00000020266	green	-0.382299	0.117424	0.873169	2.24477e-06
ENSBTAG00000009667	green	-0.209798	0.403406	0.873125	2.25064e-06
ENSBTAG00000011651	green	-0.468349	0.0499603	0.87308	2.25677e-06
ENSBTAG00000002750	green	-0.111944	0.658317	0.873044	2.26153e-06
ENSBTAG00000015225	green	-0.400989	0.0991107	0.873007	2.26665e-06
ENSBTAG00000009903	green	-0.625533	0.00549568	0.873003	2.26716e-06
ENSBTAG00000013776	green	-0.433943	0.0719799	0.87295	2.27432e-06
ENSBTAG00000013885	green	-0.203789	0.41731	0.872902	2.28085e-06
ENSBTAG00000003759	green	-0.142997	0.571359	0.872883	2.28346e-06
ENSBTAG00000047219	green	-0.401744	0.0984177	0.872801	2.29468e-06
ENSBTAG00000008743	green	-0.420478	0.082305	0.872777	2.29784e-06
ENSBTAG00000045708	green	-0.536697	0.0216528	0.872704	2.30789e-06
ENSBTAG00000000010	green	-0.369408	0.131374	0.872626	2.31866e-06
ENSBTAG00000003073	green	-0.191549	0.446405	0.87256	2.32785e-06
ENSBTAG00000000939	green	-0.588713	0.010159	0.872437	2.34492e-06
ENSBTAG00000020583	green	-0.359809	0.142486	0.872426	2.34647e-06
ENSBTAG00000013143	green	-0.223515	0.372623	0.872414	2.34812e-06
ENSBTAG00000013631	green	-0.660606	0.00284223	0.872354	2.35645e-06
ENSBTAG00000022801	green	-0.150577	0.55091	0.872347	2.35748e-06
ENSBTAG00000020124	green	-0.485733	0.0409932	0.872298	2.36436e-06
ENSBTAG00000014814	green	-0.757882	0.000268634	0.872292	2.3652e-06
ENSBTAG00000023845	green	-0.223465	0.372733	0.872267	2.36863e-06
ENSBTAG00000001348	green	-0.341963	0.164842	0.872255	2.37034e-06
ENSBTAG00000007635	green	-0.382077	0.117655	0.872223	2.37491e-06
ENSBTAG00000018063	green	-0.252792	0.311504	0.872201	2.37799e-06
ENSBTAG00000018205	green	-0.199899	0.426444	0.872115	2.39016e-06
ENSBTAG00000018942	green	-0.45407	0.058374	0.872055	2.39865e-06
ENSBTAG00000004461	green	-0.164148	0.515136	0.872047	2.39972e-06
ENSBTAG00000020420	green	-0.808113	4.96274e-05	0.871914	2.41878e-06
ENSBTAG00000017240	green	-0.657418	0.00302792	0.871903	2.42025e-06
ENSBTAG00000001817	green	-0.228366	0.36206	0.871901	2.42056e-06
ENSBTAG00000001328	green	-0.669842	0.00235622	0.871814	2.43315e-06
ENSBTAG00000026384	green	-0.451508	0.0599893	0.871803	2.43466e-06
ENSBTAG00000018249	green	-0.653798	0.00325082	0.871787	2.43703e-06
ENSBTAG00000017278	green	-0.257479	0.302311	0.871775	2.43876e-06
ENSBTAG00000007079	green	-0.811893	4.28681e-05	0.871603	2.46359e-06
ENSBTAG00000018804	green	-0.580859	0.0114777	0.871539	2.47292e-06
ENSBTAG00000027809	green	-0.480599	0.043502	0.871406	2.49242e-06
ENSBTAG00000010221	green	-0.0945318	0.709067	0.871386	2.49528e-06
ENSBTAG00000002512	green	-0.194081	0.440301	0.871348	2.50095e-06
ENSBTAG00000010170	green	-0.554626	0.0169027	0.871333	2.50314e-06
ENSBTAG00000046990	green	-0.48055	0.0435266	0.871302	2.50768e-06
ENSBTAG00000000032	green	-0.474132	0.046827	0.87117	2.52723e-06
ENSBTAG00000019329	green	-0.636713	0.00449203	0.871034	2.54762e-06
ENSBTAG00000010649	green	-0.280503	0.259549	0.87103	2.54822e-06
ENSBTAG00000017419	green	-0.165577	0.511432	0.871018	2.55001e-06
ENSBTAG00000018579	green	-0.202427	0.420496	0.870866	2.57286e-06
ENSBTAG00000018589	green	-0.637037	0.00446534	0.870684	2.60033e-06
ENSBTAG00000053436	green	-0.432075	0.0733515	0.870683	2.60058e-06
ENSBTAG00000033413	green	-0.102756	0.684937	0.870565	2.61863e-06
ENSBTAG00000011826	green	-0.225547	0.368177	0.87044	2.63783e-06
ENSBTAG00000037457	green	-0.781615	0.00012767	0.870396	2.64461e-06
ENSBTAG00000004767	green	-0.743577	0.000404668	0.870386	2.64618e-06
ENSBTAG00000009305	green	-0.0954063	0.706488	0.870354	2.65102e-06
ENSBTAG00000019043	green	-0.375636	0.124497	0.870327	2.65524e-06
ENSBTAG00000019194	green	-0.64257	0.00402922	0.870224	2.67124e-06
ENSBTAG00000003727	green	-0.77465	0.00016026	0.8702	2.67509e-06
ENSBTAG00000019303	green	-0.190706	0.448446	0.870057	2.69746e-06
ENSBTAG00000002736	green	-0.507609	0.0315198	0.870039	2.70022e-06
ENSBTAG00000011482	green	-0.366088	0.135146	0.869987	2.70848e-06
ENSBTAG00000007442	green	-0.627275	0.00532829	0.86998	2.70962e-06
ENSBTAG00000006941	green	-0.233716	0.350612	0.869957	2.71323e-06
ENSBTAG00000001419	green	-0.741019	0.000434239	0.869933	2.71704e-06
ENSBTAG00000015069	green	-0.172497	0.493684	0.869823	2.73449e-06
ENSBTAG00000000392	green	-0.763261	0.000228639	0.869783	2.74073e-06
ENSBTAG00000011354	green	-0.434283	0.0717318	0.869677	2.75774e-06
ENSBTAG00000011973	green	-0.586778	0.0104721	0.869646	2.76273e-06
ENSBTAG00000044099	green	-0.509266	0.0308783	0.86963	2.76522e-06
ENSBTAG00000026936	green	-0.41599	0.0859759	0.869596	2.77069e-06
ENSBTAG00000006158	green	-0.489067	0.039424	0.869536	2.78041e-06
ENSBTAG00000011242	green	-0.626786	0.0053749	0.86948	2.78944e-06
ENSBTAG00000021921	green	-0.823439	2.68479e-05	0.869347	2.81107e-06
ENSBTAG00000017245	green	-0.782851	0.000122517	0.869189	2.83697e-06
ENSBTAG00000006492	green	-0.448419	0.0619811	0.869116	2.84894e-06
ENSBTAG00000000266	green	-0.298695	0.228588	0.869079	2.85494e-06
ENSBTAG00000016855	green	-0.173328	0.491573	0.869002	2.86777e-06
ENSBTAG00000024431	green	-0.662246	0.00275036	0.868931	2.87958e-06
ENSBTAG00000013858	green	-0.252242	0.312595	0.868887	2.88687e-06
ENSBTAG00000007689	green	-0.567488	0.0140346	0.86886	2.89139e-06
ENSBTAG00000002460	green	-0.280687	0.259222	0.868825	2.89725e-06
ENSBTAG00000001662	green	-0.713877	0.000876582	0.868816	2.89865e-06
ENSBTAG00000027722	green	-0.413268	0.088259	0.868745	2.91062e-06
ENSBTAG00000021761	green	-0.324111	0.189478	0.868691	2.91972e-06
ENSBTAG00000053161	green	-0.18693	0.457647	0.868616	2.93233e-06
ENSBTAG00000004635	green	-0.299676	0.226988	0.868589	2.93695e-06
ENSBTAG00000006570	green	-0.582451	0.0112	0.868543	2.94461e-06
ENSBTAG00000000222	green	-0.398094	0.101803	0.868342	2.97894e-06
ENSBTAG00000011767	green	-0.172828	0.492841	0.86829	2.98777e-06
ENSBTAG00000053156	green	-0.38039	0.119421	0.868274	2.9906e-06
ENSBTAG00000013291	green	-0.582998	0.0111056	0.868239	2.99657e-06
ENSBTAG00000015014	green	-0.43859	0.0686485	0.868152	3.01157e-06
ENSBTAG00000001364	green	-0.7246	0.000670533	0.868089	3.02244e-06
ENSBTAG00000020023	green	-0.559294	0.0158125	0.86806	3.0275e-06
ENSBTAG00000009469	green	-0.39344	0.106242	0.868037	3.03156e-06
ENSBTAG00000003990	green	-0.315124	0.202759	0.8679	3.05541e-06
ENSBTAG00000019220	green	-0.642415	0.00404088	0.867873	3.06015e-06
ENSBTAG00000002959	green	-0.384067	0.115596	0.867834	3.06697e-06
ENSBTAG00000012293	green	-0.25154	0.313988	0.867758	3.08029e-06
ENSBTAG00000019371	green	-0.727385	0.000624221	0.867682	3.0937e-06
ENSBTAG00000007323	green	-0.592797	0.00952299	0.86764	3.10116e-06
ENSBTAG00000014458	green	-0.51232	0.0297221	0.867635	3.10211e-06
ENSBTAG00000011551	green	-0.616796	0.00640085	0.867574	3.11292e-06
ENSBTAG00000011572	green	-0.328304	0.183484	0.867566	3.1143e-06
ENSBTAG00000001585	green	-0.617755	0.00629595	0.867566	3.11445e-06
ENSBTAG00000006022	green	-0.566313	0.0142793	0.867428	3.13895e-06
ENSBTAG00000000683	green	-0.116438	0.645438	0.867241	3.17263e-06
ENSBTAG00000007761	green	-0.766596	0.000206456	0.867217	3.17689e-06
ENSBTAG00000008355	green	-0.257671	0.301938	0.867208	3.17857e-06
ENSBTAG00000006490	green	-0.757738	0.000269778	0.867202	3.17969e-06
ENSBTAG00000043989	green	-0.693944	0.00140022	0.867187	3.18249e-06
ENSBTAG00000017125	green	-0.731453	0.00056141	0.867033	3.21051e-06
ENSBTAG00000011491	green	-0.0906489	0.720554	0.867024	3.21207e-06
ENSBTAG00000003968	green	-0.179544	0.47592	0.866981	3.2199e-06
ENSBTAG00000002323	green	-0.359439	0.142927	0.866958	3.22417e-06
ENSBTAG00000009286	green	-0.358821	0.143665	0.866934	3.22861e-06
ENSBTAG00000037951	green	-0.712339	0.000910067	0.866903	3.23415e-06
ENSBTAG00000008854	green	-0.26594	0.286132	0.866861	3.24195e-06
ENSBTAG00000000054	green	-0.281987	0.25693	0.866833	3.24718e-06
ENSBTAG00000015023	green	-0.200898	0.424088	0.866766	3.2595e-06
ENSBTAG00000047991	green	-0.55334	0.0172132	0.866756	3.26137e-06
ENSBTAG00000005972	green	-0.489979	0.0390034	0.866663	3.27864e-06
ENSBTAG00000006189	green	-0.706793	0.00103975	0.866645	3.28188e-06
ENSBTAG00000011063	green	-0.351283	0.152889	0.866605	3.28947e-06
ENSBTAG00000005263	green	-0.285705	0.250441	0.86659	3.2922e-06
ENSBTAG00000006040	green	-0.608942	0.00731421	0.866459	3.31667e-06
ENSBTAG00000016062	green	-0.709122	0.000983541	0.866393	3.32916e-06
ENSBTAG00000018415	green	-0.519128	0.027266	0.86625	3.35617e-06
ENSBTAG00000021872	green	-0.390872	0.108749	0.866191	3.36743e-06
ENSBTAG00000007160	green	-0.313885	0.204636	0.86616	3.37329e-06
ENSBTAG00000020764	green	-0.48805	0.0398978	0.866065	3.39138e-06
ENSBTAG00000011087	green	-0.221302	0.377499	0.866061	3.39217e-06
ENSBTAG00000052956	green	-0.802283	6.18249e-05	0.866058	3.39273e-06
ENSBTAG00000005793	green	-0.684166	0.00173924	0.865987	3.4064e-06
ENSBTAG00000005979	green	-0.677489	0.00200767	0.865909	3.42138e-06
ENSBTAG00000052491	green	-0.643475	0.00396127	0.865908	3.42155e-06
ENSBTAG00000020645	green	-0.246834	0.323429	0.865875	3.42798e-06
ENSBTAG00000000157	green	-0.520799	0.026688	0.86585	3.43276e-06
ENSBTAG00000032122	green	-0.690195	0.00152304	0.865821	3.43837e-06
ENSBTAG00000019714	green	-0.424048	0.0794679	0.865761	3.45011e-06
ENSBTAG00000002015	green	-0.289643	0.243682	0.865718	3.45834e-06
ENSBTAG00000051756	green	-0.422701	0.0805293	0.865683	3.46515e-06
ENSBTAG00000048407	green	-0.151882	0.547422	0.865668	3.46812e-06
ENSBTAG00000006958	green	-0.720636	0.000741382	0.865666	3.46857e-06
ENSBTAG00000011333	green	-0.249866	0.317327	0.865572	3.48687e-06
ENSBTAG00000021065	green	-0.641576	0.00410483	0.86549	3.50294e-06
ENSBTAG00000018326	green	-0.72867	0.000603774	0.865403	3.52021e-06
ENSBTAG00000034689	green	-0.795254	7.98345e-05	0.86539	3.52279e-06
ENSBTAG00000012291	green	-0.419423	0.0831574	0.865339	3.53294e-06
ENSBTAG00000052632	green	-0.295706	0.233504	0.865309	3.53882e-06
ENSBTAG00000018279	green	-0.38343	0.116252	0.865245	3.55152e-06
ENSBTAG00000007167	green	-0.180546	0.473421	0.865219	3.55676e-06
ENSBTAG00000005221	green	-0.373455	0.126876	0.865198	3.56085e-06
ENSBTAG00000008480	green	-0.368818	0.132038	0.865161	3.56821e-06
ENSBTAG00000005905	green	-0.129078	0.60973	0.865119	3.57673e-06
ENSBTAG00000031598	green	-0.390838	0.108782	0.865089	3.58281e-06
ENSBTAG00000001024	green	-0.167297	0.506994	0.865052	3.59005e-06
ENSBTAG00000011248	green	-0.451509	0.0599889	0.864964	3.6079e-06
ENSBTAG00000012449	green	-0.438173	0.0689425	0.864927	3.61525e-06
ENSBTAG00000007817	green	-0.215577	0.390274	0.864916	3.61748e-06
ENSBTAG00000003443	green	-0.499921	0.0346328	0.864887	3.62354e-06
ENSBTAG00000000371	green	-0.670955	0.00230261	0.864804	3.64022e-06
ENSBTAG00000005826	green	-0.287053	0.248114	0.864701	3.66137e-06
ENSBTAG00000048466	green	-0.335023	0.174146	0.8647	3.6614e-06
ENSBTAG00000047930	green	-0.806953	5.18753e-05	0.864695	3.66261e-06
ENSBTAG00000014874	green	-0.413526	0.0880413	0.864693	3.66296e-06
ENSBTAG00000005757	green	-0.188535	0.453725	0.864628	3.67631e-06
ENSBTAG00000029909	green	-0.551186	0.0177434	0.864619	3.67813e-06
ENSBTAG00000010534	green	-0.209499	0.404091	0.864464	3.71012e-06
ENSBTAG00000009127	green	-0.539469	0.0208568	0.864424	3.71833e-06
ENSBTAG00000009698	green	-0.581882	0.0112986	0.86435	3.73362e-06
ENSBTAG00000014376	green	-0.809292	4.74291e-05	0.864247	3.75506e-06
ENSBTAG00000037508	green	-0.747301	0.000364652	0.864207	3.76345e-06
ENSBTAG00000051176	green	-0.21705	0.386963	0.864188	3.76751e-06
ENSBTAG00000002117	green	-0.579993	0.0116311	0.864144	3.77661e-06
ENSBTAG00000020922	green	-0.108195	0.669133	0.864101	3.78574e-06
ENSBTAG00000016750	green	-0.643681	0.00394596	0.864084	3.7894e-06
ENSBTAG00000008631	green	-0.768819	0.000192705	0.864077	3.79073e-06
ENSBTAG00000018848	green	-0.704478	0.00109825	0.864065	3.79333e-06
ENSBTAG00000013326	green	-0.408559	0.0923135	0.863885	3.83151e-06
ENSBTAG00000006015	green	-0.697176	0.00130102	0.863879	3.83266e-06
ENSBTAG00000038190	green	-0.590325	0.00990409	0.863845	3.83992e-06
ENSBTAG00000012691	green	-0.632156	0.00488127	0.863767	3.85663e-06
ENSBTAG00000008053	green	-0.33154	0.178946	0.863704	3.86997e-06
ENSBTAG00000014366	green	-0.142196	0.573538	0.863693	3.87243e-06
ENSBTAG00000045762	green	-0.766684	0.0002059	0.863687	3.87376e-06
ENSBTAG00000011383	green	-0.753461	0.00030577	0.863651	3.88153e-06
ENSBTAG00000002055	green	-0.243239	0.330752	0.863615	3.88917e-06
ENSBTAG00000019120	green	-0.6087	0.00734405	0.863524	3.90873e-06
ENSBTAG00000001575	green	-0.34321	0.163207	0.863511	3.91167e-06
ENSBTAG00000044065	green	-0.793322	8.55006e-05	0.863468	3.92087e-06
ENSBTAG00000004600	green	-0.205771	0.412696	0.863397	3.93627e-06
ENSBTAG00000001225	green	-0.466707	0.0508782	0.863389	3.93809e-06
ENSBTAG00000004844	green	-0.485082	0.0413053	0.863376	3.94103e-06
ENSBTAG00000014711	green	-0.584921	0.0107796	0.86337	3.94214e-06
ENSBTAG00000018538	green	-0.740723	0.00043777	0.863255	3.96739e-06
ENSBTAG00000012464	green	-0.634065	0.00471503	0.863235	3.97178e-06
ENSBTAG00000011340	green	-0.56117	0.0153906	0.863222	3.97468e-06
ENSBTAG00000012939	green	-0.688672	0.00157543	0.863193	3.98104e-06
ENSBTAG00000017517	green	-0.206142	0.411835	0.863181	3.98369e-06
ENSBTAG00000039206	green	-0.710486	0.0009518	0.863174	3.98519e-06
ENSBTAG00000007467	green	-0.363826	0.13776	0.863108	3.99976e-06
ENSBTAG00000007103	green	-0.292359	0.239089	0.863071	4.00787e-06
ENSBTAG00000015677	green	-0.581477	0.0113693	0.863047	4.01306e-06
ENSBTAG00000047214	green	-0.504648	0.0326921	0.863045	4.01352e-06
ENSBTAG00000010204	green	-0.352549	0.151312	0.863006	4.02231e-06
ENSBTAG00000012796	green	-0.383128	0.116564	0.862998	4.02405e-06
ENSBTAG00000013023	green	-0.16732	0.506934	0.862976	4.02887e-06
ENSBTAG00000014454	green	-0.314267	0.204057	0.862841	4.05891e-06
ENSBTAG00000020752	green	-0.309474	0.211415	0.862788	4.07081e-06
ENSBTAG00000010789	green	-0.656013	0.00311289	0.862699	4.09076e-06
ENSBTAG00000012019	green	-0.709249	0.00098055	0.862609	4.11109e-06
ENSBTAG00000011396	green	-0.131209	0.603787	0.862564	4.12121e-06
ENSBTAG00000052361	green	-0.694018	0.0013979	0.862542	4.12628e-06
ENSBTAG00000004833	green	-0.20983	0.403332	0.862488	4.13844e-06
ENSBTAG00000000848	green	-0.0838858	0.740697	0.862484	4.13946e-06
ENSBTAG00000001805	green	-0.64456	0.00388114	0.862304	4.1805e-06
ENSBTAG00000008991	green	-0.0559961	0.825335	0.862253	4.19212e-06
ENSBTAG00000019357	green	-0.420204	0.0825254	0.862198	4.2048e-06
ENSBTAG00000004750	green	-0.550318	0.0179605	0.862116	4.22378e-06
ENSBTAG00000037703	green	-0.30808	0.213587	0.862061	4.23634e-06
ENSBTAG00000034633	green	-0.790785	9.34581e-05	0.86203	4.24361e-06
ENSBTAG00000007939	green	-0.46363	0.0526324	0.861997	4.25131e-06
ENSBTAG00000001698	green	-0.292411	0.239001	0.86197	4.25751e-06
ENSBTAG00000019071	green	-0.188228	0.454474	0.861948	4.26264e-06
ENSBTAG00000049802	green	-0.446047	0.0635441	0.861932	4.26645e-06
ENSBTAG00000010818	green	-0.458554	0.0556254	0.861732	4.31319e-06
ENSBTAG00000006372	green	-0.231148	0.356081	0.861616	4.34061e-06
ENSBTAG00000015016	green	-0.687454	0.0016184	0.861572	4.35108e-06
ENSBTAG00000020552	green	-0.553142	0.0172613	0.861482	4.3723e-06
ENSBTAG00000031178	green	-0.706023	0.00105893	0.861461	4.37752e-06
ENSBTAG00000052803	green	-0.694316	0.00138849	0.861429	4.3851e-06
ENSBTAG00000005870	green	-0.101253	0.689326	0.861334	4.40772e-06
ENSBTAG00000000599	green	-0.747151	0.000366198	0.86133	4.40877e-06
ENSBTAG00000014807	green	-0.401999	0.0981839	0.861285	4.41963e-06
ENSBTAG00000003943	green	-0.67977	0.00191236	0.861127	4.45774e-06
ENSBTAG00000021614	green	-0.687599	0.00161324	0.861113	4.461e-06
ENSBTAG00000027431	green	-0.489453	0.0392457	0.861076	4.46998e-06
ENSBTAG00000002960	green	-0.08067	0.750332	0.861053	4.47557e-06
ENSBTAG00000008003	green	-0.140337	0.57861	0.860983	4.49262e-06
ENSBTAG00000001092	green	-0.763195	0.000229094	0.860956	4.49924e-06
ENSBTAG00000016958	green	-0.722441	0.000708384	0.860875	4.51893e-06
ENSBTAG00000001832	green	-0.444793	0.0643824	0.860866	4.52117e-06
ENSBTAG00000006099	green	-0.0425429	0.866889	0.860776	4.54336e-06
ENSBTAG00000021145	green	-0.648431	0.00360585	0.860757	4.54805e-06
ENSBTAG00000052957	green	-0.113495	0.653863	0.860618	4.58234e-06
ENSBTAG00000009987	green	-0.692632	0.00144223	0.860597	4.58749e-06
ENSBTAG00000014158	green	-0.403594	0.0967321	0.860499	4.61205e-06
ENSBTAG00000010496	green	-0.608817	0.00732962	0.860466	4.62028e-06
ENSBTAG00000001594	green	-0.557864	0.0161404	0.860449	4.62443e-06
ENSBTAG00000011446	green	-0.68094	0.00186496	0.860404	4.63565e-06
ENSBTAG00000021068	green	-0.541496	0.0202897	0.860369	4.64442e-06
ENSBTAG00000021319	green	-0.389409	0.110195	0.860343	4.65099e-06
ENSBTAG00000026246	green	-0.692156	0.00145772	0.860328	4.65471e-06
ENSBTAG00000053029	green	-0.215327	0.390837	0.860309	4.65942e-06
ENSBTAG00000012470	green	-0.41634	0.0856854	0.86025	4.67441e-06
ENSBTAG00000010023	green	-0.717726	0.000797281	0.86021	4.68446e-06
ENSBTAG00000053850	green	-0.55809	0.0160884	0.860178	4.69264e-06
ENSBTAG00000002764	green	-0.482047	0.0427832	0.859994	4.7394e-06
ENSBTAG00000004601	green	-0.174498	0.488606	0.8599	4.76343e-06
ENSBTAG00000020055	green	-0.737578	0.000476853	0.85979	4.79169e-06
ENSBTAG00000039711	green	-0.744884	0.00039022	0.859749	4.80226e-06
ENSBTAG00000038132	green	-0.351006	0.153235	0.859444	4.88131e-06
ENSBTAG00000013621	green	-0.360305	0.141897	0.859146	4.95998e-06
ENSBTAG00000003922	green	-0.447005	0.0629095	0.85914	4.96147e-06
ENSBTAG00000012585	green	-0.169859	0.500414	0.859095	4.97351e-06
ENSBTAG00000018245	green	-0.387103	0.112504	0.859068	4.98061e-06
ENSBTAG00000018636	green	-0.196738	0.433945	0.859047	4.9863e-06
ENSBTAG00000012382	green	-0.495717	0.036432	0.859047	4.98632e-06
ENSBTAG00000050718	green	-0.402325	0.0978859	0.859019	4.99381e-06
ENSBTAG00000018358	green	-0.732462	0.000546674	0.859007	4.99698e-06
ENSBTAG00000006625	green	-0.767497	0.000200788	0.858967	5.00755e-06
ENSBTAG00000019780	green	-0.183469	0.466166	0.858908	5.02352e-06
ENSBTAG00000013362	green	-0.335511	0.17348	0.858863	5.03558e-06
ENSBTAG00000021673	green	-0.743991	0.00040004	0.858851	5.03866e-06
ENSBTAG00000030456	green	-0.746302	0.000375041	0.858851	5.03885e-06
ENSBTAG00000010582	green	-0.652262	0.00334934	0.858841	5.04149e-06
ENSBTAG00000007584	green	-0.718804	0.000776175	0.858838	5.04218e-06
ENSBTAG00000016260	green	-0.754179	0.000299459	0.858813	5.04897e-06
ENSBTAG00000024578	green	-0.703512	0.00112346	0.858684	5.08374e-06
ENSBTAG00000001700	green	-0.203333	0.418374	0.858613	5.10319e-06
ENSBTAG00000006925	green	-0.619885	0.00606801	0.858574	5.11374e-06
ENSBTAG00000010456	green	-0.408607	0.0922713	0.858427	5.15381e-06
ENSBTAG00000004077	green	-0.141503	0.575428	0.858219	5.21115e-06
ENSBTAG00000012267	green	-0.132308	0.600733	0.857959	5.2835e-06
ENSBTAG00000003189	green	-0.349186	0.155524	0.857898	5.30062e-06
ENSBTAG00000030710	green	-0.521738	0.0263672	0.857897	5.30105e-06
ENSBTAG00000018198	green	-0.451052	0.0602803	0.857815	5.32404e-06
ENSBTAG00000020423	green	-0.207998	0.407545	0.857754	5.34146e-06
ENSBTAG00000012607	green	-0.600865	0.00836066	0.857737	5.34621e-06
ENSBTAG00000033136	green	-0.495307	0.0366114	0.857722	5.35049e-06
ENSBTAG00000018430	green	-0.339138	0.168587	0.857715	5.35239e-06
ENSBTAG00000010519	green	-0.117664	0.641941	0.857698	5.35714e-06
ENSBTAG00000013901	green	-0.189777	0.450701	0.857673	5.36419e-06
ENSBTAG00000008881	green	-0.201022	0.423796	0.857639	5.37399e-06
ENSBTAG00000015392	green	-0.384282	0.115375	0.857589	5.38823e-06
ENSBTAG00000004165	green	-0.328917	0.182618	0.857569	5.39382e-06
ENSBTAG00000000195	green	-0.411708	0.0895877	0.857554	5.39807e-06
ENSBTAG00000050948	green	-0.514045	0.0290841	0.857553	5.39849e-06
ENSBTAG00000002336	green	-0.172999	0.492408	0.857523	5.4071e-06
ENSBTAG00000018801	green	-0.365181	0.13619	0.857459	5.4253e-06
ENSBTAG00000031895	green	-0.189584	0.45117	0.857444	5.42952e-06
ENSBTAG00000015744	green	-0.548995	0.0182957	0.857415	5.4379e-06
ENSBTAG00000047658	green	-0.646667	0.00372925	0.857412	5.43867e-06
ENSBTAG00000021174	green	-0.122271	0.628861	0.857293	5.4732e-06
ENSBTAG00000026613	green	-0.481224	0.0431905	0.857292	5.47343e-06
ENSBTAG00000017950	green	-0.360956	0.141125	0.857279	5.47706e-06
ENSBTAG00000002103	green	-0.711929	0.000919164	0.857273	5.47897e-06
ENSBTAG00000047856	green	-0.312281	0.207085	0.857271	5.47951e-06
ENSBTAG00000014595	green	-0.769213	0.000190356	0.857197	5.50079e-06
ENSBTAG00000018744	green	-0.413712	0.0878837	0.857142	5.51668e-06
ENSBTAG00000048622	green	-0.428107	0.0763302	0.857124	5.52194e-06
ENSBTAG00000027728	green	-0.442615	0.0658569	0.857105	5.52748e-06
ENSBTAG00000034436	green	-0.346731	0.15865	0.857099	5.52939e-06
ENSBTAG00000027444	green	-0.362157	0.13971	0.857016	5.55355e-06
ENSBTAG00000019183	green	-0.314866	0.203149	0.857013	5.55453e-06
ENSBTAG00000013652	green	-0.50926	0.0308807	0.856855	5.60092e-06
ENSBTAG00000006070	green	-0.111516	0.65955	0.856775	5.62453e-06
ENSBTAG00000003808	green	-0.604578	0.00786554	0.856767	5.6269e-06
ENSBTAG00000021424	green	-0.391754	0.107883	0.856686	5.65062e-06
ENSBTAG00000021456	green	-0.327383	0.184789	0.85662	5.67029e-06
ENSBTAG00000001968	green	-0.117349	0.642838	0.856524	5.69895e-06
ENSBTAG00000011127	green	-0.321866	0.19274	0.856465	5.71661e-06
ENSBTAG00000014023	green	-0.328331	0.183445	0.856429	5.72733e-06
ENSBTAG00000017797	green	-0.70542	0.00107413	0.856414	5.73187e-06
ENSBTAG00000009680	green	-0.746604	0.000371882	0.856399	5.7364e-06
ENSBTAG00000033174	green	-0.397574	0.102293	0.856386	5.74037e-06
ENSBTAG00000012272	green	-0.265511	0.28694	0.856366	5.74628e-06
ENSBTAG00000031687	green	-0.240181	0.337056	0.856224	5.78918e-06
ENSBTAG00000049571	green	-0.526766	0.0247014	0.856126	5.81914e-06
ENSBTAG00000023169	green	-0.469148	0.049518	0.856094	5.8287e-06
ENSBTAG00000008925	green	-0.372194	0.128266	0.856083	5.83215e-06
ENSBTAG00000006122	green	-0.201473	0.422735	0.856062	5.8384e-06
ENSBTAG00000015220	green	-0.686696	0.00164562	0.856048	5.84289e-06
ENSBTAG00000005891	green	-0.593598	0.0094021	0.856013	5.85367e-06
ENSBTAG00000011516	green	-0.275435	0.268619	0.855944	5.87451e-06
ENSBTAG00000012068	green	-0.750463	0.000333335	0.855754	5.93318e-06
ENSBTAG00000004992	green	-0.176387	0.483838	0.855719	5.94394e-06
ENSBTAG00000003707	green	-0.758538	0.000263462	0.855699	5.95015e-06
ENSBTAG00000030942	green	-0.434901	0.0712834	0.85566	5.96241e-06
ENSBTAG00000020959	green	-0.0941537	0.710183	0.855656	5.96362e-06
ENSBTAG00000000287	green	-0.569264	0.0136711	0.855622	5.97408e-06
ENSBTAG00000013072	green	-0.0989446	0.696085	0.8556	5.98114e-06
ENSBTAG00000003936	green	-0.603695	0.00798118	0.855544	5.99838e-06
ENSBTAG00000007039	green	-0.519957	0.0269779	0.85554	5.99969e-06
ENSBTAG00000014773	green	-0.49353	0.0373965	0.855515	6.00771e-06
ENSBTAG00000049801	green	-0.510771	0.0303045	0.855499	6.01251e-06
ENSBTAG00000001243	green	-0.729601	0.000589315	0.855436	6.03222e-06
ENSBTAG00000002275	green	-0.0974308	0.70053	0.855428	6.03473e-06
ENSBTAG00000002798	green	-0.493222	0.0375335	0.855366	6.05439e-06
ENSBTAG00000006954	green	-0.577161	0.0121443	0.855341	6.06215e-06
ENSBTAG00000002745	green	-0.728106	0.000612685	0.855327	6.06656e-06
ENSBTAG00000017455	green	-0.3411	0.16598	0.855312	6.07124e-06
ENSBTAG00000018524	green	-0.369743	0.130997	0.855257	6.08877e-06
ENSBTAG00000005427	green	-0.211061	0.400516	0.855234	6.09585e-06
ENSBTAG00000014294	green	-0.660398	0.00285401	0.855201	6.10646e-06
ENSBTAG00000023523	green	-0.380796	0.118993	0.855095	6.1401e-06
ENSBTAG00000016309	green	-0.243391	0.33044	0.855053	6.15371e-06
ENSBTAG00000020378	green	-0.456951	0.0565965	0.855046	6.15575e-06
ENSBTAG00000020122	green	-0.248244	0.320582	0.854976	6.17831e-06
ENSBTAG00000049014	green	-0.548546	0.0184105	0.854965	6.18157e-06
ENSBTAG00000020612	green	-0.417473	0.0847499	0.854895	6.20429e-06
ENSBTAG00000018330	green	-0.696947	0.00130787	0.854882	6.20843e-06
ENSBTAG00000005326	green	-0.0696361	0.783651	0.854766	6.24588e-06
ENSBTAG00000018717	green	-0.093089	0.713329	0.854757	6.24858e-06
ENSBTAG00000038333	green	-0.485843	0.040941	0.854721	6.26032e-06
ENSBTAG00000030168	green	-0.483781	0.0419336	0.854607	6.29753e-06
ENSBTAG00000014858	green	-0.241036	0.335286	0.854603	6.29879e-06
ENSBTAG00000022314	green	-0.639285	0.00428369	0.854545	6.31762e-06
ENSBTAG00000014515	green	-0.83068	1.96755e-05	0.854503	6.33146e-06
ENSBTAG00000052297	green	-0.556915	0.016361	0.85442	6.35856e-06
ENSBTAG00000017694	green	-0.252226	0.312626	0.854376	6.37311e-06
ENSBTAG00000017275	green	-0.310229	0.210244	0.854366	6.37618e-06
ENSBTAG00000026403	green	-0.217678	0.385557	0.854302	6.39723e-06
ENSBTAG00000009372	green	-0.155939	0.536645	0.854269	6.40833e-06
ENSBTAG00000021100	green	-0.504054	0.0329314	0.854242	6.41716e-06
ENSBTAG00000049641	green	-0.239287	0.338913	0.854169	6.44152e-06
ENSBTAG00000008510	green	-0.226152	0.366861	0.854169	6.44158e-06
ENSBTAG00000019939	green	-0.281847	0.257177	0.854113	6.46016e-06
ENSBTAG00000021170	green	-0.267253	0.28367	0.854083	6.47014e-06
ENSBTAG00000008151	green	-0.159199	0.528055	0.854069	6.4747e-06
ENSBTAG00000044015	green	-0.271663	0.275494	0.85406	6.47756e-06
ENSBTAG00000012567	green	-0.746353	0.000374508	0.854013	6.4935e-06
ENSBTAG00000035083	green	-0.23543	0.346987	0.854004	6.49655e-06
ENSBTAG00000021668	green	-0.317199	0.19964	0.853803	6.56398e-06
ENSBTAG00000011789	green	-0.327916	0.184032	0.853782	6.57091e-06
ENSBTAG00000024633	green	-0.803235	5.96736e-05	0.853733	6.58755e-06
ENSBTAG00000019279	green	-0.338759	0.169095	0.853715	6.59365e-06
ENSBTAG00000019851	green	-0.418121	0.0842181	0.853659	6.61266e-06
ENSBTAG00000019615	green	-0.286605	0.248886	0.853521	6.65985e-06
ENSBTAG00000017554	green	-0.280789	0.259043	0.853497	6.66783e-06
ENSBTAG00000004358	green	-0.50922	0.0308958	0.853482	6.67315e-06
ENSBTAG00000014042	green	-0.774219	0.000162489	0.853312	6.73145e-06
ENSBTAG00000007567	green	-0.592899	0.00950754	0.853303	6.7344e-06
ENSBTAG00000009391	green	-0.173913	0.490089	0.853302	6.73492e-06
ENSBTAG00000018292	green	-0.232806	0.352544	0.853224	6.76176e-06
ENSBTAG00000004643	green	-0.297522	0.230509	0.853218	6.76399e-06
ENSBTAG00000020701	green	-0.634258	0.00469844	0.853135	6.79288e-06
ENSBTAG00000006712	green	-0.745337	0.00038532	0.853131	6.79406e-06
ENSBTAG00000055062	green	-0.523959	0.0256208	0.853127	6.79553e-06
ENSBTAG00000055252	green	-0.215145	0.391246	0.853084	6.81036e-06
ENSBTAG00000004240	green	-0.659718	0.00289296	0.853065	6.81723e-06
ENSBTAG00000007388	green	-0.779681	0.000136099	0.853035	6.8275e-06
ENSBTAG00000010541	green	-0.322957	0.19115	0.852999	6.84014e-06
ENSBTAG00000027525	green	-0.848113	8.74261e-06	0.852953	6.85624e-06
ENSBTAG00000012762	green	-0.259319	0.298747	0.852912	6.87051e-06
ENSBTAG00000006126	green	-0.246057	0.325003	0.852861	6.88852e-06
ENSBTAG00000021884	green	-0.31692	0.200057	0.85284	6.89605e-06
ENSBTAG00000012784	green	-0.606905	0.00756754	0.852781	6.91657e-06
ENSBTAG00000032087	green	-0.167694	0.505972	0.85276	6.92401e-06
ENSBTAG00000001233	green	-0.531009	0.0233602	0.852746	6.92922e-06
ENSBTAG00000045744	green	-0.294867	0.234896	0.852738	6.93182e-06
ENSBTAG00000005973	green	-0.295782	0.233378	0.852667	6.95715e-06
ENSBTAG00000018456	green	-0.146364	0.562235	0.852516	7.01081e-06
ENSBTAG00000051809	green	-0.800725	6.54842e-05	0.852496	7.01776e-06
ENSBTAG00000020294	green	-0.376116	0.123977	0.852483	7.02275e-06
ENSBTAG00000018753	green	-0.779539	0.000136736	0.85248	7.02367e-06
ENSBTAG00000010805	green	-0.38269	0.117017	0.852467	7.02834e-06
ENSBTAG00000049402	green	-0.0958316	0.705235	0.852298	7.08894e-06
ENSBTAG00000016369	green	-0.259077	0.299214	0.852134	7.14834e-06
ENSBTAG00000015338	green	-0.481315	0.0431456	0.852123	7.1523e-06
ENSBTAG00000049806	green	-0.586113	0.0105813	0.852102	7.1601e-06
ENSBTAG00000009689	green	-0.384647	0.115001	0.852087	7.16548e-06
ENSBTAG00000021813	green	-0.390745	0.108874	0.852019	7.19018e-06
ENSBTAG00000000738	green	-0.490177	0.038912	0.851919	7.22675e-06
ENSBTAG00000022160	green	-0.571966	0.0131323	0.851889	7.23794e-06
ENSBTAG00000010571	green	-0.187813	0.455488	0.851859	7.24878e-06
ENSBTAG00000009232	green	-0.357712	0.144998	0.851737	7.29373e-06
ENSBTAG00000019687	green	-0.240161	0.337096	0.851678	7.31568e-06
ENSBTAG00000050920	green	-0.333472	0.176272	0.851622	7.33637e-06
ENSBTAG00000017875	green	-0.229404	0.359824	0.851548	7.36366e-06
ENSBTAG00000005760	green	-0.367307	0.133752	0.851454	7.39886e-06
ENSBTAG00000035084	green	-0.646109	0.00376896	0.851325	7.44714e-06
ENSBTAG00000052949	green	-0.610432	0.00713329	0.851155	7.51161e-06
ENSBTAG00000006324	green	-0.478023	0.0448045	0.851043	7.55403e-06
ENSBTAG00000023453	green	-0.234246	0.349488	0.851019	7.5631e-06
ENSBTAG00000010217	green	-0.53591	0.0218831	0.850965	7.58385e-06
ENSBTAG00000009363	green	-0.383795	0.115876	0.850944	7.59167e-06
ENSBTAG00000005066	green	-0.181325	0.47148	0.850924	7.59925e-06
ENSBTAG00000013451	green	-0.616617	0.00642059	0.85091	7.60484e-06
ENSBTAG00000013152	green	-0.16484	0.513342	0.850837	7.63262e-06
ENSBTAG00000007964	green	-0.707239	0.00102878	0.850796	7.64846e-06
ENSBTAG00000016078	green	-0.414186	0.0874842	0.850732	7.67334e-06
ENSBTAG00000005557	green	-0.599862	0.00849856	0.850716	7.67951e-06
ENSBTAG00000011602	green	-0.195076	0.437915	0.850694	7.68796e-06
ENSBTAG00000005488	green	-0.0719471	0.776641	0.850437	7.78786e-06
ENSBTAG00000038888	green	-0.161665	0.521598	0.850422	7.79372e-06
ENSBTAG00000017128	green	-0.149577	0.55359	0.850414	7.79659e-06
ENSBTAG00000053479	green	-0.404412	0.0959945	0.850343	7.82471e-06
ENSBTAG00000006089	green	-0.22849	0.361793	0.850336	7.82717e-06
ENSBTAG00000000837	green	-0.824168	2.60373e-05	0.85033	7.82971e-06
ENSBTAG00000026008	green	-0.363363	0.138298	0.850173	7.8913e-06
ENSBTAG00000019836	green	-0.401008	0.0990936	0.850159	7.89703e-06
ENSBTAG00000018381	green	-0.242482	0.332305	0.850053	7.93899e-06
ENSBTAG00000047673	green	-0.217695	0.385519	0.850034	7.94677e-06
ENSBTAG00000027991	green	-0.342725	0.163842	0.849989	7.96441e-06
ENSBTAG00000006748	green	-0.519131	0.027265	0.849945	7.98195e-06
ENSBTAG00000026842	green	-0.161104	0.523064	0.849882	8.00712e-06
ENSBTAG00000019581	green	-0.808622	4.8668e-05	0.849652	8.09968e-06
ENSBTAG00000017611	green	-0.132041	0.601475	0.849648	8.10152e-06
ENSBTAG00000011345	green	-0.179242	0.476676	0.849623	8.11139e-06
ENSBTAG00000051649	green	-0.48648	0.0406375	0.849604	8.11923e-06
ENSBTAG00000013513	green	-0.257517	0.302237	0.849574	8.13138e-06
ENSBTAG00000003876	green	-0.415709	0.0862092	0.849546	8.14266e-06
ENSBTAG00000004915	green	-0.522421	0.0261359	0.849464	8.17604e-06
ENSBTAG00000007288	green	-0.525464	0.0251245	0.849444	8.18416e-06
ENSBTAG00000005980	green	-0.18586	0.460272	0.849376	8.2121e-06
ENSBTAG00000013592	green	-0.230054	0.358425	0.849254	8.262e-06
ENSBTAG00000021455	green	-0.576739	0.0122222	0.849249	8.26398e-06
ENSBTAG00000051752	green	-0.725628	0.000653118	0.849113	8.31993e-06
ENSBTAG00000027795	green	-0.405557	0.0949673	0.849063	8.34069e-06
ENSBTAG00000043994	green	-0.253678	0.309753	0.848995	8.36911e-06
ENSBTAG00000013271	green	-0.133772	0.596672	0.848927	8.39721e-06
ENSBTAG00000031749	green	-0.237231	0.343203	0.848826	8.43948e-06
ENSBTAG00000002412	green	-0.435095	0.0711426	0.848817	8.44312e-06
ENSBTAG00000004258	green	-0.718668	0.000778817	0.848805	8.44817e-06
ENSBTAG00000045703	green	-0.106645	0.673625	0.84876	8.46706e-06
ENSBTAG00000005408	green	-0.547662	0.0186384	0.848713	8.48697e-06
ENSBTAG00000042504	green	-0.397133	0.102709	0.848653	8.51218e-06
ENSBTAG00000003610	green	-0.141452	0.575565	0.848608	8.53105e-06
ENSBTAG00000021107	green	-0.553027	0.0172893	0.848603	8.53345e-06
ENSBTAG00000051269	green	-0.47249	0.0477008	0.848525	8.56627e-06
ENSBTAG00000015541	green	-0.665795	0.00255999	0.848504	8.57511e-06
ENSBTAG00000000974	green	-0.240813	0.335748	0.848394	8.62217e-06
ENSBTAG00000002127	green	-0.527663	0.0244128	0.848343	8.64377e-06
ENSBTAG00000002795	green	-0.0740398	0.770307	0.848305	8.65998e-06
ENSBTAG00000002520	green	-0.280712	0.259179	0.848264	8.67774e-06
ENSBTAG00000005246	green	-0.234858	0.348194	0.848164	8.72055e-06
ENSBTAG00000025345	green	-0.356366	0.146625	0.848159	8.72276e-06
ENSBTAG00000000455	green	-0.151089	0.549541	0.848129	8.73566e-06
ENSBTAG00000015158	green	-0.214829	0.39196	0.847852	8.85586e-06
ENSBTAG00000003561	green	-0.129484	0.608596	0.84783	8.8655e-06
ENSBTAG00000013781	green	-0.260705	0.296078	0.847824	8.86814e-06
ENSBTAG00000001290	green	-0.278346	0.263386	0.847783	8.8859e-06
ENSBTAG00000040072	green	-0.562223	0.0151576	0.847677	8.93257e-06
ENSBTAG00000048982	green	-0.232554	0.35308	0.847635	8.95085e-06
ENSBTAG00000014123	green	-0.234829	0.348256	0.847619	8.95771e-06
ENSBTAG00000020268	green	-0.142893	0.571642	0.847363	9.0711e-06
ENSBTAG00000033801	green	-0.338813	0.169022	0.84736	9.07271e-06
ENSBTAG00000013180	green	-0.16049	0.524669	0.847274	9.11112e-06
ENSBTAG00000006395	green	-0.556101	0.016552	0.847125	9.17773e-06
ENSBTAG00000020674	green	-0.529095	0.023958	0.847073	9.20115e-06
ENSBTAG00000015516	green	-0.69952	0.0012328	0.847054	9.20999e-06
ENSBTAG00000054117	green	-0.536513	0.0217063	0.847051	9.21133e-06
ENSBTAG00000014482	green	-0.495418	0.0365628	0.846992	9.23769e-06
ENSBTAG00000019703	green	-0.36273	0.139037	0.846949	9.25752e-06
ENSBTAG00000038794	green	-0.497167	0.0358035	0.846888	9.28488e-06
ENSBTAG00000018238	green	-0.65177	0.00338141	0.846848	9.30327e-06
ENSBTAG00000007020	green	-0.498141	0.0353863	0.846846	9.30393e-06
ENSBTAG00000044032	green	-0.0512672	0.839897	0.846825	9.31378e-06
ENSBTAG00000009428	green	-0.294735	0.235115	0.846779	9.33483e-06
ENSBTAG00000020782	green	-0.237292	0.343074	0.846762	9.34217e-06
ENSBTAG00000012391	green	-0.545242	0.0192733	0.846645	9.39583e-06
ENSBTAG00000016341	green	-0.515973	0.0283837	0.846613	9.41054e-06
ENSBTAG00000019987	green	-0.262248	0.293125	0.846605	9.41425e-06
ENSBTAG00000019262	green	-0.758999	0.000259876	0.8466	9.41657e-06
ENSBTAG00000018735	green	-0.462361	0.0533687	0.846541	9.44378e-06
ENSBTAG00000014096	green	-0.53589	0.0218888	0.846466	9.47851e-06
ENSBTAG00000007802	green	-0.259906	0.297616	0.846463	9.47968e-06
ENSBTAG00000019537	green	-0.723069	0.000697199	0.846348	9.53311e-06
ENSBTAG00000014159	green	-0.286487	0.249089	0.84619	9.60681e-06
ENSBTAG00000014442	green	-0.453405	0.0587899	0.846165	9.61869e-06
ENSBTAG00000015005	green	-0.303693	0.220517	0.846071	9.66268e-06
ENSBTAG00000004575	green	-0.546093	0.0190479	0.846062	9.66658e-06
ENSBTAG00000021900	green	-0.336431	0.17223	0.846016	9.68856e-06
ENSBTAG00000018661	green	-0.200551	0.424905	0.845753	9.81289e-06
ENSBTAG00000012738	green	-0.114143	0.652004	0.845731	9.82345e-06
ENSBTAG00000003307	green	-0.183742	0.46549	0.845698	9.83924e-06
ENSBTAG00000014583	green	-0.720133	0.000750812	0.845629	9.87228e-06
ENSBTAG00000050549	green	-0.603081	0.00806224	0.845595	9.88875e-06
ENSBTAG00000053208	green	-0.522606	0.0260737	0.845594	9.88898e-06
ENSBTAG00000018115	green	-0.646407	0.00374768	0.845457	9.9548e-06
ENSBTAG00000018846	green	-0.449237	0.0614491	0.845259	1.00509e-05
ENSBTAG00000013611	green	-0.381446	0.118313	0.845226	1.00668e-05
ENSBTAG00000021790	green	-0.410885	0.0902944	0.845165	1.00965e-05
ENSBTAG00000004015	green	-0.346291	0.159215	0.845083	1.01368e-05
ENSBTAG00000013790	green	-0.152407	0.546022	0.845003	1.0176e-05
ENSBTAG00000007368	green	-0.634654	0.00466463	0.844977	1.01887e-05
ENSBTAG00000019463	green	-0.500254	0.0344935	0.844944	1.0205e-05
ENSBTAG00000009340	green	-0.768943	0.000191963	0.844834	1.02592e-05
ENSBTAG00000010298	green	-0.306806	0.215585	0.844833	1.02598e-05
ENSBTAG00000014534	green	-0.645604	0.00380522	0.844798	1.0277e-05
ENSBTAG00000003576	green	-0.854635	6.28843e-06	0.844762	1.02949e-05
ENSBTAG00000008911	green	-0.314268	0.204055	0.844756	1.02981e-05
ENSBTAG00000007577	green	-0.254347	0.308437	0.84473	1.03108e-05
ENSBTAG00000019193	green	-0.0452644	0.858453	0.844716	1.03178e-05
ENSBTAG00000006640	green	-0.270978	0.276754	0.844558	1.03964e-05
ENSBTAG00000046255	green	-0.175518	0.48603	0.844531	1.04102e-05
ENSBTAG00000003872	green	-0.122432	0.628407	0.844405	1.04735e-05
ENSBTAG00000006124	green	-0.113039	0.65517	0.844394	1.04791e-05
ENSBTAG00000008303	green	-0.379561	0.120295	0.844385	1.04838e-05
ENSBTAG00000053910	green	-0.605136	0.00779324	0.844331	1.0511e-05
ENSBTAG00000007318	green	-0.0430112	0.865436	0.844316	1.05185e-05
ENSBTAG00000010046	green	-0.228341	0.362116	0.844315	1.0519e-05
ENSBTAG00000011083	green	-0.696388	0.00132466	0.844253	1.05504e-05
ENSBTAG00000011575	green	-0.339201	0.168503	0.844243	1.05554e-05
ENSBTAG00000004852	green	-0.587786	0.0103081	0.844181	1.05868e-05
ENSBTAG00000045779	green	-0.245065	0.32702	0.844149	1.06029e-05
ENSBTAG00000020942	green	-0.396905	0.102924	0.844133	1.06113e-05
ENSBTAG00000053385	green	-0.424146	0.0793907	0.844116	1.06201e-05
ENSBTAG00000004193	green	-0.114464	0.651083	0.844062	1.06477e-05
ENSBTAG00000021694	green	-0.0451196	0.858901	0.843964	1.06975e-05
ENSBTAG00000008482	green	-0.103102	0.683929	0.843954	1.0703e-05
ENSBTAG00000017072	green	-0.106808	0.673151	0.843821	1.07711e-05
ENSBTAG00000010118	green	-0.372323	0.128122	0.843818	1.07728e-05
ENSBTAG00000004073	green	-0.755644	0.000286924	0.843805	1.07797e-05
ENSBTAG00000018745	green	-0.527992	0.0243079	0.843799	1.07827e-05
ENSBTAG00000020175	green	-0.162068	0.520548	0.843795	1.07846e-05
ENSBTAG00000017651	green	-0.298982	0.228119	0.843661	1.08542e-05
ENSBTAG00000004452	green	-0.0589897	0.816145	0.843651	1.0859e-05
ENSBTAG00000001939	green	-0.113052	0.655134	0.843638	1.08661e-05
ENSBTAG00000006471	green	-0.183734	0.46551	0.843628	1.08712e-05
ENSBTAG00000018103	green	-0.841536	1.2007e-05	0.843438	1.09705e-05
ENSBTAG00000038434	green	-0.490157	0.0389213	0.843397	1.09917e-05
ENSBTAG00000044121	green	-0.381899	0.11784	0.84339	1.09956e-05
ENSBTAG00000012565	green	-0.1523	0.546308	0.843376	1.1003e-05
ENSBTAG00000016313	green	-0.247668	0.321744	0.843369	1.10067e-05
ENSBTAG00000021394	green	-0.703657	0.00111964	0.843288	1.10491e-05
ENSBTAG00000008939	green	-0.532569	0.0228817	0.843277	1.10553e-05
ENSBTAG00000008122	green	-0.747542	0.00036218	0.843274	1.10567e-05
ENSBTAG00000046514	green	-0.552525	0.0174123	0.843254	1.10671e-05
ENSBTAG00000039740	green	-0.797291	7.42081e-05	0.84323	1.10801e-05
ENSBTAG00000003745	green	-0.0448453	0.859751	0.843206	1.10926e-05
ENSBTAG00000012882	green	-0.261836	0.293913	0.84315	1.11224e-05
ENSBTAG00000039782	green	-0.264227	0.289364	0.843096	1.11511e-05
ENSBTAG00000051333	green	-0.443436	0.0652981	0.84309	1.1154e-05
ENSBTAG00000020777	green	-0.124887	0.621481	0.843076	1.11614e-05
ENSBTAG00000013016	green	-0.1643	0.514741	0.843	1.1202e-05
ENSBTAG00000013825	green	-0.751779	0.000320987	0.842951	1.12284e-05
ENSBTAG00000004879	green	-0.660149	0.00286825	0.84288	1.12663e-05
[truncated: 3,985 more rows]
