# Supplementary material for: Examination of the lung and lymphoid tissue mRNA transcriptome response in dairy calves following experimental challenge with bovine alphaherpesvirus one (BoHV-1)
Source: PLoS One. 2025 May 2;20(5):e0319575. doi: 10.1371/journal.pone.0319575 (PMC12047826; doi:10.1371/journal.pone.0319575)
Supplement: S13 Table — (XLSX) [file pone.0319575.s013.xlsx]

## Sheet: darkseagreen3
geneSymbol	moduleColor	GS.treatment	p.GS.treatment	MM.darkseagreen3	p.MM.darkseagreen3
ENSBTAG00000021785	darkseagreen3	0.648176	0.00362349	0.982818	3.61931e-13
ENSBTAG00000003063	darkseagreen3	0.689406	0.00155001	0.977804	2.76311e-12
ENSBTAG00000018176	darkseagreen3	0.620424	0.00601138	0.977772	2.79517e-12
ENSBTAG00000021856	darkseagreen3	0.604373	0.00789226	0.975252	6.5477e-12
ENSBTAG00000018207	darkseagreen3	0.646562	0.00373665	0.974102	9.38181e-12
ENSBTAG00000005661	darkseagreen3	0.658687	0.00295283	0.973558	1.10607e-11
ENSBTAG00000005357	darkseagreen3	0.64904	0.00356404	0.971601	1.94606e-11
ENSBTAG00000007356	darkseagreen3	0.683794	0.00175337	0.970538	2.60271e-11
ENSBTAG00000005390	darkseagreen3	0.681454	0.00184444	0.968622	4.28169e-11
ENSBTAG00000007531	darkseagreen3	0.678438	0.00196756	0.965189	9.72017e-11
ENSBTAG00000020681	darkseagreen3	0.657255	0.00303769	0.96447	1.14211e-10
ENSBTAG00000005147	darkseagreen3	0.633035	0.00480416	0.964309	1.18377e-10
ENSBTAG00000018898	darkseagreen3	0.639037	0.00430342	0.963583	1.38736e-10
ENSBTAG00000004961	darkseagreen3	0.614342	0.00667573	0.96226	1.8379e-10
ENSBTAG00000004349	darkseagreen3	0.636686	0.00449419	0.96199	1.94414e-10
ENSBTAG00000004334	darkseagreen3	0.652238	0.00335091	0.959856	2.98953e-10
ENSBTAG00000014374	darkseagreen3	0.711166	0.000936305	0.958876	3.61464e-10
ENSBTAG00000001872	darkseagreen3	0.638942	0.00431098	0.958765	3.69181e-10
ENSBTAG00000011754	darkseagreen3	0.74523	0.000386476	0.957832	4.40307e-10
ENSBTAG00000016266	darkseagreen3	0.565764	0.0143948	0.957549	4.64051e-10
ENSBTAG00000009906	darkseagreen3	0.654401	0.00321275	0.957074	5.06522e-10
ENSBTAG00000008136	darkseagreen3	0.548664	0.0183802	0.956736	5.38708e-10
ENSBTAG00000009888	darkseagreen3	0.731943	0.000554212	0.956588	5.53412e-10
ENSBTAG00000000545	darkseagreen3	0.583718	0.0109826	0.956135	6.00434e-10
ENSBTAG00000015403	darkseagreen3	0.69237	0.00145075	0.955628	6.57157e-10
ENSBTAG00000011176	darkseagreen3	0.623869	0.00565954	0.955555	6.65762e-10
ENSBTAG00000011146	darkseagreen3	0.635078	0.00462865	0.955491	6.73361e-10
ENSBTAG00000003878	darkseagreen3	0.662788	0.00272055	0.955287	6.97909e-10
ENSBTAG00000006911	darkseagreen3	0.574612	0.0126214	0.954039	8.66547e-10
ENSBTAG00000004540	darkseagreen3	0.659911	0.00288185	0.95381	9.01031e-10
ENSBTAG00000018178	darkseagreen3	0.757385	0.000272605	0.953755	9.09493e-10
ENSBTAG00000039732	darkseagreen3	0.597836	0.00878275	0.953353	9.73429e-10
ENSBTAG00000001296	darkseagreen3	0.550148	0.0180033	0.953346	9.74589e-10
ENSBTAG00000016878	darkseagreen3	0.574588	0.0126259	0.952726	1.08105e-09
ENSBTAG00000013367	darkseagreen3	0.633229	0.0047872	0.95262	1.10012e-09
ENSBTAG00000015212	darkseagreen3	0.659878	0.00288378	0.951541	1.31272e-09
ENSBTAG00000013919	darkseagreen3	0.716981	0.000812158	0.951517	1.31792e-09
ENSBTAG00000016795	darkseagreen3	0.508723	0.0310873	0.951116	1.40586e-09
ENSBTAG00000005477	darkseagreen3	0.564951	0.0145671	0.95064	1.51686e-09
ENSBTAG00000017547	darkseagreen3	0.649156	0.00355614	0.949916	1.7003e-09
ENSBTAG00000015718	darkseagreen3	0.678416	0.00196846	0.94981	1.72894e-09
ENSBTAG00000009765	darkseagreen3	0.584034	0.010929	0.949784	1.73579e-09
ENSBTAG00000016269	darkseagreen3	0.767002	0.000203884	0.949693	1.76073e-09
ENSBTAG00000008731	darkseagreen3	0.693717	0.00140743	0.949199	1.9008e-09
ENSBTAG00000013425	darkseagreen3	0.592359	0.00958973	0.949193	1.90259e-09
ENSBTAG00000005285	darkseagreen3	0.55161	0.017638	0.949126	1.9223e-09
ENSBTAG00000018097	darkseagreen3	0.564322	0.0147017	0.948832	2.01135e-09
ENSBTAG00000024381	darkseagreen3	0.623105	0.00573603	0.947514	2.45455e-09
ENSBTAG00000035827	darkseagreen3	0.493653	0.0373415	0.94745	2.47839e-09
ENSBTAG00000010645	darkseagreen3	0.683739	0.00175545	0.947396	2.49834e-09
ENSBTAG00000038186	darkseagreen3	0.627974	0.00526235	0.947062	2.62521e-09
ENSBTAG00000021424	darkseagreen3	0.660895	0.00282581	0.946861	2.70436e-09
ENSBTAG00000031444	darkseagreen3	0.767758	0.000199169	0.946138	3.00597e-09
ENSBTAG00000019250	darkseagreen3	0.553044	0.0172852	0.946018	3.05874e-09
ENSBTAG00000009595	darkseagreen3	0.548237	0.0184899	0.945974	3.07846e-09
ENSBTAG00000049516	darkseagreen3	0.72035	0.000746725	0.945577	3.26013e-09
ENSBTAG00000013180	darkseagreen3	0.585427	0.0106951	0.945185	3.44871e-09
ENSBTAG00000012451	darkseagreen3	0.758974	0.000260069	0.94441	3.84911e-09
ENSBTAG00000018523	darkseagreen3	0.773459	0.000166481	0.943878	4.14641e-09
ENSBTAG00000031473	darkseagreen3	0.552865	0.0173289	0.9435	4.37019e-09
ENSBTAG00000017135	darkseagreen3	0.765067	0.000216389	0.943032	4.66134e-09
ENSBTAG00000006378	darkseagreen3	0.607482	0.00749511	0.942968	4.70238e-09
ENSBTAG00000011946	darkseagreen3	0.640497	0.00418832	0.942761	4.8377e-09
ENSBTAG00000008931	darkseagreen3	0.630015	0.00507341	0.94257	4.96534e-09
ENSBTAG00000001356	darkseagreen3	0.564127	0.0147435	0.94245	5.04657e-09
ENSBTAG00000033255	darkseagreen3	0.584474	0.0108546	0.942037	5.33675e-09
ENSBTAG00000020359	darkseagreen3	0.683597	0.00176087	0.94185	5.47262e-09
ENSBTAG00000015730	darkseagreen3	0.720138	0.000750719	0.941668	5.6078e-09
ENSBTAG00000007338	darkseagreen3	0.692339	0.00145176	0.941206	5.9644e-09
ENSBTAG00000027151	darkseagreen3	0.621239	0.00592659	0.941081	6.06448e-09
ENSBTAG00000009381	darkseagreen3	0.644614	0.00387721	0.940702	6.37581e-09
ENSBTAG00000007559	darkseagreen3	0.619441	0.0061149	0.940583	6.4767e-09
ENSBTAG00000014551	darkseagreen3	0.686819	0.00164118	0.940442	6.5977e-09
ENSBTAG00000046357	darkseagreen3	0.605392	0.0077603	0.940429	6.6089e-09
ENSBTAG00000012873	darkseagreen3	0.622671	0.00577991	0.940151	6.85371e-09
ENSBTAG00000031299	darkseagreen3	0.525369	0.0251558	0.94013	6.87231e-09
ENSBTAG00000013159	darkseagreen3	0.497458	0.0356786	0.939462	7.494e-09
ENSBTAG00000020034	darkseagreen3	0.649155	0.00355619	0.939443	7.5128e-09
ENSBTAG00000013317	darkseagreen3	0.596782	0.00893368	0.939429	7.52652e-09
ENSBTAG00000013046	darkseagreen3	0.66731	0.00248207	0.939401	7.55355e-09
ENSBTAG00000031809	darkseagreen3	0.686468	0.00165388	0.939139	7.81273e-09
ENSBTAG00000014447	darkseagreen3	0.565122	0.0145308	0.938633	8.33426e-09
ENSBTAG00000048782	darkseagreen3	0.801506	6.36282e-05	0.93834	8.64949e-09
ENSBTAG00000008863	darkseagreen3	0.760002	0.000252218	0.938144	8.86662e-09
ENSBTAG00000008133	darkseagreen3	0.664567	0.00262457	0.938041	8.98262e-09
ENSBTAG00000044032	darkseagreen3	0.570453	0.0134319	0.938001	9.02763e-09
ENSBTAG00000007213	darkseagreen3	0.628698	0.00519472	0.937946	9.09008e-09
ENSBTAG00000002271	darkseagreen3	0.736665	0.000488733	0.937274	9.88713e-09
ENSBTAG00000018562	darkseagreen3	0.631556	0.0049345	0.937255	9.91063e-09
ENSBTAG00000002690	darkseagreen3	0.645235	0.0038319	0.937146	1.00454e-08
ENSBTAG00000021116	darkseagreen3	0.490853	0.0386027	0.937049	1.01665e-08
ENSBTAG00000045767	darkseagreen3	0.631519	0.00493785	0.936693	1.06233e-08
ENSBTAG00000015266	darkseagreen3	0.681472	0.00184372	0.93669	1.06284e-08
ENSBTAG00000006751	darkseagreen3	0.807873	5.00866e-05	0.936504	1.08744e-08
ENSBTAG00000011304	darkseagreen3	0.709341	0.000978375	0.936458	1.09348e-08
ENSBTAG00000003358	darkseagreen3	0.486004	0.0408638	0.936367	1.10579e-08
ENSBTAG00000011698	darkseagreen3	0.599931	0.00848908	0.936118	1.14003e-08
ENSBTAG00000012124	darkseagreen3	0.458572	0.0556143	0.935793	1.18604e-08
ENSBTAG00000008958	darkseagreen3	0.736241	0.000494339	0.935517	1.22626e-08
ENSBTAG00000035226	darkseagreen3	0.50542	0.0323834	0.93539	1.24525e-08
ENSBTAG00000020801	darkseagreen3	0.620027	0.00605302	0.934056	1.46015e-08
ENSBTAG00000015428	darkseagreen3	0.5847	0.0108167	0.934004	1.46911e-08
ENSBTAG00000001737	darkseagreen3	0.562903	0.0150088	0.933986	1.4724e-08
ENSBTAG00000004767	darkseagreen3	0.561033	0.0154211	0.933958	1.47721e-08
ENSBTAG00000035587	darkseagreen3	0.595028	0.00918929	0.933803	1.50434e-08
ENSBTAG00000011567	darkseagreen3	0.600788	0.00837111	0.933716	1.51995e-08
ENSBTAG00000010227	darkseagreen3	0.604234	0.00791044	0.933478	1.56285e-08
ENSBTAG00000007893	darkseagreen3	0.749505	0.00034258	0.932967	1.65891e-08
ENSBTAG00000007970	darkseagreen3	0.692634	0.00144216	0.932941	1.66394e-08
ENSBTAG00000020496	darkseagreen3	0.641955	0.00407589	0.932491	1.75279e-08
ENSBTAG00000039160	darkseagreen3	0.759641	0.00025495	0.932281	1.79577e-08
ENSBTAG00000032686	darkseagreen3	0.542192	0.0200978	0.931891	1.87775e-08
ENSBTAG00000012117	darkseagreen3	0.582599	0.0111743	0.931613	1.93822e-08
ENSBTAG00000002012	darkseagreen3	0.59732	0.00885647	0.93158	1.94555e-08
ENSBTAG00000019686	darkseagreen3	0.604793	0.00783771	0.93154	1.95438e-08
ENSBTAG00000027789	darkseagreen3	0.547684	0.0186326	0.931494	1.9647e-08
ENSBTAG00000050035	darkseagreen3	0.689397	0.0015503	0.930755	2.13575e-08
ENSBTAG00000019338	darkseagreen3	0.509478	0.0307968	0.93058	2.17807e-08
ENSBTAG00000000365	darkseagreen3	0.468941	0.0496321	0.93051	2.19524e-08
ENSBTAG00000019953	darkseagreen3	0.786282	0.000109129	0.930406	2.22084e-08
ENSBTAG00000008853	darkseagreen3	0.456329	0.0569769	0.930404	2.22121e-08
ENSBTAG00000001009	darkseagreen3	0.614673	0.00663812	0.930327	2.24057e-08
ENSBTAG00000013118	darkseagreen3	0.74359	0.000404523	0.930216	2.2683e-08
ENSBTAG00000007920	darkseagreen3	0.540128	0.0206713	0.929897	2.35043e-08
ENSBTAG00000018579	darkseagreen3	0.631673	0.00492409	0.929738	2.39208e-08
ENSBTAG00000018629	darkseagreen3	0.634158	0.00470702	0.929715	2.39811e-08
ENSBTAG00000007923	darkseagreen3	0.60908	0.00729734	0.929637	2.41891e-08
ENSBTAG00000015522	darkseagreen3	0.540357	0.020607	0.92927	2.51875e-08
ENSBTAG00000007399	darkseagreen3	0.503469	0.0331682	0.928998	2.59505e-08
ENSBTAG00000019474	darkseagreen3	0.483897	0.0418775	0.928987	2.59826e-08
ENSBTAG00000005205	darkseagreen3	0.609283	0.0072725	0.92898	2.60027e-08
ENSBTAG00000010852	darkseagreen3	0.679557	0.00192111	0.928949	2.60905e-08
ENSBTAG00000015781	darkseagreen3	0.721193	0.00073107	0.928529	2.73138e-08
ENSBTAG00000020399	darkseagreen3	0.576757	0.0122188	0.927839	2.94283e-08
ENSBTAG00000027630	darkseagreen3	0.60822	0.00740323	0.927772	2.96437e-08
ENSBTAG00000036016	darkseagreen3	0.786514	0.000108273	0.927689	2.99075e-08
ENSBTAG00000017401	darkseagreen3	0.583025	0.0111011	0.927555	3.03401e-08
ENSBTAG00000031544	darkseagreen3	0.690963	0.00149719	0.927229	3.14169e-08
ENSBTAG00000007170	darkseagreen3	0.666606	0.002518	0.9268	3.28866e-08
ENSBTAG00000006836	darkseagreen3	0.586695	0.0104857	0.926621	3.35147e-08
ENSBTAG00000002833	darkseagreen3	0.401677	0.0984785	0.926553	3.37579e-08
ENSBTAG00000014728	darkseagreen3	0.82888	2.12843e-05	0.926292	3.46982e-08
ENSBTAG00000030566	darkseagreen3	0.637901	0.00439476	0.926017	3.57172e-08
ENSBTAG00000053323	darkseagreen3	0.644498	0.00388564	0.925895	3.61758e-08
ENSBTAG00000003799	darkseagreen3	0.61624	0.00646227	0.92572	3.68479e-08
ENSBTAG00000015144	darkseagreen3	0.594291	0.00929846	0.92562	3.72336e-08
ENSBTAG00000008008	darkseagreen3	0.673514	0.0021831	0.925275	3.8594e-08
ENSBTAG00000016526	darkseagreen3	0.782472	0.00012408	0.925179	3.89818e-08
ENSBTAG00000004842	darkseagreen3	0.503095	0.0333203	0.925124	3.92023e-08
ENSBTAG00000019238	darkseagreen3	0.590008	0.00995369	0.924764	4.06899e-08
ENSBTAG00000015857	darkseagreen3	0.716526	0.000821346	0.924589	4.14319e-08
ENSBTAG00000011238	darkseagreen3	0.662355	0.00274433	0.924385	4.23067e-08
ENSBTAG00000012595	darkseagreen3	0.639571	0.00426102	0.924337	4.25163e-08
ENSBTAG00000012442	darkseagreen3	0.632994	0.00480769	0.923901	4.44554e-08
ENSBTAG00000010002	darkseagreen3	0.739327	0.000454779	0.923878	4.45572e-08
ENSBTAG00000018922	darkseagreen3	0.556077	0.0165577	0.923746	4.51633e-08
ENSBTAG00000015591	darkseagreen3	0.636736	0.00449009	0.923683	4.54529e-08
ENSBTAG00000012526	darkseagreen3	0.734326	0.00052031	0.923591	4.58787e-08
ENSBTAG00000009236	darkseagreen3	0.732249	0.000549757	0.923392	4.68146e-08
ENSBTAG00000000806	darkseagreen3	0.793659	8.44882e-05	0.922836	4.95098e-08
ENSBTAG00000005851	darkseagreen3	0.666978	0.00249896	0.922821	4.95856e-08
ENSBTAG00000010437	darkseagreen3	0.777998	0.000143811	0.92276	4.98902e-08
ENSBTAG00000009841	darkseagreen3	0.722799	0.000701988	0.92232	5.21391e-08
ENSBTAG00000014668	darkseagreen3	0.703744	0.00111738	0.922293	5.22762e-08
ENSBTAG00000014849	darkseagreen3	0.725169	0.000660855	0.922284	5.23233e-08
ENSBTAG00000011200	darkseagreen3	0.62653	0.00539934	0.921995	5.38524e-08
ENSBTAG00000005218	darkseagreen3	0.572079	0.0131101	0.921591	5.60505e-08
ENSBTAG00000012845	darkseagreen3	0.45499	0.0578018	0.921415	5.70361e-08
ENSBTAG00000006695	darkseagreen3	0.730722	0.000572294	0.9212	5.82561e-08
ENSBTAG00000002542	darkseagreen3	0.454797	0.0579217	0.921172	5.84113e-08
ENSBTAG00000050239	darkseagreen3	0.820881	2.98648e-05	0.921031	5.92263e-08
ENSBTAG00000008223	darkseagreen3	0.832022	1.85457e-05	0.920951	5.96939e-08
ENSBTAG00000007115	darkseagreen3	0.774387	0.000161616	0.920907	5.99545e-08
ENSBTAG00000006607	darkseagreen3	0.646257	0.00375839	0.920473	6.25469e-08
ENSBTAG00000000957	darkseagreen3	0.660711	0.00283623	0.920298	6.3621e-08
ENSBTAG00000008864	darkseagreen3	0.733432	0.000532818	0.920196	6.42554e-08
ENSBTAG00000008897	darkseagreen3	0.627364	0.00531985	0.920111	6.47882e-08
ENSBTAG00000031885	darkseagreen3	0.478691	0.0444638	0.920082	6.49695e-08
ENSBTAG00000008699	darkseagreen3	0.533583	0.0225751	0.920069	6.50527e-08
ENSBTAG00000019314	darkseagreen3	0.76298	0.00023059	0.919767	6.69761e-08
ENSBTAG00000002678	darkseagreen3	0.508984	0.0309869	0.91913	7.12089e-08
ENSBTAG00000001126	darkseagreen3	0.634053	0.00471602	0.919027	7.19138e-08
ENSBTAG00000005116	darkseagreen3	0.653112	0.00329449	0.918704	7.41592e-08
ENSBTAG00000002357	darkseagreen3	0.611294	0.00703037	0.918685	7.42952e-08
ENSBTAG00000020173	darkseagreen3	0.510142	0.0305432	0.918555	7.52207e-08
ENSBTAG00000005905	darkseagreen3	0.510045	0.0305803	0.918496	7.56444e-08
ENSBTAG00000010355	darkseagreen3	0.545165	0.0192939	0.918338	7.67844e-08
ENSBTAG00000000581	darkseagreen3	0.526318	0.0248463	0.918128	7.83261e-08
ENSBTAG00000011285	darkseagreen3	0.657829	0.00300348	0.918085	7.86434e-08
ENSBTAG00000012330	darkseagreen3	0.875624	1.93535e-06	0.917961	7.95735e-08
ENSBTAG00000000115	darkseagreen3	0.503199	0.0332778	0.917736	8.12708e-08
ENSBTAG00000001492	darkseagreen3	0.739393	0.000453956	0.917593	8.23692e-08
ENSBTAG00000004442	darkseagreen3	0.720335	0.000747022	0.917428	8.36604e-08
ENSBTAG00000020144	darkseagreen3	0.441178	0.0668437	0.917324	8.44789e-08
ENSBTAG00000003489	darkseagreen3	0.553939	0.0170678	0.916955	8.7434e-08
ENSBTAG00000005564	darkseagreen3	0.791043	9.26212e-05	0.916654	8.99129e-08
ENSBTAG00000023610	darkseagreen3	0.733774	0.000527995	0.91653	9.09546e-08
ENSBTAG00000004124	darkseagreen3	0.710085	0.000961037	0.916249	9.33508e-08
ENSBTAG00000032369	darkseagreen3	0.803718	5.86087e-05	0.916062	9.49752e-08
ENSBTAG00000004736	darkseagreen3	0.41516	0.0866671	0.915813	9.71726e-08
ENSBTAG00000011257	darkseagreen3	0.598966	0.00862341	0.915772	9.75345e-08
ENSBTAG00000014841	darkseagreen3	0.652367	0.00334251	0.915706	9.81268e-08
ENSBTAG00000004098	darkseagreen3	0.63619	0.00453535	0.915571	9.93475e-08
ENSBTAG00000035744	darkseagreen3	0.657087	0.00304781	0.915446	1.00493e-07
ENSBTAG00000020439	darkseagreen3	0.645372	0.00382197	0.915444	1.0051e-07
ENSBTAG00000006581	darkseagreen3	0.589749	0.00999461	0.915335	1.01516e-07
ENSBTAG00000016548	darkseagreen3	0.842362	1.15469e-05	0.915264	1.02176e-07
ENSBTAG00000015753	darkseagreen3	0.457304	0.0563815	0.915251	1.02297e-07
ENSBTAG00000003365	darkseagreen3	0.628374	0.00522483	0.915061	1.04088e-07
ENSBTAG00000002328	darkseagreen3	0.474672	0.0465424	0.914837	1.06223e-07
ENSBTAG00000018636	darkseagreen3	0.39843	0.101488	0.914684	1.0771e-07
ENSBTAG00000018535	darkseagreen3	0.490274	0.0388677	0.914384	1.1067e-07
ENSBTAG00000006063	darkseagreen3	0.612675	0.00686779	0.91395	1.15076e-07
ENSBTAG00000017557	darkseagreen3	0.743619	0.000404198	0.91394	1.15173e-07
ENSBTAG00000018403	darkseagreen3	0.668624	0.00241606	0.913936	1.15216e-07
ENSBTAG00000003807	darkseagreen3	0.615836	0.00650731	0.913528	1.19509e-07
ENSBTAG00000000026	darkseagreen3	0.664384	0.00263433	0.913403	1.20844e-07
ENSBTAG00000014461	darkseagreen3	0.580968	0.0114586	0.913346	1.21457e-07
ENSBTAG00000000039	darkseagreen3	0.549675	0.0181229	0.913089	1.2427e-07
ENSBTAG00000013544	darkseagreen3	0.533098	0.0227214	0.912992	1.25343e-07
ENSBTAG00000015228	darkseagreen3	0.758638	0.000262677	0.912991	1.25352e-07
ENSBTAG00000034823	darkseagreen3	0.529823	0.0237293	0.912989	1.25383e-07
ENSBTAG00000003815	darkseagreen3	0.669944	0.00235128	0.912828	1.27176e-07
ENSBTAG00000009353	darkseagreen3	0.685829	0.00167721	0.912541	1.30448e-07
ENSBTAG00000009427	darkseagreen3	0.485093	0.0412999	0.912029	1.36456e-07
ENSBTAG00000019723	darkseagreen3	0.639487	0.00426764	0.911565	1.42113e-07
ENSBTAG00000049571	darkseagreen3	0.529689	0.0237713	0.911498	1.42938e-07
ENSBTAG00000002073	darkseagreen3	0.4397	0.0678704	0.911256	1.45981e-07
ENSBTAG00000018869	darkseagreen3	0.746128	0.000376884	0.911214	1.46523e-07
ENSBTAG00000019914	darkseagreen3	0.390464	0.109151	0.910734	1.52739e-07
ENSBTAG00000048959	darkseagreen3	0.775414	0.000156372	0.910703	1.53145e-07
ENSBTAG00000022167	darkseagreen3	0.551694	0.017617	0.910604	1.54464e-07
ENSBTAG00000008761	darkseagreen3	0.630497	0.00502963	0.910304	1.58508e-07
ENSBTAG00000001513	darkseagreen3	0.53602	0.0218508	0.910199	1.5994e-07
ENSBTAG00000007942	darkseagreen3	0.722591	0.000705707	0.909994	1.62782e-07
ENSBTAG00000014430	darkseagreen3	0.625318	0.00551665	0.909891	1.64222e-07
ENSBTAG00000016315	darkseagreen3	0.503786	0.0330396	0.909796	1.65556e-07
ENSBTAG00000012077	darkseagreen3	0.496064	0.036281	0.90971	1.6678e-07
ENSBTAG00000012423	darkseagreen3	0.444451	0.064612	0.909687	1.67115e-07
ENSBTAG00000051745	darkseagreen3	0.530988	0.0233667	0.909531	1.69352e-07
ENSBTAG00000003748	darkseagreen3	0.415976	0.0859874	0.909483	1.70038e-07
ENSBTAG00000021948	darkseagreen3	0.613283	0.00679727	0.909426	1.70865e-07
ENSBTAG00000005814	darkseagreen3	0.764031	0.000223344	0.909223	1.73847e-07
ENSBTAG00000017201	darkseagreen3	0.633007	0.00480658	0.908875	1.7905e-07
ENSBTAG00000007192	darkseagreen3	0.602476	0.0081429	0.908554	1.83962e-07
ENSBTAG00000009287	darkseagreen3	0.759503	0.000256003	0.908335	1.87388e-07
ENSBTAG00000021620	darkseagreen3	0.459381	0.0551289	0.908146	1.90377e-07
ENSBTAG00000000111	darkseagreen3	0.411173	0.0900469	0.908011	1.92552e-07
ENSBTAG00000027983	darkseagreen3	0.714121	0.000871378	0.907963	1.93324e-07
ENSBTAG00000036224	darkseagreen3	0.630531	0.00502657	0.907952	1.93492e-07
ENSBTAG00000016532	darkseagreen3	0.671188	0.00229148	0.9078	1.95976e-07
ENSBTAG00000010313	darkseagreen3	0.74058	0.000439494	0.907738	1.96986e-07
ENSBTAG00000020921	darkseagreen3	0.627589	0.00529863	0.907625	1.98849e-07
ENSBTAG00000005975	darkseagreen3	0.494555	0.0369419	0.907526	2.0051e-07
ENSBTAG00000003326	darkseagreen3	0.734909	0.000512285	0.907087	2.07957e-07
ENSBTAG00000001637	darkseagreen3	0.688972	0.00156498	0.907055	2.08509e-07
ENSBTAG00000038737	darkseagreen3	0.754788	0.000294194	0.906838	2.12282e-07
ENSBTAG00000010867	darkseagreen3	0.587099	0.0104196	0.906826	2.12492e-07
ENSBTAG00000005443	darkseagreen3	0.407207	0.0935021	0.906811	2.12759e-07
ENSBTAG00000015636	darkseagreen3	0.835528	1.58503e-05	0.906795	2.13039e-07
ENSBTAG00000038488	darkseagreen3	0.44348	0.0652686	0.906751	2.13803e-07
ENSBTAG00000018360	darkseagreen3	0.626822	0.00537143	0.90673	2.14182e-07
ENSBTAG00000031385	darkseagreen3	0.385925	0.113697	0.906587	2.16723e-07
ENSBTAG00000031185	darkseagreen3	0.748122	0.000356292	0.90639	2.20267e-07
ENSBTAG00000000995	darkseagreen3	0.635357	0.00460504	0.906278	2.22303e-07
ENSBTAG00000012659	darkseagreen3	0.572874	0.0129551	0.905954	2.28291e-07
ENSBTAG00000003904	darkseagreen3	0.574695	0.0126055	0.905775	2.31649e-07
ENSBTAG00000009299	darkseagreen3	0.528987	0.0239921	0.905751	2.32103e-07
ENSBTAG00000009486	darkseagreen3	0.74134	0.000430428	0.905645	2.34122e-07
ENSBTAG00000000504	darkseagreen3	0.645724	0.00379662	0.90563	2.34407e-07
ENSBTAG00000005347	darkseagreen3	0.624382	0.00560861	0.905502	2.36863e-07
ENSBTAG00000026660	darkseagreen3	0.658325	0.00297414	0.905424	2.38383e-07
ENSBTAG00000006320	darkseagreen3	0.597573	0.00882031	0.905146	2.43814e-07
ENSBTAG00000038235	darkseagreen3	0.668761	0.0024093	0.90487	2.49339e-07
ENSBTAG00000040569	darkseagreen3	0.674304	0.00214726	0.904682	2.53145e-07
ENSBTAG00000002647	darkseagreen3	0.645447	0.00381661	0.90458	2.55236e-07
ENSBTAG00000049422	darkseagreen3	0.808857	4.82303e-05	0.904387	2.59231e-07
ENSBTAG00000022227	darkseagreen3	0.821763	2.87927e-05	0.904229	2.62547e-07
ENSBTAG00000024960	darkseagreen3	0.727788	0.000617745	0.904171	2.63777e-07
ENSBTAG00000004999	darkseagreen3	0.741435	0.000429303	0.904108	2.65117e-07
ENSBTAG00000007935	darkseagreen3	0.669491	0.00237333	0.904058	2.66166e-07
ENSBTAG00000054322	darkseagreen3	0.522499	0.0261098	0.903984	2.6776e-07
ENSBTAG00000014421	darkseagreen3	0.471811	0.048066	0.903977	2.67908e-07
ENSBTAG00000015509	darkseagreen3	0.643694	0.00394497	0.903629	2.75457e-07
ENSBTAG00000013282	darkseagreen3	0.515241	0.0286481	0.903343	2.81798e-07
ENSBTAG00000007357	darkseagreen3	0.358833	0.143652	0.90332	2.82334e-07
ENSBTAG00000031020	darkseagreen3	0.554021	0.0170481	0.902866	2.9267e-07
ENSBTAG00000024928	darkseagreen3	0.598338	0.00871173	0.902283	3.06447e-07
ENSBTAG00000005989	darkseagreen3	0.724526	0.000671808	0.901967	3.14136e-07
ENSBTAG00000009483	darkseagreen3	0.640753	0.00416836	0.901443	3.27281e-07
ENSBTAG00000038938	darkseagreen3	0.803802	5.84251e-05	0.901204	3.33415e-07
ENSBTAG00000016730	darkseagreen3	0.445516	0.063898	0.901075	3.36772e-07
ENSBTAG00000018680	darkseagreen3	0.488949	0.039479	0.900839	3.42983e-07
ENSBTAG00000012397	darkseagreen3	0.821869	2.86666e-05	0.900782	3.4451e-07
ENSBTAG00000013096	darkseagreen3	0.694653	0.00137793	0.900598	3.49452e-07
ENSBTAG00000011563	darkseagreen3	0.796761	7.5639e-05	0.900458	3.53247e-07
ENSBTAG00000018386	darkseagreen3	0.592402	0.00958308	0.900246	3.59048e-07
ENSBTAG00000027159	darkseagreen3	0.488007	0.0399181	0.9001	3.63116e-07
ENSBTAG00000019404	darkseagreen3	0.588235	0.0102356	0.899982	3.66408e-07
ENSBTAG00000010922	darkseagreen3	0.483342	0.0421479	0.899954	3.67212e-07
ENSBTAG00000000428	darkseagreen3	0.686587	0.00164957	0.899759	3.72742e-07
ENSBTAG00000053766	darkseagreen3	0.716161	0.000828778	0.899734	3.73455e-07
ENSBTAG00000051768	darkseagreen3	0.749686	0.000340814	0.899595	3.77449e-07
ENSBTAG00000001066	darkseagreen3	0.747195	0.000365748	0.899527	3.79398e-07
ENSBTAG00000021520	darkseagreen3	0.467609	0.0503721	0.89951	3.79897e-07
ENSBTAG00000004271	darkseagreen3	0.509338	0.0308505	0.899503	3.80093e-07
ENSBTAG00000046031	darkseagreen3	0.688666	0.00157565	0.899472	3.81006e-07
ENSBTAG00000015566	darkseagreen3	0.394629	0.105095	0.899445	3.81806e-07
ENSBTAG00000012069	darkseagreen3	0.62058	0.00599507	0.89934	3.84875e-07
ENSBTAG00000012417	darkseagreen3	0.493328	0.0374862	0.899279	3.86647e-07
ENSBTAG00000006240	darkseagreen3	0.502736	0.0334667	0.899021	3.94327e-07
ENSBTAG00000014898	darkseagreen3	0.646473	0.00374301	0.898823	4.00304e-07
ENSBTAG00000021392	darkseagreen3	0.463452	0.052735	0.898735	4.02982e-07
ENSBTAG00000021519	darkseagreen3	0.519046	0.0272944	0.898683	4.04545e-07
ENSBTAG00000030172	darkseagreen3	0.668975	0.0023987	0.898649	4.05598e-07
ENSBTAG00000015100	darkseagreen3	0.637301	0.00444361	0.898508	4.09956e-07
ENSBTAG00000019182	darkseagreen3	0.601552	0.00826727	0.898284	4.16953e-07
ENSBTAG00000001890	darkseagreen3	0.796759	7.5643e-05	0.89826	4.17685e-07
ENSBTAG00000019652	darkseagreen3	0.541519	0.0202832	0.89822	4.18954e-07
ENSBTAG00000053598	darkseagreen3	0.426259	0.0777469	0.898197	4.19684e-07
ENSBTAG00000017525	darkseagreen3	0.338075	0.170012	0.898071	4.23693e-07
ENSBTAG00000020294	darkseagreen3	0.52047	0.0268008	0.897887	4.29589e-07
ENSBTAG00000039197	darkseagreen3	0.817645	3.40917e-05	0.897728	4.34735e-07
ENSBTAG00000008595	darkseagreen3	0.463169	0.052899	0.897664	4.36821e-07
ENSBTAG00000002836	darkseagreen3	0.612309	0.00691064	0.897648	4.37362e-07
ENSBTAG00000035615	darkseagreen3	0.468444	0.0499074	0.897637	4.37713e-07
ENSBTAG00000021293	darkseagreen3	0.571673	0.0131898	0.897625	4.38122e-07
ENSBTAG00000002242	darkseagreen3	0.856021	5.85096e-06	0.897595	4.39091e-07
ENSBTAG00000052606	darkseagreen3	0.847132	9.17491e-06	0.897547	4.40668e-07
ENSBTAG00000017850	darkseagreen3	0.391638	0.107997	0.896846	4.64317e-07
ENSBTAG00000009091	darkseagreen3	0.729889	0.000584898	0.896697	4.69496e-07
ENSBTAG00000017875	darkseagreen3	0.582461	0.0111982	0.896473	4.77362e-07
ENSBTAG00000003970	darkseagreen3	0.82421	2.59914e-05	0.896466	4.77594e-07
ENSBTAG00000012350	darkseagreen3	0.688849	0.00156926	0.896219	4.86411e-07
ENSBTAG00000003439	darkseagreen3	0.311892	0.207682	0.896204	4.86926e-07
ENSBTAG00000011396	darkseagreen3	0.520498	0.0267914	0.896061	4.92114e-07
ENSBTAG00000009103	darkseagreen3	0.447892	0.0623258	0.89587	4.99081e-07
ENSBTAG00000002941	darkseagreen3	0.765326	0.000214683	0.895755	5.03316e-07
ENSBTAG00000049864	darkseagreen3	0.499376	0.0348621	0.895679	5.06131e-07
ENSBTAG00000011515	darkseagreen3	0.733999	0.000524857	0.895622	5.08236e-07
ENSBTAG00000004339	darkseagreen3	0.866304	3.34596e-06	0.895559	5.10587e-07
ENSBTAG00000027317	darkseagreen3	0.815662	3.69249e-05	0.895509	5.12464e-07
ENSBTAG00000000221	darkseagreen3	0.462548	0.05326	0.895436	5.15224e-07
ENSBTAG00000018363	darkseagreen3	0.51002	0.0305896	0.895393	5.16861e-07
ENSBTAG00000010909	darkseagreen3	0.687779	0.00160684	0.895186	5.24745e-07
ENSBTAG00000003906	darkseagreen3	0.650069	0.00349428	0.895005	5.31709e-07
ENSBTAG00000007828	darkseagreen3	0.561211	0.0153816	0.894995	5.32126e-07
ENSBTAG00000018924	darkseagreen3	0.414915	0.0868721	0.894967	5.33213e-07
ENSBTAG00000000563	darkseagreen3	0.645348	0.00382374	0.894966	5.33255e-07
ENSBTAG00000023997	darkseagreen3	0.668879	0.00240347	0.894904	5.3564e-07
ENSBTAG00000009275	darkseagreen3	0.45639	0.0569395	0.894779	5.40569e-07
ENSBTAG00000003039	darkseagreen3	0.834479	1.66189e-05	0.894701	5.43618e-07
ENSBTAG00000015713	darkseagreen3	0.359909	0.142367	0.894657	5.4535e-07
ENSBTAG00000007370	darkseagreen3	0.533459	0.0226123	0.894302	5.59597e-07
ENSBTAG00000010998	darkseagreen3	0.601655	0.00825329	0.894262	5.61207e-07
ENSBTAG00000007189	darkseagreen3	0.398569	0.101358	0.894248	5.61799e-07
ENSBTAG00000014821	darkseagreen3	0.623694	0.00567695	0.894105	5.67616e-07
ENSBTAG00000014794	darkseagreen3	0.408954	0.0919684	0.893971	5.73161e-07
ENSBTAG00000046765	darkseagreen3	0.655189	0.00316366	0.893967	5.73321e-07
ENSBTAG00000011244	darkseagreen3	0.77899	0.000139222	0.893733	5.83091e-07
ENSBTAG00000013900	darkseagreen3	0.875873	1.90608e-06	0.893616	5.88019e-07
ENSBTAG00000014334	darkseagreen3	0.672697	0.0022207	0.893576	5.89714e-07
ENSBTAG00000010124	darkseagreen3	0.672899	0.00221134	0.893513	5.9239e-07
ENSBTAG00000049402	darkseagreen3	0.423497	0.0799012	0.893391	5.97594e-07
ENSBTAG00000024851	darkseagreen3	0.759927	0.000252784	0.893306	6.0126e-07
ENSBTAG00000019614	darkseagreen3	0.403741	0.0965994	0.893261	6.03177e-07
ENSBTAG00000009942	darkseagreen3	0.546866	0.0188453	0.893182	6.06637e-07
ENSBTAG00000002570	darkseagreen3	0.618268	0.00624047	0.893147	6.08122e-07
ENSBTAG00000000288	darkseagreen3	0.485349	0.0411773	0.892925	6.17869e-07
ENSBTAG00000009527	darkseagreen3	0.625905	0.00545963	0.892687	6.28472e-07
ENSBTAG00000046959	darkseagreen3	0.348373	0.156554	0.892623	6.31328e-07
ENSBTAG00000021051	darkseagreen3	0.616054	0.00648297	0.892544	6.34921e-07
ENSBTAG00000018036	darkseagreen3	0.309345	0.211615	0.891925	6.63409e-07
ENSBTAG00000044082	darkseagreen3	0.564756	0.0146088	0.891915	6.63878e-07
ENSBTAG00000019184	darkseagreen3	0.411634	0.0896515	0.89154	6.81715e-07
ENSBTAG00000017744	darkseagreen3	0.374824	0.125378	0.891517	6.82814e-07
ENSBTAG00000015874	darkseagreen3	0.669861	0.00235528	0.89137	6.89902e-07
ENSBTAG00000012671	darkseagreen3	0.588256	0.0102322	0.891145	7.00941e-07
ENSBTAG00000000005	darkseagreen3	0.570256	0.0134712	0.891084	7.03953e-07
ENSBTAG00000015249	darkseagreen3	0.452559	0.0593229	0.890741	7.2104e-07
ENSBTAG00000017112	darkseagreen3	0.726678	0.000635717	0.890701	7.23072e-07
ENSBTAG00000003784	darkseagreen3	0.424021	0.0794889	0.890672	7.24558e-07
ENSBTAG00000002295	darkseagreen3	0.417534	0.0846996	0.890565	7.29982e-07
ENSBTAG00000019255	darkseagreen3	0.478372	0.0446259	0.890434	7.36699e-07
ENSBTAG00000007515	darkseagreen3	0.410177	0.0909057	0.890255	7.45938e-07
ENSBTAG00000018809	darkseagreen3	0.621069	0.00594421	0.890026	7.57892e-07
ENSBTAG00000018348	darkseagreen3	0.808325	4.92255e-05	0.890002	7.59171e-07
ENSBTAG00000019989	darkseagreen3	0.614575	0.00664917	0.889861	7.66623e-07
ENSBTAG00000009368	darkseagreen3	0.331343	0.17922	0.889811	7.69288e-07
ENSBTAG00000040422	darkseagreen3	0.517592	0.0278057	0.889444	7.89092e-07
ENSBTAG00000007117	darkseagreen3	0.686877	0.00163909	0.889376	7.92831e-07
ENSBTAG00000011656	darkseagreen3	0.690507	0.0015125	0.888784	8.25823e-07
ENSBTAG00000025782	darkseagreen3	0.65184	0.00337682	0.888678	8.31843e-07
ENSBTAG00000012995	darkseagreen3	0.545376	0.0192378	0.888621	8.35082e-07
ENSBTAG00000002773	darkseagreen3	0.778429	0.000141802	0.888536	8.39969e-07
ENSBTAG00000021145	darkseagreen3	0.625328	0.00551564	0.888375	8.49291e-07
ENSBTAG00000002778	darkseagreen3	0.430825	0.0742806	0.888225	8.58068e-07
ENSBTAG00000016998	darkseagreen3	0.692577	0.00144402	0.888205	8.59239e-07
ENSBTAG00000014612	darkseagreen3	0.537752	0.021347	0.888068	8.67283e-07
ENSBTAG00000007079	darkseagreen3	0.464919	0.0518917	0.887912	8.76577e-07
ENSBTAG00000031575	darkseagreen3	0.500554	0.034368	0.887901	8.77199e-07
ENSBTAG00000004380	darkseagreen3	0.824229	2.59698e-05	0.887853	8.80062e-07
ENSBTAG00000047133	darkseagreen3	0.848709	8.48862e-06	0.887698	8.89435e-07
ENSBTAG00000020649	darkseagreen3	0.742993	0.000411266	0.88759	8.95958e-07
ENSBTAG00000006654	darkseagreen3	0.367383	0.133665	0.887589	8.96038e-07
ENSBTAG00000006466	darkseagreen3	0.793312	8.55323e-05	0.887492	9.01918e-07
ENSBTAG00000016869	darkseagreen3	0.717844	0.000794961	0.887294	9.14129e-07
ENSBTAG00000019508	darkseagreen3	0.626077	0.00544298	0.887249	9.16901e-07
ENSBTAG00000023028	darkseagreen3	0.644729	0.00386877	0.887233	9.17942e-07
ENSBTAG00000016074	darkseagreen3	0.669574	0.00236931	0.887102	9.26113e-07
ENSBTAG00000016427	darkseagreen3	0.463592	0.0526542	0.886985	9.33448e-07
ENSBTAG00000021726	darkseagreen3	0.359409	0.142962	0.886682	9.52677e-07
ENSBTAG00000049733	darkseagreen3	0.796604	7.60671e-05	0.886661	9.54059e-07
ENSBTAG00000011953	darkseagreen3	0.728677	0.000603664	0.88642	9.69659e-07
ENSBTAG00000006291	darkseagreen3	0.627307	0.00532526	0.886229	9.82114e-07
ENSBTAG00000008411	darkseagreen3	0.512884	0.0295123	0.886143	9.87819e-07
ENSBTAG00000017009	darkseagreen3	0.536754	0.021636	0.886054	9.93735e-07
ENSBTAG00000017440	darkseagreen3	0.416934	0.0851934	0.885924	1.00241e-06
ENSBTAG00000010217	darkseagreen3	0.57651	0.0122646	0.885902	1.00389e-06
ENSBTAG00000024787	darkseagreen3	0.358212	0.144396	0.885667	1.01977e-06
ENSBTAG00000014376	darkseagreen3	0.349339	0.155331	0.885487	1.03208e-06
ENSBTAG00000010801	darkseagreen3	0.457827	0.0560641	0.88531	1.04432e-06
ENSBTAG00000009664	darkseagreen3	0.847811	8.87352e-06	0.885157	1.05497e-06
ENSBTAG00000020698	darkseagreen3	0.668008	0.00244685	0.884978	1.06756e-06
ENSBTAG00000002143	darkseagreen3	0.560628	0.0155116	0.884822	1.07865e-06
ENSBTAG00000016830	darkseagreen3	0.585494	0.010684	0.884796	1.08049e-06
ENSBTAG00000001578	darkseagreen3	0.59358	0.00940488	0.884578	1.09618e-06
ENSBTAG00000053289	darkseagreen3	0.553782	0.0171058	0.884509	1.1012e-06
ENSBTAG00000007788	darkseagreen3	0.404505	0.0959106	0.8845	1.10185e-06
ENSBTAG00000003719	darkseagreen3	0.880242	1.45166e-06	0.884478	1.10348e-06
ENSBTAG00000005718	darkseagreen3	0.737461	0.000478361	0.884396	1.10943e-06
ENSBTAG00000018761	darkseagreen3	0.412734	0.0887121	0.884255	1.11978e-06
ENSBTAG00000000176	darkseagreen3	0.298103	0.229556	0.883742	1.15817e-06
ENSBTAG00000048791	darkseagreen3	0.496898	0.0359199	0.883702	1.16126e-06
ENSBTAG00000002462	darkseagreen3	0.801801	6.29364e-05	0.883641	1.1659e-06
ENSBTAG00000054438	darkseagreen3	0.686418	0.00165571	0.883557	1.17233e-06
ENSBTAG00000020634	darkseagreen3	0.613163	0.00681117	0.883525	1.1748e-06
ENSBTAG00000039212	darkseagreen3	0.693284	0.00142123	0.883469	1.17906e-06
ENSBTAG00000030990	darkseagreen3	0.799007	6.9733e-05	0.88324	1.19687e-06
ENSBTAG00000023144	darkseagreen3	0.532962	0.0227624	0.883133	1.20522e-06
ENSBTAG00000002654	darkseagreen3	0.321346	0.1935	0.88303	1.21338e-06
ENSBTAG00000000275	darkseagreen3	0.392213	0.107434	0.882858	1.227e-06
ENSBTAG00000014953	darkseagreen3	0.630025	0.00507255	0.882696	1.24e-06
ENSBTAG00000017313	darkseagreen3	0.706767	0.0010404	0.882647	1.24391e-06
ENSBTAG00000020884	darkseagreen3	0.861907	4.27226e-06	0.882624	1.2458e-06
ENSBTAG00000002993	darkseagreen3	0.583356	0.0110444	0.88262	1.24609e-06
ENSBTAG00000015900	darkseagreen3	0.717253	0.00080669	0.882556	1.25132e-06
ENSBTAG00000030706	darkseagreen3	0.494613	0.0369166	0.88232	1.27056e-06
ENSBTAG00000002478	darkseagreen3	0.577999	0.0119905	0.882114	1.28765e-06
ENSBTAG00000012699	darkseagreen3	0.484567	0.041553	0.882008	1.29643e-06
ENSBTAG00000018498	darkseagreen3	0.465991	0.0512823	0.881917	1.30412e-06
ENSBTAG00000037746	darkseagreen3	0.8346	1.65286e-05	0.881902	1.30534e-06
ENSBTAG00000000296	darkseagreen3	0.855104	6.13716e-06	0.881647	1.327e-06
ENSBTAG00000046324	darkseagreen3	0.740948	0.000435088	0.8816	1.33095e-06
ENSBTAG00000018382	darkseagreen3	0.655388	0.00315129	0.881582	1.3325e-06
ENSBTAG00000046555	darkseagreen3	0.594384	0.00928474	0.881552	1.33505e-06
ENSBTAG00000047238	darkseagreen3	0.740527	0.000440129	0.881373	1.35053e-06
ENSBTAG00000016217	darkseagreen3	0.560138	0.0156216	0.881345	1.35293e-06
ENSBTAG00000009310	darkseagreen3	0.367267	0.133797	0.881342	1.35325e-06
ENSBTAG00000018366	darkseagreen3	0.676178	0.00206417	0.881292	1.35753e-06
ENSBTAG00000019711	darkseagreen3	0.787407	0.000105021	0.880895	1.39249e-06
ENSBTAG00000045862	darkseagreen3	0.689338	0.00155234	0.880683	1.41148e-06
ENSBTAG00000048059	darkseagreen3	0.697792	0.0012828	0.880433	1.4341e-06
ENSBTAG00000032289	darkseagreen3	0.809217	4.75652e-05	0.880383	1.43869e-06
ENSBTAG00000011545	darkseagreen3	0.555137	0.0167805	0.880376	1.43931e-06
ENSBTAG00000015667	darkseagreen3	0.488642	0.0396217	0.880204	1.45516e-06
ENSBTAG00000005815	darkseagreen3	0.814781	3.8248e-05	0.879997	1.47438e-06
ENSBTAG00000002004	darkseagreen3	0.486653	0.0405557	0.879895	1.48401e-06
ENSBTAG00000046672	darkseagreen3	0.537463	0.0214306	0.879855	1.48771e-06
ENSBTAG00000009384	darkseagreen3	0.816084	3.63063e-05	0.879806	1.49234e-06
ENSBTAG00000016337	darkseagreen3	0.626734	0.00537988	0.879727	1.49987e-06
ENSBTAG00000024027	darkseagreen3	0.473607	0.0471052	0.879608	1.51112e-06
ENSBTAG00000004746	darkseagreen3	0.753874	0.000302123	0.879524	1.51917e-06
ENSBTAG00000004930	darkseagreen3	0.67011	0.00234324	0.879459	1.52547e-06
ENSBTAG00000021395	darkseagreen3	0.811598	4.33655e-05	0.87914	1.55643e-06
ENSBTAG00000002623	darkseagreen3	0.697481	0.00129197	0.879078	1.5625e-06
ENSBTAG00000006640	darkseagreen3	0.422159	0.08096	0.879028	1.56742e-06
ENSBTAG00000003639	darkseagreen3	0.700962	0.00119234	0.878843	1.58575e-06
ENSBTAG00000021829	darkseagreen3	0.546518	0.0189365	0.878804	1.58958e-06
ENSBTAG00000011043	darkseagreen3	0.617726	0.00629907	0.878717	1.59835e-06
ENSBTAG00000001510	darkseagreen3	0.346618	0.158795	0.878664	1.6036e-06
ENSBTAG00000016804	darkseagreen3	0.493446	0.0374338	0.878554	1.61476e-06
ENSBTAG00000004926	darkseagreen3	0.551516	0.0176612	0.87841	1.62933e-06
ENSBTAG00000020394	darkseagreen3	0.555749	0.0166352	0.878244	1.64633e-06
ENSBTAG00000005309	darkseagreen3	0.546091	0.0190487	0.878208	1.64999e-06
ENSBTAG00000002082	darkseagreen3	0.617751	0.00629637	0.878191	1.65177e-06
ENSBTAG00000002069	darkseagreen3	0.821154	2.95296e-05	0.878153	1.65572e-06
ENSBTAG00000014494	darkseagreen3	0.576674	0.0122342	0.8781	1.66116e-06
ENSBTAG00000020432	darkseagreen3	0.351586	0.15251	0.877904	1.68154e-06
ENSBTAG00000018074	darkseagreen3	0.538347	0.0211763	0.877753	1.69747e-06
ENSBTAG00000004131	darkseagreen3	0.445588	0.0638502	0.877628	1.71066e-06
ENSBTAG00000003614	darkseagreen3	0.495973	0.0363209	0.877046	1.77353e-06
ENSBTAG00000009681	darkseagreen3	0.696066	0.00133442	0.876865	1.79338e-06
ENSBTAG00000010505	darkseagreen3	0.51635	0.0282485	0.87661	1.82184e-06
ENSBTAG00000008954	darkseagreen3	0.827351	2.27375e-05	0.876607	1.8221e-06
ENSBTAG00000003746	darkseagreen3	0.356916	0.145959	0.876605	1.82241e-06
ENSBTAG00000006539	darkseagreen3	0.547057	0.0187954	0.876314	1.85527e-06
ENSBTAG00000006510	darkseagreen3	0.385497	0.114133	0.876222	1.8658e-06
ENSBTAG00000031701	darkseagreen3	0.555982	0.0165802	0.876169	1.87189e-06
ENSBTAG00000017457	darkseagreen3	0.389842	0.109766	0.875656	1.9316e-06
ENSBTAG00000008729	darkseagreen3	0.479174	0.0442189	0.875558	1.94314e-06
ENSBTAG00000030591	darkseagreen3	0.569234	0.0136771	0.875401	1.96181e-06
ENSBTAG00000018739	darkseagreen3	0.496946	0.0358988	0.875306	1.97316e-06
ENSBTAG00000019434	darkseagreen3	0.611939	0.00695409	0.875093	1.99889e-06
ENSBTAG00000017873	darkseagreen3	0.424051	0.0794656	0.875022	2.00763e-06
ENSBTAG00000010275	darkseagreen3	0.357965	0.144693	0.874898	2.02273e-06
ENSBTAG00000013025	darkseagreen3	0.783194	0.000121121	0.874796	2.03525e-06
ENSBTAG00000039415	darkseagreen3	0.521214	0.0265459	0.874715	2.04536e-06
ENSBTAG00000011748	darkseagreen3	0.544501	0.0194711	0.874344	2.09179e-06
ENSBTAG00000010324	darkseagreen3	0.341368	0.165627	0.874286	2.09912e-06
ENSBTAG00000017215	darkseagreen3	0.61883	0.00618003	0.874191	2.11115e-06
ENSBTAG00000017002	darkseagreen3	0.811975	4.2731e-05	0.873554	2.19362e-06
ENSBTAG00000002493	darkseagreen3	0.369068	0.131757	0.873283	2.22952e-06
ENSBTAG00000009142	darkseagreen3	0.401456	0.0986814	0.873189	2.24203e-06
ENSBTAG00000012779	darkseagreen3	0.522197	0.0262117	0.873078	2.25696e-06
ENSBTAG00000000223	darkseagreen3	0.414265	0.0874179	0.87296	2.27295e-06
ENSBTAG00000013120	darkseagreen3	0.409958	0.091095	0.872878	2.28407e-06
ENSBTAG00000013451	darkseagreen3	0.68691	0.00163789	0.872631	2.31795e-06
ENSBTAG00000047367	darkseagreen3	0.784761	0.000114904	0.872625	2.31877e-06
ENSBTAG00000020819	darkseagreen3	0.380538	0.119265	0.872537	2.33099e-06
ENSBTAG00000008099	darkseagreen3	0.686775	0.00164277	0.872434	2.34528e-06
ENSBTAG00000021617	darkseagreen3	0.604462	0.00788068	0.87232	2.36118e-06
ENSBTAG00000008603	darkseagreen3	0.871005	2.55191e-06	0.872286	2.36599e-06
ENSBTAG00000007779	darkseagreen3	0.390231	0.109381	0.872277	2.3672e-06
ENSBTAG00000007867	darkseagreen3	0.849741	8.0639e-06	0.872234	2.37337e-06
ENSBTAG00000011876	darkseagreen3	0.7374	0.000479151	0.872155	2.38442e-06
ENSBTAG00000020389	darkseagreen3	0.369395	0.131389	0.872008	2.40534e-06
ENSBTAG00000008321	darkseagreen3	0.603748	0.00797409	0.871951	2.41349e-06
ENSBTAG00000053695	darkseagreen3	0.424046	0.0794696	0.871672	2.45356e-06
ENSBTAG00000011916	darkseagreen3	0.327684	0.184362	0.87131	2.5065e-06
ENSBTAG00000005115	darkseagreen3	0.499674	0.0347368	0.871302	2.50774e-06
ENSBTAG00000011024	darkseagreen3	0.500034	0.0345856	0.871258	2.51419e-06
ENSBTAG00000007847	darkseagreen3	0.372004	0.128475	0.871254	2.51475e-06
ENSBTAG00000023976	darkseagreen3	0.712203	0.000913065	0.871151	2.53006e-06
ENSBTAG00000018613	darkseagreen3	0.436286	0.0702858	0.871066	2.54277e-06
ENSBTAG00000030257	darkseagreen3	0.695369	0.00135575	0.871	2.55258e-06
ENSBTAG00000004028	darkseagreen3	0.630543	0.00502553	0.870881	2.57049e-06
ENSBTAG00000023840	darkseagreen3	0.409071	0.0918667	0.87074	2.59185e-06
ENSBTAG00000000347	darkseagreen3	0.400944	0.099153	0.870498	2.6289e-06
ENSBTAG00000024918	darkseagreen3	0.717824	0.00079535	0.870484	2.6311e-06
ENSBTAG00000009101	darkseagreen3	0.623733	0.00567306	0.87033	2.65475e-06
ENSBTAG00000033316	darkseagreen3	0.801656	6.32759e-05	0.87023	2.67039e-06
ENSBTAG00000016295	darkseagreen3	0.546815	0.0188586	0.870219	2.67205e-06
ENSBTAG00000007522	darkseagreen3	0.265962	0.286091	0.869732	2.74894e-06
ENSBTAG00000019741	darkseagreen3	0.747229	0.00036539	0.869064	2.85749e-06
ENSBTAG00000033032	darkseagreen3	0.568228	0.0138822	0.868726	2.91374e-06
ENSBTAG00000013284	darkseagreen3	0.525145	0.0252293	0.868707	2.91704e-06
ENSBTAG00000008453	darkseagreen3	0.536403	0.0217386	0.86868	2.92147e-06
ENSBTAG00000018984	darkseagreen3	0.614506	0.0066571	0.868535	2.9461e-06
ENSBTAG00000007366	darkseagreen3	0.500687	0.0343123	0.868503	2.95151e-06
ENSBTAG00000011354	darkseagreen3	0.623434	0.00570304	0.868498	2.95238e-06
ENSBTAG00000002966	darkseagreen3	0.644876	0.00385806	0.868402	2.96865e-06
ENSBTAG00000003341	darkseagreen3	0.656141	0.0031051	0.868193	3.00452e-06
ENSBTAG00000046162	darkseagreen3	0.666588	0.00251896	0.868034	3.03205e-06
ENSBTAG00000003740	darkseagreen3	0.618017	0.00626759	0.867871	3.06059e-06
ENSBTAG00000012383	darkseagreen3	0.839816	1.30152e-05	0.86767	3.09598e-06
ENSBTAG00000020000	darkseagreen3	0.615872	0.00650321	0.86758	3.11178e-06
ENSBTAG00000002395	darkseagreen3	0.735441	0.000505048	0.867328	3.157e-06
ENSBTAG00000018925	darkseagreen3	0.321376	0.193457	0.867077	3.20249e-06
ENSBTAG00000003305	darkseagreen3	0.680014	0.00190239	0.867043	3.2086e-06
ENSBTAG00000004291	darkseagreen3	0.483452	0.042094	0.866916	3.23177e-06
ENSBTAG00000005413	darkseagreen3	0.674967	0.00211758	0.866855	3.24313e-06
ENSBTAG00000046419	darkseagreen3	0.666842	0.00250593	0.866719	3.26816e-06
ENSBTAG00000052059	darkseagreen3	0.676458	0.00205199	0.866399	3.32801e-06
ENSBTAG00000050385	darkseagreen3	0.684901	0.00171158	0.866389	3.32994e-06
ENSBTAG00000020848	darkseagreen3	0.735947	0.000498249	0.866313	3.34427e-06
ENSBTAG00000033041	darkseagreen3	0.478103	0.0447632	0.866222	3.36155e-06
ENSBTAG00000020026	darkseagreen3	0.398603	0.101327	0.865936	3.41615e-06
ENSBTAG00000014170	darkseagreen3	0.355335	0.147881	0.865876	3.42779e-06
ENSBTAG00000019630	darkseagreen3	0.454259	0.0582563	0.865806	3.44135e-06
ENSBTAG00000035370	darkseagreen3	0.481229	0.0431882	0.865757	3.45082e-06
ENSBTAG00000004038	darkseagreen3	0.709508	0.000974456	0.865677	3.46636e-06
ENSBTAG00000020815	darkseagreen3	0.526691	0.0247255	0.865578	3.48583e-06
ENSBTAG00000019938	darkseagreen3	0.474482	0.0466424	0.865348	3.53098e-06
ENSBTAG00000000551	darkseagreen3	0.350325	0.154089	0.865209	3.55866e-06
ENSBTAG00000014228	darkseagreen3	0.868387	2.97121e-06	0.864975	3.60556e-06
ENSBTAG00000039275	darkseagreen3	0.708268	0.00100385	0.864814	3.63833e-06
ENSBTAG00000021170	darkseagreen3	0.41786	0.0844315	0.86477	3.64713e-06
ENSBTAG00000053050	darkseagreen3	0.919698	6.74269e-08	0.864613	3.67932e-06
ENSBTAG00000015036	darkseagreen3	0.509369	0.0308388	0.864599	3.68225e-06
ENSBTAG00000002725	darkseagreen3	0.337094	0.171334	0.864453	3.7123e-06
ENSBTAG00000017291	darkseagreen3	0.701843	0.00116815	0.864431	3.71694e-06
ENSBTAG00000020806	darkseagreen3	0.643825	0.00393528	0.864343	3.73507e-06
ENSBTAG00000007865	darkseagreen3	0.564513	0.0146606	0.864339	3.73601e-06
ENSBTAG00000009183	darkseagreen3	0.814682	3.83983e-05	0.864337	3.73632e-06
ENSBTAG00000001939	darkseagreen3	0.381359	0.118404	0.864276	3.74899e-06
ENSBTAG00000000962	darkseagreen3	0.890664	7.24928e-07	0.864214	3.76198e-06
ENSBTAG00000019988	darkseagreen3	0.483931	0.0418609	0.864201	3.76479e-06
ENSBTAG00000025622	darkseagreen3	0.7081	0.00100788	0.864163	3.77281e-06
ENSBTAG00000006744	darkseagreen3	0.382536	0.117177	0.864013	3.80433e-06
ENSBTAG00000010059	darkseagreen3	0.688466	0.00158264	0.863794	3.85082e-06
ENSBTAG00000009441	darkseagreen3	0.464961	0.0518681	0.863616	3.8889e-06
ENSBTAG00000009761	darkseagreen3	0.309038	0.212092	0.863435	3.92818e-06
ENSBTAG00000012989	darkseagreen3	0.861919	4.26949e-06	0.863337	3.94937e-06
ENSBTAG00000018569	darkseagreen3	0.550621	0.0178845	0.863302	3.95718e-06
ENSBTAG00000011179	darkseagreen3	0.376594	0.123462	0.863211	3.977e-06
ENSBTAG00000012828	darkseagreen3	0.384968	0.114672	0.863122	3.99663e-06
ENSBTAG00000031752	darkseagreen3	0.461808	0.0536922	0.863115	3.99821e-06
ENSBTAG00000006633	darkseagreen3	0.762401	0.00023467	0.863107	3.9998e-06
ENSBTAG00000006801	darkseagreen3	0.891402	6.88369e-07	0.862891	4.04784e-06
ENSBTAG00000014325	darkseagreen3	0.441091	0.0669041	0.862868	4.05287e-06
ENSBTAG00000012988	darkseagreen3	0.524962	0.0252893	0.862443	4.14873e-06
ENSBTAG00000017213	darkseagreen3	0.421843	0.0812118	0.862284	4.18495e-06
ENSBTAG00000015010	darkseagreen3	0.301486	0.224057	0.862019	4.24618e-06
ENSBTAG00000020381	darkseagreen3	0.385114	0.114523	0.862009	4.24854e-06
ENSBTAG00000001808	darkseagreen3	0.665697	0.00256507	0.861727	4.31446e-06
ENSBTAG00000036260	darkseagreen3	0.583603	0.0110023	0.861683	4.32477e-06
ENSBTAG00000007804	darkseagreen3	0.770012	0.000185652	0.861628	4.33788e-06
ENSBTAG00000014237	darkseagreen3	0.608116	0.00741618	0.861549	4.35659e-06
ENSBTAG00000024909	darkseagreen3	0.376765	0.123278	0.861486	4.37143e-06
ENSBTAG00000009278	darkseagreen3	0.28809	0.246333	0.861401	4.39173e-06
ENSBTAG00000019872	darkseagreen3	0.582343	0.0112186	0.861319	4.41147e-06
ENSBTAG00000013343	darkseagreen3	0.807497	5.08102e-05	0.861311	4.41322e-06
ENSBTAG00000004715	darkseagreen3	0.366178	0.135043	0.86128	4.42073e-06
ENSBTAG00000014261	darkseagreen3	0.481558	0.0430249	0.861208	4.43798e-06
ENSBTAG00000010691	darkseagreen3	0.309574	0.211259	0.861028	4.48157e-06
ENSBTAG00000008835	darkseagreen3	0.541425	0.0203092	0.860781	4.542e-06
ENSBTAG00000016855	darkseagreen3	0.380527	0.119276	0.860669	4.56971e-06
ENSBTAG00000031886	darkseagreen3	0.587283	0.0103896	0.860426	4.63022e-06
ENSBTAG00000005300	darkseagreen3	0.739286	0.00045528	0.860409	4.63432e-06
ENSBTAG00000037457	darkseagreen3	0.418058	0.0842699	0.859855	4.77485e-06
ENSBTAG00000008403	darkseagreen3	0.383978	0.115688	0.859687	4.81814e-06
ENSBTAG00000014031	darkseagreen3	0.726965	0.000631036	0.859577	4.8467e-06
ENSBTAG00000009948	darkseagreen3	0.850871	7.61958e-06	0.859549	4.85389e-06
ENSBTAG00000019428	darkseagreen3	0.741447	0.00042917	0.859549	4.85408e-06
ENSBTAG00000033731	darkseagreen3	0.651736	0.00338366	0.85947	4.87452e-06
ENSBTAG00000014339	darkseagreen3	0.305753	0.217245	0.859282	4.92403e-06
ENSBTAG00000015449	darkseagreen3	0.590433	0.0098871	0.858995	5.00005e-06
ENSBTAG00000032055	darkseagreen3	0.465029	0.0518292	0.858938	5.0155e-06
ENSBTAG00000009635	darkseagreen3	0.474007	0.0468928	0.858925	5.01902e-06
ENSBTAG00000014302	darkseagreen3	0.254396	0.30834	0.858827	5.04525e-06
ENSBTAG00000008472	darkseagreen3	0.313898	0.204617	0.858662	5.08992e-06
ENSBTAG00000014353	darkseagreen3	0.447672	0.0624708	0.858495	5.13532e-06
ENSBTAG00000002472	darkseagreen3	0.636269	0.00452881	0.858396	5.16233e-06
ENSBTAG00000001632	darkseagreen3	0.495065	0.0367175	0.857363	5.4529e-06
ENSBTAG00000005915	darkseagreen3	0.583747	0.0109777	0.857303	5.47021e-06
ENSBTAG00000002352	darkseagreen3	0.590462	0.00988258	0.857291	5.47366e-06
ENSBTAG00000010390	darkseagreen3	0.51215	0.0297858	0.857153	5.51358e-06
ENSBTAG00000014984	darkseagreen3	0.557365	0.0162562	0.857036	5.54777e-06
ENSBTAG00000005958	darkseagreen3	0.629388	0.00513084	0.856993	5.56022e-06
ENSBTAG00000013265	darkseagreen3	0.523699	0.0257075	0.856728	5.63816e-06
ENSBTAG00000012704	darkseagreen3	0.386257	0.11336	0.856693	5.64875e-06
ENSBTAG00000002347	darkseagreen3	0.752822	0.000311476	0.856628	5.6679e-06
ENSBTAG00000014433	darkseagreen3	0.276009	0.267581	0.856553	5.69034e-06
ENSBTAG00000004136	darkseagreen3	0.622583	0.00578883	0.856479	5.71248e-06
ENSBTAG00000040244	darkseagreen3	0.801876	6.27641e-05	0.856449	5.72154e-06
ENSBTAG00000038696	darkseagreen3	0.847816	8.87135e-06	0.85631	5.7632e-06
ENSBTAG00000005786	darkseagreen3	0.704035	0.00110975	0.856268	5.77607e-06
ENSBTAG00000019742	darkseagreen3	0.483273	0.0421811	0.856256	5.7797e-06
ENSBTAG00000004652	darkseagreen3	0.59044	0.0098861	0.85598	5.86377e-06
ENSBTAG00000019120	darkseagreen3	0.697848	0.00128117	0.855952	5.8723e-06
ENSBTAG00000010863	darkseagreen3	0.291673	0.240242	0.855924	5.88087e-06
ENSBTAG00000016355	darkseagreen3	0.319922	0.195595	0.855916	5.88328e-06
ENSBTAG00000038674	darkseagreen3	0.494415	0.0370038	0.855873	5.89637e-06
ENSBTAG00000031750	darkseagreen3	0.856564	5.68702e-06	0.855805	5.9173e-06
ENSBTAG00000015898	darkseagreen3	0.611805	0.00696986	0.855794	5.92079e-06
ENSBTAG00000018653	darkseagreen3	0.660142	0.00286865	0.855782	5.92457e-06
ENSBTAG00000037488	darkseagreen3	0.454857	0.057884	0.85568	5.95606e-06
ENSBTAG00000003112	darkseagreen3	0.28326	0.254696	0.855476	6.01985e-06
ENSBTAG00000015642	darkseagreen3	0.453934	0.0584588	0.855279	6.08169e-06
ENSBTAG00000012592	darkseagreen3	0.797757	7.29685e-05	0.855183	6.11229e-06
ENSBTAG00000018202	darkseagreen3	0.688655	0.00157601	0.854813	6.23063e-06
ENSBTAG00000010992	darkseagreen3	0.727824	0.000617172	0.854694	6.26902e-06
ENSBTAG00000002791	darkseagreen3	0.392178	0.107468	0.85446	6.3454e-06
ENSBTAG00000013581	darkseagreen3	0.306745	0.21568	0.854385	6.37009e-06
ENSBTAG00000032277	darkseagreen3	0.737292	0.000480555	0.854376	6.37304e-06
ENSBTAG00000012702	darkseagreen3	0.36778	0.133214	0.854316	6.39266e-06
ENSBTAG00000007320	darkseagreen3	0.531618	0.0231726	0.854177	6.43878e-06
ENSBTAG00000004080	darkseagreen3	0.580582	0.0115265	0.854149	6.44816e-06
ENSBTAG00000013275	darkseagreen3	0.819612	3.1465e-05	0.85411	6.46105e-06
ENSBTAG00000002103	darkseagreen3	0.664525	0.00262681	0.854086	6.46888e-06
ENSBTAG00000006846	darkseagreen3	0.880364	1.44042e-06	0.854068	6.4751e-06
ENSBTAG00000011225	darkseagreen3	0.531088	0.0233359	0.853957	6.51202e-06
ENSBTAG00000021694	darkseagreen3	0.253101	0.310892	0.853808	6.56239e-06
ENSBTAG00000006718	darkseagreen3	0.465101	0.0517881	0.853803	6.56411e-06
ENSBTAG00000011045	darkseagreen3	0.354506	0.148896	0.853731	6.58836e-06
ENSBTAG00000007709	darkseagreen3	0.263612	0.290529	0.85357	6.64289e-06
ENSBTAG00000033089	darkseagreen3	0.537075	0.0215429	0.85329	6.739e-06
ENSBTAG00000005345	darkseagreen3	0.229248	0.360159	0.853201	6.76998e-06
ENSBTAG00000055252	darkseagreen3	0.285761	0.250345	0.852619	6.97405e-06
ENSBTAG00000017465	darkseagreen3	0.620616	0.00599125	0.852579	6.98829e-06
ENSBTAG00000000758	darkseagreen3	0.678756	0.00195427	0.852569	6.99184e-06
ENSBTAG00000008953	darkseagreen3	0.837859	1.425e-05	0.852347	7.07119e-06
ENSBTAG00000015931	darkseagreen3	0.445896	0.0636448	0.852317	7.08203e-06
ENSBTAG00000020456	darkseagreen3	0.326611	0.185889	0.852223	7.11617e-06
ENSBTAG00000030435	darkseagreen3	0.49937	0.0348649	0.852142	7.14546e-06
ENSBTAG00000011242	darkseagreen3	0.598822	0.0086435	0.852101	7.16031e-06
ENSBTAG00000026993	darkseagreen3	0.372127	0.128339	0.852042	7.18187e-06
ENSBTAG00000014042	darkseagreen3	0.805696	5.4409e-05	0.852023	7.18888e-06
ENSBTAG00000015609	darkseagreen3	0.424937	0.0787724	0.852015	7.19166e-06
ENSBTAG00000015146	darkseagreen3	0.440561	0.067271	0.851975	7.20638e-06
ENSBTAG00000008330	darkseagreen3	0.601357	0.00829359	0.851809	7.267e-06
ENSBTAG00000039695	darkseagreen3	0.548607	0.0183949	0.851782	7.27705e-06
ENSBTAG00000011763	darkseagreen3	0.365216	0.13615	0.851672	7.31778e-06
ENSBTAG00000015604	darkseagreen3	0.446928	0.0629603	0.851629	7.33371e-06
ENSBTAG00000000639	darkseagreen3	0.72178	0.000720332	0.851455	7.39842e-06
ENSBTAG00000054998	darkseagreen3	0.531483	0.0232141	0.851302	7.45602e-06
ENSBTAG00000006225	darkseagreen3	0.807361	5.10762e-05	0.851145	7.51516e-06
ENSBTAG00000018349	darkseagreen3	0.807303	5.11884e-05	0.851002	7.5695e-06
ENSBTAG00000021102	darkseagreen3	0.770055	0.000185403	0.850991	7.57381e-06
ENSBTAG00000016204	darkseagreen3	0.792301	8.86323e-05	0.850894	7.61092e-06
ENSBTAG00000030369	darkseagreen3	0.549746	0.0181048	0.850532	7.75075e-06
ENSBTAG00000005909	darkseagreen3	0.346395	0.15908	0.850516	7.75697e-06
ENSBTAG00000007389	darkseagreen3	0.841217	1.21887e-05	0.850495	7.76494e-06
ENSBTAG00000007364	darkseagreen3	0.47319	0.0473271	0.850466	7.77654e-06
ENSBTAG00000005493	darkseagreen3	0.301383	0.224224	0.850459	7.77903e-06
ENSBTAG00000009933	darkseagreen3	0.922143	5.30629e-08	0.850201	7.88043e-06
ENSBTAG00000007629	darkseagreen3	0.435268	0.0710182	0.850099	7.92071e-06
ENSBTAG00000004989	darkseagreen3	0.558451	0.0160052	0.850094	7.92265e-06
ENSBTAG00000007253	darkseagreen3	0.719531	0.000762216	0.850076	7.93008e-06
ENSBTAG00000014913	darkseagreen3	0.612967	0.00683385	0.849856	8.01768e-06
ENSBTAG00000010665	darkseagreen3	0.776006	0.000153414	0.849683	8.08718e-06
ENSBTAG00000002795	darkseagreen3	0.354372	0.149061	0.849665	8.09455e-06
ENSBTAG00000017091	darkseagreen3	0.89803	4.24999e-07	0.849623	8.1115e-06
ENSBTAG00000021144	darkseagreen3	0.632286	0.00486985	0.849576	8.13051e-06
ENSBTAG00000030845	darkseagreen3	0.412962	0.088519	0.84957	8.13292e-06
ENSBTAG00000021942	darkseagreen3	0.580347	0.0115682	0.849515	8.15521e-06
ENSBTAG00000051506	darkseagreen3	0.415917	0.0860358	0.84949	8.16551e-06
ENSBTAG00000030366	darkseagreen3	0.333374	0.176408	0.849121	8.31685e-06
ENSBTAG00000005534	darkseagreen3	0.865914	3.42033e-06	0.849043	8.34893e-06
ENSBTAG00000010134	darkseagreen3	0.29172	0.240164	0.849014	8.36093e-06
ENSBTAG00000001752	darkseagreen3	0.519045	0.027295	0.84896	8.38346e-06
ENSBTAG00000004814	darkseagreen3	0.540699	0.0205113	0.848773	8.46169e-06
ENSBTAG00000001736	darkseagreen3	0.479717	0.0439447	0.848694	8.49475e-06
ENSBTAG00000018538	darkseagreen3	0.590478	0.00988006	0.848422	8.61023e-06
ENSBTAG00000037465	darkseagreen3	0.932945	1.66318e-08	0.848415	8.61302e-06
ENSBTAG00000015392	darkseagreen3	0.6218	0.00586877	0.848264	8.67739e-06
ENSBTAG00000007077	darkseagreen3	0.857507	5.41146e-06	0.848207	8.70223e-06
ENSBTAG00000001762	darkseagreen3	0.67601	0.00207153	0.848171	8.71743e-06
ENSBTAG00000018893	darkseagreen3	0.358507	0.144042	0.848141	8.73037e-06
ENSBTAG00000020664	darkseagreen3	0.345028	0.160843	0.848084	8.75485e-06
ENSBTAG00000014269	darkseagreen3	0.429501	0.0752734	0.848028	8.77926e-06
ENSBTAG00000006039	darkseagreen3	0.451189	0.0601928	0.847855	8.85433e-06
ENSBTAG00000002455	darkseagreen3	0.513252	0.0293763	0.847632	8.95235e-06
ENSBTAG00000008577	darkseagreen3	0.300096	0.226306	0.847473	9.02259e-06
ENSBTAG00000003038	darkseagreen3	0.802197	6.20205e-05	0.847338	9.08229e-06
ENSBTAG00000019067	darkseagreen3	0.726283	0.000642221	0.847109	9.18519e-06
ENSBTAG00000013613	darkseagreen3	0.272638	0.273706	0.846976	9.24513e-06
ENSBTAG00000019069	darkseagreen3	0.684625	0.00172194	0.846926	9.26776e-06
ENSBTAG00000021986	darkseagreen3	0.279703	0.260967	0.846908	9.27575e-06
ENSBTAG00000014253	darkseagreen3	0.314134	0.204258	0.846738	9.35352e-06
ENSBTAG00000023675	darkseagreen3	0.668145	0.00243997	0.846718	9.36236e-06
ENSBTAG00000019845	darkseagreen3	0.522228	0.0262013	0.846695	9.37288e-06
ENSBTAG00000034875	darkseagreen3	0.92923	2.52997e-08	0.846636	9.39999e-06
ENSBTAG00000014093	darkseagreen3	0.570549	0.0134126	0.846556	9.43671e-06
ENSBTAG00000010191	darkseagreen3	0.506819	0.0318295	0.846486	9.46937e-06
ENSBTAG00000003087	darkseagreen3	0.430037	0.0748701	0.846357	9.5288e-06
ENSBTAG00000011846	darkseagreen3	0.700832	0.00119594	0.846206	9.59936e-06
ENSBTAG00000009354	darkseagreen3	0.577834	0.0120207	0.846106	9.64605e-06
ENSBTAG00000014172	darkseagreen3	0.549475	0.0181735	0.846027	9.68324e-06
ENSBTAG00000021410	darkseagreen3	0.429858	0.0750048	0.845977	9.70668e-06
ENSBTAG00000018993	darkseagreen3	0.454651	0.058012	0.845957	9.7164e-06
ENSBTAG00000021709	darkseagreen3	0.699242	0.00124076	0.845901	9.74288e-06
ENSBTAG00000020327	darkseagreen3	0.323166	0.190846	0.845887	9.74918e-06
ENSBTAG00000017123	darkseagreen3	0.499882	0.034649	0.845707	9.8351e-06
ENSBTAG00000003001	darkseagreen3	0.357627	0.145101	0.845588	9.89192e-06
ENSBTAG00000015976	darkseagreen3	0.404624	0.0958039	0.845357	1.00034e-05
ENSBTAG00000052957	darkseagreen3	0.522388	0.026147	0.845346	1.00086e-05
ENSBTAG00000046979	darkseagreen3	0.715066	0.000851408	0.845163	1.00975e-05
ENSBTAG00000013749	darkseagreen3	0.279501	0.261326	0.844894	1.02297e-05
ENSBTAG00000019298	darkseagreen3	0.680921	0.00186573	0.844594	1.03788e-05
ENSBTAG00000014002	darkseagreen3	0.489047	0.0394336	0.844484	1.0434e-05
ENSBTAG00000007067	darkseagreen3	0.449883	0.0610314	0.844452	1.04499e-05
ENSBTAG00000006851	darkseagreen3	0.846555	9.43711e-06	0.843892	1.07347e-05
ENSBTAG00000003825	darkseagreen3	0.312095	0.207369	0.843667	1.08509e-05
ENSBTAG00000021791	darkseagreen3	0.934824	1.33286e-08	0.843491	1.09424e-05
ENSBTAG00000018291	darkseagreen3	0.70262	0.00114716	0.843456	1.09609e-05
ENSBTAG00000023744	darkseagreen3	0.463555	0.0526757	0.843254	1.10674e-05
ENSBTAG00000011601	darkseagreen3	0.78942	9.79936e-05	0.843105	1.11461e-05
ENSBTAG00000012020	darkseagreen3	0.457331	0.056365	0.843059	1.11705e-05
ENSBTAG00000005674	darkseagreen3	0.437977	0.0690812	0.842835	1.12903e-05
ENSBTAG00000017246	darkseagreen3	0.569028	0.0137188	0.842818	1.12996e-05
ENSBTAG00000053129	darkseagreen3	0.696185	0.0013308	0.842599	1.14179e-05
ENSBTAG00000002476	darkseagreen3	0.401929	0.0982479	0.842368	1.15437e-05
ENSBTAG00000018417	darkseagreen3	0.911484	1.43112e-07	0.842354	1.15512e-05
ENSBTAG00000005195	darkseagreen3	0.354944	0.14836	0.842311	1.15749e-05
ENSBTAG00000018915	darkseagreen3	0.379458	0.120403	0.842066	1.17101e-05
ENSBTAG00000013671	darkseagreen3	0.355086	0.148186	0.841954	1.17721e-05
ENSBTAG00000004064	darkseagreen3	0.781077	0.000129967	0.841793	1.18623e-05
ENSBTAG00000045582	darkseagreen3	0.27841	0.263271	0.841719	1.19035e-05
ENSBTAG00000004394	darkseagreen3	0.531074	0.0233401	0.841583	1.19802e-05
ENSBTAG00000018408	darkseagreen3	0.334224	0.175238	0.841536	1.2007e-05
ENSBTAG00000007931	darkseagreen3	0.378046	0.121905	0.841225	1.21839e-05
ENSBTAG00000053296	darkseagreen3	0.425397	0.078415	0.841093	1.22598e-05
ENSBTAG00000021780	darkseagreen3	0.53786	0.0213161	0.84106	1.22792e-05
ENSBTAG00000015158	darkseagreen3	0.445936	0.0636183	0.840991	1.2319e-05
ENSBTAG00000005040	darkseagreen3	0.240153	0.337113	0.840968	1.23325e-05
ENSBTAG00000002718	darkseagreen3	0.40815	0.0926721	0.840895	1.23746e-05
ENSBTAG00000000990	darkseagreen3	0.632594	0.00484276	0.840644	1.2521e-05
ENSBTAG00000015778	darkseagreen3	0.73903	0.000458464	0.840505	1.26032e-05
ENSBTAG00000006619	darkseagreen3	0.76909	0.000191086	0.840349	1.26953e-05
ENSBTAG00000015537	darkseagreen3	0.666823	0.00250688	0.840203	1.27823e-05
ENSBTAG00000009141	darkseagreen3	0.271049	0.276624	0.8402	1.27841e-05
ENSBTAG00000019722	darkseagreen3	0.866643	3.28226e-06	0.83997	1.29223e-05
ENSBTAG00000002947	darkseagreen3	0.595781	0.00907895	0.839827	1.30084e-05
ENSBTAG00000027390	darkseagreen3	0.312247	0.207136	0.839803	1.30234e-05
ENSBTAG00000005744	darkseagreen3	0.433947	0.0719766	0.839763	1.30476e-05
ENSBTAG00000017346	darkseagreen3	0.509343	0.0308485	0.839732	1.30661e-05
ENSBTAG00000001368	darkseagreen3	0.895733	5.04112e-07	0.839675	1.31008e-05
ENSBTAG00000019565	darkseagreen3	0.450965	0.060336	0.839653	1.31143e-05
ENSBTAG00000013699	darkseagreen3	0.568423	0.0138423	0.839447	1.3241e-05
ENSBTAG00000010042	darkseagreen3	0.228014	0.362821	0.83934	1.33069e-05
ENSBTAG00000000492	darkseagreen3	0.366185	0.135035	0.839195	1.33965e-05
ENSBTAG00000021307	darkseagreen3	0.52695	0.0246417	0.838983	1.35293e-05
ENSBTAG00000012642	darkseagreen3	0.588162	0.0102474	0.838864	1.3604e-05
ENSBTAG00000018343	darkseagreen3	0.594211	0.0093104	0.838746	1.36787e-05
ENSBTAG00000006490	darkseagreen3	0.479604	0.0440017	0.8386	1.37711e-05
ENSBTAG00000009709	darkseagreen3	0.52761	0.02443	0.83855	1.38028e-05
ENSBTAG00000005650	darkseagreen3	0.38308	0.116614	0.838374	1.39159e-05
ENSBTAG00000000497	darkseagreen3	0.573417	0.01285	0.838075	1.4109e-05
ENSBTAG00000012830	darkseagreen3	0.266193	0.285657	0.838065	1.41152e-05
ENSBTAG00000038625	darkseagreen3	0.761851	0.000238598	0.838026	1.41405e-05
ENSBTAG00000008143	darkseagreen3	0.507193	0.0316827	0.837961	1.4183e-05
ENSBTAG00000016709	darkseagreen3	0.68218	0.00181579	0.837897	1.4225e-05
ENSBTAG00000009263	darkseagreen3	0.353386	0.150275	0.837782	1.43002e-05
ENSBTAG00000005978	darkseagreen3	0.420831	0.0820207	0.837699	1.43549e-05
ENSBTAG00000011467	darkseagreen3	0.845616	9.8783e-06	0.837578	1.44355e-05
ENSBTAG00000008866	darkseagreen3	0.813049	4.09641e-05	0.837491	1.44928e-05
ENSBTAG00000011784	darkseagreen3	0.447976	0.0622711	0.837418	1.45417e-05
ENSBTAG00000005832	darkseagreen3	0.462337	0.053383	0.837341	1.45928e-05
ENSBTAG00000018285	darkseagreen3	0.714992	0.000852967	0.83727	1.46409e-05
ENSBTAG00000005062	darkseagreen3	0.573444	0.0128449	0.8372	1.46874e-05
ENSBTAG00000020655	darkseagreen3	0.311115	0.208876	0.837187	1.46964e-05
ENSBTAG00000051021	darkseagreen3	0.412828	0.0886322	0.836896	1.48931e-05
ENSBTAG00000005257	darkseagreen3	0.365581	0.135729	0.836833	1.49364e-05
ENSBTAG00000008682	darkseagreen3	0.671822	0.00226154	0.836815	1.49487e-05
ENSBTAG00000027665	darkseagreen3	0.674413	0.00214236	0.83673	1.50065e-05
ENSBTAG00000020554	darkseagreen3	0.619979	0.00605811	0.836661	1.50545e-05
ENSBTAG00000044058	darkseagreen3	0.553857	0.0170878	0.836373	1.52535e-05
ENSBTAG00000015348	darkseagreen3	0.328492	0.183218	0.836215	1.53632e-05
ENSBTAG00000003399	darkseagreen3	0.321191	0.193728	0.836104	1.54408e-05
ENSBTAG00000012700	darkseagreen3	0.550922	0.0178092	0.83608	1.54582e-05
ENSBTAG00000004054	darkseagreen3	0.30006	0.226365	0.835963	1.55405e-05
ENSBTAG00000020736	darkseagreen3	0.611395	0.00701834	0.83581	1.56489e-05
ENSBTAG00000006615	darkseagreen3	0.674792	0.00212537	0.835793	1.5661e-05
ENSBTAG00000054422	darkseagreen3	0.754349	0.000297982	0.835765	1.56808e-05
ENSBTAG00000017895	darkseagreen3	0.806492	5.27923e-05	0.835704	1.5724e-05
ENSBTAG00000018040	darkseagreen3	0.894508	5.51303e-07	0.835642	1.57684e-05
ENSBTAG00000005066	darkseagreen3	0.439112	0.0682819	0.835441	1.59126e-05
ENSBTAG00000019406	darkseagreen3	0.707487	0.00102273	0.835369	1.59644e-05
ENSBTAG00000020596	darkseagreen3	0.422687	0.0805407	0.835286	1.6025e-05
ENSBTAG00000013340	darkseagreen3	0.547215	0.0187542	0.835202	1.60858e-05
ENSBTAG00000054649	darkseagreen3	0.486705	0.0405309	0.8351	1.61599e-05
ENSBTAG00000000015	darkseagreen3	0.710112	0.000960408	0.83475	1.64173e-05
ENSBTAG00000014771	darkseagreen3	0.389644	0.109963	0.834728	1.64338e-05
ENSBTAG00000003636	darkseagreen3	0.801835	6.28596e-05	0.834711	1.6446e-05
ENSBTAG00000021398	darkseagreen3	0.562283	0.0151444	0.834696	1.64574e-05
ENSBTAG00000002236	darkseagreen3	0.335668	0.173267	0.834422	1.66616e-05
ENSBTAG00000010666	darkseagreen3	0.800543	6.59252e-05	0.834038	1.69516e-05
ENSBTAG00000020434	darkseagreen3	0.431634	0.0736786	0.834013	1.69706e-05
ENSBTAG00000007921	darkseagreen3	0.61391	0.00672513	0.833991	1.69876e-05
ENSBTAG00000019020	darkseagreen3	0.422255	0.080884	0.833966	1.70063e-05
ENSBTAG00000038233	darkseagreen3	0.917505	8.30533e-08	0.833748	1.71731e-05
ENSBTAG00000009580	darkseagreen3	0.49696	0.0358928	0.833623	1.72694e-05
ENSBTAG00000015611	darkseagreen3	0.582734	0.0111511	0.833473	1.73859e-05
ENSBTAG00000008329	darkseagreen3	0.390764	0.108855	0.833385	1.74544e-05
ENSBTAG00000009137	darkseagreen3	0.687652	0.00161133	0.833324	1.75023e-05
ENSBTAG00000014490	darkseagreen3	0.49751	0.0356562	0.833283	1.75343e-05
ENSBTAG00000009611	darkseagreen3	0.630719	0.00500963	0.833138	1.76477e-05
ENSBTAG00000020911	darkseagreen3	0.405773	0.0947749	0.833032	1.77319e-05
ENSBTAG00000011544	darkseagreen3	0.576037	0.0123528	0.832955	1.77924e-05
ENSBTAG00000021002	darkseagreen3	0.680958	0.00186424	0.832951	1.77958e-05
ENSBTAG00000024503	darkseagreen3	0.60224	0.0081745	0.832905	1.7832e-05
ENSBTAG00000015563	darkseagreen3	0.662614	0.0027301	0.832827	1.78945e-05
ENSBTAG00000031441	darkseagreen3	0.566297	0.0142826	0.832754	1.79524e-05
ENSBTAG00000016828	darkseagreen3	0.656369	0.0030912	0.832688	1.80049e-05
ENSBTAG00000013851	darkseagreen3	0.291714	0.240173	0.832665	1.80239e-05
ENSBTAG00000011103	darkseagreen3	0.709196	0.000981779	0.832636	1.80468e-05
ENSBTAG00000015771	darkseagreen3	0.244642	0.327883	0.832607	1.80706e-05
ENSBTAG00000010644	darkseagreen3	0.647701	0.0036565	0.832563	1.81055e-05
ENSBTAG00000039993	darkseagreen3	0.51183	0.0299054	0.832477	1.81748e-05
ENSBTAG00000010113	darkseagreen3	0.335433	0.173587	0.832473	1.81785e-05
ENSBTAG00000017855	darkseagreen3	0.604039	0.00793597	0.832417	1.82234e-05
ENSBTAG00000017287	darkseagreen3	0.794185	8.29293e-05	0.832379	1.82538e-05
ENSBTAG00000015286	darkseagreen3	0.317322	0.199456	0.832176	1.84191e-05
ENSBTAG00000012962	darkseagreen3	0.64153	0.0041084	0.831989	1.85725e-05
ENSBTAG00000021105	darkseagreen3	0.373753	0.126548	0.831968	1.85897e-05
ENSBTAG00000007330	darkseagreen3	0.403127	0.0971561	0.831889	1.86547e-05
ENSBTAG00000022801	darkseagreen3	0.310352	0.210054	0.831868	1.86722e-05
ENSBTAG00000025219	darkseagreen3	0.676631	0.0020445	0.831841	1.86945e-05
ENSBTAG00000002669	darkseagreen3	0.713239	0.000890351	0.831681	1.88273e-05
ENSBTAG00000002962	darkseagreen3	0.262286	0.293053	0.83153	1.89529e-05
ENSBTAG00000012920	darkseagreen3	0.406604	0.0940359	0.831327	1.9124e-05
ENSBTAG00000005780	darkseagreen3	0.471729	0.0481103	0.831237	1.91999e-05
ENSBTAG00000002786	darkseagreen3	0.481855	0.0428777	0.831148	1.92755e-05
ENSBTAG00000018138	darkseagreen3	0.572331	0.0130608	0.830909	1.94793e-05
ENSBTAG00000008243	darkseagreen3	0.316961	0.199996	0.83079	1.95815e-05
ENSBTAG00000020583	darkseagreen3	0.425221	0.0785516	0.830742	1.96226e-05
ENSBTAG00000018474	darkseagreen3	0.218364	0.384026	0.830619	1.9729e-05
ENSBTAG00000001576	darkseagreen3	0.877351	1.74035e-06	0.830593	1.9751e-05
ENSBTAG00000003727	darkseagreen3	0.326845	0.185555	0.830543	1.97944e-05
ENSBTAG00000003193	darkseagreen3	0.380635	0.119162	0.830285	2.00194e-05
ENSBTAG00000009960	darkseagreen3	0.581725	0.0113259	0.830265	2.00372e-05
ENSBTAG00000038430	darkseagreen3	0.778418	0.000141854	0.830007	2.02644e-05
ENSBTAG00000016744	darkseagreen3	0.311598	0.208133	0.829978	2.02904e-05
ENSBTAG00000007626	darkseagreen3	0.500986	0.0341879	0.829922	2.03402e-05
ENSBTAG00000018116	darkseagreen3	0.69132	0.00148528	0.829871	2.03857e-05
ENSBTAG00000014633	darkseagreen3	0.627646	0.00529325	0.829834	2.04184e-05
ENSBTAG00000012615	darkseagreen3	0.365405	0.135932	0.82958	2.06459e-05
ENSBTAG00000008003	darkseagreen3	0.313712	0.2049	0.829327	2.08744e-05
ENSBTAG00000016014	darkseagreen3	0.697226	0.00129956	0.829295	2.09038e-05
ENSBTAG00000021756	darkseagreen3	0.351988	0.152009	0.829047	2.11305e-05
ENSBTAG00000019660	darkseagreen3	0.577045	0.0121656	0.828838	2.13229e-05
ENSBTAG00000038116	darkseagreen3	0.375484	0.124661	0.82873	2.14233e-05
ENSBTAG00000031171	darkseagreen3	0.33632	0.17238	0.828424	2.17093e-05
ENSBTAG00000008251	darkseagreen3	0.327423	0.184733	0.828372	2.17583e-05
ENSBTAG00000001273	darkseagreen3	0.638951	0.0043103	0.828162	2.1957e-05
ENSBTAG00000017078	darkseagreen3	0.299735	0.226893	0.827987	2.21236e-05
ENSBTAG00000017386	darkseagreen3	0.723207	0.000694762	0.827983	2.21273e-05
ENSBTAG00000001698	darkseagreen3	0.320317	0.195012	0.827978	2.21319e-05
ENSBTAG00000006547	darkseagreen3	0.36679	0.134342	0.827967	2.21423e-05
ENSBTAG00000023628	darkseagreen3	0.520833	0.0266761	0.827916	2.21916e-05
ENSBTAG00000001143	darkseagreen3	0.807453	5.08967e-05	0.827797	2.23053e-05
ENSBTAG00000002052	darkseagreen3	0.656836	0.00306292	0.827702	2.23969e-05
ENSBTAG00000004066	darkseagreen3	0.70974	0.000969055	0.827515	2.25777e-05
ENSBTAG00000007371	darkseagreen3	0.350513	0.153853	0.827419	2.26716e-05
ENSBTAG00000002970	darkseagreen3	0.38892	0.110683	0.827339	2.2749e-05
ENSBTAG00000007152	darkseagreen3	0.385761	0.113864	0.827281	2.28066e-05
ENSBTAG00000021651	darkseagreen3	0.465668	0.0514652	0.827117	2.29672e-05
ENSBTAG00000015578	darkseagreen3	0.59699	0.00890381	0.827012	2.30713e-05
ENSBTAG00000010449	darkseagreen3	0.507899	0.031407	0.826995	2.30885e-05
ENSBTAG00000000277	darkseagreen3	0.820473	3.03718e-05	0.826889	2.31929e-05
ENSBTAG00000000095	darkseagreen3	0.676983	0.00202935	0.826578	2.35043e-05
ENSBTAG00000012654	darkseagreen3	0.332332	0.177847	0.826153	2.39344e-05
ENSBTAG00000027337	darkseagreen3	0.752781	0.000311851	0.825811	2.42865e-05
ENSBTAG00000039980	darkseagreen3	0.834195	1.68324e-05	0.82575	2.435e-05
ENSBTAG00000005251	darkseagreen3	0.679725	0.00191419	0.825721	2.43796e-05
ENSBTAG00000009305	darkseagreen3	0.428709	0.0758727	0.825699	2.44025e-05
ENSBTAG00000015943	darkseagreen3	0.292289	0.239205	0.825195	2.49304e-05
ENSBTAG00000006244	darkseagreen3	0.779606	0.000136436	0.825109	2.50215e-05
ENSBTAG00000051831	darkseagreen3	0.491161	0.0384627	0.825061	2.50725e-05
ENSBTAG00000004679	darkseagreen3	0.663158	0.00270039	0.825006	2.51314e-05
ENSBTAG00000043989	darkseagreen3	0.499626	0.0347567	0.824913	2.52301e-05
ENSBTAG00000013885	darkseagreen3	0.556668	0.0164188	0.824383	2.5802e-05
ENSBTAG00000009916	darkseagreen3	0.338299	0.169711	0.824222	2.59775e-05
ENSBTAG00000018823	darkseagreen3	0.703155	0.00113291	0.824219	2.59811e-05
ENSBTAG00000016722	darkseagreen3	0.784623	0.000115441	0.824144	2.60628e-05
ENSBTAG00000017060	darkseagreen3	0.728693	0.000603422	0.823954	2.62728e-05
ENSBTAG00000021499	darkseagreen3	0.698237	0.00126976	0.823855	2.63825e-05
ENSBTAG00000012815	darkseagreen3	0.71196	0.000918478	0.823574	2.66958e-05
ENSBTAG00000032331	darkseagreen3	0.518786	0.0273853	0.823561	2.67108e-05
ENSBTAG00000025425	darkseagreen3	0.634834	0.00464934	0.823387	2.69062e-05
ENSBTAG00000018372	darkseagreen3	0.267513	0.283183	0.823355	2.6942e-05
ENSBTAG00000012010	darkseagreen3	0.308192	0.213412	0.823261	2.70491e-05
ENSBTAG00000000322	darkseagreen3	0.479934	0.0438357	0.823245	2.70665e-05
ENSBTAG00000007696	darkseagreen3	0.291442	0.240633	0.823084	2.72504e-05
ENSBTAG00000019695	darkseagreen3	0.250462	0.316136	0.823029	2.7313e-05
ENSBTAG00000008719	darkseagreen3	0.52332	0.0258338	0.82299	2.73569e-05
ENSBTAG00000018946	darkseagreen3	0.669728	0.00236178	0.822967	2.73838e-05
ENSBTAG00000011433	darkseagreen3	0.738558	0.000464382	0.822616	2.77889e-05
ENSBTAG00000013192	darkseagreen3	0.339389	0.168253	0.822547	2.78689e-05
ENSBTAG00000014138	darkseagreen3	0.38801	0.111592	0.822493	2.79317e-05
ENSBTAG00000007130	darkseagreen3	0.305371	0.21785	0.822483	2.79428e-05
ENSBTAG00000005249	darkseagreen3	0.246607	0.323887	0.822378	2.80653e-05
ENSBTAG00000014393	darkseagreen3	0.447496	0.0625858	0.822257	2.82079e-05
ENSBTAG00000012026	darkseagreen3	0.618392	0.00622712	0.821974	2.8542e-05
ENSBTAG00000002885	darkseagreen3	0.708519	0.000997833	0.821961	2.85566e-05
ENSBTAG00000003201	darkseagreen3	0.27413	0.270984	0.821948	2.85723e-05
ENSBTAG00000018000	darkseagreen3	0.670372	0.00233054	0.821761	2.87955e-05
ENSBTAG00000007661	darkseagreen3	0.334543	0.174803	0.821511	2.90957e-05
ENSBTAG00000009614	darkseagreen3	0.601824	0.00823043	0.821378	2.92566e-05
ENSBTAG00000003851	darkseagreen3	0.266902	0.284326	0.821194	2.94809e-05
ENSBTAG00000017363	darkseagreen3	0.54894	0.0183096	0.821055	2.96499e-05
ENSBTAG00000001712	darkseagreen3	0.729521	0.000590554	0.820944	2.97867e-05
ENSBTAG00000000842	darkseagreen3	0.447487	0.0625917	0.82088	2.98657e-05
ENSBTAG00000027916	darkseagreen3	0.345867	0.15976	0.820869	2.9879e-05
ENSBTAG00000016845	darkseagreen3	0.353404	0.150254	0.820467	3.03787e-05
ENSBTAG00000008713	darkseagreen3	0.266329	0.2854	0.820425	3.04311e-05
ENSBTAG00000020054	darkseagreen3	0.471505	0.0482312	0.820257	3.0642e-05
ENSBTAG00000018688	darkseagreen3	0.665942	0.0025523	0.820154	3.07723e-05
ENSBTAG00000023333	darkseagreen3	0.829413	2.07965e-05	0.820048	3.09067e-05
ENSBTAG00000003553	darkseagreen3	0.4019	0.0982742	0.82001	3.09552e-05
ENSBTAG00000007512	darkseagreen3	0.693094	0.00142733	0.819947	3.10361e-05
ENSBTAG00000016367	darkseagreen3	0.315746	0.20182	0.819801	3.12224e-05
ENSBTAG00000018951	darkseagreen3	0.677984	0.00198664	0.819559	3.1533e-05
ENSBTAG00000021967	darkseagreen3	0.378464	0.121459	0.819296	3.1875e-05
ENSBTAG00000025148	darkseagreen3	0.491766	0.0381879	0.819255	3.19282e-05
ENSBTAG00000006335	darkseagreen3	0.443463	0.0652797	0.819188	3.20165e-05
ENSBTAG00000016625	darkseagreen3	0.233019	0.35209	0.818724	3.2629e-05
ENSBTAG00000000218	darkseagreen3	0.371579	0.128947	0.818494	3.29356e-05
ENSBTAG00000020480	darkseagreen3	0.336644	0.171942	0.818484	3.29489e-05
ENSBTAG00000006114	darkseagreen3	0.342585	0.164026	0.818431	3.30199e-05
ENSBTAG00000007305	darkseagreen3	0.516427	0.0282207	0.818385	3.30819e-05
ENSBTAG00000006353	darkseagreen3	0.621445	0.00590532	0.81821	3.33185e-05
ENSBTAG00000011855	darkseagreen3	0.292558	0.238753	0.818185	3.33527e-05
ENSBTAG00000003422	darkseagreen3	0.268644	0.281075	0.817984	3.36259e-05
ENSBTAG00000004436	darkseagreen3	0.535876	0.0218928	0.817933	3.36956e-05
ENSBTAG00000018496	darkseagreen3	0.666284	0.0025346	0.817826	3.38421e-05
ENSBTAG00000009477	darkseagreen3	0.627459	0.00531085	0.817746	3.3952e-05
ENSBTAG00000013454	darkseagreen3	0.329086	0.18238	0.817689	3.40299e-05
ENSBTAG00000010156	darkseagreen3	0.570635	0.0133956	0.81764	3.40974e-05
ENSBTAG00000054773	darkseagreen3	0.215078	0.391398	0.817629	3.41134e-05
ENSBTAG00000020015	darkseagreen3	0.682675	0.00179645	0.817574	3.419e-05
ENSBTAG00000025593	darkseagreen3	0.62182	0.00586671	0.817381	3.44572e-05
ENSBTAG00000008060	darkseagreen3	0.33856	0.169361	0.817291	3.45824e-05
ENSBTAG00000011729	darkseagreen3	0.463078	0.0529517	0.816896	3.51395e-05
ENSBTAG00000019927	darkseagreen3	0.63647	0.00451206	0.816867	3.51805e-05
ENSBTAG00000052878	darkseagreen3	0.767425	0.000201239	0.816729	3.53769e-05
ENSBTAG00000002796	darkseagreen3	0.611843	0.00696532	0.816504	3.56989e-05
ENSBTAG00000050417	darkseagreen3	0.83634	1.52759e-05	0.816488	3.57212e-05
ENSBTAG00000038619	darkseagreen3	0.719805	0.000757002	0.816433	3.58005e-05
ENSBTAG00000020004	darkseagreen3	0.281313	0.258117	0.816201	3.61356e-05
ENSBTAG00000051755	darkseagreen3	0.587553	0.0103457	0.816091	3.6296e-05
ENSBTAG00000032640	darkseagreen3	0.3081	0.213556	0.816074	3.63204e-05
ENSBTAG00000011595	darkseagreen3	0.371735	0.128774	0.815796	3.67279e-05
ENSBTAG00000025589	darkseagreen3	0.331045	0.179635	0.815735	3.6817e-05
ENSBTAG00000015032	darkseagreen3	0.604496	0.00787626	0.8154	3.73137e-05
ENSBTAG00000013068	darkseagreen3	0.378455	0.121469	0.815124	3.77281e-05
ENSBTAG00000040551	darkseagreen3	0.365288	0.136066	0.815098	3.77672e-05
ENSBTAG00000012550	darkseagreen3	0.159099	0.528317	0.815054	3.78336e-05
ENSBTAG00000000505	darkseagreen3	0.575611	0.0124326	0.814957	3.79795e-05
ENSBTAG00000006985	darkseagreen3	0.708676	0.000994093	0.814838	3.816e-05
ENSBTAG00000023551	darkseagreen3	0.45669	0.056756	0.814812	3.82006e-05
ENSBTAG00000018263	darkseagreen3	0.277414	0.265053	0.814716	3.83459e-05
ENSBTAG00000020214	darkseagreen3	0.504921	0.0325826	0.81457	3.85693e-05
ENSBTAG00000008792	darkseagreen3	0.757929	0.000268257	0.814413	3.88122e-05
ENSBTAG00000016546	darkseagreen3	0.917558	8.26428e-08	0.814326	3.89454e-05
ENSBTAG00000049248	darkseagreen3	0.478038	0.0447966	0.814299	3.89871e-05
ENSBTAG00000050333	darkseagreen3	0.692576	0.00144405	0.814292	3.89985e-05
ENSBTAG00000018802	darkseagreen3	0.346492	0.158956	0.814224	3.91043e-05
ENSBTAG00000014322	darkseagreen3	0.57073	0.0133766	0.814143	3.92295e-05
ENSBTAG00000010826	darkseagreen3	0.299007	0.228078	0.813693	3.99363e-05
ENSBTAG00000012416	darkseagreen3	0.456945	0.0565999	0.813567	4.01349e-05
ENSBTAG00000001171	darkseagreen3	0.201403	0.422901	0.81342	4.03693e-05
ENSBTAG00000003470	darkseagreen3	0.759211	0.000258238	0.813097	4.08865e-05
ENSBTAG00000055017	darkseagreen3	0.57339	0.0128554	0.813003	4.10387e-05
ENSBTAG00000007167	darkseagreen3	0.354209	0.149261	0.812945	4.11335e-05
ENSBTAG00000021090	darkseagreen3	0.218521	0.383674	0.812895	4.12135e-05
ENSBTAG00000051377	darkseagreen3	0.591842	0.00966882	0.812782	4.13975e-05
ENSBTAG00000007896	darkseagreen3	0.733438	0.000532735	0.812736	4.14731e-05
ENSBTAG00000001665	darkseagreen3	0.621643	0.00588494	0.812492	4.18722e-05
ENSBTAG00000039313	darkseagreen3	0.208552	0.406269	0.812403	4.20194e-05
ENSBTAG00000007266	darkseagreen3	0.358954	0.143506	0.81219	4.2372e-05
ENSBTAG00000017824	darkseagreen3	0.521794	0.0263484	0.812182	4.23848e-05
ENSBTAG00000050052	darkseagreen3	0.583908	0.0109503	0.812116	4.24956e-05
ENSBTAG00000007214	darkseagreen3	0.469475	0.0493378	0.812026	4.26455e-05
ENSBTAG00000021958	darkseagreen3	0.6955	0.00135173	0.81186	4.29236e-05
ENSBTAG00000003884	darkseagreen3	0.67375	0.00217236	0.811842	4.29545e-05
ENSBTAG00000007875	darkseagreen3	0.403795	0.0965506	0.81177	4.30754e-05
ENSBTAG00000000735	darkseagreen3	0.706095	0.00105712	0.811486	4.35555e-05
ENSBTAG00000000297	darkseagreen3	0.257009	0.303225	0.81126	4.39418e-05
ENSBTAG00000012790	darkseagreen3	0.320424	0.194854	0.811246	4.3966e-05
ENSBTAG00000008090	darkseagreen3	0.526763	0.0247024	0.810957	4.44643e-05
ENSBTAG00000003941	darkseagreen3	0.319733	0.195873	0.810902	4.456e-05
ENSBTAG00000003268	darkseagreen3	0.419258	0.083291	0.810884	4.45904e-05
ENSBTAG00000035286	darkseagreen3	0.25287	0.311351	0.810595	4.50945e-05
ENSBTAG00000001725	darkseagreen3	0.646183	0.00376372	0.810271	4.56667e-05
ENSBTAG00000007109	darkseagreen3	0.371985	0.128497	0.810223	4.57518e-05
ENSBTAG00000019072	darkseagreen3	0.482712	0.042456	0.810156	4.58698e-05
ENSBTAG00000009121	darkseagreen3	0.375572	0.124566	0.810127	4.59219e-05
ENSBTAG00000051981	darkseagreen3	0.815614	3.69969e-05	0.810105	4.59611e-05
ENSBTAG00000017367	darkseagreen3	0.934849	1.32885e-08	0.809584	4.68964e-05
ENSBTAG00000020959	darkseagreen3	0.206254	0.411575	0.809341	4.73397e-05
ENSBTAG00000007932	darkseagreen3	0.6449	0.0038563	0.809316	4.73841e-05
ENSBTAG00000021452	darkseagreen3	0.923718	4.5291e-08	0.80918	4.76346e-05
ENSBTAG00000008592	darkseagreen3	0.772645	0.000170851	0.80917	4.76522e-05
ENSBTAG00000013290	darkseagreen3	0.726832	0.000633198	0.809093	4.77939e-05
ENSBTAG00000033313	darkseagreen3	0.425224	0.078549	0.809022	4.79244e-05
ENSBTAG00000019885	darkseagreen3	0.375529	0.124612	0.808953	4.80526e-05
ENSBTAG00000004011	darkseagreen3	0.634192	0.00470413	0.808937	4.80817e-05
ENSBTAG00000004430	darkseagreen3	0.284319	0.252847	0.808853	4.82374e-05
ENSBTAG00000032166	darkseagreen3	0.565216	0.0145108	0.808839	4.82632e-05
ENSBTAG00000042711	darkseagreen3	0.740801	0.000436838	0.808818	4.83025e-05
ENSBTAG00000046204	darkseagreen3	0.329681	0.181544	0.808612	4.86865e-05
ENSBTAG00000020538	darkseagreen3	0.920802	6.05702e-08	0.808556	4.87914e-05
ENSBTAG00000008339	darkseagreen3	0.352615	0.151229	0.808367	4.91477e-05
ENSBTAG00000016932	darkseagreen3	0.236545	0.344641	0.808241	4.93855e-05
ENSBTAG00000033413	darkseagreen3	0.307628	0.214295	0.808109	4.96354e-05
ENSBTAG00000008424	darkseagreen3	0.267247	0.283681	0.808017	4.98111e-05
ENSBTAG00000002223	darkseagreen3	0.179812	0.47525	0.807695	5.04284e-05
ENSBTAG00000002854	darkseagreen3	0.75229	0.000316304	0.80768	5.04574e-05
ENSBTAG00000017064	darkseagreen3	0.278053	0.263909	0.807289	5.12151e-05
ENSBTAG00000021521	darkseagreen3	0.241418	0.334498	0.807209	5.13721e-05
ENSBTAG00000013650	darkseagreen3	0.538163	0.0212289	0.806978	5.18257e-05
ENSBTAG00000007385	darkseagreen3	0.287481	0.247378	0.806822	5.21352e-05
ENSBTAG00000054188	darkseagreen3	0.576473	0.0122716	0.806821	5.21374e-05
ENSBTAG00000000571	darkseagreen3	0.747895	0.000358593	0.806307	5.3164e-05
ENSBTAG00000007566	darkseagreen3	0.355175	0.148077	0.806183	5.34162e-05
ENSBTAG00000002051	darkseagreen3	0.345731	0.159935	0.806066	5.3652e-05
ENSBTAG00000018422	darkseagreen3	0.69238	0.00145043	0.806	5.37865e-05
ENSBTAG00000020123	darkseagreen3	0.338994	0.168781	0.805818	5.41578e-05
ENSBTAG00000011639	darkseagreen3	0.510301	0.0304826	0.805779	5.42395e-05
ENSBTAG00000016887	darkseagreen3	0.28882	0.245085	0.805701	5.43986e-05
ENSBTAG00000003185	darkseagreen3	0.228084	0.36267	0.80567	5.4463e-05
ENSBTAG00000021896	darkseagreen3	0.371427	0.129116	0.805591	5.46258e-05
ENSBTAG00000018784	darkseagreen3	0.586291	0.010552	0.805478	5.48589e-05
ENSBTAG00000002096	darkseagreen3	0.645518	0.00381147	0.805245	5.53422e-05
ENSBTAG00000017393	darkseagreen3	0.267471	0.283262	0.804864	5.61429e-05
ENSBTAG00000002743	darkseagreen3	0.386037	0.113583	0.804485	5.69487e-05
ENSBTAG00000019417	darkseagreen3	0.657826	0.00300361	0.804462	5.69978e-05
ENSBTAG00000009647	darkseagreen3	0.304011	0.220011	0.804451	5.70202e-05
ENSBTAG00000002643	darkseagreen3	0.503985	0.0329592	0.80437	5.71938e-05
ENSBTAG00000020535	darkseagreen3	0.681731	0.00183346	0.804365	5.72061e-05
ENSBTAG00000050848	darkseagreen3	0.828901	2.12647e-05	0.804347	5.72438e-05
ENSBTAG00000007114	darkseagreen3	0.350346	0.154062	0.804133	5.77059e-05
ENSBTAG00000003866	darkseagreen3	0.173813	0.490342	0.803983	5.80295e-05
ENSBTAG00000025221	darkseagreen3	0.525502	0.0251121	0.803879	5.82562e-05
ENSBTAG00000007395	darkseagreen3	0.288517	0.245602	0.803626	5.88092e-05
ENSBTAG00000006614	darkseagreen3	0.397899	0.101986	0.8036	5.88678e-05
ENSBTAG00000011571	darkseagreen3	0.308223	0.213364	0.803577	5.89171e-05
ENSBTAG00000046569	darkseagreen3	0.764183	0.000222312	0.803558	5.89602e-05
ENSBTAG00000050011	darkseagreen3	0.681595	0.00183885	0.803007	6.01834e-05
ENSBTAG00000007581	darkseagreen3	0.5024	0.0336043	0.802857	6.05213e-05
ENSBTAG00000019526	darkseagreen3	0.231455	0.355425	0.802347	6.1677e-05
ENSBTAG00000012737	darkseagreen3	0.629212	0.00514709	0.802137	6.21598e-05
ENSBTAG00000010458	darkseagreen3	0.768805	0.000192791	0.801974	6.25364e-05
ENSBTAG00000014722	darkseagreen3	0.377693	0.122282	0.801906	6.26938e-05
ENSBTAG00000012107	darkseagreen3	0.836263	1.53296e-05	0.801758	6.30375e-05
ENSBTAG00000018954	darkseagreen3	0.291034	0.241322	0.801615	6.33706e-05
ENSBTAG00000002705	darkseagreen3	0.618556	0.00620947	0.801518	6.35986e-05
ENSBTAG00000021918	darkseagreen3	0.40783	0.0929528	0.801484	6.36787e-05
ENSBTAG00000000181	darkseagreen3	0.465653	0.0514739	0.801468	6.3716e-05
ENSBTAG00000015752	darkseagreen3	0.847837	8.86239e-06	0.801281	6.41576e-05
ENSBTAG00000007872	darkseagreen3	0.612048	0.0069412	0.801234	6.4269e-05
ENSBTAG00000008142	darkseagreen3	0.928768	2.6611e-08	0.801166	6.44314e-05
ENSBTAG00000021671	darkseagreen3	0.37571	0.124416	0.801129	6.45179e-05
ENSBTAG00000010532	darkseagreen3	0.429763	0.0750764	0.801124	6.4529e-05
ENSBTAG00000025258	darkseagreen3	0.889721	7.74115e-07	0.800549	6.59085e-05
ENSBTAG00000021558	darkseagreen3	0.254027	0.309065	0.800532	6.59504e-05
ENSBTAG00000031355	darkseagreen3	0.438048	0.0690312	0.800501	6.60261e-05
ENSBTAG00000014297	darkseagreen3	0.881121	1.37252e-06	0.800399	6.62725e-05
ENSBTAG00000050891	darkseagreen3	0.516159	0.0283171	0.800191	6.67802e-05
ENSBTAG00000017244	darkseagreen3	0.292215	0.23933	0.800001	6.72482e-05
ENSBTAG00000003166	darkseagreen3	0.463868	0.0524948	0.799928	6.74276e-05
ENSBTAG00000010467	darkseagreen3	0.445053	0.0642076	0.799849	6.76214e-05
ENSBTAG00000015098	darkseagreen3	0.491824	0.0381617	0.799792	6.77626e-05
ENSBTAG00000015649	darkseagreen3	0.629948	0.00507958	0.799651	6.81129e-05
ENSBTAG00000022539	darkseagreen3	0.388617	0.110985	0.799581	6.82894e-05
ENSBTAG00000006998	darkseagreen3	0.347217	0.158028	0.79953	6.84152e-05
ENSBTAG00000007636	darkseagreen3	0.670195	0.00233911	0.799511	6.84633e-05
ENSBTAG00000000773	darkseagreen3	0.63953	0.00426429	0.799202	6.92394e-05
ENSBTAG00000005215	darkseagreen3	0.533767	0.0225198	0.799117	6.94528e-05
ENSBTAG00000007806	darkseagreen3	0.272594	0.273787	0.799048	6.96296e-05
ENSBTAG00000031778	darkseagreen3	0.809556	4.69476e-05	0.798824	7.01993e-05
ENSBTAG00000049507	darkseagreen3	0.541428	0.0203085	0.798657	7.06264e-05
ENSBTAG00000012552	darkseagreen3	0.4908	0.0386271	0.79863	7.06951e-05
ENSBTAG00000051923	darkseagreen3	0.581337	0.0113937	0.798581	7.0823e-05
ENSBTAG00000000356	darkseagreen3	0.540227	0.0206433	0.798471	7.11047e-05
ENSBTAG00000008810	darkseagreen3	0.29031	0.242549	0.798442	7.11802e-05
ENSBTAG00000016656	darkseagreen3	0.919162	7.09866e-08	0.798199	7.18095e-05
ENSBTAG00000011081	darkseagreen3	0.552135	0.017508	0.797659	7.32284e-05
ENSBTAG00000008578	darkseagreen3	0.574241	0.012692	0.797644	7.32671e-05
ENSBTAG00000040131	darkseagreen3	0.289172	0.244484	0.797622	7.33252e-05
ENSBTAG00000016939	darkseagreen3	0.612581	0.00687875	0.79756	7.34903e-05
ENSBTAG00000014628	darkseagreen3	0.943106	4.61428e-09	0.797259	7.42933e-05
ENSBTAG00000001822	darkseagreen3	0.870539	2.62252e-06	0.796918	7.52126e-05
ENSBTAG00000038490	darkseagreen3	0.615675	0.00652524	0.796605	7.60649e-05
ENSBTAG00000016190	darkseagreen3	0.567907	0.0139481	0.796534	7.62568e-05
ENSBTAG00000018015	darkseagreen3	0.633461	0.00476706	0.79643	7.65433e-05
ENSBTAG00000011102	darkseagreen3	0.590176	0.00992746	0.796273	7.69767e-05
ENSBTAG00000054469	darkseagreen3	0.46903	0.0495831	0.796119	7.74008e-05
ENSBTAG00000044019	darkseagreen3	0.806447	5.28837e-05	0.796	7.7732e-05
ENSBTAG00000013670	darkseagreen3	0.810086	4.5995e-05	0.79597	7.7816e-05
ENSBTAG00000038650	darkseagreen3	0.550229	0.0179829	0.795862	7.81168e-05
ENSBTAG00000018361	darkseagreen3	0.32805	0.183843	0.795822	7.82298e-05
ENSBTAG00000018433	darkseagreen3	0.178905	0.477517	0.795596	7.88659e-05
ENSBTAG00000021773	darkseagreen3	0.22408	0.371385	0.795576	7.89212e-05
ENSBTAG00000005816	darkseagreen3	0.936802	1.04827e-08	0.795567	7.8947e-05
ENSBTAG00000038020	darkseagreen3	0.537152	0.0215205	0.795546	7.90049e-05
ENSBTAG00000014660	darkseagreen3	0.373347	0.126994	0.795111	8.02415e-05
ENSBTAG00000004601	darkseagreen3	0.379196	0.120681	0.794947	8.0712e-05
ENSBTAG00000000877	darkseagreen3	0.602973	0.00807655	0.794946	8.07159e-05
ENSBTAG00000011511	darkseagreen3	0.921092	5.88763e-08	0.794908	8.08254e-05
ENSBTAG00000001612	darkseagreen3	0.249169	0.318723	0.794768	8.12271e-05
ENSBTAG00000003653	darkseagreen3	0.311435	0.208384	0.794647	8.15784e-05
ENSBTAG00000020166	darkseagreen3	0.934906	1.31989e-08	0.794614	8.16751e-05
ENSBTAG00000014526	darkseagreen3	0.394453	0.105264	0.794543	8.18804e-05
ENSBTAG00000019471	darkseagreen3	0.208078	0.40736	0.794528	8.19255e-05
ENSBTAG00000010664	darkseagreen3	0.488376	0.0397458	0.794398	8.23038e-05
ENSBTAG00000049137	darkseagreen3	0.823705	2.65496e-05	0.793998	8.34791e-05
ENSBTAG00000009963	darkseagreen3	0.608883	0.00732145	0.793918	8.37175e-05
ENSBTAG00000008631	darkseagreen3	0.544418	0.0194934	0.793517	8.49132e-05
ENSBTAG00000018864	darkseagreen3	0.62084	0.00596796	0.793413	8.52252e-05
ENSBTAG00000009600	darkseagreen3	0.297023	0.231329	0.793406	8.52486e-05
ENSBTAG00000050786	darkseagreen3	0.55941	0.0157864	0.793331	8.54734e-05
ENSBTAG00000043987	darkseagreen3	0.153773	0.542386	0.793191	8.58977e-05
ENSBTAG00000020313	darkseagreen3	0.392371	0.10728	0.792857	8.69136e-05
ENSBTAG00000007519	darkseagreen3	0.911446	1.43591e-07	0.792715	8.73494e-05
ENSBTAG00000005828	darkseagreen3	0.665776	0.00256096	0.792642	8.75734e-05
ENSBTAG00000006909	darkseagreen3	0.321381	0.193449	0.792612	8.76658e-05
ENSBTAG00000010727	darkseagreen3	0.368952	0.131887	0.792563	8.78171e-05
ENSBTAG00000002182	darkseagreen3	0.542988	0.0198798	0.792524	8.79394e-05
ENSBTAG00000006034	darkseagreen3	0.575648	0.0124257	0.792475	8.8091e-05
ENSBTAG00000005870	darkseagreen3	0.569485	0.0136263	0.792278	8.87017e-05
ENSBTAG00000025358	darkseagreen3	0.299522	0.227239	0.792249	8.87942e-05
ENSBTAG00000015291	darkseagreen3	0.41722	0.0849582	0.791988	8.96102e-05
ENSBTAG00000011409	darkseagreen3	0.593422	0.00942863	0.791891	8.99151e-05
ENSBTAG00000025898	darkseagreen3	0.387248	0.112358	0.791888	8.99256e-05
ENSBTAG00000012476	darkseagreen3	0.543875	0.0196393	0.791702	9.05117e-05
ENSBTAG00000014041	darkseagreen3	0.327384	0.184788	0.791691	9.05481e-05
ENSBTAG00000030434	darkseagreen3	0.228419	0.361947	0.791669	9.06173e-05
ENSBTAG00000005470	darkseagreen3	0.463346	0.0527967	0.791437	9.13551e-05
ENSBTAG00000001071	darkseagreen3	0.439862	0.067757	0.791427	9.13869e-05
ENSBTAG00000020043	darkseagreen3	0.381314	0.118451	0.791424	9.1398e-05
ENSBTAG00000012216	darkseagreen3	0.600096	0.0084662	0.790917	9.30276e-05
ENSBTAG00000008737	darkseagreen3	0.143102	0.571073	0.790686	9.37817e-05
ENSBTAG00000018119	darkseagreen3	0.388151	0.111451	0.79054	9.42589e-05
ENSBTAG00000012049	darkseagreen3	0.532091	0.0230278	0.790466	9.44999e-05
ENSBTAG00000006533	darkseagreen3	0.369077	0.131747	0.790304	9.50349e-05
ENSBTAG00000053806	darkseagreen3	0.86788	3.05897e-06	0.790185	9.54275e-05
ENSBTAG00000008909	darkseagreen3	0.814043	3.93852e-05	0.790152	9.5538e-05
ENSBTAG00000016969	darkseagreen3	0.318997	0.196963	0.790046	9.58914e-05
ENSBTAG00000050435	darkseagreen3	0.357278	0.145522	0.789985	9.60922e-05
ENSBTAG00000037702	darkseagreen3	0.839465	1.32294e-05	0.789787	9.67542e-05
ENSBTAG00000011934	darkseagreen3	0.661246	0.00280607	0.78978	9.67771e-05
ENSBTAG00000019232	darkseagreen3	0.386646	0.112966	0.789505	9.77056e-05
ENSBTAG00000020484	darkseagreen3	0.415756	0.0861704	0.789284	9.84559e-05
ENSBTAG00000014181	darkseagreen3	0.246196	0.324721	0.78867	0.000100561
ENSBTAG00000019457	darkseagreen3	0.40464	0.0957893	0.788654	0.000100619
ENSBTAG00000017128	darkseagreen3	0.263013	0.291668	0.788402	0.000101495
ENSBTAG00000014439	darkseagreen3	0.515456	0.0285703	0.78831	0.000101817
ENSBTAG00000005436	darkseagreen3	0.405103	0.0953732	0.788104	0.000102539
ENSBTAG00000001729	darkseagreen3	0.658537	0.00296164	0.788071	0.000102656
ENSBTAG00000013167	darkseagreen3	0.85734	5.45958e-06	0.788049	0.000102735
ENSBTAG00000003436	darkseagreen3	0.66731	0.00248206	0.787969	0.000103016
ENSBTAG00000013477	darkseagreen3	0.615817	0.00650937	0.787966	0.000103026
ENSBTAG00000013790	darkseagreen3	0.543975	0.0196125	0.787942	0.000103112
ENSBTAG00000001471	darkseagreen3	0.527103	0.0245927	0.787552	0.0001045
ENSBTAG00000050263	darkseagreen3	0.422123	0.0809884	0.787551	0.000104505
ENSBTAG00000019437	darkseagreen3	0.882084	1.29012e-06	0.787488	0.00010473
ENSBTAG00000008555	darkseagreen3	0.38789	0.111712	0.787365	0.000105173
ENSBTAG00000020395	darkseagreen3	0.493901	0.0372315	0.787266	0.000105527
ENSBTAG00000015742	darkseagreen3	0.557248	0.0162833	0.787204	0.000105751
ENSBTAG00000011067	darkseagreen3	0.550614	0.0178863	0.786839	0.00010708
ENSBTAG00000017840	darkseagreen3	0.408517	0.0923499	0.786425	0.000108601
ENSBTAG00000010597	darkseagreen3	0.717025	0.000811273	0.786416	0.000108635
ENSBTAG00000012419	darkseagreen3	0.71505	0.000851755	0.786307	0.000109036
ENSBTAG00000009394	darkseagreen3	0.322524	0.19178	0.786288	0.00010911
ENSBTAG00000018016	darkseagreen3	0.926076	3.54955e-08	0.786212	0.000109392
ENSBTAG00000002078	darkseagreen3	0.261696	0.29418	0.786108	0.000109776
ENSBTAG00000009849	darkseagreen3	0.825557	2.45497e-05	0.78594	0.000110405
ENSBTAG00000007099	darkseagreen3	0.40288	0.0973804	0.785818	0.000110865
ENSBTAG00000044178	darkseagreen3	0.22839	0.362008	0.78567	0.000111425
ENSBTAG00000012342	darkseagreen3	0.332358	0.17781	0.785643	0.000111526
ENSBTAG00000038981	darkseagreen3	0.608883	0.00732153	0.785593	0.000111715
ENSBTAG00000000630	darkseagreen3	0.319008	0.196946	0.785465	0.0001122
ENSBTAG00000023283	darkseagreen3	0.535391	0.022036	0.785184	0.000113271
ENSBTAG00000014608	darkseagreen3	0.533647	0.0225557	0.784924	0.000114274
ENSBTAG00000014202	darkseagreen3	0.651283	0.00341342	0.784896	0.000114382
ENSBTAG00000017670	darkseagreen3	0.758441	0.00026422	0.784873	0.000114468
ENSBTAG00000034918	darkseagreen3	0.912519	1.30698e-07	0.784862	0.000114511
ENSBTAG00000007201	darkseagreen3	0.359502	0.142852	0.78474	0.000114985
ENSBTAG00000011414	darkseagreen3	0.303285	0.221168	0.784695	0.00011516
ENSBTAG00000002783	darkseagreen3	0.345976	0.159619	0.784665	0.000115278
ENSBTAG00000002266	darkseagreen3	0.664478	0.00262929	0.784365	0.000116447
ENSBTAG00000031851	darkseagreen3	0.220767	0.378683	0.78436	0.000116466
ENSBTAG00000013368	darkseagreen3	0.715767	0.000836854	0.784324	0.000116608
ENSBTAG00000052393	darkseagreen3	0.789575	9.74674e-05	0.784109	0.000117458
ENSBTAG00000006501	darkseagreen3	0.334099	0.175411	0.784068	0.000117618
ENSBTAG00000000108	darkseagreen3	0.227617	0.363681	0.784037	0.000117739
ENSBTAG00000000149	darkseagreen3	0.491426	0.0383421	0.783799	0.000118686
ENSBTAG00000009743	darkseagreen3	0.22405	0.37145	0.783699	0.000119085
ENSBTAG00000010427	darkseagreen3	0.342068	0.164705	0.783628	0.00011937
ENSBTAG00000011957	darkseagreen3	0.470258	0.0489088	0.783528	0.000119771
ENSBTAG00000001651	darkseagreen3	0.340826	0.166343	0.783465	0.000120026
ENSBTAG00000051249	darkseagreen3	0.310809	0.209348	0.78345	0.000120085
ENSBTAG00000000202	darkseagreen3	0.715462	0.000843165	0.783231	0.000120972
ENSBTAG00000014320	darkseagreen3	0.245898	0.325325	0.783195	0.000121114
ENSBTAG00000000715	darkseagreen3	0.546937	0.0188267	0.782977	0.000122001
ENSBTAG00000046841	darkseagreen3	0.299867	0.226678	0.782857	0.000122493
ENSBTAG00000019478	darkseagreen3	0.461616	0.0538051	0.78261	0.000123508
ENSBTAG00000015596	darkseagreen3	0.390222	0.10939	0.782512	0.000123911
ENSBTAG00000018299	darkseagreen3	0.591187	0.00976979	0.78236	0.000124545
ENSBTAG00000015728	darkseagreen3	0.519956	0.0269784	0.782151	0.000125414
ENSBTAG00000026585	darkseagreen3	0.258689	0.299965	0.782116	0.000125559
ENSBTAG00000000578	darkseagreen3	0.511798	0.0299175	0.782096	0.000125644
ENSBTAG00000014806	darkseagreen3	0.655628	0.00313652	0.78157	0.000127861
ENSBTAG00000016448	darkseagreen3	0.546052	0.0190589	0.781544	0.00012797
ENSBTAG00000055140	darkseagreen3	0.819214	3.19817e-05	0.781368	0.000128719
ENSBTAG00000031214	darkseagreen3	0.92787	2.93318e-08	0.781357	0.000128768
ENSBTAG00000000473	darkseagreen3	0.672921	0.00221031	0.781332	0.000128875
ENSBTAG00000009708	darkseagreen3	0.396518	0.103291	0.781293	0.000129043
ENSBTAG00000019231	darkseagreen3	0.370824	0.129788	0.781203	0.000129428
ENSBTAG00000034269	darkseagreen3	0.5301	0.0236426	0.781167	0.00012958
ENSBTAG00000013010	darkseagreen3	0.45698	0.0565785	0.781103	0.000129856
ENSBTAG00000007455	darkseagreen3	0.26111	0.295301	0.780875	0.000130842
ENSBTAG00000030932	darkseagreen3	0.934243	1.42826e-08	0.780693	0.000131629
ENSBTAG00000012480	darkseagreen3	0.628698	0.00519465	0.780583	0.000132112
ENSBTAG00000011465	darkseagreen3	0.542294	0.0200697	0.780504	0.000132457
ENSBTAG00000016128	darkseagreen3	0.374142	0.126122	0.780226	0.000133678
ENSBTAG00000002845	darkseagreen3	0.787511	0.000104648	0.780206	0.000133766
ENSBTAG00000002596	darkseagreen3	0.327435	0.184715	0.780177	0.000133892
ENSBTAG00000007089	darkseagreen3	0.374149	0.126115	0.779991	0.000134716
ENSBTAG00000001747	darkseagreen3	0.315494	0.2022	0.779966	0.000134825
ENSBTAG00000011851	darkseagreen3	0.307017	0.215253	0.7799	0.000135122
ENSBTAG00000006082	darkseagreen3	0.426834	0.0773038	0.779888	0.000135174
ENSBTAG00000012321	darkseagreen3	0.323633	0.190169	0.779729	0.000135884
ENSBTAG00000052626	darkseagreen3	0.304858	0.218663	0.779711	0.000135966
ENSBTAG00000007103	darkseagreen3	0.495338	0.0365979	0.77966	0.000136194
ENSBTAG00000016042	darkseagreen3	0.710848	0.000943515	0.779473	0.000137032
ENSBTAG00000015588	darkseagreen3	0.340568	0.166685	0.77937	0.000137499
ENSBTAG00000018227	darkseagreen3	0.353328	0.150347	0.779306	0.000137784
ENSBTAG00000011860	darkseagreen3	0.477398	0.0451245	0.779271	0.000137943
ENSBTAG00000047707	darkseagreen3	0.656384	0.00309027	0.779067	0.000138872
ENSBTAG00000020503	darkseagreen3	0.465941	0.0513104	0.779061	0.000138899
ENSBTAG00000014016	darkseagreen3	0.461417	0.0539217	0.779016	0.000139105
ENSBTAG00000005773	darkseagreen3	0.48435	0.0416581	0.778868	0.000139779
ENSBTAG00000048195	darkseagreen3	0.283435	0.25439	0.778662	0.000140726
ENSBTAG00000012064	darkseagreen3	0.301732	0.223661	0.778288	0.000142455
ENSBTAG00000019071	darkseagreen3	0.317212	0.199621	0.77806	0.00014352
ENSBTAG00000001295	darkseagreen3	0.530554	0.0235012	0.778056	0.00014354
ENSBTAG00000046231	darkseagreen3	0.451307	0.0601176	0.778054	0.000143549
ENSBTAG00000007346	darkseagreen3	0.567085	0.0141181	0.778034	0.000143643
ENSBTAG00000010954	darkseagreen3	0.80781	5.02059e-05	0.778029	0.000143666
ENSBTAG00000005635	darkseagreen3	0.611449	0.00701194	0.777867	0.000144429
ENSBTAG00000003743	darkseagreen3	0.72483	0.000666605	0.777258	0.000147321
ENSBTAG00000010982	darkseagreen3	0.214506	0.392689	0.777169	0.000147744
ENSBTAG00000010136	darkseagreen3	0.432841	0.072787	0.777065	0.000148243
ENSBTAG00000009548	darkseagreen3	0.373239	0.127113	0.776909	0.000148996
ENSBTAG00000010155	darkseagreen3	0.39785	0.102033	0.776898	0.000149048
ENSBTAG00000006003	darkseagreen3	0.259402	0.298586	0.776877	0.00014915
ENSBTAG00000027051	darkseagreen3	0.593678	0.00939012	0.776838	0.000149343
ENSBTAG00000009534	darkseagreen3	0.318586	0.197572	0.776772	0.000149659
ENSBTAG00000019130	darkseagreen3	0.276046	0.267515	0.776586	0.000150566
ENSBTAG00000015824	darkseagreen3	0.367553	0.133472	0.776553	0.000150724
ENSBTAG00000006667	darkseagreen3	0.250815	0.315433	0.77636	0.000151673
ENSBTAG00000006712	darkseagreen3	0.465165	0.0517517	0.776294	0.000151993
ENSBTAG00000002923	darkseagreen3	0.735452	0.000504905	0.776275	0.000152088
ENSBTAG00000034349	darkseagreen3	0.946633	2.79633e-09	0.776158	0.000152665
ENSBTAG00000000240	darkseagreen3	0.632674	0.00483568	0.776065	0.000153126
ENSBTAG00000011788	darkseagreen3	0.511426	0.0300572	0.77605	0.000153199
ENSBTAG00000014762	darkseagreen3	0.81043	4.53854e-05	0.775541	0.000155733
ENSBTAG00000021813	darkseagreen3	0.374622	0.125598	0.775531	0.000155783
ENSBTAG00000006962	darkseagreen3	0.218166	0.384467	0.775502	0.000155929
ENSBTAG00000011540	darkseagreen3	0.427364	0.0768978	0.775163	0.000157639
ENSBTAG00000046670	darkseagreen3	0.482837	0.0423946	0.775055	0.000158189
ENSBTAG00000051267	darkseagreen3	0.461819	0.0536858	0.775018	0.000158376
ENSBTAG00000019859	darkseagreen3	0.502236	0.0336715	0.77497	0.000158622
ENSBTAG00000015858	darkseagreen3	0.312633	0.206547	0.774803	0.000159474
ENSBTAG00000015779	darkseagreen3	0.908959	1.77775e-07	0.77457	0.000160669
ENSBTAG00000014874	darkseagreen3	0.20917	0.404846	0.774446	0.000161312
ENSBTAG00000004409	darkseagreen3	0.588512	0.0101912	0.774433	0.000161377
ENSBTAG00000054938	darkseagreen3	0.128946	0.610098	0.774242	0.000162368
ENSBTAG00000051457	darkseagreen3	0.392215	0.107432	0.774058	0.000163328
ENSBTAG00000005496	darkseagreen3	0.480752	0.043426	0.77338	0.000166904
ENSBTAG00000049389	darkseagreen3	0.618635	0.00620098	0.773371	0.00016695
ENSBTAG00000017951	darkseagreen3	0.671696	0.00226747	0.773321	0.000167217
ENSBTAG00000014029	darkseagreen3	0.287668	0.247057	0.773315	0.000167249
ENSBTAG00000015007	darkseagreen3	0.267633	0.28296	0.773229	0.000167705
ENSBTAG00000047004	darkseagreen3	0.585564	0.0106722	0.772946	0.000169222
ENSBTAG00000016704	darkseagreen3	0.577899	0.0120087	0.772912	0.000169408
ENSBTAG00000004977	darkseagreen3	0.301021	0.224809	0.772788	0.000170074
ENSBTAG00000019556	darkseagreen3	0.65972	0.00289286	0.772605	0.000171066
ENSBTAG00000001707	darkseagreen3	0.254647	0.307846	0.772572	0.00017125
ENSBTAG00000054594	darkseagreen3	0.597543	0.00882452	0.772502	0.000171631
ENSBTAG00000011204	darkseagreen3	0.58881	0.0101435	0.772382	0.000172283
ENSBTAG00000011197	darkseagreen3	0.706817	0.00103915	0.772334	0.000172548
ENSBTAG00000019054	darkseagreen3	0.931346	1.99796e-08	0.772252	0.000172997
ENSBTAG00000019617	darkseagreen3	0.483529	0.0420563	0.772159	0.000173503
ENSBTAG00000009636	darkseagreen3	0.295008	0.234661	0.772122	0.000173709
ENSBTAG00000011421	darkseagreen3	0.512642	0.0296024	0.772049	0.000174112
ENSBTAG00000009904	darkseagreen3	0.880904	1.39168e-06	0.771901	0.00017493
ENSBTAG00000036009	darkseagreen3	0.219257	0.382034	0.771624	0.000176469
ENSBTAG00000038154	darkseagreen3	0.796349	7.67665e-05	0.771429	0.000177556
ENSBTAG00000013705	darkseagreen3	0.432295	0.0731889	0.771401	0.000177714
ENSBTAG00000014878	darkseagreen3	0.743526	0.000405243	0.771238	0.000178632
ENSBTAG00000010948	darkseagreen3	0.461376	0.053946	0.771089	0.00017947
ENSBTAG00000009163	darkseagreen3	0.648209	0.00362118	0.770964	0.000180181
ENSBTAG00000019979	darkseagreen3	0.943098	4.61922e-09	0.770838	0.000180897
ENSBTAG00000001179	darkseagreen3	0.42676	0.0773612	0.770538	0.000182613
ENSBTAG00000015013	darkseagreen3	0.472696	0.0475906	0.770464	0.000183039
ENSBTAG00000015615	darkseagreen3	0.398342	0.101571	0.770255	0.000184243
ENSBTAG00000010928	darkseagreen3	0.3037	0.220506	0.770208	0.000184515
ENSBTAG00000012544	darkseagreen3	0.31189	0.207684	0.770172	0.000184722
ENSBTAG00000021471	darkseagreen3	0.313783	0.204792	0.770121	0.000185017
ENSBTAG00000016529	darkseagreen3	0.511358	0.0300828	0.7701	0.000185142
ENSBTAG00000000125	darkseagreen3	0.303814	0.220323	0.769855	0.000186566
ENSBTAG00000014675	darkseagreen3	0.277299	0.265259	0.769844	0.000186635
ENSBTAG00000032829	darkseagreen3	0.23988	0.337679	0.769721	0.000187351
ENSBTAG00000000289	darkseagreen3	0.265323	0.287293	0.769712	0.000187404
ENSBTAG00000024443	darkseagreen3	0.189772	0.450713	0.769641	0.000187823
ENSBTAG00000002128	darkseagreen3	0.734896	0.00051246	0.769534	0.000188452
ENSBTAG00000011394	darkseagreen3	0.428448	0.0760707	0.769511	0.000188591
ENSBTAG00000037634	darkseagreen3	0.795456	7.92598e-05	0.769441	0.000189001
ENSBTAG00000002817	darkseagreen3	0.719787	0.000757349	0.769436	0.000189032
ENSBTAG00000025762	darkseagreen3	0.808238	4.93909e-05	0.76942	0.000189126
ENSBTAG00000011583	darkseagreen3	0.442668	0.065821	0.769261	0.000190068
ENSBTAG00000046580	darkseagreen3	0.893878	5.76996e-07	0.768885	0.000192312
ENSBTAG00000052907	darkseagreen3	0.812082	4.25523e-05	0.768669	0.000193613
ENSBTAG00000001235	darkseagreen3	0.622584	0.00578871	0.768615	0.000193939
ENSBTAG00000000472	darkseagreen3	0.382658	0.117051	0.768603	0.000194011
ENSBTAG00000018824	darkseagreen3	0.190035	0.450073	0.76849	0.00019469
ENSBTAG00000011481	darkseagreen3	0.57299	0.0129327	0.768471	0.000194807
ENSBTAG00000008213	darkseagreen3	0.343404	0.162954	0.767719	0.000199412
ENSBTAG00000011411	darkseagreen3	0.671036	0.00229875	0.767708	0.000199479
ENSBTAG00000009854	darkseagreen3	0.306094	0.216706	0.76764	0.000199903
ENSBTAG00000052916	darkseagreen3	0.397674	0.102199	0.767481	0.000200886
ENSBTAG00000016684	darkseagreen3	0.367306	0.133753	0.76719	0.000202704
ENSBTAG00000015815	darkseagreen3	0.596545	0.00896792	0.767031	0.000203705
ENSBTAG00000020701	darkseagreen3	0.546227	0.0190129	0.767006	0.000203863
ENSBTAG00000009768	darkseagreen3	0.864476	3.70765e-06	0.766782	0.00020528
ENSBTAG00000046257	darkseagreen3	0.483476	0.0420821	0.766533	0.00020686
ENSBTAG00000006549	darkseagreen3	0.729608	0.000589209	0.766531	0.000206872
ENSBTAG00000003907	darkseagreen3	0.59252	0.0095652	0.766246	0.000208699
ENSBTAG00000013832	darkseagreen3	0.309067	0.212047	0.766088	0.000209714
ENSBTAG00000011936	darkseagreen3	0.682865	0.00178904	0.76572	0.0002121
ENSBTAG00000002834	darkseagreen3	0.674326	0.00214627	0.765671	0.000212422
ENSBTAG00000049297	darkseagreen3	0.638073	0.00438087	0.765445	0.000213901
ENSBTAG00000050347	darkseagreen3	0.240483	0.33643	0.765405	0.000214163
ENSBTAG00000011494	darkseagreen3	0.371182	0.129388	0.765342	0.000214571
ENSBTAG00000000312	darkseagreen3	0.765882	0.000211046	0.765195	0.000215542
ENSBTAG00000011368	darkseagreen3	0.310607	0.209659	0.765164	0.000215749
ENSBTAG00000013114	darkseagreen3	0.519084	0.0272813	0.765127	0.000215994
ENSBTAG00000001192	darkseagreen3	0.189404	0.451608	0.765062	0.00021642
ENSBTAG00000014644	darkseagreen3	0.294977	0.234713	0.764929	0.000217303
ENSBTAG00000047828	darkseagreen3	0.39729	0.102561	0.764839	0.000217904
ENSBTAG00000008442	darkseagreen3	0.270562	0.277521	0.764785	0.000218265
ENSBTAG00000005827	darkseagreen3	0.384616	0.115032	0.764708	0.000218779
ENSBTAG00000015669	darkseagreen3	0.512831	0.029532	0.764251	0.000221855
ENSBTAG00000017273	darkseagreen3	0.689736	0.00153869	0.764032	0.000223339
ENSBTAG00000006078	darkseagreen3	0.561603	0.0152945	0.763909	0.000224177
ENSBTAG00000027865	darkseagreen3	0.72235	0.000710029	0.763832	0.000224705
ENSBTAG00000047675	darkseagreen3	0.419266	0.0832846	0.763674	0.000225784
ENSBTAG00000002039	darkseagreen3	0.653814	0.00324977	0.763151	0.000229403
ENSBTAG00000005102	darkseagreen3	0.29438	0.235706	0.763069	0.000229969
ENSBTAG00000000687	darkseagreen3	0.350051	0.154434	0.763042	0.000230159
ENSBTAG00000017137	darkseagreen3	0.203016	0.419116	0.763025	0.000230281
ENSBTAG00000022489	darkseagreen3	0.915278	1.02047e-07	0.762815	0.000231752
ENSBTAG00000021832	darkseagreen3	0.537692	0.0213645	0.762807	0.000231802
ENSBTAG00000017306	darkseagreen3	0.438014	0.0690555	0.76267	0.000232769
ENSBTAG00000012120	darkseagreen3	0.14779	0.558391	0.762534	0.000233728
ENSBTAG00000000409	darkseagreen3	0.157643	0.532145	0.762488	0.000234051
ENSBTAG00000007433	darkseagreen3	0.472116	0.0479018	0.762301	0.000235379
ENSBTAG00000023963	darkseagreen3	0.529813	0.0237325	0.762188	0.000236185
ENSBTAG00000017967	darkseagreen3	0.473608	0.0471047	0.762101	0.000236804
ENSBTAG00000016675	darkseagreen3	0.193863	0.440827	0.762016	0.000237415
ENSBTAG00000012898	darkseagreen3	0.501059	0.0341577	0.761999	0.000237537
ENSBTAG00000050234	darkseagreen3	0.430602	0.074447	0.761899	0.000238254
ENSBTAG00000004387	darkseagreen3	0.2178	0.385285	0.761749	0.000239334
ENSBTAG00000015271	darkseagreen3	0.158538	0.52979	0.761527	0.000240941
ENSBTAG00000018452	darkseagreen3	0.248336	0.320396	0.761474	0.000241324
ENSBTAG00000000797	darkseagreen3	0.344827	0.161103	0.761345	0.000242265
ENSBTAG00000005008	darkseagreen3	0.441679	0.0664988	0.760815	0.000246153
ENSBTAG00000006360	darkseagreen3	0.672473	0.00223108	0.760685	0.000247113
ENSBTAG00000012771	darkseagreen3	0.535312	0.0220593	0.760402	0.000249215
ENSBTAG00000032996	darkseagreen3	0.674708	0.00212915	0.759859	0.000253297
ENSBTAG00000010963	darkseagreen3	0.41219	0.0891759	0.759826	0.000253544
ENSBTAG00000017801	darkseagreen3	0.116504	0.645248	0.75982	0.000253591
ENSBTAG00000018294	darkseagreen3	0.523411	0.0258035	0.759805	0.000253704
ENSBTAG00000020645	darkseagreen3	0.360728	0.141395	0.759797	0.000253767
ENSBTAG00000000998	darkseagreen3	0.188	0.45503	0.759394	0.000256838
ENSBTAG00000017943	darkseagreen3	0.683736	0.00175557	0.759334	0.000257295
ENSBTAG00000002044	darkseagreen3	0.620968	0.00595466	0.759302	0.000257542
ENSBTAG00000013413	darkseagreen3	0.252713	0.31166	0.759244	0.000257986
ENSBTAG00000017832	darkseagreen3	0.254728	0.307687	0.759231	0.000258082
ENSBTAG00000008730	darkseagreen3	0.412984	0.0885002	0.75918	0.000258474
ENSBTAG00000001735	darkseagreen3	0.566257	0.014291	0.759156	0.000258661
ENSBTAG00000018918	darkseagreen3	0.754855	0.000293619	0.758934	0.000260377
ENSBTAG00000011899	darkseagreen3	0.286051	0.249842	0.758932	0.000260392
ENSBTAG00000017648	darkseagreen3	0.490061	0.0389656	0.758846	0.000261055
ENSBTAG00000004915	darkseagreen3	0.443116	0.0655154	0.758844	0.000261073
ENSBTAG00000002830	darkseagreen3	0.335966	0.172861	0.758008	0.000267632
ENSBTAG00000002095	darkseagreen3	0.546213	0.0190164	0.757578	0.000271059
ENSBTAG00000052111	darkseagreen3	0.727826	0.000617143	0.757567	0.00027114
ENSBTAG00000014314	darkseagreen3	0.559137	0.0158484	0.757376	0.000272681
ENSBTAG00000004608	darkseagreen3	0.480606	0.0434985	0.75732	0.000273125
ENSBTAG00000031231	darkseagreen3	0.409395	0.0915843	0.757216	0.000273971
ENSBTAG00000038536	darkseagreen3	0.870802	2.58248e-06	0.75718	0.000274258
ENSBTAG00000015848	darkseagreen3	0.394648	0.105076	0.757004	0.000275687
ENSBTAG00000053144	darkseagreen3	0.691492	0.00147957	0.756993	0.000275779
ENSBTAG00000034519	darkseagreen3	0.718871	0.000774886	0.756974	0.000275927
ENSBTAG00000011590	darkseagreen3	0.439225	0.0682026	0.756884	0.000276662
ENSBTAG00000021378	darkseagreen3	0.677077	0.0020253	0.756744	0.000277808
ENSBTAG00000016782	darkseagreen3	0.340111	0.167291	0.756589	0.000279076
ENSBTAG00000007755	darkseagreen3	0.661754	0.00277766	0.756498	0.000279823
ENSBTAG00000054746	darkseagreen3	0.616068	0.00648137	0.756393	0.000280685
ENSBTAG00000002136	darkseagreen3	0.570584	0.0134056	0.75624	0.000281951
ENSBTAG00000020648	darkseagreen3	0.484097	0.0417803	0.756178	0.000282469
ENSBTAG00000000147	darkseagreen3	0.195736	0.436337	0.755984	0.00028408
ENSBTAG00000019312	darkseagreen3	0.118119	0.640643	0.755598	0.000287312
ENSBTAG00000019315	darkseagreen3	0.534773	0.022219	0.75552	0.000287966
ENSBTAG00000008075	darkseagreen3	0.444925	0.0642938	0.755413	0.000288876
ENSBTAG00000009079	darkseagreen3	0.229874	0.358813	0.755292	0.000289892
ENSBTAG00000015352	darkseagreen3	0.212381	0.397507	0.755279	0.000290005
ENSBTAG00000011765	darkseagreen3	0.518916	0.0273399	0.75514	0.00029119
ENSBTAG00000038048	darkseagreen3	0.354171	0.149308	0.755115	0.000291395
ENSBTAG00000015133	darkseagreen3	0.488467	0.0397031	0.754944	0.000292857
ENSBTAG00000025778	darkseagreen3	0.769246	0.000190159	0.754861	0.000293564
ENSBTAG00000025029	darkseagreen3	0.135859	0.590906	0.754805	0.000294052
ENSBTAG00000037938	darkseagreen3	0.342179	0.164559	0.754527	0.000296442
ENSBTAG00000007961	darkseagreen3	0.359639	0.142688	0.754447	0.000297129
ENSBTAG00000053180	darkseagreen3	0.682303	0.00181096	0.754426	0.000297315
ENSBTAG00000003014	darkseagreen3	0.510755	0.0303104	0.754409	0.000297461
ENSBTAG00000011549	darkseagreen3	0.839332	1.33115e-05	0.75395	0.000301464
ENSBTAG00000050852	darkseagreen3	0.390191	0.109421	0.753651	0.000304093
ENSBTAG00000002201	darkseagreen3	0.321307	0.193558	0.75364	0.000304183
ENSBTAG00000000306	darkseagreen3	0.444174	0.0647986	0.753607	0.000304481
ENSBTAG00000003417	darkseagreen3	0.37247	0.12796	0.753418	0.000306154
ENSBTAG00000015571	darkseagreen3	0.401073	0.0990338	0.753376	0.000306526
ENSBTAG00000008703	darkseagreen3	0.936644	1.06884e-08	0.753156	0.000308484
ENSBTAG00000013031	darkseagreen3	0.49112	0.0384811	0.75296	0.000310239
ENSBTAG00000021168	darkseagreen3	0.491496	0.0383104	0.752421	0.000315104
ENSBTAG00000010057	darkseagreen3	0.808637	4.86398e-05	0.752291	0.00031629
ENSBTAG00000005592	darkseagreen3	0.680809	0.00187019	0.752105	0.000317991
ENSBTAG00000001193	darkseagreen3	0.569602	0.0136027	0.752096	0.000318074
ENSBTAG00000004297	darkseagreen3	0.503894	0.0329961	0.752073	0.000318285
ENSBTAG00000016873	darkseagreen3	0.410269	0.0908263	0.751967	0.00031926
ENSBTAG00000034113	darkseagreen3	0.432566	0.072989	0.751706	0.000321664
ENSBTAG00000037937	darkseagreen3	0.775446	0.000156214	0.751482	0.000323745
ENSBTAG00000017919	darkseagreen3	0.137359	0.586776	0.751267	0.00032575
ENSBTAG00000018423	darkseagreen3	0.254446	0.308242	0.751087	0.000327438
ENSBTAG00000015520	darkseagreen3	0.5981	0.00874531	0.750977	0.000328466
ENSBTAG00000000133	darkseagreen3	0.511868	0.029891	0.750944	0.00032878
ENSBTAG00000019167	darkseagreen3	0.562297	0.0151415	0.750735	0.000330754
ENSBTAG00000006978	darkseagreen3	0.307694	0.214191	0.750659	0.000331476
ENSBTAG00000012565	darkseagreen3	0.241215	0.334917	0.750609	0.000331952
ENSBTAG00000011135	darkseagreen3	0.696668	0.00131621	0.750499	0.000333001
ENSBTAG00000003257	darkseagreen3	0.320753	0.19437	0.750332	0.000334585
ENSBTAG00000003589	darkseagreen3	0.141171	0.576333	0.750328	0.000334624
ENSBTAG00000003642	darkseagreen3	0.461989	0.0535861	0.750267	0.000335214
ENSBTAG00000001987	darkseagreen3	0.329651	0.181585	0.749881	0.000338926
ENSBTAG00000048788	darkseagreen3	0.325552	0.187403	0.749515	0.000342482
ENSBTAG00000006951	darkseagreen3	0.785983	0.000110247	0.749391	0.000343688
ENSBTAG00000009049	darkseagreen3	0.443051	0.0655599	0.749339	0.000344204
ENSBTAG00000031295	darkseagreen3	0.469069	0.0495618	0.74871	0.000350406
ENSBTAG00000007643	darkseagreen3	0.547979	0.0185564	0.748643	0.000351068
ENSBTAG00000032704	darkseagreen3	0.226304	0.366529	0.748619	0.000351316
ENSBTAG00000015119	darkseagreen3	0.302381	0.222617	0.74861	0.000351407
ENSBTAG00000035265	darkseagreen3	0.277311	0.265239	0.748152	0.00035599
ENSBTAG00000033344	darkseagreen3	0.677585	0.00200359	0.747899	0.00035855
ENSBTAG00000033078	darkseagreen3	0.169991	0.500078	0.747835	0.0003592
ENSBTAG00000051836	darkseagreen3	0.347538	0.157618	0.747812	0.000359434
ENSBTAG00000031741	darkseagreen3	0.203857	0.417152	0.747585	0.000361745
ENSBTAG00000015034	darkseagreen3	0.223641	0.372346	0.747479	0.000362829
ENSBTAG00000007280	darkseagreen3	0.630143	0.00506176	0.747276	0.000364905
ENSBTAG00000031558	darkseagreen3	0.63481	0.00465133	0.747223	0.00036546
ENSBTAG00000052310	darkseagreen3	0.526351	0.0248357	0.7468	0.000369838
ENSBTAG00000006256	darkseagreen3	0.773255	0.000167567	0.746665	0.00037124
ENSBTAG00000011100	darkseagreen3	0.635682	0.00457779	0.746635	0.000371557
ENSBTAG00000008021	darkseagreen3	0.941633	5.63426e-09	0.746604	0.000371875
ENSBTAG00000024675	darkseagreen3	0.745317	0.000385532	0.746598	0.000371945
ENSBTAG00000008064	darkseagreen3	0.374311	0.125938	0.746138	0.000376773
ENSBTAG00000012982	darkseagreen3	0.323324	0.190617	0.746068	0.000377512
ENSBTAG00000020904	darkseagreen3	0.410025	0.0910368	0.74606	0.0003776
ENSBTAG00000003366	darkseagreen3	0.954869	7.50949e-10	0.745988	0.000378361
ENSBTAG00000051259	darkseagreen3	0.313973	0.204504	0.745752	0.000380876
ENSBTAG00000051572	darkseagreen3	0.601978	0.00820962	0.745724	0.00038117
ENSBTAG00000018715	darkseagreen3	0.45764	0.0561777	0.745707	0.000381354
ENSBTAG00000019341	darkseagreen3	0.189343	0.451757	0.745697	0.00038146
ENSBTAG00000005448	darkseagreen3	0.857033	5.54871e-06	0.7456	0.000382492
ENSBTAG00000012800	darkseagreen3	0.586886	0.0104544	0.745591	0.000382592
ENSBTAG00000013108	darkseagreen3	0.69143	0.00148162	0.745506	0.000383504
ENSBTAG00000006307	darkseagreen3	0.580618	0.0115201	0.745313	0.000385582
ENSBTAG00000015190	darkseagreen3	0.105711	0.676336	0.745246	0.000386301
ENSBTAG00000013098	darkseagreen3	0.38881	0.110792	0.745229	0.000386489
ENSBTAG00000020536	darkseagreen3	0.941304	5.88715e-09	0.744586	0.000393473
ENSBTAG00000002951	darkseagreen3	0.255925	0.305342	0.744472	0.00039473
ENSBTAG00000003516	darkseagreen3	0.308921	0.212275	0.744314	0.000396463
ENSBTAG00000024107	darkseagreen3	0.258334	0.300651	0.74399	0.000400058
ENSBTAG00000043994	darkseagreen3	0.303804	0.22034	0.743971	0.000400269
ENSBTAG00000019029	darkseagreen3	0.350344	0.154064	0.743885	0.00040122
ENSBTAG00000014793	darkseagreen3	0.707615	0.00101961	0.74384	0.000401724
ENSBTAG00000007388	darkseagreen3	0.717162	0.000808521	0.743726	0.000403003
ENSBTAG00000054678	darkseagreen3	0.697858	0.00128088	0.743545	0.000405025
ENSBTAG00000016661	darkseagreen3	0.914621	1.08328e-07	0.743486	0.000405684
ENSBTAG00000007335	darkseagreen3	0.47161	0.0481744	0.743346	0.00040727
ENSBTAG00000003532	darkseagreen3	0.290884	0.241576	0.743312	0.000407652
ENSBTAG00000014972	darkseagreen3	0.489871	0.0390528	0.743251	0.00040834
ENSBTAG00000000423	darkseagreen3	0.513032	0.0294575	0.742843	0.000412969
ENSBTAG00000046750	darkseagreen3	0.834498	1.66048e-05	0.742806	0.000413393
ENSBTAG00000027204	darkseagreen3	0.30488	0.218627	0.74261	0.000415643
ENSBTAG00000000936	darkseagreen3	0.704522	0.00109713	0.74249	0.000417021
ENSBTAG00000027246	darkseagreen3	0.582976	0.0111094	0.742473	0.000417211
ENSBTAG00000003949	darkseagreen3	0.179626	0.475715	0.742351	0.000418624
ENSBTAG00000005947	darkseagreen3	0.639337	0.0042796	0.742155	0.000420891
ENSBTAG00000015101	darkseagreen3	0.461355	0.0539584	0.741927	0.000423534
ENSBTAG00000048620	darkseagreen3	0.614144	0.00669829	0.741413	0.000429572
ENSBTAG00000004956	darkseagreen3	0.581653	0.0113385	0.741114	0.000433101
ENSBTAG00000013569	darkseagreen3	0.659512	0.00290484	0.740962	0.000434917
ENSBTAG00000007007	darkseagreen3	0.259645	0.298118	0.740915	0.000435473
ENSBTAG00000006870	darkseagreen3	0.417704	0.0845599	0.740683	0.000438249
ENSBTAG00000031069	darkseagreen3	0.155414	0.538033	0.740513	0.000440294
ENSBTAG00000012406	darkseagreen3	0.943437	4.40862e-09	0.740477	0.000440733
ENSBTAG00000016345	darkseagreen3	0.447835	0.0623637	0.740426	0.000441343
ENSBTAG00000018314	darkseagreen3	0.329345	0.182016	0.740278	0.000443131
ENSBTAG00000007952	darkseagreen3	0.550076	0.0180215	0.74022	0.000443841
ENSBTAG00000037527	darkseagreen3	0.960834	2.46194e-10	0.740199	0.000444089
ENSBTAG00000021645	darkseagreen3	0.28375	0.25384	0.740074	0.00044561
ENSBTAG00000032396	darkseagreen3	0.609777	0.00721241	0.739992	0.000446607
ENSBTAG00000019211	darkseagreen3	0.20187	0.421803	0.73989	0.000447848
ENSBTAG00000002792	darkseagreen3	0.509308	0.0308623	0.739657	0.000450711
ENSBTAG00000007230	darkseagreen3	0.521771	0.0263561	0.739636	0.000450964
ENSBTAG00000008130	darkseagreen3	0.288567	0.245517	0.739437	0.00045342
ENSBTAG00000032084	darkseagreen3	0.527832	0.0243589	0.739052	0.000458195
ENSBTAG00000050996	darkseagreen3	0.64902	0.00356537	0.738981	0.000459075
ENSBTAG00000006364	darkseagreen3	0.459638	0.0549759	0.738839	0.000460845
ENSBTAG00000012349	darkseagreen3	0.405919	0.0946441	0.738657	0.000463127
ENSBTAG00000011854	darkseagreen3	0.689526	0.00154589	0.738636	0.000463393
ENSBTAG00000008283	darkseagreen3	0.226581	0.365927	0.738562	0.00046433
ENSBTAG00000011041	darkseagreen3	0.320445	0.194823	0.738513	0.000464944
ENSBTAG00000040206	darkseagreen3	0.432172	0.0732796	0.738409	0.000466253
ENSBTAG00000001754	darkseagreen3	0.279536	0.261265	0.738199	0.000468917
ENSBTAG00000020429	darkseagreen3	0.27103	0.276658	0.738001	0.000471437
ENSBTAG00000008433	darkseagreen3	0.442898	0.0656643	0.737942	0.000472186
ENSBTAG00000015889	darkseagreen3	0.672262	0.00224092	0.737826	0.000473677
ENSBTAG00000001768	darkseagreen3	0.294327	0.235794	0.737795	0.000474074
ENSBTAG00000013371	darkseagreen3	0.460162	0.0546636	0.737556	0.000477139
ENSBTAG00000015009	darkseagreen3	0.382064	0.117669	0.737363	0.000479638
ENSBTAG00000020149	darkseagreen3	0.0633532	0.802789	0.736927	0.0004853
ENSBTAG00000050474	darkseagreen3	0.561607	0.0152935	0.736871	0.000486038
ENSBTAG00000014826	darkseagreen3	0.187277	0.456799	0.736837	0.00048648
ENSBTAG00000043567	darkseagreen3	0.574605	0.0126227	0.736336	0.000493073
ENSBTAG00000050135	darkseagreen3	0.162969	0.518199	0.736131	0.000495798
ENSBTAG00000021922	darkseagreen3	0.339654	0.1679	0.735919	0.000498624
ENSBTAG00000011757	darkseagreen3	0.319749	0.195849	0.735873	0.000499239
ENSBTAG00000009786	darkseagreen3	0.528869	0.0240292	0.735857	0.000499459
ENSBTAG00000049835	darkseagreen3	0.673125	0.00220093	0.735599	0.00050292
ENSBTAG00000011343	darkseagreen3	0.957515	4.67006e-10	0.735021	0.000510759
ENSBTAG00000014146	darkseagreen3	0.276787	0.266181	0.734912	0.000512237
ENSBTAG00000031998	darkseagreen3	0.168277	0.504474	0.734853	0.000513052
ENSBTAG00000018846	darkseagreen3	0.227137	0.364721	0.734806	0.00051369
ENSBTAG00000049346	darkseagreen3	0.616365	0.00644843	0.73471	0.000515004
ENSBTAG00000021514	darkseagreen3	0.587595	0.0103389	0.734683	0.000515379
ENSBTAG00000007700	darkseagreen3	0.448825	0.0617166	0.733919	0.000525971
ENSBTAG00000017026	darkseagreen3	0.669805	0.00235801	0.733763	0.000528159
ENSBTAG00000009308	darkseagreen3	0.140871	0.577152	0.733642	0.000529856
ENSBTAG00000008967	darkseagreen3	0.157529	0.532448	0.732701	0.000543226
ENSBTAG00000017138	darkseagreen3	0.303022	0.221589	0.732567	0.00054516
ENSBTAG00000024715	darkseagreen3	0.348352	0.156581	0.732549	0.000545419
ENSBTAG00000052480	darkseagreen3	0.798315	7.15084e-05	0.732472	0.000546537
ENSBTAG00000016240	darkseagreen3	0.394149	0.105557	0.732404	0.000547515
ENSBTAG00000008118	darkseagreen3	0.238359	0.340845	0.732255	0.000549667
ENSBTAG00000005808	darkseagreen3	0.205348	0.413678	0.731916	0.000554603
ENSBTAG00000030974	darkseagreen3	0.58121	0.011416	0.731882	0.000555109
ENSBTAG00000013050	darkseagreen3	0.60353	0.00800291	0.731543	0.000560086
ENSBTAG00000007450	darkseagreen3	0.858832	5.04378e-06	0.731451	0.000561433
ENSBTAG00000005082	darkseagreen3	0.317094	0.199797	0.731179	0.000565462
ENSBTAG00000003509	darkseagreen3	0.0929365	0.71378	0.730578	0.000574452
ENSBTAG00000022161	darkseagreen3	0.429811	0.0750406	0.730495	0.000575701
ENSBTAG00000008057	darkseagreen3	0.303019	0.221595	0.7302	0.000580167
ENSBTAG00000005891	darkseagreen3	0.698775	0.00125416	0.730149	0.000580947
ENSBTAG00000015183	darkseagreen3	0.510352	0.0304634	0.730079	0.000582004
ENSBTAG00000006453	darkseagreen3	0.399052	0.100907	0.729987	0.000583411
ENSBTAG00000016344	darkseagreen3	0.661875	0.00277093	0.729966	0.000583732
ENSBTAG00000021687	darkseagreen3	0.645126	0.0038398	0.729918	0.000584458
ENSBTAG00000038042	darkseagreen3	0.699968	0.00122012	0.72988	0.000585033
ENSBTAG00000002154	darkseagreen3	0.532508	0.0229004	0.729776	0.000586623
ENSBTAG00000024470	darkseagreen3	0.462086	0.0535296	0.729047	0.000597885
ENSBTAG00000018488	darkseagreen3	0.284411	0.252688	0.728949	0.000599407
ENSBTAG00000006116	darkseagreen3	0.386854	0.112755	0.72894	0.000599561
ENSBTAG00000010508	darkseagreen3	0.492192	0.0379956	0.728855	0.000600888
ENSBTAG00000005550	darkseagreen3	0.236824	0.344056	0.728542	0.000605786
ENSBTAG00000007409	darkseagreen3	0.517382	0.0278803	0.728516	0.000606201
ENSBTAG00000014091	darkseagreen3	0.214947	0.391694	0.728395	0.000608112
ENSBTAG00000001500	darkseagreen3	0.522445	0.026128	0.728375	0.000608415
ENSBTAG00000005243	darkseagreen3	0.663009	0.00270846	0.727775	0.000617957
ENSBTAG00000023635	darkseagreen3	0.615178	0.00658103	0.727731	0.000618665
ENSBTAG00000018854	darkseagreen3	0.476688	0.0454907	0.727673	0.000619602
ENSBTAG00000016711	darkseagreen3	0.462198	0.0534643	0.72765	0.000619968
ENSBTAG00000009943	darkseagreen3	0.64045	0.00419197	0.726964	0.000631044
ENSBTAG00000017079	darkseagreen3	0.125191	0.620627	0.726673	0.000635811
ENSBTAG00000026246	darkseagreen3	0.433705	0.0721533	0.72665	0.000636189
ENSBTAG00000020419	darkseagreen3	0.33069	0.18013	0.726606	0.000636898
ENSBTAG00000001050	darkseagreen3	0.332133	0.178122	0.726594	0.000637101
ENSBTAG00000007523	darkseagreen3	0.295209	0.234327	0.726127	0.00064481
ENSBTAG00000050420	darkseagreen3	0.616283	0.0064576	0.726116	0.00064499
ENSBTAG00000016629	darkseagreen3	0.514611	0.0288772	0.725993	0.000647021
ENSBTAG00000048206	darkseagreen3	0.599312	0.00857497	0.725966	0.00064747
ENSBTAG00000020930	darkseagreen3	0.568516	0.0138231	0.725922	0.000648211
ENSBTAG00000000371	darkseagreen3	0.483395	0.0421219	0.725714	0.000651681
ENSBTAG00000014611	darkseagreen3	0.525145	0.0252291	0.72568	0.000652247
ENSBTAG00000014453	darkseagreen3	0.454365	0.0581901	0.725466	0.000655833
ENSBTAG00000000396	darkseagreen3	0.270711	0.277246	0.72526	0.000659319
ENSBTAG00000018711	darkseagreen3	0.428362	0.076136	0.725107	0.000661899
ENSBTAG00000008556	darkseagreen3	0.726098	0.000645291	0.724802	0.000667095
ENSBTAG00000013185	darkseagreen3	0.635934	0.0045567	0.724637	0.000669902
ENSBTAG00000020714	darkseagreen3	0.412172	0.0891907	0.724302	0.000675665
ENSBTAG00000008471	darkseagreen3	0.909977	1.63021e-07	0.724131	0.000678621
ENSBTAG00000032137	darkseagreen3	0.721566	0.000724237	0.724066	0.000679744
ENSBTAG00000004586	darkseagreen3	0.264609	0.288642	0.723597	0.000687909
ENSBTAG00000025398	darkseagreen3	0.8312	1.9231e-05	0.723308	0.000692989
ENSBTAG00000018246	darkseagreen3	0.552912	0.0173174	0.723286	0.000693365
ENSBTAG00000053856	darkseagreen3	0.310622	0.209638	0.722759	0.000702699
ENSBTAG00000040190	darkseagreen3	0.711965	0.000918352	0.722515	0.000707069
ENSBTAG00000014113	darkseagreen3	0.56585	0.0143767	0.722335	0.0007103
ENSBTAG00000012289	darkseagreen3	0.632898	0.00481609	0.722197	0.000712768
ENSBTAG00000026114	darkseagreen3	0.239715	0.338023	0.722191	0.000712883
ENSBTAG00000006250	darkseagreen3	0.240344	0.336717	0.722038	0.000715657
ENSBTAG00000004560	darkseagreen3	0.93053	2.19024e-08	0.721804	0.000719892
ENSBTAG00000000892	darkseagreen3	0.814354	3.89029e-05	0.721697	0.000721831
ENSBTAG00000015648	darkseagreen3	0.47322	0.0473112	0.721577	0.000724037
ENSBTAG00000015224	darkseagreen3	0.734533	0.00051744	0.721404	0.000727196
ENSBTAG00000003083	darkseagreen3	0.667596	0.00246759	0.721398	0.000727296
ENSBTAG00000039657	darkseagreen3	0.728392	0.000608148	0.721386	0.000727515
ENSBTAG00000016164	darkseagreen3	0.144257	0.567937	0.721232	0.000730356
ENSBTAG00000003334	darkseagreen3	0.176023	0.484757	0.721188	0.000731167
ENSBTAG00000020154	darkseagreen3	0.145579	0.564357	0.721176	0.000731383
ENSBTAG00000009760	darkseagreen3	0.643586	0.00395301	0.721161	0.000731667
ENSBTAG00000021474	darkseagreen3	0.706212	0.00105417	0.721054	0.000733632
ENSBTAG00000016302	darkseagreen3	0.435106	0.0711351	0.720662	0.0007409
ENSBTAG00000012299	darkseagreen3	0.363661	0.137951	0.720503	0.000743862
ENSBTAG00000002090	darkseagreen3	0.366247	0.134964	0.72044	0.00074504
ENSBTAG00000027809	darkseagreen3	0.227829	0.363223	0.720426	0.0007453
ENSBTAG00000002764	darkseagreen3	0.444587	0.0645205	0.720235	0.000748882
ENSBTAG00000007881	darkseagreen3	0.933998	1.47032e-08	0.719755	0.000757963
ENSBTAG00000012594	darkseagreen3	0.505519	0.0323441	0.719185	0.00076884
ENSBTAG00000020530	darkseagreen3	0.336645	0.171941	0.719114	0.000770209
ENSBTAG00000019432	darkseagreen3	0.713541	0.000883802	0.718895	0.000774429
ENSBTAG00000014712	darkseagreen3	0.618777	0.00618568	0.71887	0.000774905
ENSBTAG00000012757	darkseagreen3	0.374268	0.125985	0.718633	0.000779491
ENSBTAG00000016900	darkseagreen3	0.276831	0.266101	0.718561	0.000780895
ENSBTAG00000005042	darkseagreen3	0.623879	0.00565854	0.718432	0.000783405
ENSBTAG00000047448	darkseagreen3	0.431932	0.0734574	0.718405	0.000783937
ENSBTAG00000003043	darkseagreen3	0.491651	0.03824	0.718327	0.000785456
ENSBTAG00000005892	darkseagreen3	0.529533	0.0238202	0.718284	0.000786311
ENSBTAG00000009975	darkseagreen3	0.407861	0.0929259	0.717892	0.000793998
ENSBTAG00000019427	darkseagreen3	0.37588	0.124233	0.717818	0.000795472
ENSBTAG00000020752	darkseagreen3	0.635234	0.00461543	0.717572	0.000800337
ENSBTAG00000015060	darkseagreen3	0.685187	0.00170095	0.717469	0.000802392
ENSBTAG00000045617	darkseagreen3	0.133904	0.596309	0.717043	0.000810894
ENSBTAG00000012335	darkseagreen3	0.959147	3.43135e-10	0.716807	0.000815648
ENSBTAG00000004659	darkseagreen3	0.140501	0.578163	0.716656	0.000818704
ENSBTAG00000021554	darkseagreen3	0.184377	0.463923	0.716628	0.000819264
ENSBTAG00000047706	darkseagreen3	0.385093	0.114545	0.716618	0.00081948
ENSBTAG00000018415	darkseagreen3	0.435796	0.0706373	0.71648	0.00082227
ENSBTAG00000018261	darkseagreen3	0.21715	0.386739	0.716262	0.000826718
ENSBTAG00000000759	darkseagreen3	0.444494	0.0645831	0.716221	0.00082754
ENSBTAG00000012725	darkseagreen3	0.603057	0.00806547	0.716167	0.000828654
ENSBTAG00000016343	darkseagreen3	0.469207	0.0494853	0.715805	0.000836088
ENSBTAG00000014945	darkseagreen3	0.584437	0.010861	0.715548	0.00084139
ENSBTAG00000014529	darkseagreen3	0.946253	2.95611e-09	0.715487	0.000842654
ENSBTAG00000001420	darkseagreen3	0.350476	0.153899	0.715371	0.000845063
ENSBTAG00000055019	darkseagreen3	0.509071	0.0309531	0.715304	0.000846451
ENSBTAG00000030710	darkseagreen3	0.333163	0.176698	0.715118	0.000850341
ENSBTAG00000021703	darkseagreen3	0.926722	3.31596e-08	0.714996	0.000852888
ENSBTAG00000018588	darkseagreen3	0.338383	0.169599	0.714925	0.000854377
ENSBTAG00000016411	darkseagreen3	0.601208	0.00831382	0.714869	0.000855538
ENSBTAG00000009455	darkseagreen3	0.395382	0.104373	0.714754	0.000857957
ENSBTAG00000006241	darkseagreen3	0.246145	0.324825	0.714632	0.000860542
ENSBTAG00000047088	darkseagreen3	0.535382	0.0220385	0.71415	0.000870746
ENSBTAG00000002041	darkseagreen3	0.484701	0.0414885	0.713886	0.000876385
ENSBTAG00000052914	darkseagreen3	0.757276	0.000273487	0.713129	0.000892742
ENSBTAG00000049339	darkseagreen3	0.222194	0.375529	0.713077	0.000893863
ENSBTAG00000013109	darkseagreen3	0.225259	0.368806	0.712969	0.000896213
ENSBTAG00000007608	darkseagreen3	0.55553	0.0166872	0.712502	0.000906464
ENSBTAG00000006572	darkseagreen3	0.668022	0.00244614	0.712473	0.000907111
ENSBTAG00000010368	darkseagreen3	0.364579	0.136885	0.712269	0.000911602
ENSBTAG00000012050	darkseagreen3	0.829727	2.0514e-05	0.711966	0.00091834
ENSBTAG00000003610	darkseagreen3	0.675641	0.0020877	0.711601	0.000926501
ENSBTAG00000019403	darkseagreen3	0.343774	0.162471	0.711556	0.000927503
ENSBTAG00000027684	darkseagreen3	0.345577	0.160134	0.711538	0.000927913
ENSBTAG00000017395	darkseagreen3	0.205142	0.414157	0.711515	0.000928427
ENSBTAG00000018710	darkseagreen3	0.238086	0.341414	0.71146	0.000929667
ENSBTAG00000013781	darkseagreen3	0.359137	0.143288	0.711328	0.000932643
ENSBTAG00000005280	darkseagreen3	0.639728	0.00424859	0.711236	0.000934729
ENSBTAG00000031688	darkseagreen3	0.161336	0.522457	0.711228	0.000934908
ENSBTAG00000019251	darkseagreen3	0.497482	0.035668	0.71099	0.000940288
ENSBTAG00000012252	darkseagreen3	0.590889	0.00981611	0.710937	0.000941505
ENSBTAG00000040161	darkseagreen3	0.470165	0.0489599	0.710872	0.000942978
ENSBTAG00000031347	darkseagreen3	0.547573	0.0186613	0.710738	0.000946023
ENSBTAG00000019161	darkseagreen3	0.383326	0.116359	0.710694	0.000947029
ENSBTAG00000018795	darkseagreen3	0.373826	0.126468	0.710577	0.000949703
ENSBTAG00000004547	darkseagreen3	0.492285	0.0379539	0.710468	0.000952217
ENSBTAG00000034193	darkseagreen3	0.583228	0.0110662	0.710301	0.00095606
ENSBTAG00000048546	darkseagreen3	0.692185	0.0014568	0.710202	0.000958328
ENSBTAG00000016643	darkseagreen3	0.10655	0.6739	0.710114	0.00096038
ENSBTAG00000001790	darkseagreen3	0.369304	0.13149	0.709983	0.000963412
ENSBTAG00000017256	darkseagreen3	0.354335	0.149107	0.709867	0.000966088
ENSBTAG00000050582	darkseagreen3	0.286953	0.248287	0.709848	0.000966546
ENSBTAG00000038428	darkseagreen3	0.409664	0.0913506	0.709529	0.000973983
ENSBTAG00000052635	darkseagreen3	0.289947	0.243165	0.70915	0.000982866
ENSBTAG00000004043	darkseagreen3	0.295337	0.234116	0.709088	0.000984334
ENSBTAG00000002363	darkseagreen3	0.59334	0.00944095	0.709033	0.000985629
ENSBTAG00000053179	darkseagreen3	0.615291	0.00656837	0.708953	0.000987517
ENSBTAG00000002135	darkseagreen3	0.642137	0.00406203	0.70869	0.000993767
ENSBTAG00000007121	darkseagreen3	0.594546	0.00926067	0.708198	0.00100552
ENSBTAG00000023562	darkseagreen3	0.309433	0.211478	0.708171	0.00100617
ENSBTAG00000006044	darkseagreen3	0.0629095	0.804145	0.707822	0.0010146
ENSBTAG00000001446	darkseagreen3	0.408526	0.0923427	0.707709	0.00101732
ENSBTAG00000048899	darkseagreen3	0.7471	0.000366723	0.707639	0.00101902
ENSBTAG00000013009	darkseagreen3	0.738505	0.000465043	0.707566	0.00102081
ENSBTAG00000023614	darkseagreen3	0.312229	0.207165	0.707562	0.00102091
ENSBTAG00000004173	darkseagreen3	0.116397	0.645553	0.707471	0.00102313
ENSBTAG00000005578	darkseagreen3	0.261947	0.2937	0.707307	0.00102713
ENSBTAG00000005603	darkseagreen3	0.506437	0.0319799	0.707149	0.00103098
ENSBTAG00000019059	darkseagreen3	0.374105	0.126163	0.706864	0.00103799
ENSBTAG00000009423	darkseagreen3	0.380758	0.119033	0.706814	0.00103923
ENSBTAG00000017797	darkseagreen3	0.423303	0.0800536	0.706031	0.0010587
ENSBTAG00000009658	darkseagreen3	0.432104	0.07333	0.706014	0.00105914
ENSBTAG00000020601	darkseagreen3	0.513459	0.0292996	0.705832	0.00106371
ENSBTAG00000013645	darkseagreen3	0.243353	0.330517	0.70576	0.00106554
ENSBTAG00000050172	darkseagreen3	0.674124	0.00215538	0.705645	0.00106844
ENSBTAG00000016061	darkseagreen3	0.949604	1.78538e-09	0.705605	0.00106945
ENSBTAG00000012032	darkseagreen3	0.260784	0.295928	0.705496	0.00107221
ENSBTAG00000003256	darkseagreen3	0.522705	0.0260403	0.705282	0.00107763
ENSBTAG00000009579	darkseagreen3	0.286222	0.249548	0.705047	0.00108363
ENSBTAG00000046542	darkseagreen3	0.637984	0.00438803	0.704329	0.00110212
ENSBTAG00000006638	darkseagreen3	0.762056	0.000237132	0.704138	0.00110707
ENSBTAG00000021208	darkseagreen3	0.464395	0.0521918	0.703835	0.001115
ENSBTAG00000033523	darkseagreen3	0.259822	0.297776	0.70365	0.00111983
ENSBTAG00000005628	darkseagreen3	0.41708	0.085073	0.703519	0.0011233
ENSBTAG00000055051	darkseagreen3	0.36122	0.140813	0.703391	0.00112666
ENSBTAG00000016028	darkseagreen3	0.442782	0.0657428	0.703083	0.00113482
ENSBTAG00000008969	darkseagreen3	0.286413	0.249217	0.702954	0.00113826
ENSBTAG00000007746	darkseagreen3	0.586927	0.0104476	0.702806	0.00114219
ENSBTAG00000009065	darkseagreen3	0.112871	0.655654	0.702761	0.00114339
ENSBTAG00000015015	darkseagreen3	0.289765	0.243474	0.702464	0.00115137
ENSBTAG00000032265	darkseagreen3	0.952499	1.12237e-09	0.702306	0.00115562
ENSBTAG00000054636	darkseagreen3	0.43059	0.0744563	0.70221	0.0011582
ENSBTAG00000037799	darkseagreen3	0.590704	0.00984477	0.702128	0.00116042
ENSBTAG00000053135	darkseagreen3	0.706871	0.00103782	0.702103	0.0011611
ENSBTAG00000019537	darkseagreen3	0.138885	0.582585	0.701951	0.00116523
ENSBTAG00000006852	darkseagreen3	0.186953	0.45759	0.70171	0.00117178
ENSBTAG00000051167	darkseagreen3	0.752233	0.000316824	0.701373	0.001181
ENSBTAG00000020334	darkseagreen3	0.626755	0.0053778	0.700943	0.00119288
ENSBTAG00000000032	darkseagreen3	0.369492	0.13128	0.700937	0.00119303
ENSBTAG00000015140	darkseagreen3	0.389881	0.109728	0.700927	0.00119329
ENSBTAG00000002721	darkseagreen3	0.500071	0.0345698	0.700775	0.00119751
ENSBTAG00000034222	darkseagreen3	0.064174	0.800283	0.700725	0.00119892
ENSBTAG00000047281	darkseagreen3	0.600561	0.00840232	0.700704	0.00119948
ENSBTAG00000034396	darkseagreen3	0.263154	0.2914	0.700505	0.00120503
ENSBTAG00000019588	darkseagreen3	0.532829	0.0228028	0.699987	0.00121959
ENSBTAG00000021438	darkseagreen3	0.622454	0.00580201	0.699954	0.00122052
ENSBTAG00000049905	darkseagreen3	0.665049	0.00259906	0.699733	0.00122675
ENSBTAG00000047865	darkseagreen3	0.441009	0.0669605	0.69968	0.00122826
ENSBTAG00000016879	darkseagreen3	0.313379	0.205407	0.69883	0.00125258
ENSBTAG00000031941	darkseagreen3	0.537035	0.0215544	0.698794	0.00125362
ENSBTAG00000020398	darkseagreen3	0.316111	0.201272	0.698464	0.00126318
ENSBTAG00000046846	darkseagreen3	0.227821	0.36324	0.698441	0.00126384
ENSBTAG00000039861	darkseagreen3	0.962197	1.86235e-10	0.698419	0.00126448
ENSBTAG00000004804	darkseagreen3	0.141586	0.5752	0.698191	0.00127113
ENSBTAG00000047955	darkseagreen3	0.216908	0.387281	0.697971	0.00127755
ENSBTAG00000047302	darkseagreen3	0.700308	0.00121054	0.697334	0.00129634
ENSBTAG00000009850	darkseagreen3	0.195279	0.437429	0.697154	0.0013017
ENSBTAG00000003579	darkseagreen3	0.43597	0.0705123	0.697019	0.00130571
ENSBTAG00000001258	darkseagreen3	0.183547	0.465973	0.696978	0.00130694
ENSBTAG00000047676	darkseagreen3	0.677922	0.00198927	0.696836	0.00131118
ENSBTAG00000003276	darkseagreen3	0.242253	0.332776	0.696514	0.00132087
ENSBTAG00000045588	darkseagreen3	0.935083	1.29209e-08	0.696439	0.00132311
ENSBTAG00000012128	darkseagreen3	0.414914	0.0868734	0.696354	0.00132568
ENSBTAG00000053237	darkseagreen3	0.188503	0.453803	0.695421	0.00135416
ENSBTAG00000013910	darkseagreen3	0.541885	0.0201823	0.695419	0.00135422
ENSBTAG00000014089	darkseagreen3	0.699367	0.00123718	0.695402	0.00135473
ENSBTAG00000009472	darkseagreen3	0.337935	0.170201	0.695266	0.00135892
ENSBTAG00000003741	darkseagreen3	0.468563	0.0498412	0.695069	0.00136502
ENSBTAG00000000372	darkseagreen3	0.21242	0.397419	0.694864	0.00137137
ENSBTAG00000008310	darkseagreen3	0.0628077	0.804456	0.694717	0.00137595
ENSBTAG00000016886	darkseagreen3	0.673423	0.00218728	0.694416	0.00138535
ENSBTAG00000001744	darkseagreen3	0.223583	0.372474	0.694215	0.00139167
ENSBTAG00000005071	darkseagreen3	0.0934651	0.712217	0.694038	0.00139723
ENSBTAG00000000130	darkseagreen3	0.608259	0.00739841	0.694012	0.00139808
ENSBTAG00000050726	darkseagreen3	0.711034	0.000939286	0.693891	0.00140189
ENSBTAG00000001904	darkseagreen3	0.455908	0.057235	0.693701	0.00140793
ENSBTAG00000010073	darkseagreen3	0.435063	0.0711664	0.693506	0.00141414
ENSBTAG00000014698	darkseagreen3	0.656409	0.00308878	0.693321	0.00142003
ENSBTAG00000007624	darkseagreen3	0.280897	0.258852	0.693047	0.00142883
ENSBTAG00000002846	darkseagreen3	0.379001	0.120888	0.69286	0.00143487
ENSBTAG00000015187	darkseagreen3	0.207465	0.408773	0.692646	0.00144178
ENSBTAG00000016228	darkseagreen3	0.201106	0.423599	0.692559	0.00144461
ENSBTAG00000039524	darkseagreen3	0.759259	0.000257869	0.692297	0.00145313
ENSBTAG00000052147	darkseagreen3	0.591828	0.00967099	0.692151	0.00145788
ENSBTAG00000018430	darkseagreen3	0.311087	0.208919	0.691947	0.00146459
ENSBTAG00000051959	darkseagreen3	0.764758	0.000218443	0.69194	0.00146482
ENSBTAG00000013640	darkseagreen3	0.548123	0.0185194	0.691888	0.00146652
ENSBTAG00000034295	darkseagreen3	0.36607	0.135167	0.691607	0.00147578
ENSBTAG00000014006	darkseagreen3	0.628544	0.00520901	0.691446	0.00148109
ENSBTAG00000020777	darkseagreen3	0.343723	0.162537	0.691303	0.00148584
ENSBTAG00000005542	darkseagreen3	0.0628453	0.804341	0.690906	0.0014991
ENSBTAG00000008168	darkseagreen3	0.623006	0.00574605	0.690742	0.00150458
ENSBTAG00000015107	darkseagreen3	0.380358	0.119454	0.690741	0.00150464
ENSBTAG00000018825	darkseagreen3	0.55389	0.0170797	0.690171	0.00152386
ENSBTAG00000014900	darkseagreen3	0.206599	0.410777	0.690138	0.001525
ENSBTAG00000003147	darkseagreen3	0.0532269	0.833856	0.690084	0.00152681
ENSBTAG00000015267	darkseagreen3	0.0471138	0.852728	0.690061	0.00152761
ENSBTAG00000040607	darkseagreen3	0.33323	0.176606	0.690046	0.0015281
ENSBTAG00000004542	darkseagreen3	0.476515	0.0455802	0.689934	0.00153191
ENSBTAG00000025213	darkseagreen3	0.419688	0.0829423	0.6899	0.00153308
ENSBTAG00000003857	darkseagreen3	0.340181	0.167198	0.689756	0.00153799
ENSBTAG00000013065	darkseagreen3	0.160088	0.525723	0.689235	0.00155591
ENSBTAG00000020796	darkseagreen3	0.191044	0.447626	0.689079	0.0015613
ENSBTAG00000018731	darkseagreen3	0.775897	0.000153959	0.688468	0.00158256
ENSBTAG00000003325	darkseagreen3	0.275589	0.268339	0.687924	0.0016017
ENSBTAG00000052525	darkseagreen3	0.340546	0.166713	0.68773	0.00160858
ENSBTAG00000001036	darkseagreen3	0.260472	0.296527	0.687502	0.00161669
ENSBTAG00000000964	darkseagreen3	0.44655	0.0632107	0.687341	0.00162244
ENSBTAG00000008632	darkseagreen3	0.484875	0.0414048	0.687202	0.00162741
ENSBTAG00000031846	darkseagreen3	0.380227	0.119592	0.687183	0.0016281
ENSBTAG00000016698	darkseagreen3	0.441966	0.0663017	0.686707	0.0016452
ENSBTAG00000012156	darkseagreen3	0.297056	0.231274	0.686431	0.00165522
ENSBTAG00000015043	darkseagreen3	0.457132	0.0564865	0.686332	0.00165881
ENSBTAG00000014603	darkseagreen3	0.460804	0.0542834	0.686258	0.0016615
ENSBTAG00000047531	darkseagreen3	0.536168	0.0218072	0.685572	0.00168667
ENSBTAG00000000385	darkseagreen3	0.467681	0.0503322	0.685207	0.00170018
ENSBTAG00000015708	darkseagreen3	0.371523	0.129009	0.68495	0.00170977
ENSBTAG00000000477	darkseagreen3	0.440254	0.0674841	0.684838	0.00171395
ENSBTAG00000001353	darkseagreen3	0.529909	0.0237023	0.684779	0.00171616
ENSBTAG00000018548	darkseagreen3	0.141728	0.574812	0.684723	0.00171825
ENSBTAG00000012239	darkseagreen3	0.171922	0.495147	0.684507	0.00172637
ENSBTAG00000019510	darkseagreen3	0.218705	0.383264	0.683805	0.00175292
ENSBTAG00000002748	darkseagreen3	0.135189	0.592755	0.683696	0.00175709
ENSBTAG00000013483	darkseagreen3	0.331977	0.178338	0.683377	0.00176933
ENSBTAG00000035868	darkseagreen3	0.561857	0.0152383	0.683153	0.00177793
ENSBTAG00000015592	darkseagreen3	0.452603	0.0592948	0.683015	0.00178327
ENSBTAG00000054926	darkseagreen3	0.174421	0.488802	0.68261	0.00179895
ENSBTAG00000019604	darkseagreen3	0.442415	0.0659935	0.682599	0.00179938
ENSBTAG00000002516	darkseagreen3	0.495199	0.036659	0.682556	0.00180108
ENSBTAG00000002562	darkseagreen3	0.625831	0.00546676	0.682456	0.00180497
ENSBTAG00000009206	darkseagreen3	0.897602	4.38876e-07	0.682372	0.00180824
ENSBTAG00000024105	darkseagreen3	0.265387	0.287172	0.682179	0.00181582
ENSBTAG00000016167	darkseagreen3	0.282208	0.256541	0.68212	0.00181813
ENSBTAG00000020674	darkseagreen3	0.43435	0.0716829	0.682098	0.00181898
ENSBTAG00000030589	darkseagreen3	0.35426	0.149198	0.682015	0.00182225
ENSBTAG00000015710	darkseagreen3	0.369802	0.130931	0.681946	0.00182496
ENSBTAG00000047827	darkseagreen3	0.0584407	0.817828	0.681505	0.00184241
ENSBTAG00000016743	darkseagreen3	0.519658	0.0270817	0.68123	0.00185335
ENSBTAG00000049855	darkseagreen3	0.634856	0.00464745	0.681165	0.00185597
ENSBTAG00000011352	darkseagreen3	0.445109	0.0641703	0.680364	0.00188816
ENSBTAG00000019146	darkseagreen3	0.438559	0.0686703	0.679322	0.0019308
ENSBTAG00000037951	darkseagreen3	0.542528	0.0200055	0.679278	0.00193258
ENSBTAG00000049411	darkseagreen3	0.711068	0.000938514	0.679125	0.00193892
ENSBTAG00000053433	darkseagreen3	0.614022	0.00671227	0.678962	0.00194569
ENSBTAG00000004894	darkseagreen3	0.287271	0.247738	0.678806	0.00195217
ENSBTAG00000008154	darkseagreen3	0.477922	0.0448561	0.678766	0.00195385
ENSBTAG00000019299	darkseagreen3	0.412899	0.0885719	0.678664	0.00195811
ENSBTAG00000002770	darkseagreen3	0.571346	0.0132544	0.678497	0.00196508
ENSBTAG00000011838	darkseagreen3	0.857874	5.30758e-06	0.678281	0.00197414
ENSBTAG00000053703	darkseagreen3	0.188288	0.454327	0.678025	0.00198491
ENSBTAG00000003275	darkseagreen3	0.765741	0.000211962	0.678021	0.00198508
ENSBTAG00000000873	darkseagreen3	0.535892	0.0218884	0.67717	0.0020213
ENSBTAG00000047680	darkseagreen3	0.894697	5.43772e-07	0.676809	0.00203682
ENSBTAG00000010167	darkseagreen3	0.396365	0.103437	0.67672	0.00204065
ENSBTAG00000021779	darkseagreen3	0.669103	0.00239237	0.676522	0.00204923
ENSBTAG00000052822	darkseagreen3	0.72665	0.000636184	0.676446	0.00205254
ENSBTAG00000004954	darkseagreen3	0.507313	0.0316356	0.676437	0.00205293
ENSBTAG00000016267	darkseagreen3	0.656732	0.00306917	0.676292	0.00205922
ENSBTAG00000031774	darkseagreen3	0.500321	0.0344653	0.675557	0.0020914
ENSBTAG00000039588	darkseagreen3	0.150254	0.551775	0.675396	0.00209852
ENSBTAG00000005482	darkseagreen3	0.131985	0.60163	0.675337	0.00210113
ENSBTAG00000007393	darkseagreen3	0.774164	0.000162775	0.674815	0.00212435
ENSBTAG00000022681	darkseagreen3	0.115932	0.646884	0.674719	0.00212862
ENSBTAG00000013586	darkseagreen3	0.393306	0.106371	0.67471	0.00212903
ENSBTAG00000000666	darkseagreen3	0.679517	0.00192275	0.673755	0.00217213
ENSBTAG00000039520	darkseagreen3	0.531331	0.0232609	0.673491	0.00218414
ENSBTAG00000019901	darkseagreen3	0.746402	0.000373994	0.673369	0.00218973
ENSBTAG00000021872	darkseagreen3	0.264156	0.289498	0.673279	0.00219387
ENSBTAG00000019895	darkseagreen3	0.334928	0.174275	0.673245	0.00219542
ENSBTAG00000012522	darkseagreen3	0.386062	0.113557	0.673169	0.00219889
ENSBTAG00000002378	darkseagreen3	0.403855	0.0964962	0.673168	0.00219895
ENSBTAG00000017011	darkseagreen3	0.686461	0.00165411	0.672415	0.00223377
ENSBTAG00000021809	darkseagreen3	0.517167	0.0279565	0.672399	0.00223451
ENSBTAG00000031792	darkseagreen3	0.278395	0.263297	0.672039	0.00225132
ENSBTAG00000004680	darkseagreen3	0.632561	0.00484566	0.671755	0.00226466
ENSBTAG00000034529	darkseagreen3	0.591607	0.00970495	0.671677	0.00226836
ENSBTAG00000015512	darkseagreen3	0.401211	0.0989072	0.671233	0.00228934
ENSBTAG00000049896	darkseagreen3	0.0893991	0.724264	0.670828	0.00230866
ENSBTAG00000021515	darkseagreen3	0.702099	0.0011612	0.670616	0.0023188
ENSBTAG00000011044	darkseagreen3	0.572899	0.0129503	0.670372	0.00233055
ENSBTAG00000035247	darkseagreen3	0.4085	0.0923654	0.670122	0.00234262
ENSBTAG00000018125	darkseagreen3	0.800041	6.7148e-05	0.669717	0.00236233
ENSBTAG00000015582	darkseagreen3	0.188014	0.454997	0.669474	0.00237418
ENSBTAG00000017706	darkseagreen3	0.373131	0.127232	0.669225	0.00238637
ENSBTAG00000014879	darkseagreen3	0.292714	0.238491	0.669131	0.00239102
ENSBTAG00000005120	darkseagreen3	0.169737	0.500728	0.669108	0.00239214
ENSBTAG00000006223	darkseagreen3	0.339376	0.16827	0.66898	0.00239847
ENSBTAG00000003109	darkseagreen3	0.362752	0.139012	0.668641	0.00241523
ENSBTAG00000006452	darkseagreen3	0.32916	0.182276	0.668631	0.00241574
ENSBTAG00000020283	darkseagreen3	0.514285	0.0289964	0.668478	0.00242336
ENSBTAG00000021535	darkseagreen3	0.519814	0.0270274	0.668388	0.00242782
ENSBTAG00000012695	darkseagreen3	0.334258	0.175193	0.668371	0.00242867
ENSBTAG00000030897	darkseagreen3	0.556658	0.0164211	0.668274	0.00243349
ENSBTAG00000037972	darkseagreen3	0.083615	0.741507	0.667764	0.00245909
ENSBTAG00000037935	darkseagreen3	0.12456	0.6224	0.667696	0.00246252
ENSBTAG00000010408	darkseagreen3	0.49775	0.0355535	0.667599	0.00246744
ENSBTAG00000001505	darkseagreen3	0.442778	0.0657456	0.667502	0.00247233
ENSBTAG00000006697	darkseagreen3	0.645847	0.00378779	0.667354	0.00247981
ENSBTAG00000003483	darkseagreen3	0.381633	0.118117	0.666959	0.00249995
ENSBTAG00000022007	darkseagreen3	0.269225	0.279997	0.6666	0.00251834
ENSBTAG00000040603	darkseagreen3	0.274739	0.26988	0.666225	0.00253767
ENSBTAG00000015192	darkseagreen3	0.551637	0.0176312	0.666122	0.00254296
ENSBTAG00000025212	darkseagreen3	0.376019	0.124082	0.666101	0.00254408
ENSBTAG00000005913	darkseagreen3	0.139279	0.581507	0.66525	0.00258848
ENSBTAG00000030913	darkseagreen3	0.927901	2.92349e-08	0.664875	0.00260824
ENSBTAG00000019066	darkseagreen3	0.687477	0.00161758	0.663739	0.00266888
ENSBTAG00000017843	darkseagreen3	0.408729	0.0921652	0.663524	0.00268053
ENSBTAG00000018059	darkseagreen3	0.315309	0.20248	0.663409	0.00268672
ENSBTAG00000018572	darkseagreen3	0.480709	0.0434472	0.662591	0.00273138
ENSBTAG00000055302	darkseagreen3	0.322821	0.191347	0.661843	0.00277273
ENSBTAG00000037800	darkseagreen3	0.833486	1.73756e-05	0.661339	0.00280086
ENSBTAG00000014497	darkseagreen3	0.439282	0.0681628	0.661319	0.00280197
ENSBTAG00000005654	darkseagreen3	0.2806	0.259378	0.661138	0.00281216
ENSBTAG00000045893	darkseagreen3	0.219885	0.380639	0.660596	0.00284276
ENSBTAG00000010362	darkseagreen3	0.545698	0.0191524	0.660523	0.00284694
ENSBTAG00000014400	darkseagreen3	0.40611	0.0944749	0.660455	0.00285081
ENSBTAG00000027629	darkseagreen3	0.8163	3.59928e-05	0.660315	0.00285874
ENSBTAG00000019082	darkseagreen3	0.431816	0.0735433	0.660214	0.00286451
ENSBTAG00000020661	darkseagreen3	0.629396	0.00513014	0.660135	0.00286902
ENSBTAG00000021934	darkseagreen3	0.393058	0.106612	0.660005	0.00287651
ENSBTAG00000002670	darkseagreen3	0.594918	0.00920552	0.659639	0.00289751
ENSBTAG00000016307	darkseagreen3	0.163898	0.515784	0.659458	0.00290797
ENSBTAG00000019577	darkseagreen3	0.587384	0.0103732	0.659038	0.00293233
ENSBTAG00000049204	darkseagreen3	0.350953	0.153301	0.658959	0.00293698
ENSBTAG00000004558	darkseagreen3	0.639119	0.0042969	0.65857	0.00295971
ENSBTAG00000013426	darkseagreen3	0.2489	0.319263	0.65842	0.00296852
ENSBTAG00000017133	darkseagreen3	0.560483	0.0155441	0.658412	0.00296899
ENSBTAG00000016424	darkseagreen3	0.64143	0.0041161	0.658326	0.00297407
ENSBTAG00000045880	darkseagreen3	0.509376	0.0308359	0.658064	0.00298954
ENSBTAG00000004184	darkseagreen3	0.0575544	0.820548	0.657961	0.00299559
ENSBTAG00000022813	darkseagreen3	0.512307	0.0297271	0.657938	0.00299697
ENSBTAG00000016007	darkseagreen3	0.176297	0.484065	0.65789	0.00299982
[truncated: 882 more rows]

## Sheet: bisque4
geneSymbol	moduleColor	GS.treatment	p.GS.treatment	MM.bisque4	p.MM.bisque4
ENSBTAG00000005483	bisque4	-0.527813	0.024365	0.97018	2.86317e-11
ENSBTAG00000039954	bisque4	-0.548212	0.0184964	0.952316	1.1568e-09
ENSBTAG00000024539	bisque4	-0.382486	0.11723	0.947832	2.3407e-09
ENSBTAG00000022004	bisque4	-0.447045	0.0628834	0.947144	2.59341e-09
ENSBTAG00000007962	bisque4	-0.335392	0.173643	0.945233	3.42487e-09
ENSBTAG00000000712	bisque4	-0.378005	0.121949	0.943757	4.21694e-09
ENSBTAG00000001288	bisque4	-0.543807	0.0196579	0.941675	5.60263e-09
ENSBTAG00000016420	bisque4	-0.383631	0.116045	0.939376	7.57756e-09
ENSBTAG00000008978	bisque4	-0.394556	0.105165	0.938684	8.27975e-09
ENSBTAG00000007704	bisque4	-0.485403	0.041151	0.934904	1.3201e-08
ENSBTAG00000016707	bisque4	-0.586925	0.010448	0.934727	1.34837e-08
ENSBTAG00000020046	bisque4	-0.523082	0.0259138	0.934603	1.3684e-08
ENSBTAG00000008816	bisque4	-0.378076	0.121873	0.933619	1.53726e-08
ENSBTAG00000007648	bisque4	-0.462336	0.0533836	0.933265	1.60221e-08
ENSBTAG00000019198	bisque4	-0.431778	0.0735716	0.932329	1.78573e-08
ENSBTAG00000015314	bisque4	-0.658023	0.00299196	0.931643	1.93157e-08
ENSBTAG00000003762	bisque4	-0.570722	0.0133781	0.930465	2.20624e-08
ENSBTAG00000008609	bisque4	-0.575322	0.012487	0.930225	2.26615e-08
ENSBTAG00000024081	bisque4	-0.515914	0.0284052	0.930053	2.31005e-08
ENSBTAG00000012976	bisque4	-0.560518	0.0155362	0.929783	2.38025e-08
ENSBTAG00000038283	bisque4	-0.360513	0.141649	0.929066	2.57583e-08
ENSBTAG00000005294	bisque4	-0.585116	0.010747	0.92883	2.64328e-08
ENSBTAG00000017958	bisque4	-0.470052	0.0490215	0.928592	2.71266e-08
ENSBTAG00000033453	bisque4	-0.304511	0.219214	0.927231	3.14111e-08
ENSBTAG00000006138	bisque4	-0.486331	0.0407086	0.926337	3.45357e-08
ENSBTAG00000019187	bisque4	-0.453579	0.0586812	0.925884	3.62185e-08
ENSBTAG00000018229	bisque4	-0.499259	0.0349117	0.924926	4.00142e-08
ENSBTAG00000023416	bisque4	-0.473106	0.0473717	0.923787	4.4972e-08
ENSBTAG00000010773	bisque4	-0.524115	0.025569	0.923515	4.6233e-08
ENSBTAG00000001656	bisque4	-0.532031	0.023046	0.922727	5.00575e-08
ENSBTAG00000014059	bisque4	-0.421017	0.081872	0.921755	5.51487e-08
ENSBTAG00000016768	bisque4	-0.489936	0.0390231	0.921227	5.80997e-08
ENSBTAG00000013187	bisque4	-0.514363	0.0289677	0.91985	6.64422e-08
ENSBTAG00000008849	bisque4	-0.404212	0.0961741	0.919145	7.11076e-08
ENSBTAG00000012778	bisque4	-0.352754	0.151057	0.91836	7.66271e-08
ENSBTAG00000046104	bisque4	-0.441371	0.0667109	0.917408	8.38144e-08
ENSBTAG00000013769	bisque4	-0.36103	0.141038	0.91733	8.44296e-08
ENSBTAG00000011056	bisque4	-0.371253	0.12931	0.916864	8.81812e-08
ENSBTAG00000020014	bisque4	-0.409352	0.0916217	0.916034	9.52139e-08
ENSBTAG00000036127	bisque4	-0.500373	0.0344437	0.915826	9.70574e-08
ENSBTAG00000031890	bisque4	-0.665035	0.0025998	0.915454	1.00423e-07
ENSBTAG00000010460	bisque4	-0.648332	0.0036127	0.914278	1.11727e-07
ENSBTAG00000012278	bisque4	-0.366739	0.134401	0.91309	1.24256e-07
ENSBTAG00000019336	bisque4	-0.511227	0.0301321	0.912871	1.26696e-07
ENSBTAG00000044155	bisque4	-0.425568	0.0782819	0.912816	1.2731e-07
ENSBTAG00000000855	bisque4	-0.540218	0.0206459	0.910492	1.55958e-07
ENSBTAG00000011879	bisque4	-0.436031	0.0704684	0.91	1.62691e-07
ENSBTAG00000002823	bisque4	-0.693969	0.00139943	0.909858	1.64685e-07
ENSBTAG00000001083	bisque4	-0.483468	0.0420861	0.909519	1.69516e-07
ENSBTAG00000018841	bisque4	-0.611651	0.00698797	0.909057	1.76299e-07
ENSBTAG00000003336	bisque4	-0.425094	0.0786504	0.908919	1.78384e-07
ENSBTAG00000055207	bisque4	-0.34576	0.159898	0.908523	1.84448e-07
ENSBTAG00000000057	bisque4	-0.548836	0.0183364	0.908243	1.88843e-07
ENSBTAG00000015802	bisque4	-0.574211	0.0126976	0.90754	2.00274e-07
ENSBTAG00000005397	bisque4	-0.3558	0.147314	0.907535	2.00355e-07
ENSBTAG00000021601	bisque4	-0.47293	0.0474657	0.90724	2.05324e-07
ENSBTAG00000019689	bisque4	-0.474572	0.0465947	0.906939	2.10521e-07
ENSBTAG00000020569	bisque4	-0.430671	0.0743955	0.906241	2.22977e-07
ENSBTAG00000011397	bisque4	-0.308759	0.212527	0.906016	2.27133e-07
ENSBTAG00000013773	bisque4	-0.53115	0.0233166	0.90593	2.28733e-07
ENSBTAG00000051146	bisque4	-0.417211	0.0849657	0.905811	2.30966e-07
ENSBTAG00000015513	bisque4	-0.700942	0.0011929	0.905726	2.32574e-07
ENSBTAG00000011580	bisque4	-0.540834	0.0204735	0.905482	2.37248e-07
ENSBTAG00000013316	bisque4	-0.407672	0.0930924	0.905166	2.43429e-07
ENSBTAG00000051809	bisque4	-0.416329	0.0856944	0.905149	2.43753e-07
ENSBTAG00000008629	bisque4	-0.711612	0.000926252	0.903988	2.67662e-07
ENSBTAG00000014191	bisque4	-0.355984	0.147091	0.903699	2.73932e-07
ENSBTAG00000020605	bisque4	-0.548522	0.0184166	0.903523	2.77787e-07
ENSBTAG00000030190	bisque4	-0.652314	0.003346	0.903265	2.83568e-07
ENSBTAG00000019456	bisque4	-0.452686	0.0592424	0.903093	2.87466e-07
ENSBTAG00000001444	bisque4	-0.43296	0.0726989	0.90257	2.99604e-07
ENSBTAG00000015457	bisque4	-0.542096	0.0201241	0.901721	3.20248e-07
ENSBTAG00000050968	bisque4	-0.487743	0.040042	0.90167	3.21533e-07
ENSBTAG00000013869	bisque4	-0.501588	0.0339385	0.901161	3.34535e-07
ENSBTAG00000015543	bisque4	-0.29924	0.227698	0.900254	3.58846e-07
ENSBTAG00000012847	bisque4	-0.390144	0.109467	0.899908	3.68494e-07
ENSBTAG00000003443	bisque4	-0.578521	0.0118955	0.899696	3.74525e-07
ENSBTAG00000019954	bisque4	-0.482423	0.042598	0.899106	3.91771e-07
ENSBTAG00000013341	bisque4	-0.516252	0.0282837	0.898627	4.06274e-07
ENSBTAG00000004990	bisque4	-0.629123	0.00515527	0.898277	4.1715e-07
ENSBTAG00000017976	bisque4	-0.267343	0.283501	0.898045	4.2453e-07
ENSBTAG00000016250	bisque4	-0.381888	0.117852	0.89799	4.26259e-07
ENSBTAG00000021466	bisque4	-0.547761	0.0186127	0.897961	4.27219e-07
ENSBTAG00000014129	bisque4	-0.378118	0.121828	0.897842	4.31051e-07
ENSBTAG00000008114	bisque4	-0.504174	0.0328829	0.897818	4.3183e-07
ENSBTAG00000010526	bisque4	-0.647438	0.00367488	0.897371	4.46509e-07
ENSBTAG00000018088	bisque4	-0.566977	0.0141405	0.897291	4.49186e-07
ENSBTAG00000011490	bisque4	-0.397477	0.102384	0.89722	4.51587e-07
ENSBTAG00000001586	bisque4	-0.418382	0.0840048	0.896948	4.60822e-07
ENSBTAG00000013401	bisque4	-0.552734	0.017361	0.89634	4.82058e-07
ENSBTAG00000016156	bisque4	-0.439397	0.0680818	0.89597	4.95399e-07
ENSBTAG00000014182	bisque4	-0.336396	0.172278	0.895556	5.10726e-07
ENSBTAG00000012448	bisque4	-0.56582	0.014383	0.895414	5.16058e-07
ENSBTAG00000046110	bisque4	-0.414524	0.0872001	0.895081	5.28778e-07
ENSBTAG00000011613	bisque4	-0.567712	0.0139882	0.894812	5.39236e-07
ENSBTAG00000001649	bisque4	-0.592755	0.00952947	0.894665	5.45067e-07
ENSBTAG00000008101	bisque4	-0.614463	0.0066619	0.894525	5.50614e-07
ENSBTAG00000014159	bisque4	-0.493525	0.0373983	0.894311	5.59244e-07
ENSBTAG00000020939	bisque4	-0.503012	0.033354	0.893768	5.81603e-07
ENSBTAG00000008275	bisque4	-0.578789	0.0118471	0.893622	5.87774e-07
ENSBTAG00000001112	bisque4	-0.507815	0.0314397	0.893615	5.88037e-07
ENSBTAG00000001815	bisque4	-0.300064	0.226359	0.893479	5.93813e-07
ENSBTAG00000019181	bisque4	-0.388491	0.111111	0.893204	6.05659e-07
ENSBTAG00000011779	bisque4	-0.454047	0.0583884	0.89301	6.14155e-07
ENSBTAG00000010799	bisque4	-0.567931	0.0139431	0.892361	6.4323e-07
ENSBTAG00000013880	bisque4	-0.379105	0.120777	0.892348	6.43805e-07
ENSBTAG00000006162	bisque4	-0.361982	0.139915	0.892286	6.46645e-07
ENSBTAG00000007483	bisque4	-0.481476	0.0430656	0.89222	6.49715e-07
ENSBTAG00000014915	bisque4	-0.271762	0.275313	0.891741	6.7209e-07
ENSBTAG00000012560	bisque4	-0.386287	0.113329	0.891357	6.90563e-07
ENSBTAG00000013658	bisque4	-0.253504	0.310098	0.891224	6.97018e-07
ENSBTAG00000021923	bisque4	-0.463377	0.0527783	0.891217	6.97365e-07
ENSBTAG00000015142	bisque4	-0.263833	0.290111	0.889968	7.60954e-07
ENSBTAG00000011154	bisque4	-0.362342	0.139492	0.889923	7.63379e-07
ENSBTAG00000004653	bisque4	-0.558913	0.0158994	0.88968	7.76316e-07
ENSBTAG00000008079	bisque4	-0.488194	0.0398305	0.88965	7.7795e-07
ENSBTAG00000052347	bisque4	-0.602245	0.00817382	0.889592	7.81064e-07
ENSBTAG00000037389	bisque4	-0.480167	0.0437187	0.889286	7.9777e-07
ENSBTAG00000015478	bisque4	-0.228739	0.361255	0.889035	8.117e-07
ENSBTAG00000002170	bisque4	-0.394182	0.105525	0.888634	8.34358e-07
ENSBTAG00000031134	bisque4	-0.460157	0.0546665	0.888567	8.3818e-07
ENSBTAG00000043564	bisque4	-0.561504	0.0153164	0.888263	8.55827e-07
ENSBTAG00000013405	bisque4	-0.444517	0.0645679	0.888177	8.60854e-07
ENSBTAG00000002697	bisque4	-0.607541	0.00748774	0.888057	8.67936e-07
ENSBTAG00000004073	bisque4	-0.481739	0.0429351	0.887922	8.75971e-07
ENSBTAG00000022069	bisque4	-0.460829	0.0542683	0.887675	8.90776e-07
ENSBTAG00000020125	bisque4	-0.667722	0.0024612	0.887513	9.00685e-07
ENSBTAG00000011182	bisque4	-0.678813	0.00195188	0.887498	9.01601e-07
ENSBTAG00000022989	bisque4	-0.397308	0.102544	0.887425	9.06079e-07
ENSBTAG00000016122	bisque4	-0.372284	0.128165	0.887189	9.2066e-07
ENSBTAG00000008575	bisque4	-0.504624	0.0327018	0.887065	9.28432e-07
ENSBTAG00000011682	bisque4	-0.358832	0.143652	0.886759	9.47773e-07
ENSBTAG00000031569	bisque4	-0.46164	0.0537908	0.886574	9.59624e-07
ENSBTAG00000003505	bisque4	-0.379116	0.120766	0.886289	9.78186e-07
ENSBTAG00000031707	bisque4	-0.514187	0.029032	0.885676	1.01912e-06
ENSBTAG00000009654	bisque4	-0.475369	0.0461765	0.88562	1.02293e-06
ENSBTAG00000003581	bisque4	-0.355093	0.148178	0.885309	1.04438e-06
ENSBTAG00000002068	bisque4	-0.297202	0.231035	0.885049	1.06256e-06
ENSBTAG00000020657	bisque4	-0.694123	0.00139458	0.884647	1.09122e-06
ENSBTAG00000001407	bisque4	-0.254362	0.308406	0.884619	1.09324e-06
ENSBTAG00000012004	bisque4	-0.41612	0.0858673	0.883892	1.14688e-06
ENSBTAG00000030885	bisque4	-0.405031	0.0954381	0.88365	1.16522e-06
ENSBTAG00000038117	bisque4	-0.375896	0.124215	0.883639	1.16601e-06
ENSBTAG00000007273	bisque4	-0.47684	0.0454123	0.882081	1.29037e-06
ENSBTAG00000039307	bisque4	-0.457205	0.0564417	0.881823	1.31201e-06
ENSBTAG00000011770	bisque4	-0.353973	0.149551	0.881662	1.32567e-06
ENSBTAG00000044046	bisque4	-0.571749	0.0131751	0.881272	1.35927e-06
ENSBTAG00000021940	bisque4	-0.527371	0.0245066	0.881241	1.36202e-06
ENSBTAG00000012789	bisque4	-0.723874	0.00068307	0.880638	1.41556e-06
ENSBTAG00000027020	bisque4	-0.5473	0.0187322	0.880623	1.41688e-06
ENSBTAG00000026283	bisque4	-0.19348	0.441747	0.880397	1.43747e-06
ENSBTAG00000013468	bisque4	-0.434942	0.0712537	0.880012	1.47296e-06
ENSBTAG00000010149	bisque4	-0.488587	0.0396474	0.879852	1.48799e-06
ENSBTAG00000007360	bisque4	-0.345711	0.159961	0.879744	1.49819e-06
ENSBTAG00000002278	bisque4	-0.354774	0.148567	0.879588	1.51311e-06
ENSBTAG00000012387	bisque4	-0.459091	0.0553025	0.879421	1.52908e-06
ENSBTAG00000019313	bisque4	-0.486366	0.0406919	0.879418	1.52942e-06
ENSBTAG00000002640	bisque4	-0.493061	0.0376057	0.879338	1.53711e-06
ENSBTAG00000021746	bisque4	-0.458655	0.0555646	0.878985	1.57165e-06
ENSBTAG00000051248	bisque4	-0.49211	0.0380328	0.878892	1.5809e-06
ENSBTAG00000001104	bisque4	-0.676166	0.00206471	0.878598	1.61031e-06
ENSBTAG00000018753	bisque4	-0.345663	0.160023	0.87854	1.61616e-06
ENSBTAG00000012820	bisque4	-0.288438	0.245737	0.878421	1.62824e-06
ENSBTAG00000013779	bisque4	-0.332036	0.178257	0.878418	1.62853e-06
ENSBTAG00000014855	bisque4	-0.669946	0.00235115	0.878288	1.64179e-06
ENSBTAG00000038051	bisque4	-0.392469	0.107185	0.877216	1.75491e-06
ENSBTAG00000016751	bisque4	-0.691206	0.00148907	0.877153	1.76181e-06
ENSBTAG00000018644	bisque4	-0.578259	0.0119431	0.876857	1.79429e-06
ENSBTAG00000024394	bisque4	-0.421938	0.081136	0.876721	1.80942e-06
ENSBTAG00000018598	bisque4	-0.678033	0.0019846	0.876102	1.87956e-06
ENSBTAG00000015527	bisque4	-0.721646	0.000722778	0.87604	1.88667e-06
ENSBTAG00000013491	bisque4	-0.621833	0.00586541	0.87601	1.8902e-06
ENSBTAG00000018026	bisque4	-0.47766	0.0449902	0.875689	1.92769e-06
ENSBTAG00000017533	bisque4	-0.496067	0.0362798	0.875338	1.96935e-06
ENSBTAG00000000548	bisque4	-0.364842	0.136581	0.874586	2.06141e-06
ENSBTAG00000040088	bisque4	-0.234835	0.348242	0.874534	2.06788e-06
ENSBTAG00000022160	bisque4	-0.23196	0.354346	0.874514	2.07033e-06
ENSBTAG00000016206	bisque4	-0.312233	0.207159	0.874387	2.08632e-06
ENSBTAG00000014291	bisque4	-0.426189	0.0778015	0.874326	2.09403e-06
ENSBTAG00000020515	bisque4	-0.308322	0.213209	0.874323	2.09433e-06
ENSBTAG00000053833	bisque4	-0.423957	0.0795388	0.874114	2.12094e-06
ENSBTAG00000032680	bisque4	-0.430536	0.0744967	0.873631	2.18352e-06
ENSBTAG00000005788	bisque4	-0.391456	0.108175	0.873516	2.19859e-06
ENSBTAG00000009698	bisque4	-0.374079	0.126191	0.873442	2.20837e-06
ENSBTAG00000007068	bisque4	-0.617079	0.00636978	0.873249	2.23407e-06
ENSBTAG00000026286	bisque4	-0.498737	0.0351324	0.872949	2.27448e-06
ENSBTAG00000007071	bisque4	-0.472166	0.0478751	0.872907	2.28016e-06
ENSBTAG00000034848	bisque4	-0.355183	0.148067	0.872661	2.31386e-06
ENSBTAG00000054533	bisque4	-0.528789	0.0240546	0.871682	2.45215e-06
ENSBTAG00000004238	bisque4	-0.277673	0.264589	0.871377	2.49667e-06
ENSBTAG00000031261	bisque4	-0.399723	0.100282	0.871087	2.53957e-06
ENSBTAG00000004288	bisque4	-0.542409	0.0200382	0.870937	2.56216e-06
ENSBTAG00000020035	bisque4	-0.404108	0.0962677	0.870878	2.57103e-06
ENSBTAG00000001640	bisque4	-0.160875	0.523662	0.870761	2.58863e-06
ENSBTAG00000015355	bisque4	-0.411658	0.0896302	0.870678	2.60138e-06
ENSBTAG00000004836	bisque4	-0.467231	0.0505838	0.870134	2.68539e-06
ENSBTAG00000005133	bisque4	-0.255477	0.306218	0.870103	2.69024e-06
ENSBTAG00000000700	bisque4	-0.720467	0.000744541	0.86963	2.76531e-06
ENSBTAG00000005373	bisque4	-0.609429	0.00725478	0.869134	2.84602e-06
ENSBTAG00000000973	bisque4	-0.395725	0.104046	0.869014	2.86569e-06
ENSBTAG00000010719	bisque4	-0.566286	0.0142849	0.868908	2.88334e-06
ENSBTAG00000002704	bisque4	-0.313561	0.20513	0.868434	2.96315e-06
ENSBTAG00000009315	bisque4	-0.309192	0.211852	0.868325	2.98185e-06
ENSBTAG00000038126	bisque4	-0.266239	0.28557	0.86811	3.01892e-06
ENSBTAG00000016165	bisque4	-0.477865	0.0448849	0.867827	3.06826e-06
ENSBTAG00000017493	bisque4	-0.564729	0.0146144	0.867799	3.07316e-06
ENSBTAG00000014889	bisque4	-0.693709	0.00140768	0.867536	3.11965e-06
ENSBTAG00000002315	bisque4	-0.311644	0.208062	0.867531	3.12062e-06
ENSBTAG00000008938	bisque4	-0.547163	0.018768	0.867229	3.17479e-06
ENSBTAG00000000090	bisque4	-0.249958	0.317142	0.866349	3.33747e-06
ENSBTAG00000010293	bisque4	-0.357186	0.145633	0.866221	3.36159e-06
ENSBTAG00000043559	bisque4	-0.684356	0.00173205	0.865892	3.42471e-06
ENSBTAG00000005776	bisque4	-0.746829	0.000369527	0.86584	3.43481e-06
ENSBTAG00000013222	bisque4	-0.486302	0.0407224	0.865822	3.43812e-06
ENSBTAG00000002292	bisque4	-0.261209	0.295111	0.865758	3.4507e-06
ENSBTAG00000024485	bisque4	-0.388093	0.111509	0.865508	3.4995e-06
ENSBTAG00000022155	bisque4	-0.726467	0.000639182	0.865499	3.5013e-06
ENSBTAG00000010659	bisque4	-0.516778	0.0280951	0.865445	3.5118e-06
ENSBTAG00000001861	bisque4	-0.295079	0.234543	0.865347	3.53126e-06
ENSBTAG00000013369	bisque4	-0.719887	0.000755449	0.865169	3.56677e-06
ENSBTAG00000052670	bisque4	-0.413397	0.0881497	0.864385	3.72636e-06
ENSBTAG00000046273	bisque4	-0.605829	0.0077042	0.864122	3.78132e-06
ENSBTAG00000013999	bisque4	-0.346273	0.159238	0.863996	3.80782e-06
ENSBTAG00000000387	bisque4	-0.530009	0.0236711	0.863708	3.86923e-06
ENSBTAG00000017567	bisque4	-0.220523	0.379222	0.863693	3.8724e-06
ENSBTAG00000033137	bisque4	-0.377802	0.122165	0.863479	3.91859e-06
ENSBTAG00000004864	bisque4	-0.331404	0.179134	0.863465	3.92169e-06
ENSBTAG00000032657	bisque4	-0.471885	0.0480262	0.863436	3.92787e-06
ENSBTAG00000001961	bisque4	-0.488929	0.0394881	0.863338	3.94919e-06
ENSBTAG00000016760	bisque4	-0.405915	0.0946477	0.863066	4.00885e-06
ENSBTAG00000022461	bisque4	-0.673856	0.00216753	0.862859	4.05482e-06
ENSBTAG00000001282	bisque4	-0.51311	0.0294287	0.862672	4.09677e-06
ENSBTAG00000001652	bisque4	-0.538315	0.0211854	0.862559	4.12237e-06
ENSBTAG00000010786	bisque4	-0.411399	0.0898524	0.862412	4.15571e-06
ENSBTAG00000000404	bisque4	-0.5027	0.0334816	0.86229	4.18352e-06
ENSBTAG00000003081	bisque4	-0.269938	0.278675	0.862178	4.2093e-06
ENSBTAG00000019024	bisque4	-0.72133	0.000728547	0.862103	4.22667e-06
ENSBTAG00000016260	bisque4	-0.307303	0.214804	0.862069	4.23452e-06
ENSBTAG00000009886	bisque4	-0.362431	0.139388	0.862042	4.24072e-06
ENSBTAG00000015991	bisque4	-0.306835	0.215539	0.861565	4.3526e-06
ENSBTAG00000017437	bisque4	-0.491163	0.0384619	0.861516	4.36421e-06
ENSBTAG00000051504	bisque4	-0.263138	0.291429	0.861026	4.48206e-06
ENSBTAG00000001788	bisque4	-0.497724	0.0355644	0.860866	4.52126e-06
ENSBTAG00000008709	bisque4	-0.726611	0.000636814	0.860837	4.52829e-06
ENSBTAG00000045876	bisque4	-0.563005	0.0149865	0.860737	4.55296e-06
ENSBTAG00000000539	bisque4	-0.649303	0.0035461	0.860511	4.60891e-06
ENSBTAG00000020050	bisque4	-0.461645	0.0537879	0.86048	4.61671e-06
ENSBTAG00000017033	bisque4	-0.359667	0.142655	0.85997	4.74539e-06
ENSBTAG00000005700	bisque4	-0.483329	0.0421538	0.859887	4.76657e-06
ENSBTAG00000018045	bisque4	-0.54837	0.0184556	0.859545	4.8551e-06
ENSBTAG00000019998	bisque4	-0.46582	0.0513789	0.859366	4.90196e-06
ENSBTAG00000015327	bisque4	-0.288719	0.245257	0.859281	4.92429e-06
ENSBTAG00000013071	bisque4	-0.385136	0.1145	0.85928	4.92458e-06
ENSBTAG00000015434	bisque4	-0.496632	0.0360345	0.859098	4.97267e-06
ENSBTAG00000014991	bisque4	-0.176588	0.483332	0.85891	5.02294e-06
ENSBTAG00000009990	bisque4	-0.161569	0.52185	0.858873	5.03289e-06
ENSBTAG00000016999	bisque4	-0.492137	0.0380204	0.858382	5.16637e-06
ENSBTAG00000004019	bisque4	-0.4894	0.03927	0.858309	5.18631e-06
ENSBTAG00000004600	bisque4	-0.470784	0.0486221	0.858228	5.20879e-06
ENSBTAG00000017279	bisque4	-0.420194	0.0825336	0.858143	5.23237e-06
ENSBTAG00000014252	bisque4	-0.473059	0.0473965	0.858131	5.23558e-06
ENSBTAG00000007013	bisque4	-0.329604	0.181651	0.857941	5.28861e-06
ENSBTAG00000007061	bisque4	-0.295118	0.234479	0.857704	5.3555e-06
ENSBTAG00000009755	bisque4	-0.145257	0.565228	0.857662	5.36727e-06
ENSBTAG00000008893	bisque4	-0.439868	0.0677529	0.856918	5.58226e-06
ENSBTAG00000047229	bisque4	-0.413336	0.0882013	0.856822	5.6104e-06
ENSBTAG00000021151	bisque4	-0.694393	0.00138606	0.856762	5.62832e-06
ENSBTAG00000013148	bisque4	-0.283965	0.253464	0.856713	5.6428e-06
ENSBTAG00000000874	bisque4	-0.564457	0.0146728	0.85669	5.64946e-06
ENSBTAG00000015909	bisque4	-0.305437	0.217745	0.855861	5.90026e-06
ENSBTAG00000021957	bisque4	-0.67215	0.00224616	0.855754	5.93308e-06
ENSBTAG00000039326	bisque4	-0.279771	0.260847	0.855578	5.98784e-06
ENSBTAG00000014333	bisque4	-0.344723	0.161238	0.855548	5.99715e-06
ENSBTAG00000021230	bisque4	-0.214356	0.393028	0.85532	6.06892e-06
ENSBTAG00000048308	bisque4	-0.301238	0.224458	0.855066	6.14949e-06
ENSBTAG00000016024	bisque4	-0.577718	0.0120418	0.854771	6.24409e-06
ENSBTAG00000005514	bisque4	-0.323912	0.189766	0.854695	6.2689e-06
ENSBTAG00000014788	bisque4	-0.47895	0.0443322	0.854514	6.32779e-06
ENSBTAG00000021176	bisque4	-0.581389	0.0113846	0.854236	6.41934e-06
ENSBTAG00000001575	bisque4	-0.477932	0.0448508	0.85409	6.46773e-06
ENSBTAG00000010395	bisque4	-0.260978	0.295556	0.853784	6.57033e-06
ENSBTAG00000000828	bisque4	-0.307757	0.214093	0.853718	6.59264e-06
ENSBTAG00000010007	bisque4	-0.477676	0.0449821	0.853553	6.6489e-06
ENSBTAG00000022777	bisque4	-0.476957	0.0453519	0.853517	6.66092e-06
ENSBTAG00000024379	bisque4	-0.38392	0.115747	0.853501	6.6667e-06
ENSBTAG00000007331	bisque4	-0.465586	0.051512	0.853477	6.67489e-06
ENSBTAG00000018205	bisque4	-0.267342	0.283503	0.85336	6.71482e-06
ENSBTAG00000017165	bisque4	-0.745109	0.00038778	0.853298	6.73617e-06
ENSBTAG00000015354	bisque4	-0.533955	0.0224632	0.853251	6.75249e-06
ENSBTAG00000009138	bisque4	-0.237452	0.342741	0.853212	6.76587e-06
ENSBTAG00000019869	bisque4	-0.472854	0.047506	0.852904	6.87353e-06
ENSBTAG00000044010	bisque4	-0.23198	0.354303	0.852646	6.96446e-06
ENSBTAG00000008126	bisque4	-0.642644	0.00402358	0.852284	7.09395e-06
ENSBTAG00000006323	bisque4	-0.274483	0.270344	0.852284	7.0941e-06
ENSBTAG00000011628	bisque4	-0.327649	0.184411	0.85203	7.18606e-06
ENSBTAG00000017349	bisque4	-0.5717	0.0131846	0.851989	7.20117e-06
ENSBTAG00000003474	bisque4	-0.360333	0.141863	0.851771	7.28133e-06
ENSBTAG00000018199	bisque4	-0.6061	0.00766961	0.85173	7.29633e-06
ENSBTAG00000012096	bisque4	-0.372628	0.127785	0.851443	7.4029e-06
ENSBTAG00000014038	bisque4	-0.403896	0.0964593	0.85127	7.46799e-06
ENSBTAG00000016562	bisque4	-0.440577	0.0672596	0.850684	7.69187e-06
ENSBTAG00000015984	bisque4	-0.529889	0.0237087	0.850516	7.75692e-06
ENSBTAG00000021211	bisque4	-0.505555	0.0323297	0.850291	7.84514e-06
ENSBTAG00000032304	bisque4	-0.432966	0.0726946	0.850256	7.85859e-06
ENSBTAG00000007447	bisque4	-0.56752	0.014028	0.85008	7.9282e-06
ENSBTAG00000011684	bisque4	-0.305683	0.217356	0.850017	7.95324e-06
ENSBTAG00000012370	bisque4	-0.43471	0.0714221	0.850008	7.95701e-06
ENSBTAG00000012501	bisque4	-0.352537	0.151327	0.849559	8.13732e-06
ENSBTAG00000007829	bisque4	-0.435259	0.0710241	0.8495	8.16115e-06
ENSBTAG00000018152	bisque4	-0.453842	0.0585165	0.849485	8.16761e-06
ENSBTAG00000017082	bisque4	-0.331191	0.179432	0.849383	8.20907e-06
ENSBTAG00000037559	bisque4	-0.468789	0.0497162	0.849189	8.28861e-06
ENSBTAG00000012900	bisque4	-0.198515	0.42972	0.849113	8.32023e-06
ENSBTAG00000004413	bisque4	-0.700656	0.00120083	0.849075	8.33559e-06
ENSBTAG00000004328	bisque4	-0.550116	0.0180113	0.848899	8.40881e-06
ENSBTAG00000021911	bisque4	-0.725382	0.000657254	0.848887	8.41387e-06
ENSBTAG00000021830	bisque4	-0.457328	0.0563671	0.848863	8.42416e-06
ENSBTAG00000000917	bisque4	-0.570999	0.013323	0.848627	8.52296e-06
ENSBTAG00000019495	bisque4	-0.404191	0.0961935	0.84853	8.5641e-06
ENSBTAG00000043584	bisque4	-0.718855	0.000775189	0.847527	8.9985e-06
ENSBTAG00000010244	bisque4	-0.544306	0.0195234	0.847456	9.03018e-06
ENSBTAG00000027126	bisque4	-0.297129	0.231155	0.847384	9.06174e-06
ENSBTAG00000025078	bisque4	-0.298431	0.229019	0.847377	9.06502e-06
ENSBTAG00000011473	bisque4	-0.668978	0.00239855	0.84712	9.18017e-06
ENSBTAG00000047191	bisque4	-0.448739	0.0617727	0.847085	9.19583e-06
ENSBTAG00000025161	bisque4	-0.226475	0.366158	0.84674	9.35255e-06
ENSBTAG00000016805	bisque4	-0.306497	0.216071	0.846584	9.42417e-06
ENSBTAG00000001745	bisque4	-0.441467	0.0666447	0.846502	9.462e-06
ENSBTAG00000001153	bisque4	-0.329142	0.182301	0.846251	9.57816e-06
ENSBTAG00000005678	bisque4	-0.474972	0.0463847	0.846139	9.63046e-06
ENSBTAG00000034985	bisque4	-0.35719	0.145627	0.845839	9.77204e-06
ENSBTAG00000018936	bisque4	-0.541634	0.0202514	0.845823	9.77967e-06
ENSBTAG00000006738	bisque4	-0.418278	0.0840897	0.845619	9.8773e-06
ENSBTAG00000005354	bisque4	-0.298158	0.229467	0.845527	9.92113e-06
ENSBTAG00000000390	bisque4	-0.495775	0.0364071	0.845474	9.94692e-06
ENSBTAG00000001173	bisque4	-0.426439	0.077608	0.845311	1.00253e-05
ENSBTAG00000010490	bisque4	-0.151482	0.548491	0.845065	1.01458e-05
ENSBTAG00000006780	bisque4	-0.281589	0.257631	0.844927	1.02134e-05
ENSBTAG00000016566	bisque4	-0.472136	0.0478912	0.844717	1.03175e-05
ENSBTAG00000016737	bisque4	-0.439952	0.0676943	0.844713	1.03194e-05
ENSBTAG00000017537	bisque4	-0.189828	0.450578	0.844567	1.03924e-05
ENSBTAG00000007066	bisque4	-0.541066	0.020409	0.84449	1.0431e-05
ENSBTAG00000002108	bisque4	-0.489304	0.0393147	0.844407	1.04723e-05
ENSBTAG00000021857	bisque4	-0.363286	0.138388	0.844151	1.06023e-05
ENSBTAG00000007703	bisque4	-0.474966	0.0463877	0.843984	1.06875e-05
ENSBTAG00000030499	bisque4	-0.210495	0.401808	0.843894	1.07337e-05
ENSBTAG00000003667	bisque4	-0.713297	0.000889094	0.843597	1.08871e-05
ENSBTAG00000006071	bisque4	-0.393684	0.106005	0.8435	1.09382e-05
ENSBTAG00000001966	bisque4	-0.45528	0.0576225	0.843422	1.09788e-05
ENSBTAG00000010693	bisque4	-0.571367	0.0132504	0.843372	1.10053e-05
ENSBTAG00000000944	bisque4	-0.227407	0.364136	0.843245	1.10721e-05
ENSBTAG00000000446	bisque4	-0.147503	0.559164	0.843233	1.10784e-05
ENSBTAG00000010793	bisque4	-0.650315	0.0034778	0.843131	1.11322e-05
ENSBTAG00000008320	bisque4	-0.438945	0.068399	0.842783	1.13186e-05
ENSBTAG00000017571	bisque4	-0.397134	0.102708	0.842743	1.13398e-05
ENSBTAG00000039477	bisque4	-0.523637	0.025728	0.842706	1.13597e-05
ENSBTAG00000009507	bisque4	-0.453529	0.0587121	0.842522	1.14594e-05
ENSBTAG00000024803	bisque4	-0.265115	0.287687	0.842325	1.1567e-05
ENSBTAG00000005180	bisque4	-0.393689	0.106001	0.842046	1.17209e-05
ENSBTAG00000008528	bisque4	-0.489655	0.0391523	0.841631	1.19535e-05
ENSBTAG00000021079	bisque4	-0.330373	0.180573	0.841581	1.19813e-05
ENSBTAG00000000925	bisque4	-0.656755	0.00306778	0.84128	1.21525e-05
ENSBTAG00000040333	bisque4	-0.483119	0.0422565	0.841055	1.22819e-05
ENSBTAG00000015955	bisque4	-0.327752	0.184266	0.84079	1.24355e-05
ENSBTAG00000013472	bisque4	-0.515767	0.0284579	0.840773	1.24454e-05
ENSBTAG00000000511	bisque4	-0.639438	0.00427159	0.840635	1.25264e-05
ENSBTAG00000008110	bisque4	-0.174511	0.488574	0.840547	1.25783e-05
ENSBTAG00000004588	bisque4	-0.303806	0.220337	0.840375	1.26797e-05
ENSBTAG00000045628	bisque4	-0.212227	0.397856	0.840368	1.26841e-05
ENSBTAG00000040132	bisque4	-0.586646	0.0104936	0.840367	1.26848e-05
ENSBTAG00000048655	bisque4	-0.289387	0.244118	0.840335	1.27034e-05
ENSBTAG00000003162	bisque4	-0.406937	0.0937403	0.84015	1.28139e-05
ENSBTAG00000012781	bisque4	-0.548569	0.0184046	0.839856	1.29908e-05
ENSBTAG00000018206	bisque4	-0.573458	0.0128421	0.839811	1.30181e-05
ENSBTAG00000009773	bisque4	-0.589347	0.0100581	0.839611	1.31401e-05
ENSBTAG00000030259	bisque4	-0.361518	0.140461	0.839221	1.33806e-05
ENSBTAG00000046129	bisque4	-0.653956	0.00324082	0.839214	1.33849e-05
ENSBTAG00000015366	bisque4	-0.444564	0.064536	0.839054	1.34845e-05
ENSBTAG00000045658	bisque4	-0.554273	0.0169873	0.838855	1.36099e-05
ENSBTAG00000039731	bisque4	-0.560244	0.0155977	0.838707	1.37033e-05
ENSBTAG00000018245	bisque4	-0.373194	0.127162	0.838599	1.37721e-05
ENSBTAG00000033662	bisque4	-0.291599	0.240368	0.838349	1.39321e-05
ENSBTAG00000017448	bisque4	-0.209902	0.403167	0.838171	1.40464e-05
ENSBTAG00000004662	bisque4	-0.693696	0.00140807	0.838081	1.41052e-05
ENSBTAG00000006785	bisque4	-0.53989	0.020738	0.837362	1.45788e-05
ENSBTAG00000002531	bisque4	-0.373907	0.12638	0.837291	1.46264e-05
ENSBTAG00000011317	bisque4	-0.126143	0.617951	0.837281	1.46331e-05
ENSBTAG00000007101	bisque4	-0.587041	0.0104291	0.837046	1.47913e-05
ENSBTAG00000000793	bisque4	-0.70351	0.00112352	0.836841	1.49308e-05
ENSBTAG00000011937	bisque4	-0.333715	0.175937	0.836809	1.49529e-05
ENSBTAG00000012909	bisque4	-0.530756	0.0234385	0.836777	1.49748e-05
ENSBTAG00000019781	bisque4	-0.467291	0.0505502	0.836737	1.50018e-05
ENSBTAG00000001773	bisque4	-0.274971	0.269459	0.836718	1.50148e-05
ENSBTAG00000004885	bisque4	-0.544729	0.0194101	0.836706	1.50232e-05
ENSBTAG00000051898	bisque4	-0.458635	0.0555763	0.83646	1.5193e-05
ENSBTAG00000019202	bisque4	-0.230877	0.35666	0.836215	1.53632e-05
ENSBTAG00000046498	bisque4	-0.435341	0.0709653	0.835978	1.55294e-05
ENSBTAG00000003942	bisque4	-0.355344	0.14787	0.835839	1.56284e-05
ENSBTAG00000052247	bisque4	-0.417903	0.0843968	0.835729	1.57063e-05
ENSBTAG00000008140	bisque4	-0.631276	0.00495952	0.835623	1.57818e-05
ENSBTAG00000012273	bisque4	-0.32859	0.183079	0.835489	1.58783e-05
ENSBTAG00000004887	bisque4	-0.284743	0.25211	0.835402	1.5941e-05
ENSBTAG00000015329	bisque4	-0.576131	0.0123353	0.835098	1.61612e-05
ENSBTAG00000016185	bisque4	-0.585647	0.0106586	0.835055	1.61926e-05
ENSBTAG00000016713	bisque4	-0.390698	0.10892	0.835019	1.6219e-05
ENSBTAG00000032821	bisque4	-0.52198	0.0262852	0.834847	1.63457e-05
ENSBTAG00000003530	bisque4	-0.113372	0.654215	0.834814	1.63703e-05
ENSBTAG00000020185	bisque4	-0.236031	0.345722	0.834706	1.64499e-05
ENSBTAG00000022084	bisque4	-0.53629	0.0217716	0.834588	1.65379e-05
ENSBTAG00000005946	bisque4	-0.433203	0.0725207	0.834386	1.66889e-05
ENSBTAG00000013750	bisque4	-0.188338	0.454205	0.834331	1.67298e-05
ENSBTAG00000013801	bisque4	-0.359194	0.143219	0.83407	1.69271e-05
ENSBTAG00000014589	bisque4	-0.323577	0.19025	0.834029	1.69585e-05
ENSBTAG00000011489	bisque4	-0.253501	0.310103	0.833659	1.72418e-05
ENSBTAG00000010131	bisque4	-0.134697	0.594116	0.832916	1.78231e-05
ENSBTAG00000002849	bisque4	-0.368285	0.132641	0.832865	1.78637e-05
ENSBTAG00000001101	bisque4	-0.387401	0.112204	0.832714	1.79843e-05
ENSBTAG00000006253	bisque4	-0.393317	0.10636	0.832245	1.83628e-05
ENSBTAG00000050249	bisque4	-0.435677	0.0707227	0.831566	1.89233e-05
ENSBTAG00000000458	bisque4	-0.299384	0.227463	0.831537	1.89473e-05
ENSBTAG00000021553	bisque4	-0.448253	0.0620901	0.831485	1.89908e-05
ENSBTAG00000012867	bisque4	-0.152233	0.546485	0.831387	1.90735e-05
ENSBTAG00000010085	bisque4	-0.45622	0.0570436	0.831318	1.91311e-05
ENSBTAG00000013535	bisque4	-0.350124	0.154341	0.831226	1.92092e-05
ENSBTAG00000019877	bisque4	-0.270454	0.277721	0.831224	1.92108e-05
ENSBTAG00000014211	bisque4	-0.242063	0.333168	0.83118	1.92483e-05
ENSBTAG00000010279	bisque4	-0.449654	0.0611789	0.831115	1.93031e-05
ENSBTAG00000020758	bisque4	-0.477859	0.044888	0.831074	1.93382e-05
ENSBTAG00000006531	bisque4	-0.339866	0.167617	0.830668	1.96859e-05
ENSBTAG00000013208	bisque4	-0.0970361	0.70169	0.830577	1.97652e-05
ENSBTAG00000009139	bisque4	-0.461097	0.05411	0.830354	1.99592e-05
ENSBTAG00000046552	bisque4	-0.645186	0.0038355	0.829928	2.03347e-05
ENSBTAG00000001857	bisque4	-0.251523	0.314022	0.829778	2.04683e-05
ENSBTAG00000021160	bisque4	-0.405521	0.095	0.829716	2.05238e-05
ENSBTAG00000046301	bisque4	-0.339421	0.16821	0.829517	2.07032e-05
ENSBTAG00000039509	bisque4	-0.539542	0.0208363	0.82948	2.07362e-05
ENSBTAG00000015980	bisque4	-0.261707	0.294159	0.829434	2.07774e-05
ENSBTAG00000020286	bisque4	-0.360048	0.142202	0.829292	2.09064e-05
ENSBTAG00000002561	bisque4	-0.429763	0.0750765	0.829241	2.09533e-05
ENSBTAG00000014665	bisque4	-0.626796	0.0053739	0.828788	2.13699e-05
ENSBTAG00000004641	bisque4	-0.441106	0.0668934	0.828629	2.15173e-05
ENSBTAG00000015147	bisque4	-0.167716	0.505916	0.828436	2.16982e-05
ENSBTAG00000012805	bisque4	-0.312837	0.206234	0.828433	2.17005e-05
ENSBTAG00000007943	bisque4	-0.480649	0.0434774	0.828422	2.17116e-05
ENSBTAG00000006440	bisque4	-0.311818	0.207794	0.828416	2.17164e-05
ENSBTAG00000014906	bisque4	-0.391552	0.108081	0.827957	2.21515e-05
ENSBTAG00000017566	bisque4	-0.300895	0.225012	0.827887	2.22185e-05
ENSBTAG00000008723	bisque4	-0.281212	0.258295	0.827827	2.22767e-05
ENSBTAG00000017183	bisque4	-0.459231	0.0552186	0.827776	2.23253e-05
ENSBTAG00000019627	bisque4	-0.550382	0.0179443	0.827746	2.23544e-05
ENSBTAG00000046838	bisque4	-0.305387	0.217824	0.827645	2.24519e-05
ENSBTAG00000000210	bisque4	-0.15423	0.541173	0.827597	2.24982e-05
ENSBTAG00000052562	bisque4	-0.3264	0.18619	0.827558	2.25359e-05
ENSBTAG00000016415	bisque4	-0.267803	0.282642	0.827551	2.25434e-05
ENSBTAG00000034147	bisque4	-0.617975	0.00627216	0.827428	2.26625e-05
ENSBTAG00000010050	bisque4	-0.475911	0.0458939	0.827408	2.26825e-05
ENSBTAG00000052731	bisque4	-0.332489	0.177629	0.827222	2.28644e-05
ENSBTAG00000008338	bisque4	-0.746578	0.000372149	0.827152	2.29326e-05
ENSBTAG00000016508	bisque4	-0.29266	0.238583	0.827142	2.29427e-05
ENSBTAG00000013653	bisque4	-0.133142	0.598418	0.827014	2.30696e-05
ENSBTAG00000049035	bisque4	-0.467365	0.0505088	0.826964	2.31192e-05
ENSBTAG00000021303	bisque4	-0.582695	0.0111578	0.826953	2.31297e-05
ENSBTAG00000003712	bisque4	-0.529971	0.0236829	0.826908	2.31743e-05
ENSBTAG00000018431	bisque4	-0.669708	0.00236274	0.826855	2.32269e-05
ENSBTAG00000018186	bisque4	-0.480838	0.0433831	0.826822	2.32601e-05
ENSBTAG00000044027	bisque4	-0.510567	0.0303817	0.826792	2.32903e-05
ENSBTAG00000040584	bisque4	-0.601054	0.00833484	0.826556	2.35262e-05
ENSBTAG00000008733	bisque4	-0.622757	0.00577125	0.826536	2.35465e-05
ENSBTAG00000014835	bisque4	-0.703153	0.00113295	0.826397	2.36864e-05
ENSBTAG00000011383	bisque4	-0.284951	0.251748	0.8261	2.39895e-05
ENSBTAG00000008621	bisque4	-0.283729	0.253876	0.825909	2.41847e-05
ENSBTAG00000001306	bisque4	-0.529445	0.0238479	0.825824	2.42731e-05
ENSBTAG00000054239	bisque4	-0.310946	0.209137	0.82552	2.45891e-05
ENSBTAG00000015490	bisque4	-0.311995	0.207523	0.825174	2.49529e-05
ENSBTAG00000053910	bisque4	-0.146003	0.56321	0.825086	2.50457e-05
ENSBTAG00000005557	bisque4	-0.460202	0.0546399	0.824993	2.51447e-05
ENSBTAG00000009125	bisque4	-0.355648	0.147499	0.824884	2.52607e-05
ENSBTAG00000004511	bisque4	-0.456012	0.0571715	0.824844	2.53045e-05
ENSBTAG00000011810	bisque4	-0.440564	0.0672688	0.824635	2.55289e-05
ENSBTAG00000021026	bisque4	-0.462434	0.0533262	0.824486	2.56898e-05
ENSBTAG00000026586	bisque4	-0.725852	0.00064938	0.824399	2.57846e-05
ENSBTAG00000017354	bisque4	-0.412637	0.0887951	0.824355	2.58319e-05
ENSBTAG00000020914	bisque4	-0.383105	0.116588	0.824118	2.60923e-05
ENSBTAG00000021259	bisque4	-0.222269	0.375363	0.824114	2.60959e-05
ENSBTAG00000010464	bisque4	-0.341492	0.165463	0.824109	2.6102e-05
ENSBTAG00000014599	bisque4	-0.199678	0.426966	0.824058	2.61582e-05
ENSBTAG00000014265	bisque4	-0.298282	0.229262	0.824035	2.61832e-05
ENSBTAG00000009780	bisque4	-0.32377	0.189971	0.824034	2.61841e-05
ENSBTAG00000038178	bisque4	-0.312477	0.206785	0.823925	2.6305e-05
ENSBTAG00000026813	bisque4	-0.552283	0.0174717	0.823804	2.64392e-05
ENSBTAG00000046391	bisque4	-0.433487	0.072313	0.823702	2.65524e-05
ENSBTAG00000000256	bisque4	-0.775115	0.000157883	0.823663	2.65959e-05
ENSBTAG00000011215	bisque4	-0.366297	0.134906	0.823564	2.67072e-05
ENSBTAG00000007206	bisque4	-0.233749	0.350542	0.823398	2.68935e-05
ENSBTAG00000004135	bisque4	-0.413751	0.0878511	0.823395	2.6897e-05
ENSBTAG00000011246	bisque4	-0.471498	0.0482349	0.822834	2.75358e-05
ENSBTAG00000001950	bisque4	-0.338806	0.169032	0.822824	2.75482e-05
ENSBTAG00000009719	bisque4	-0.215438	0.390587	0.822816	2.75571e-05
ENSBTAG00000001382	bisque4	-0.478448	0.0445875	0.82252	2.78998e-05
ENSBTAG00000008648	bisque4	-0.180939	0.472442	0.821656	2.89212e-05
ENSBTAG00000002902	bisque4	-0.284619	0.252325	0.821402	2.92269e-05
ENSBTAG00000002716	bisque4	-0.115475	0.64819	0.821395	2.92363e-05
ENSBTAG00000002751	bisque4	-0.683218	0.00177542	0.820927	2.98079e-05
ENSBTAG00000019295	bisque4	-0.287735	0.246942	0.820914	2.98242e-05
ENSBTAG00000018887	bisque4	-0.39539	0.104365	0.820826	2.9932e-05
ENSBTAG00000018303	bisque4	-0.655027	0.00317369	0.820284	3.06084e-05
ENSBTAG00000002687	bisque4	-0.447241	0.0627539	0.820176	3.07447e-05
ENSBTAG00000014299	bisque4	-0.363739	0.13786	0.820074	3.08739e-05
ENSBTAG00000033398	bisque4	-0.217184	0.386663	0.819919	3.10713e-05
ENSBTAG00000012249	bisque4	-0.398439	0.10148	0.819917	3.10744e-05
ENSBTAG00000000696	bisque4	-0.413705	0.08789	0.819852	3.11572e-05
ENSBTAG00000010452	bisque4	-0.50205	0.0337482	0.819847	3.11629e-05
ENSBTAG00000051461	bisque4	-0.471511	0.0482282	0.819578	3.15091e-05
ENSBTAG00000004643	bisque4	-0.556145	0.0165417	0.819322	3.18409e-05
ENSBTAG00000002881	bisque4	-0.497419	0.0356953	0.819192	3.20113e-05
ENSBTAG00000017505	bisque4	-0.132029	0.601508	0.819057	3.21874e-05
ENSBTAG00000047998	bisque4	-0.46988	0.0491155	0.818975	3.22956e-05
ENSBTAG00000013706	bisque4	-0.109264	0.666044	0.818628	3.27564e-05
ENSBTAG00000011966	bisque4	-0.480778	0.0434127	0.818611	3.27788e-05
ENSBTAG00000000841	bisque4	-0.596086	0.0090345	0.818589	3.28089e-05
ENSBTAG00000048057	bisque4	-0.31012	0.210413	0.818497	3.29323e-05
ENSBTAG00000049656	bisque4	-0.430088	0.074832	0.818329	3.31576e-05
ENSBTAG00000018400	bisque4	-0.538018	0.0212705	0.818129	3.34287e-05
ENSBTAG00000004869	bisque4	-0.144236	0.567993	0.818093	3.34769e-05
ENSBTAG00000001152	bisque4	-0.777327	0.00014699	0.818004	3.35979e-05
ENSBTAG00000003018	bisque4	-0.653453	0.00327271	0.817562	3.42056e-05
ENSBTAG00000019325	bisque4	-0.398406	0.101511	0.817524	3.42588e-05
ENSBTAG00000017894	bisque4	-0.0745406	0.768793	0.817293	3.45803e-05
ENSBTAG00000021343	bisque4	-0.352087	0.151886	0.817136	3.48003e-05
ENSBTAG00000004277	bisque4	-0.564347	0.0146963	0.817076	3.48843e-05
ENSBTAG00000012975	bisque4	-0.517809	0.0277292	0.816982	3.50168e-05
ENSBTAG00000014001	bisque4	-0.486956	0.0404124	0.816728	3.53784e-05
ENSBTAG00000010519	bisque4	-0.20143	0.422838	0.816442	3.57876e-05
ENSBTAG00000000836	bisque4	-0.343492	0.162838	0.816394	3.58569e-05
ENSBTAG00000009785	bisque4	-0.353622	0.149984	0.816095	3.629e-05
ENSBTAG00000051359	bisque4	-0.202037	0.42141	0.816049	3.63575e-05
ENSBTAG00000019382	bisque4	-0.0623508	0.805853	0.815826	3.66836e-05
ENSBTAG00000006222	bisque4	-0.427085	0.077111	0.815695	3.68759e-05
ENSBTAG00000002092	bisque4	-0.38815	0.111452	0.815245	3.75455e-05
ENSBTAG00000000245	bisque4	-0.159534	0.527175	0.815215	3.75908e-05
ENSBTAG00000017662	bisque4	-0.168245	0.504553	0.815202	3.76114e-05
ENSBTAG00000020894	bisque4	-0.339982	0.167462	0.815128	3.77216e-05
ENSBTAG00000052094	bisque4	-0.69985	0.00122346	0.815072	3.78068e-05
ENSBTAG00000012191	bisque4	-0.478491	0.0445658	0.814515	3.86545e-05
ENSBTAG00000021237	bisque4	-0.598319	0.00871438	0.814478	3.87117e-05
ENSBTAG00000052481	bisque4	-0.507434	0.0315884	0.814404	3.88253e-05
ENSBTAG00000022360	bisque4	-0.395219	0.104529	0.814143	3.92302e-05
ENSBTAG00000015879	bisque4	-0.437744	0.0692463	0.813308	4.05478e-05
ENSBTAG00000007588	bisque4	-0.343902	0.162305	0.813202	4.07187e-05
ENSBTAG00000016093	bisque4	-0.357263	0.145539	0.812985	4.10679e-05
ENSBTAG00000012747	bisque4	-0.484564	0.0415547	0.81266	4.15968e-05
ENSBTAG00000004905	bisque4	-0.480036	0.0437844	0.812439	4.19605e-05
ENSBTAG00000016076	bisque4	-0.769828	0.000186725	0.812227	4.231e-05
ENSBTAG00000020384	bisque4	-0.253702	0.309707	0.812223	4.23167e-05
ENSBTAG00000012851	bisque4	-0.249667	0.317725	0.812182	4.23846e-05
ENSBTAG00000002029	bisque4	-0.382131	0.117599	0.812092	4.25345e-05
ENSBTAG00000040209	bisque4	-0.339345	0.168312	0.812052	4.26021e-05
ENSBTAG00000018909	bisque4	-0.453703	0.0586032	0.811836	4.29633e-05
ENSBTAG00000000284	bisque4	-0.684939	0.00171016	0.811769	4.3076e-05
ENSBTAG00000000898	bisque4	-0.569256	0.0136726	0.811409	4.36867e-05
ENSBTAG00000019448	bisque4	-0.386987	0.112622	0.8114	4.37028e-05
ENSBTAG00000010312	bisque4	-0.190463	0.449034	0.811305	4.38657e-05
ENSBTAG00000033510	bisque4	-0.67594	0.0020746	0.810263	4.56795e-05
ENSBTAG00000001952	bisque4	-0.230006	0.35853	0.810029	4.60971e-05
ENSBTAG00000021538	bisque4	-0.440469	0.0673347	0.809902	4.63233e-05
ENSBTAG00000005668	bisque4	-0.258677	0.299986	0.80985	4.64171e-05
ENSBTAG00000015066	bisque4	-0.286521	0.249031	0.809737	4.66199e-05
ENSBTAG00000001186	bisque4	-0.426681	0.0774219	0.809681	4.67214e-05
ENSBTAG00000003966	bisque4	-0.707141	0.00103119	0.809649	4.67797e-05
ENSBTAG00000009917	bisque4	-0.187719	0.455717	0.809525	4.70033e-05
ENSBTAG00000048790	bisque4	-0.430676	0.074392	0.8095	4.70495e-05
ENSBTAG00000009680	bisque4	-0.523427	0.0257981	0.809312	4.73914e-05
ENSBTAG00000045785	bisque4	-0.177575	0.480852	0.809253	4.75004e-05
ENSBTAG00000013287	bisque4	-0.564765	0.0146069	0.808815	4.83076e-05
ENSBTAG00000039682	bisque4	-0.218076	0.384669	0.808774	4.83846e-05
ENSBTAG00000017836	bisque4	-0.411121	0.0900913	0.808657	4.86029e-05
ENSBTAG00000007369	bisque4	-0.285684	0.250477	0.808236	4.93943e-05
ENSBTAG00000043568	bisque4	-0.78243	0.000124252	0.808154	4.95493e-05
ENSBTAG00000019355	bisque4	-0.334914	0.174294	0.807803	5.02202e-05
ENSBTAG00000005124	bisque4	-0.340548	0.166711	0.80768	5.04567e-05
ENSBTAG00000020737	bisque4	-0.446906	0.0629748	0.807326	5.11442e-05
ENSBTAG00000021975	bisque4	-0.427529	0.0767711	0.807285	5.12228e-05
ENSBTAG00000003076	bisque4	-0.1604	0.524906	0.80726	5.12733e-05
ENSBTAG00000015384	bisque4	-0.330109	0.180943	0.80714	5.15079e-05
ENSBTAG00000003291	bisque4	-0.238835	0.339853	0.806938	5.1905e-05
ENSBTAG00000043560	bisque4	-0.804628	5.66439e-05	0.806838	5.2104e-05
ENSBTAG00000013909	bisque4	-0.248589	0.319889	0.806618	5.25402e-05
ENSBTAG00000030567	bisque4	-0.34328	0.163116	0.80659	5.25959e-05
ENSBTAG00000007761	bisque4	-0.559039	0.0158707	0.806376	5.3026e-05
ENSBTAG00000017369	bisque4	-0.272419	0.274107	0.8059	5.39902e-05
ENSBTAG00000004249	bisque4	-0.170871	0.497827	0.80575	5.4298e-05
ENSBTAG00000032774	bisque4	-0.532561	0.0228844	0.805713	5.43745e-05
ENSBTAG00000054671	bisque4	-0.715363	0.000845235	0.80559	5.46276e-05
ENSBTAG00000008294	bisque4	-0.394753	0.104976	0.805561	5.46872e-05
ENSBTAG00000013662	bisque4	-0.238986	0.339538	0.805422	5.49748e-05
ENSBTAG00000011307	bisque4	-0.37321	0.127145	0.805166	5.5509e-05
ENSBTAG00000004603	bisque4	-0.289275	0.244308	0.805045	5.57625e-05
ENSBTAG00000004150	bisque4	-0.565282	0.0144967	0.805003	5.58505e-05
ENSBTAG00000026851	bisque4	-0.231669	0.354967	0.804906	5.60537e-05
ENSBTAG00000021393	bisque4	-0.33852	0.169415	0.804777	5.63271e-05
ENSBTAG00000012083	bisque4	-0.247015	0.323062	0.804542	5.68275e-05
ENSBTAG00000019376	bisque4	-0.402043	0.0981441	0.804358	5.72209e-05
ENSBTAG00000000699	bisque4	-0.703842	0.0011148	0.804287	5.73719e-05
ENSBTAG00000007870	bisque4	-0.576406	0.012284	0.804161	5.7645e-05
ENSBTAG00000019461	bisque4	-0.395443	0.104315	0.803889	5.82345e-05
ENSBTAG00000002490	bisque4	-0.198002	0.430937	0.80382	5.83851e-05
ENSBTAG00000020922	bisque4	-0.267855	0.282545	0.803816	5.8393e-05
ENSBTAG00000013821	bisque4	-0.256697	0.303833	0.803614	5.88353e-05
ENSBTAG00000016679	bisque4	-0.149025	0.55507	0.803555	5.89657e-05
ENSBTAG00000005145	bisque4	-0.327734	0.184291	0.803551	5.89739e-05
ENSBTAG00000000634	bisque4	-0.353907	0.149633	0.803131	5.99056e-05
ENSBTAG00000015913	bisque4	-0.360185	0.142039	0.803085	6.00098e-05
ENSBTAG00000014764	bisque4	-0.228745	0.361244	0.802707	6.08577e-05
ENSBTAG00000009019	bisque4	-0.366223	0.134992	0.802482	6.13702e-05
ENSBTAG00000012834	bisque4	-0.578016	0.0119873	0.80245	6.14423e-05
ENSBTAG00000006877	bisque4	-0.714247	0.000868698	0.802008	6.24581e-05
ENSBTAG00000018513	bisque4	-0.392807	0.106855	0.801985	6.25095e-05
ENSBTAG00000006811	bisque4	-0.50899	0.0309843	0.801851	6.28218e-05
ENSBTAG00000004051	bisque4	-0.223179	0.373361	0.801671	6.32397e-05
ENSBTAG00000036078	bisque4	-0.179729	0.475458	0.80162	6.33611e-05
ENSBTAG00000007917	bisque4	-0.542414	0.0200367	0.801609	6.33853e-05
ENSBTAG00000001497	bisque4	-0.612464	0.00689252	0.801424	6.38202e-05
ENSBTAG00000053201	bisque4	-0.495881	0.036361	0.801192	6.4369e-05
ENSBTAG00000004246	bisque4	-0.268807	0.280773	0.801185	6.43859e-05
ENSBTAG00000004086	bisque4	-0.294124	0.236133	0.801171	6.44188e-05
ENSBTAG00000009615	bisque4	-0.232036	0.354185	0.801111	6.45612e-05
ENSBTAG00000005313	bisque4	-0.287372	0.247566	0.801007	6.48095e-05
ENSBTAG00000006989	bisque4	-0.392579	0.107077	0.800977	6.488e-05
ENSBTAG00000012817	bisque4	-0.604689	0.00785115	0.800935	6.49801e-05
ENSBTAG00000048350	bisque4	-0.355263	0.147969	0.800711	6.55183e-05
ENSBTAG00000014306	bisque4	-0.625182	0.00552988	0.800686	6.55785e-05
ENSBTAG00000031340	bisque4	-0.278912	0.262375	0.80051	6.60034e-05
ENSBTAG00000010694	bisque4	-0.351653	0.152426	0.800495	6.60408e-05
ENSBTAG00000010402	bisque4	-0.471975	0.0479775	0.800179	6.6811e-05
ENSBTAG00000015905	bisque4	-0.283852	0.253662	0.800018	6.72054e-05
ENSBTAG00000043577	bisque4	-0.783967	0.000118017	0.799802	6.77382e-05
ENSBTAG00000011171	bisque4	-0.500932	0.0342104	0.799793	6.77609e-05
ENSBTAG00000007204	bisque4	-0.553852	0.017089	0.799317	6.89493e-05
ENSBTAG00000000182	bisque4	-0.290219	0.242703	0.799304	6.89822e-05
ENSBTAG00000019853	bisque4	-0.360124	0.142112	0.799111	6.94687e-05
ENSBTAG00000014872	bisque4	-0.315385	0.202365	0.799014	6.97156e-05
ENSBTAG00000009705	bisque4	-0.354962	0.148338	0.798998	6.9756e-05
ENSBTAG00000006589	bisque4	-0.371085	0.129497	0.798731	7.04376e-05
ENSBTAG00000020797	bisque4	-0.340992	0.166123	0.797854	7.27132e-05
ENSBTAG00000015607	bisque4	-0.231632	0.355047	0.797757	7.29699e-05
ENSBTAG00000024605	bisque4	-0.433239	0.0724945	0.797681	7.31702e-05
ENSBTAG00000039935	bisque4	-0.211265	0.400049	0.79768	7.31726e-05
ENSBTAG00000022847	bisque4	-0.0820122	0.746306	0.797448	7.37877e-05
ENSBTAG00000023846	bisque4	-0.259614	0.298178	0.797403	7.39088e-05
ENSBTAG00000011905	bisque4	-0.44608	0.0635225	0.797399	7.39203e-05
ENSBTAG00000006552	bisque4	-0.163048	0.517995	0.797345	7.40635e-05
ENSBTAG00000012837	bisque4	-0.387333	0.112273	0.797337	7.40855e-05
ENSBTAG00000000490	bisque4	-0.513994	0.0291031	0.79706	7.48286e-05
ENSBTAG00000049593	bisque4	-0.501369	0.0340292	0.796981	7.50407e-05
ENSBTAG00000010742	bisque4	-0.515075	0.0287083	0.796954	7.51158e-05
ENSBTAG00000020031	bisque4	-0.577599	0.0120636	0.796881	7.53117e-05
ENSBTAG00000002608	bisque4	-0.360123	0.142113	0.796253	7.7032e-05
ENSBTAG00000003068	bisque4	-0.567444	0.0140436	0.796085	7.74969e-05
ENSBTAG00000016857	bisque4	-0.473828	0.046988	0.795954	7.78615e-05
ENSBTAG00000000310	bisque4	-0.472793	0.0475387	0.795936	7.79112e-05
ENSBTAG00000019208	bisque4	-0.51541	0.0285868	0.795914	7.79718e-05
ENSBTAG00000001061	bisque4	-0.194675	0.438876	0.795893	7.80317e-05
ENSBTAG00000003763	bisque4	-0.201617	0.422398	0.795837	7.81873e-05
ENSBTAG00000014861	bisque4	-0.295513	0.233823	0.795803	7.82822e-05
ENSBTAG00000045998	bisque4	-0.551194	0.0177412	0.795572	7.89335e-05
ENSBTAG00000013227	bisque4	-0.641948	0.00407644	0.795556	7.89771e-05
ENSBTAG00000051673	bisque4	-0.568408	0.0138453	0.795494	7.9153e-05
ENSBTAG00000021707	bisque4	-0.609055	0.00730043	0.795471	7.92168e-05
ENSBTAG00000013103	bisque4	-0.481295	0.0431553	0.795352	7.95544e-05
ENSBTAG00000020056	bisque4	-0.711257	0.000934252	0.795002	8.05554e-05
ENSBTAG00000003876	bisque4	-0.421843	0.0812111	0.794955	8.06898e-05
ENSBTAG00000003375	bisque4	-0.1974	0.432367	0.794373	8.23781e-05
ENSBTAG00000026523	bisque4	-0.737484	0.00047807	0.794297	8.25991e-05
ENSBTAG00000012720	bisque4	-0.320781	0.19433	0.794058	8.33028e-05
ENSBTAG00000010981	bisque4	-0.592531	0.00956351	0.793923	8.37014e-05
ENSBTAG00000001657	bisque4	-0.399343	0.100636	0.793823	8.39987e-05
ENSBTAG00000001523	bisque4	-0.532584	0.0228773	0.793816	8.40192e-05
ENSBTAG00000001246	bisque4	-0.288726	0.245246	0.79336	8.53847e-05
ENSBTAG00000037383	bisque4	-0.137381	0.586714	0.793116	8.61246e-05
ENSBTAG00000013916	bisque4	-0.406602	0.0940371	0.793106	8.61561e-05
ENSBTAG00000037888	bisque4	-0.229415	0.359799	0.79255	8.78582e-05
ENSBTAG00000006505	bisque4	-0.229953	0.358643	0.79247	8.81055e-05
ENSBTAG00000010339	bisque4	-0.244984	0.327184	0.792315	8.85871e-05
ENSBTAG00000015562	bisque4	-0.12858	0.611122	0.792314	8.85916e-05
ENSBTAG00000014092	bisque4	-0.156921	0.534051	0.792213	8.89056e-05
ENSBTAG00000001644	bisque4	-0.326507	0.186037	0.791946	8.97422e-05
ENSBTAG00000003494	bisque4	-0.16125	0.522682	0.791921	8.98197e-05
ENSBTAG00000020600	bisque4	-0.357614	0.145115	0.791806	9.01829e-05
ENSBTAG00000003877	bisque4	-0.305081	0.218309	0.791783	9.02545e-05
ENSBTAG00000021068	bisque4	-0.485289	0.0412058	0.791639	9.07132e-05
ENSBTAG00000014750	bisque4	-0.40865	0.0922336	0.790881	9.31442e-05
ENSBTAG00000018905	bisque4	-0.0295219	0.907428	0.790782	9.34684e-05
ENSBTAG00000016557	bisque4	-0.562496	0.0150976	0.790674	9.38181e-05
ENSBTAG00000034598	bisque4	-0.295246	0.234267	0.790665	9.38504e-05
ENSBTAG00000046573	bisque4	-0.417601	0.0846448	0.790624	9.39822e-05
ENSBTAG00000000375	bisque4	-0.0586324	0.81724	0.790362	9.48421e-05
ENSBTAG00000002319	bisque4	-0.465769	0.051408	0.790182	9.54386e-05
ENSBTAG00000016399	bisque4	-0.51706	0.0279949	0.790049	9.58793e-05
ENSBTAG00000006504	bisque4	-0.43959	0.0679471	0.790001	9.60412e-05
ENSBTAG00000051104	bisque4	-0.229516	0.359582	0.789984	9.60954e-05
ENSBTAG00000018868	bisque4	-0.319249	0.196589	0.789716	9.69925e-05
ENSBTAG00000019044	bisque4	-0.347326	0.157889	0.789532	9.76122e-05
ENSBTAG00000011732	bisque4	-0.655924	0.00311834	0.789513	9.7679e-05
ENSBTAG00000033197	bisque4	-0.659184	0.00292383	0.789311	9.83619e-05
ENSBTAG00000035081	bisque4	-0.426457	0.0775945	0.789049	9.92578e-05
ENSBTAG00000008880	bisque4	-0.473036	0.0474092	0.788871	9.98682e-05
ENSBTAG00000009132	bisque4	-0.358246	0.144355	0.78838	0.000101573
ENSBTAG00000012237	bisque4	-0.381575	0.118179	0.788331	0.000101742
ENSBTAG00000021634	bisque4	-0.587152	0.0104109	0.788167	0.000102319
ENSBTAG00000008389	bisque4	-0.74827	0.000354805	0.788108	0.000102524
ENSBTAG00000011190	bisque4	-0.472983	0.0474373	0.787648	0.000104158
ENSBTAG00000020693	bisque4	-0.453456	0.0587582	0.78756	0.00010447
ENSBTAG00000012312	bisque4	-0.79305	8.63261e-05	0.787529	0.000104582
ENSBTAG00000021583	bisque4	-0.516408	0.0282276	0.787423	0.000104961
ENSBTAG00000010179	bisque4	-0.528963	0.0239996	0.787355	0.000105206
ENSBTAG00000011458	bisque4	-0.705395	0.00107476	0.787308	0.000105375
ENSBTAG00000020527	bisque4	-0.439676	0.067887	0.787108	0.000106101
ENSBTAG00000006366	bisque4	-0.594768	0.00922773	0.786983	0.000106553
ENSBTAG00000019755	bisque4	-0.430766	0.0743242	0.786633	0.000107835
ENSBTAG00000001081	bisque4	-0.685406	0.00169282	0.786601	0.000107952
ENSBTAG00000008248	bisque4	-0.610424	0.00713428	0.786451	0.000108506
ENSBTAG00000047424	bisque4	-0.4545	0.058106	0.786414	0.000108641
ENSBTAG00000003829	bisque4	-0.31558	0.202071	0.78621	0.000109396
ENSBTAG00000016959	bisque4	-0.500349	0.0344537	0.786149	0.000109624
ENSBTAG00000052982	bisque4	-0.155014	0.539092	0.786063	0.000109945
ENSBTAG00000013760	bisque4	-0.754351	0.000297966	0.786061	0.000109953
ENSBTAG00000016728	bisque4	-0.593183	0.00946462	0.78575	0.000111122
ENSBTAG00000006631	bisque4	-0.624359	0.0056109	0.785516	0.000112008
ENSBTAG00000052722	bisque4	-0.675346	0.00210076	0.785288	0.000112875
ENSBTAG00000007540	bisque4	-0.325221	0.187878	0.785227	0.000113107
ENSBTAG00000015559	bisque4	-0.269287	0.279881	0.785053	0.000113775
ENSBTAG00000039014	bisque4	-0.194347	0.439662	0.785009	0.000113946
ENSBTAG00000003701	bisque4	-0.406524	0.0941069	0.784928	0.000114259
ENSBTAG00000046957	bisque4	-0.509403	0.0308259	0.784866	0.000114499
ENSBTAG00000050392	bisque4	-0.293291	0.237525	0.784738	0.000114993
ENSBTAG00000004688	bisque4	-0.445972	0.0635939	0.78463	0.000115411
ENSBTAG00000018652	bisque4	-0.342561	0.164057	0.784348	0.000116516
ENSBTAG00000008191	bisque4	-0.460223	0.0546273	0.78434	0.000116547
ENSBTAG00000016924	bisque4	-0.426565	0.0775111	0.784323	0.000116612
ENSBTAG00000021955	bisque4	-0.199415	0.427588	0.783787	0.000118734
ENSBTAG00000010472	bisque4	-0.584994	0.0107674	0.783677	0.000119173
ENSBTAG00000017584	bisque4	-0.367798	0.133194	0.783281	0.000120769
ENSBTAG00000044292	bisque4	-0.533586	0.0225741	0.782998	0.000121917
ENSBTAG00000020136	bisque4	-0.618079	0.00626083	0.782675	0.000123239
ENSBTAG00000005738	bisque4	-0.398995	0.10096	0.782661	0.000123297
ENSBTAG00000000074	bisque4	-0.150482	0.551163	0.782297	0.000124805
ENSBTAG00000004974	bisque4	-0.316152	0.20121	0.781883	0.000126536
ENSBTAG00000004459	bisque4	-0.400033	0.0999944	0.781674	0.000127419
ENSBTAG00000014167	bisque4	-0.349224	0.155477	0.781365	0.000128736
ENSBTAG00000003566	bisque4	-0.16545	0.511763	0.78131	0.000128969
ENSBTAG00000027924	bisque4	-0.534252	0.0223742	0.781231	0.000129308
ENSBTAG00000010170	bisque4	-0.595935	0.00905644	0.781228	0.000129321
ENSBTAG00000018596	bisque4	-0.601086	0.00833045	0.781167	0.000129582
ENSBTAG00000037508	bisque4	-0.287791	0.246846	0.781133	0.000129726
ENSBTAG00000047362	bisque4	-0.292394	0.239029	0.780884	0.000130802
ENSBTAG00000009835	bisque4	-0.700496	0.0012053	0.780826	0.000131054
ENSBTAG00000006647	bisque4	-0.518822	0.0273728	0.780501	0.000132469
ENSBTAG00000018255	bisque4	-0.316293	0.200997	0.780415	0.000132844
ENSBTAG00000012997	bisque4	-0.528275	0.0242176	0.780227	0.000133674
ENSBTAG00000018691	bisque4	-0.269097	0.280233	0.780196	0.000133809
ENSBTAG00000003215	bisque4	-0.310359	0.210043	0.779883	0.000135198
ENSBTAG00000039684	bisque4	-0.265195	0.287535	0.779731	0.000135873
ENSBTAG00000037640	bisque4	-0.317827	0.198702	0.779718	0.000135934
ENSBTAG00000011363	bisque4	-0.316758	0.200301	0.779708	0.000135978
ENSBTAG00000009080	bisque4	-0.260107	0.297227	0.779696	0.000136033
ENSBTAG00000034657	bisque4	-0.131778	0.602206	0.77937	0.000137498
ENSBTAG00000002080	bisque4	-0.194737	0.438728	0.779271	0.000137944
ENSBTAG00000037907	bisque4	-0.663647	0.00267387	0.779255	0.000138016
ENSBTAG00000015939	bisque4	-0.28685	0.248463	0.778867	0.000139784
ENSBTAG00000002479	bisque4	-0.621825	0.0058662	0.778499	0.000141479
ENSBTAG00000043550	bisque4	-0.840903	1.237e-05	0.778382	0.00014202
ENSBTAG00000032121	bisque4	-0.501479	0.0339835	0.778247	0.000142648
ENSBTAG00000050010	bisque4	-0.221201	0.377722	0.778031	0.000143656
ENSBTAG00000002585	bisque4	-0.319826	0.195737	0.777948	0.000144047
ENSBTAG00000016223	bisque4	-0.642349	0.00404595	0.777698	0.000145222
ENSBTAG00000007922	bisque4	-0.228303	0.362197	0.777636	0.000145517
ENSBTAG00000000199	bisque4	-0.00976531	0.969323	0.777495	0.000146189
ENSBTAG00000004075	bisque4	-0.569533	0.0136166	0.77723	0.000147451
ENSBTAG00000018318	bisque4	-0.332247	0.177964	0.777206	0.000147567
ENSBTAG00000045902	bisque4	-0.298266	0.229288	0.777124	0.00014796
ENSBTAG00000021024	bisque4	-0.442987	0.0656033	0.777045	0.00014834
ENSBTAG00000016973	bisque4	-0.401807	0.0983594	0.776605	0.000150474
ENSBTAG00000012382	bisque4	-0.245266	0.32661	0.776182	0.000152548
ENSBTAG00000052140	bisque4	-0.773471	0.000166417	0.776164	0.000152633
ENSBTAG00000004429	bisque4	-0.198056	0.43081	0.776138	0.000152765
ENSBTAG00000010661	bisque4	-0.412558	0.0888616	0.776134	0.000152785
ENSBTAG00000054197	bisque4	-0.600553	0.00840333	0.775938	0.000153753
ENSBTAG00000000341	bisque4	-0.257464	0.302341	0.775845	0.000154214
ENSBTAG00000006013	bisque4	-0.716642	0.000818978	0.775371	0.00015659
ENSBTAG00000038139	bisque4	-0.516448	0.0282134	0.775221	0.000157349
ENSBTAG00000008913	bisque4	-0.460211	0.0546342	0.775217	0.000157367
ENSBTAG00000014676	bisque4	-0.193889	0.440762	0.775157	0.00015767
ENSBTAG00000023106	bisque4	-0.667835	0.00245554	0.774975	0.000158596
ENSBTAG00000012411	bisque4	-0.473835	0.0469842	0.77494	0.000158775
ENSBTAG00000000501	bisque4	-0.203718	0.417475	0.774705	0.000159976
ENSBTAG00000011400	bisque4	-0.48833	0.0397672	0.774674	0.000160137
ENSBTAG00000010756	bisque4	-0.0568543	0.822698	0.774638	0.000160319
ENSBTAG00000009762	bisque4	-0.630639	0.00501682	0.774634	0.000160341
ENSBTAG00000006029	bisque4	-0.462752	0.0531408	0.774507	0.000160996
ENSBTAG00000014602	bisque4	-0.5273	0.0245294	0.774395	0.000161573
ENSBTAG00000005412	bisque4	-0.247981	0.321113	0.774312	0.000162006
ENSBTAG00000016982	bisque4	-0.202496	0.420335	0.77399	0.000163684
ENSBTAG00000006359	bisque4	-0.414783	0.0869832	0.773798	0.000164692
ENSBTAG00000001498	bisque4	-0.245467	0.326201	0.773733	0.000165031
ENSBTAG00000001410	bisque4	-0.531919	0.0230804	0.773493	0.0001663
ENSBTAG00000019267	bisque4	-0.614365	0.0066731	0.773486	0.000166339
ENSBTAG00000027181	bisque4	-0.660738	0.00283472	0.773477	0.000166387
ENSBTAG00000001888	bisque4	-0.153627	0.542773	0.773421	0.000166683
ENSBTAG00000004287	bisque4	-0.583029	0.0111004	0.773411	0.000166736
ENSBTAG00000020319	bisque4	-0.331018	0.179672	0.772799	0.000170016
ENSBTAG00000012919	bisque4	-0.575407	0.0124709	0.772724	0.000170421
ENSBTAG00000002049	bisque4	-0.138878	0.582605	0.772406	0.000172149
ENSBTAG00000018966	bisque4	-0.705199	0.00107974	0.772327	0.000172584
ENSBTAG00000001517	bisque4	-0.296173	0.232731	0.772136	0.00017363
ENSBTAG00000009209	bisque4	-0.43717	0.0696543	0.772054	0.000174082
ENSBTAG00000019498	bisque4	-0.464588	0.0520815	0.772034	0.000174195
ENSBTAG00000015325	bisque4	-0.289401	0.244093	0.771868	0.000175109
ENSBTAG00000011588	bisque4	-0.243979	0.329236	0.771753	0.000175749
ENSBTAG00000043563	bisque4	-0.82055	3.02745e-05	0.77175	0.000175765
ENSBTAG00000022000	bisque4	-0.490057	0.0389671	0.771736	0.000175844
ENSBTAG00000017882	bisque4	-0.365901	0.135361	0.77098	0.000180092
ENSBTAG00000015839	bisque4	-0.486572	0.0405942	0.770838	0.000180897
ENSBTAG00000009951	bisque4	-0.464473	0.0521472	0.770784	0.000181207
ENSBTAG00000000231	bisque4	-0.318103	0.198291	0.770745	0.000181426
ENSBTAG00000030168	bisque4	-0.513975	0.0291099	0.770656	0.000181939
ENSBTAG00000020382	bisque4	-0.25528	0.306604	0.770395	0.000183436
ENSBTAG00000013407	bisque4	-0.513703	0.02921	0.770356	0.000183657
ENSBTAG00000019712	bisque4	-0.319943	0.195564	0.769961	0.000185948
ENSBTAG00000039571	bisque4	-0.528059	0.0242864	0.769822	0.000186764
ENSBTAG00000010677	bisque4	-0.578858	0.0118346	0.769817	0.00018679
ENSBTAG00000018914	bisque4	-0.246021	0.325076	0.769755	0.000187152
ENSBTAG00000005439	bisque4	-0.145936	0.56339	0.76975	0.000187185
ENSBTAG00000003863	bisque4	-0.147391	0.559466	0.769587	0.000188139
ENSBTAG00000001116	bisque4	-0.303201	0.221304	0.769325	0.00018969
ENSBTAG00000006995	bisque4	-0.362847	0.138902	0.76931	0.000189778
ENSBTAG00000021751	bisque4	-0.217643	0.385635	0.76912	0.000190908
ENSBTAG00000005356	bisque4	-0.545504	0.0192036	0.76891	0.000192161
ENSBTAG00000021420	bisque4	-0.638686	0.00433145	0.768831	0.000192638
ENSBTAG00000048329	bisque4	-0.0606369	0.811097	0.768823	0.000192686
ENSBTAG00000025516	bisque4	-0.0498059	0.844407	0.768267	0.000196049
ENSBTAG00000019453	bisque4	-0.265522	0.286919	0.767904	0.000198271
ENSBTAG00000007840	bisque4	-0.505299	0.0324316	0.767821	0.000198779
ENSBTAG00000010660	bisque4	-0.578541	0.0118919	0.767816	0.000198811
ENSBTAG00000050967	bisque4	-0.45464	0.0580187	0.767586	0.000200234
ENSBTAG00000000394	bisque4	-0.190826	0.448156	0.767448	0.000201094
ENSBTAG00000020455	bisque4	-0.206264	0.411552	0.767358	0.000201656
ENSBTAG00000002738	bisque4	-0.409989	0.0910684	0.767286	0.000202106
ENSBTAG00000011651	bisque4	-0.708397	0.00100075	0.767222	0.000202505
ENSBTAG00000011139	bisque4	-0.617671	0.00630505	0.76706	0.000203525
ENSBTAG00000024888	bisque4	-0.626345	0.00541712	0.766953	0.000204198
ENSBTAG00000015986	bisque4	-0.225304	0.368708	0.766698	0.000205808
ENSBTAG00000017715	bisque4	-0.183294	0.466598	0.766531	0.00020687
ENSBTAG00000012036	bisque4	-0.763522	0.000226831	0.766507	0.000207024
ENSBTAG00000000305	bisque4	-0.0319855	0.899738	0.766325	0.000208192
ENSBTAG00000010798	bisque4	-0.164672	0.513776	0.766171	0.00020918
ENSBTAG00000015165	bisque4	-0.187287	0.456773	0.766143	0.000209359
ENSBTAG00000008023	bisque4	-0.254539	0.308059	0.765803	0.000211561
ENSBTAG00000016486	bisque4	-0.513916	0.0291315	0.765639	0.000212627
ENSBTAG00000020272	bisque4	0.0216088	0.932177	0.765445	0.000213898
ENSBTAG00000049665	bisque4	-0.18742	0.456448	0.765422	0.000214049
ENSBTAG00000045791	bisque4	-0.0855206	0.735813	0.765256	0.000215142
ENSBTAG00000006132	bisque4	-0.648655	0.00359044	0.765122	0.000216026
ENSBTAG00000030599	bisque4	-0.52752	0.0244587	0.765088	0.000216253
ENSBTAG00000049495	bisque4	-0.284544	0.252455	0.76505	0.000216502
ENSBTAG00000004401	bisque4	-0.759741	0.000254191	0.764883	0.000217609
ENSBTAG00000014661	bisque4	-0.795889	7.80424e-05	0.764532	0.000219958
ENSBTAG00000051530	bisque4	-0.491886	0.0381338	0.764497	0.000220196
ENSBTAG00000023032	bisque4	-0.0115383	0.963757	0.764188	0.000222278
ENSBTAG00000023259	bisque4	-0.57183	0.013159	0.764096	0.000222904
ENSBTAG00000047003	bisque4	-0.286984	0.248232	0.763978	0.000223707
ENSBTAG00000048903	bisque4	-0.434005	0.0719347	0.763924	0.000224077
ENSBTAG00000005458	bisque4	-0.00194833	0.993878	0.763904	0.00022421
ENSBTAG00000015106	bisque4	-0.16888	0.502925	0.763874	0.000224413
ENSBTAG00000019390	bisque4	-0.324964	0.188248	0.763683	0.000225721
ENSBTAG00000008728	bisque4	-0.280882	0.258879	0.763629	0.000226095
ENSBTAG00000001207	bisque4	-0.306949	0.215359	0.763527	0.000226797
ENSBTAG00000027081	bisque4	-0.38323	0.116459	0.763507	0.000226938
ENSBTAG00000034827	bisque4	-0.206104	0.411924	0.763348	0.000228037
ENSBTAG00000014601	bisque4	-0.762768	0.000232082	0.763302	0.000228354
ENSBTAG00000006974	bisque4	-0.249506	0.318049	0.763094	0.000229799
ENSBTAG00000048747	bisque4	-0.222591	0.374655	0.762953	0.000230782
ENSBTAG00000004896	bisque4	-0.74055	0.000439853	0.762915	0.000231046
ENSBTAG00000010579	bisque4	-0.520242	0.0268794	0.762532	0.000233742
ENSBTAG00000013755	bisque4	-0.347914	0.157138	0.762214	0.000236001
ENSBTAG00000006129	bisque4	-0.0797273	0.753163	0.761978	0.000237684
ENSBTAG00000011647	bisque4	-0.803158	5.98466e-05	0.761928	0.000238048
ENSBTAG00000000986	bisque4	-0.458175	0.0558538	0.761848	0.000238621
ENSBTAG00000001489	bisque4	-0.496115	0.0362587	0.761787	0.000239059
ENSBTAG00000010671	bisque4	-0.706264	0.00105289	0.761489	0.000241214
ENSBTAG00000034005	bisque4	-0.24922	0.318621	0.761149	0.000243696
ENSBTAG00000001274	bisque4	-0.473588	0.047115	0.761065	0.00024431
ENSBTAG00000002888	bisque4	-0.424107	0.0794215	0.761033	0.000244544
ENSBTAG00000032603	bisque4	-0.291277	0.240912	0.760941	0.000245223
ENSBTAG00000004023	bisque4	-0.490969	0.0385499	0.760834	0.000246012
ENSBTAG00000014451	bisque4	-0.350453	0.153928	0.7608	0.000246261
ENSBTAG00000044112	bisque4	-0.532706	0.0228402	0.760671	0.000247213
ENSBTAG00000021879	bisque4	-0.659825	0.0028868	0.760668	0.000247235
ENSBTAG00000048488	bisque4	-0.366543	0.134624	0.760192	0.000250786
ENSBTAG00000006135	bisque4	-0.58295	0.0111139	0.760175	0.000250915
ENSBTAG00000016455	bisque4	-0.416829	0.0852803	0.760138	0.000251192
ENSBTAG00000003120	bisque4	-0.22917	0.360327	0.759947	0.00025263
ENSBTAG00000021341	bisque4	-0.219262	0.382024	0.759871	0.000253203
ENSBTAG00000014377	bisque4	-0.768413	0.000195159	0.75975	0.000254122
ENSBTAG00000001464	bisque4	-0.690046	0.0015281	0.759601	0.000255258
ENSBTAG00000016080	bisque4	-0.118084	0.640742	0.759506	0.000255982
ENSBTAG00000014903	bisque4	-0.106978	0.67266	0.759459	0.000256335
ENSBTAG00000038495	bisque4	-0.357406	0.145367	0.759259	0.000257869
ENSBTAG00000020895	bisque4	-0.569525	0.0136183	0.75918	0.000258481
ENSBTAG00000037651	bisque4	-0.204789	0.414978	0.759084	0.000259215
ENSBTAG00000052155	bisque4	-0.611384	0.00701962	0.759026	0.000259664
ENSBTAG00000032477	bisque4	-0.236789	0.34413	0.758796	0.000261447
ENSBTAG00000008380	bisque4	-0.395837	0.103939	0.758768	0.000261665
ENSBTAG00000003669	bisque4	-0.372495	0.127932	0.758616	0.000262847
ENSBTAG00000003178	bisque4	-0.184438	0.463772	0.758518	0.000263617
ENSBTAG00000000911	bisque4	-0.187597	0.456016	0.75835	0.000264934
ENSBTAG00000012263	bisque4	-0.414134	0.0875278	0.758271	0.000265551
ENSBTAG00000031461	bisque4	-0.276292	0.267072	0.758186	0.00026622
ENSBTAG00000020126	bisque4	-0.556239	0.0165194	0.758035	0.000267417
ENSBTAG00000050233	bisque4	-0.317188	0.199656	0.757999	0.0002677
ENSBTAG00000016519	bisque4	-0.12952	0.608494	0.75776	0.000269602
ENSBTAG00000000253	bisque4	-0.256707	0.303814	0.757645	0.000270518
ENSBTAG00000040390	bisque4	-0.447891	0.0623265	0.757625	0.000270679
ENSBTAG00000020931	bisque4	-0.552851	0.0173324	0.757426	0.000272278
ENSBTAG00000012558	bisque4	-0.742276	0.000419486	0.757307	0.000273234
ENSBTAG00000011802	bisque4	-0.348705	0.156133	0.757303	0.000273263
ENSBTAG00000005704	bisque4	-0.425621	0.0782404	0.757205	0.000274055
ENSBTAG00000021841	bisque4	-0.35633	0.14667	0.757187	0.000274201
ENSBTAG00000027612	bisque4	-0.381691	0.118057	0.757134	0.000274629
ENSBTAG00000000804	bisque4	-0.333537	0.176183	0.757091	0.000274983
ENSBTAG00000012796	bisque4	-0.724185	0.000677674	0.757035	0.000275431
ENSBTAG00000000052	bisque4	-0.477793	0.0449219	0.756991	0.000275792
ENSBTAG00000006189	bisque4	-0.560622	0.015513	0.756802	0.00027733
ENSBTAG00000048041	bisque4	-0.619202	0.00614035	0.756296	0.000281486
ENSBTAG00000016496	bisque4	-0.403248	0.0970459	0.755974	0.000284162
ENSBTAG00000004400	bisque4	-0.297377	0.230748	0.755913	0.000284674
ENSBTAG00000015225	bisque4	-0.182653	0.468184	0.755887	0.000284886
ENSBTAG00000053951	bisque4	-0.646353	0.00375154	0.75546	0.000288472
ENSBTAG00000015369	bisque4	-0.530881	0.0233999	0.755341	0.000289478
ENSBTAG00000007719	bisque4	-0.105741	0.676248	0.75532	0.000289659
ENSBTAG00000010484	bisque4	-0.104761	0.679097	0.755203	0.000290654
ENSBTAG00000015942	bisque4	-0.28044	0.259661	0.755018	0.000292228
ENSBTAG00000055158	bisque4	-0.423554	0.0798557	0.754896	0.000293267
ENSBTAG00000017125	bisque4	-0.361412	0.140586	0.754674	0.000295177
ENSBTAG00000014541	bisque4	-0.638722	0.00432863	0.754366	0.000297833
ENSBTAG00000008331	bisque4	-0.268234	0.281838	0.754263	0.000298732
ENSBTAG00000049223	bisque4	-0.182455	0.468677	0.754102	0.000300129
ENSBTAG00000012638	bisque4	-0.253444	0.310216	0.753873	0.000302132
ENSBTAG00000013848	bisque4	-0.264085	0.289632	0.753873	0.000302135
ENSBTAG00000050840	bisque4	-0.728256	0.0006103	0.753783	0.000302923
ENSBTAG00000007993	bisque4	-0.277032	0.26574	0.753722	0.000303461
ENSBTAG00000046255	bisque4	-0.173739	0.490529	0.75353	0.00030516
ENSBTAG00000008726	bisque4	-0.701096	0.00118864	0.753328	0.00030695
ENSBTAG00000006326	bisque4	-0.244245	0.328691	0.753204	0.000308051
ENSBTAG00000018043	bisque4	-0.47856	0.0445303	0.75309	0.000309074
ENSBTAG00000014011	bisque4	-0.391186	0.10844	0.753065	0.000309295
ENSBTAG00000009231	bisque4	-0.44188	0.0663602	0.753051	0.000309425
ENSBTAG00000000707	bisque4	-0.549632	0.0181336	0.753042	0.000309507
ENSBTAG00000018256	bisque4	-0.11688	0.644175	0.752971	0.000310144
ENSBTAG00000045727	bisque4	-0.307232	0.214916	0.752517	0.000314232
ENSBTAG00000007930	bisque4	-0.19922	0.42805	0.75211	0.000317941
ENSBTAG00000011913	bisque4	-0.486174	0.0407831	0.751972	0.000319213
ENSBTAG00000018747	bisque4	-0.231668	0.354971	0.75179	0.000320891
ENSBTAG00000004849	bisque4	-0.154557	0.540304	0.751696	0.000321757
ENSBTAG00000014405	bisque4	-0.265865	0.286273	0.751379	0.000324705
ENSBTAG00000002048	bisque4	-0.395951	0.10383	0.751363	0.000324856
ENSBTAG00000018451	bisque4	-0.140231	0.578901	0.751325	0.00032521
ENSBTAG00000012407	bisque4	-0.390727	0.108892	0.750908	0.000329116
ENSBTAG00000000576	bisque4	-0.555266	0.0167497	0.750755	0.000330561
ENSBTAG00000021897	bisque4	-0.157838	0.531632	0.750754	0.000330574
ENSBTAG00000019451	bisque4	-0.278201	0.263643	0.750643	0.000331623
ENSBTAG00000018942	bisque4	-0.143414	0.570224	0.750641	0.00033165
ENSBTAG00000015511	bisque4	-0.666136	0.00254227	0.750097	0.000336844
ENSBTAG00000026278	bisque4	-0.236472	0.344794	0.749707	0.000340607
ENSBTAG00000012062	bisque4	-0.516338	0.0282528	0.749672	0.000340948
ENSBTAG00000037795	bisque4	-0.606087	0.00767132	0.749443	0.000343179
ENSBTAG00000018970	bisque4	-0.369515	0.131253	0.749439	0.000343222
ENSBTAG00000016936	bisque4	-0.312226	0.20717	0.74937	0.000343895
ENSBTAG00000007808	bisque4	-0.787783	0.000103676	0.749299	0.000344591
ENSBTAG00000011932	bisque4	-0.742103	0.000421491	0.749049	0.000347048
ENSBTAG00000011586	bisque4	-0.381621	0.11813	0.748988	0.000347653
ENSBTAG00000010229	bisque4	-0.409578	0.091425	0.748761	0.000349904
ENSBTAG00000005186	bisque4	-0.37036	0.130305	0.748707	0.000350433
ENSBTAG00000015171	bisque4	-0.190552	0.448819	0.748686	0.000350649
ENSBTAG00000019219	bisque4	-0.156991	0.533866	0.748579	0.000351715
ENSBTAG00000021457	bisque4	-0.41885	0.083623	0.748478	0.000352717
ENSBTAG00000006862	bisque4	-0.494505	0.0369642	0.748056	0.000356961
ENSBTAG00000004591	bisque4	-0.571149	0.0132934	0.747718	0.000360388
ENSBTAG00000010581	bisque4	-0.302481	0.222457	0.747708	0.000360491
ENSBTAG00000009419	bisque4	-0.248515	0.320036	0.747669	0.000360881
ENSBTAG00000046343	bisque4	-0.306799	0.215596	0.747652	0.000361062
ENSBTAG00000040347	bisque4	-0.269394	0.279682	0.747636	0.000361223
ENSBTAG00000006024	bisque4	-0.490948	0.0385596	0.74753	0.000362308
ENSBTAG00000048622	bisque4	-0.192738	0.443534	0.747159	0.000366116
ENSBTAG00000011815	bisque4	-0.472534	0.0476773	0.747107	0.000366647
ENSBTAG00000025263	bisque4	-0.138309	0.584167	0.747033	0.000367415
ENSBTAG00000003675	bisque4	-0.719862	0.00075592	0.746901	0.000368779
ENSBTAG00000013391	bisque4	-0.345911	0.159703	0.746862	0.000369191
ENSBTAG00000012052	bisque4	-0.471193	0.0483999	0.746771	0.000370139
ENSBTAG00000006214	bisque4	-0.398708	0.101229	0.746208	0.000376038
ENSBTAG00000024801	bisque4	-0.547051	0.018797	0.746196	0.000376166
ENSBTAG00000002215	bisque4	-0.34446	0.161579	0.746056	0.000377639
ENSBTAG00000019807	bisque4	-0.671528	0.00227538	0.746035	0.000377863
ENSBTAG00000053003	bisque4	-0.448119	0.0621772	0.745791	0.000380452
ENSBTAG00000021969	bisque4	-0.420741	0.082093	0.745637	0.000382098
ENSBTAG00000017833	bisque4	-0.359642	0.142685	0.745587	0.000382638
ENSBTAG00000004844	bisque4	-0.0272316	0.914584	0.745324	0.000385456
ENSBTAG00000043571	bisque4	-0.407499	0.0932444	0.745298	0.000385741
ENSBTAG00000050388	bisque4	-0.346816	0.158541	0.745279	0.000385941
ENSBTAG00000016911	bisque4	-0.354691	0.14867	0.745138	0.000387465
ENSBTAG00000001626	bisque4	-0.717815	0.000795524	0.745099	0.000387886
ENSBTAG00000053867	bisque4	-0.220778	0.378658	0.745032	0.000388616
ENSBTAG00000019940	bisque4	-0.462215	0.0534538	0.74479	0.000391249
ENSBTAG00000004280	bisque4	-0.110884	0.661371	0.744581	0.000393534
ENSBTAG00000049414	bisque4	-0.247627	0.321825	0.744483	0.000394606
ENSBTAG00000048513	bisque4	-0.353799	0.149766	0.744409	0.000395416
ENSBTAG00000002112	bisque4	-0.125171	0.620682	0.744219	0.000397517
ENSBTAG00000006886	bisque4	-0.195674	0.436486	0.744201	0.000397717
ENSBTAG00000045754	bisque4	-0.261956	0.293682	0.744133	0.000398465
ENSBTAG00000010175	bisque4	-0.505825	0.032222	0.744049	0.000399399
ENSBTAG00000014575	bisque4	-0.752325	0.000315983	0.743921	0.000400817
ENSBTAG00000004575	bisque4	-0.217581	0.385775	0.743917	0.000400866
ENSBTAG00000009513	bisque4	-0.222429	0.375011	0.743825	0.000401887
ENSBTAG00000018181	bisque4	-0.396384	0.103418	0.743737	0.000402873
ENSBTAG00000027182	bisque4	-0.227034	0.364944	0.743645	0.0004039
ENSBTAG00000021647	bisque4	-0.400623	0.0994488	0.743593	0.000404485
ENSBTAG00000031849	bisque4	-0.580857	0.0114781	0.743436	0.000406254
ENSBTAG00000026097	bisque4	-0.278037	0.263938	0.743357	0.000407141
ENSBTAG00000005183	bisque4	-0.444837	0.0643525	0.743315	0.000407614
ENSBTAG00000032518	bisque4	-0.512943	0.0294904	0.743154	0.000409437
ENSBTAG00000009218	bisque4	-0.254288	0.308552	0.743084	0.00041023
ENSBTAG00000003051	bisque4	-0.229872	0.358816	0.743037	0.000410761
ENSBTAG00000005273	bisque4	-0.29813	0.229513	0.742526	0.000416601
ENSBTAG00000052204	bisque4	-0.437494	0.0694236	0.742518	0.000416691
ENSBTAG00000005015	bisque4	-0.413526	0.0880408	0.742442	0.000417575
ENSBTAG00000002148	bisque4	-0.0492432	0.846145	0.742147	0.000420987
ENSBTAG00000048508	bisque4	-0.580181	0.0115977	0.742135	0.000421118
ENSBTAG00000002871	bisque4	-0.337507	0.170776	0.741976	0.000422968
ENSBTAG00000007657	bisque4	-0.538291	0.0211921	0.741789	0.000425145
ENSBTAG00000016197	bisque4	-0.566697	0.0141989	0.741681	0.000426412
ENSBTAG00000048077	bisque4	-0.30043	0.225765	0.741505	0.000428483
ENSBTAG00000004242	bisque4	-0.649245	0.00355002	0.741404	0.000429671
ENSBTAG00000011525	bisque4	-0.146916	0.560744	0.741289	0.00043103
ENSBTAG00000014550	bisque4	-0.232587	0.35301	0.741268	0.000431275
ENSBTAG00000011456	bisque4	-0.167016	0.507717	0.741265	0.000431321
ENSBTAG00000017661	bisque4	-0.262983	0.291726	0.741245	0.000431555
ENSBTAG00000016644	bisque4	-0.0944511	0.709306	0.740939	0.000435194
ENSBTAG00000019070	bisque4	-0.691565	0.00147718	0.740884	0.000435851
ENSBTAG00000005362	bisque4	-0.619907	0.00606568	0.740708	0.000437953
ENSBTAG00000013060	bisque4	-0.203577	0.417806	0.74069	0.000438172
ENSBTAG00000049306	bisque4	-0.288747	0.245209	0.740487	0.000440606
ENSBTAG00000012464	bisque4	-0.643417	0.00396565	0.740419	0.000441432
ENSBTAG00000050078	bisque4	-0.694973	0.00136797	0.740391	0.000441766
ENSBTAG00000007966	bisque4	-0.672331	0.00223769	0.740358	0.000442167
ENSBTAG00000018857	bisque4	-0.612831	0.00684963	0.740145	0.000444743
ENSBTAG00000054628	bisque4	-0.436876	0.0698638	0.740141	0.000444791
ENSBTAG00000020504	bisque4	-0.426617	0.0774712	0.74011	0.000445168
ENSBTAG00000016501	bisque4	-0.238317	0.340932	0.740101	0.000445283
ENSBTAG00000010682	bisque4	-0.389296	0.110308	0.73998	0.000446755
ENSBTAG00000004168	bisque4	-0.420076	0.0826289	0.739934	0.000447311
ENSBTAG00000016481	bisque4	-0.295501	0.233842	0.739453	0.000453223
ENSBTAG00000014567	bisque4	-0.677719	0.00199789	0.739288	0.000455256
ENSBTAG00000013392	bisque4	-0.14722	0.559925	0.73919	0.000456476
ENSBTAG00000003550	bisque4	-0.201604	0.422429	0.739123	0.000457312
ENSBTAG00000017376	bisque4	-0.165222	0.512352	0.738934	0.000459663
ENSBTAG00000033076	bisque4	-0.188564	0.453653	0.738565	0.000464288
ENSBTAG00000018281	bisque4	-0.516311	0.0282622	0.738084	0.000470375
ENSBTAG00000002065	bisque4	-0.414208	0.0874659	0.738008	0.000471344
ENSBTAG00000007596	bisque4	-0.511322	0.0300961	0.737712	0.000475139
ENSBTAG00000027795	bisque4	-0.403485	0.0968311	0.737414	0.000478972
ENSBTAG00000050158	bisque4	-0.641152	0.00413751	0.737264	0.00048092
ENSBTAG00000017549	bisque4	-0.380601	0.119198	0.73713	0.000482658
ENSBTAG00000017574	bisque4	-0.451015	0.0603041	0.737122	0.000482761
ENSBTAG00000013478	bisque4	-0.587841	0.0102991	0.737015	0.00048415
ENSBTAG00000006048	bisque4	-0.182986	0.467359	0.736771	0.000487347
ENSBTAG00000021766	bisque4	-0.36688	0.13424	0.736623	0.000489286
ENSBTAG00000013942	bisque4	-0.55704	0.0163319	0.73659	0.000489724
ENSBTAG00000004177	bisque4	-0.407051	0.0936403	0.736575	0.00048992
ENSBTAG00000003751	bisque4	-0.108935	0.666993	0.736247	0.000494258
ENSBTAG00000005093	bisque4	-0.65724	0.00303862	0.736046	0.000496926
ENSBTAG00000013992	bisque4	-0.252015	0.313044	0.735901	0.000498869
ENSBTAG00000008175	bisque4	-0.646006	0.00377638	0.735832	0.000499788
ENSBTAG00000014719	bisque4	-0.62106	0.00594516	0.735776	0.000500539
ENSBTAG00000005799	bisque4	-0.590657	0.00985225	0.73568	0.000501835
ENSBTAG00000017075	bisque4	-0.449199	0.0614737	0.735525	0.000503912
ENSBTAG00000018726	bisque4	-0.617988	0.00627068	0.735361	0.000506128
ENSBTAG00000022689	bisque4	-0.257199	0.302855	0.735327	0.000506588
ENSBTAG00000010789	bisque4	-0.416892	0.0852285	0.735285	0.000507156
ENSBTAG00000001868	bisque4	-0.191681	0.446085	0.735191	0.000508444
ENSBTAG00000019633	bisque4	-0.681098	0.00185864	0.735186	0.00050851
ENSBTAG00000012314	bisque4	-0.407358	0.0933687	0.73498	0.000511306
ENSBTAG00000046553	bisque4	-0.155944	0.536632	0.734633	0.000516073
ENSBTAG00000048956	bisque4	-0.301645	0.223801	0.734312	0.000520494
ENSBTAG00000004838	bisque4	-0.247707	0.321664	0.734288	0.000520834
ENSBTAG00000001468	bisque4	-0.646732	0.00372462	0.734155	0.000522685
ENSBTAG00000009023	bisque4	-0.378221	0.121718	0.733662	0.000529576
ENSBTAG00000033515	bisque4	-0.698532	0.00126119	0.733593	0.000530539
ENSBTAG00000003192	bisque4	-0.478247	0.04469	0.733571	0.00053086
ENSBTAG00000010347	bisque4	-0.0844009	0.739157	0.733497	0.000531892
ENSBTAG00000005576	bisque4	-0.611171	0.00704493	0.733247	0.00053543
ENSBTAG00000040001	bisque4	-0.349164	0.155552	0.733079	0.000537823
ENSBTAG00000000109	bisque4	-0.103499	0.682771	0.732845	0.000541163
ENSBTAG00000013218	bisque4	-0.195325	0.43732	0.732485	0.000546343
ENSBTAG00000049433	bisque4	-0.428459	0.0760625	0.732344	0.000548378
ENSBTAG00000002036	bisque4	-0.523848	0.0256577	0.732199	0.000550486
ENSBTAG00000001398	bisque4	-0.382801	0.116902	0.731834	0.000555798
ENSBTAG00000009230	bisque4	-0.768522	0.000194497	0.731682	0.000558029
ENSBTAG00000018744	bisque4	-0.403662	0.0966707	0.731563	0.000559792
ENSBTAG00000005498	bisque4	-0.48481	0.041436	0.731541	0.000560107
ENSBTAG00000011762	bisque4	-0.263801	0.290171	0.731541	0.000560109
ENSBTAG00000011279	bisque4	-0.358639	0.143883	0.7314	0.000562193
ENSBTAG00000015426	bisque4	-0.394638	0.105086	0.731391	0.000562326
ENSBTAG00000051013	bisque4	-0.267796	0.282656	0.731377	0.000562536
ENSBTAG00000014396	bisque4	-0.713763	0.000879043	0.731366	0.000562692
ENSBTAG00000014912	bisque4	-0.434327	0.0716996	0.731324	0.000563319
ENSBTAG00000043949	bisque4	-0.151411	0.548679	0.731144	0.000565979
ENSBTAG00000010026	bisque4	-0.567731	0.0139844	0.730755	0.000571792
ENSBTAG00000018800	bisque4	-0.721694	0.000721902	0.730635	0.000573593
ENSBTAG00000026913	bisque4	-0.601626	0.00825715	0.730523	0.000575279
ENSBTAG00000002982	bisque4	-0.035227	0.889633	0.730049	0.000582454
ENSBTAG00000049358	bisque4	-0.413029	0.0884618	0.729607	0.000589226
ENSBTAG00000054022	bisque4	-0.443842	0.0650231	0.729526	0.000590463
ENSBTAG00000009830	bisque4	-0.48864	0.0396228	0.729445	0.000591717
ENSBTAG00000002281	bisque4	-0.42327	0.0800797	0.729427	0.000591994
ENSBTAG00000003045	bisque4	-0.493243	0.0375243	0.729358	0.000593063
ENSBTAG00000001992	bisque4	-0.371809	0.128691	0.729208	0.000595379
ENSBTAG00000031869	bisque4	-0.579421	0.0117332	0.729027	0.000598191
ENSBTAG00000012991	bisque4	-0.240113	0.337197	0.728697	0.000603359
ENSBTAG00000012111	bisque4	-0.605269	0.00777613	0.728148	0.000612009
ENSBTAG00000018463	bisque4	-0.351536	0.152572	0.728076	0.000613157
ENSBTAG00000015593	bisque4	-0.161092	0.523095	0.727644	0.000620056
ENSBTAG00000012944	bisque4	-0.359278	0.143119	0.727288	0.000625795
ENSBTAG00000021964	bisque4	-0.382944	0.116755	0.727094	0.000628933
ENSBTAG00000019636	bisque4	-0.0821815	0.745799	0.727094	0.000628943
ENSBTAG00000003938	bisque4	-0.711065	0.000938581	0.727043	0.000629759
ENSBTAG00000009997	bisque4	-0.297737	0.230156	0.726937	0.000631495
ENSBTAG00000002996	bisque4	-0.100062	0.692811	0.726813	0.000633512
ENSBTAG00000047330	bisque4	-0.32673	0.185719	0.726713	0.000635152
ENSBTAG00000020699	bisque4	-0.397085	0.102755	0.72642	0.00063997
ENSBTAG00000001225	bisque4	-0.337073	0.171362	0.7264	0.000640285
ENSBTAG00000019569	bisque4	-0.671417	0.00228064	0.726153	0.000644374
ENSBTAG00000010562	bisque4	-0.565605	0.0144284	0.725963	0.000647526
ENSBTAG00000020525	bisque4	-0.230869	0.356679	0.725852	0.000649369
ENSBTAG00000003446	bisque4	-0.450268	0.060783	0.725829	0.000649757
ENSBTAG00000011892	bisque4	-0.225631	0.367996	0.725537	0.000654641
ENSBTAG00000025644	bisque4	-0.423613	0.07981	0.725534	0.000654704
ENSBTAG00000021177	bisque4	-0.385854	0.113769	0.725448	0.000656137
ENSBTAG00000047520	bisque4	-0.274577	0.270173	0.72515	0.00066117
ENSBTAG00000000442	bisque4	0.00256999	0.991925	0.724872	0.00066589
ENSBTAG00000015017	bisque4	-0.380105	0.119721	0.724711	0.000668639
ENSBTAG00000021894	bisque4	-0.156994	0.533856	0.724636	0.000669932
ENSBTAG00000017260	bisque4	-0.284692	0.252198	0.724435	0.000673379
ENSBTAG00000009987	bisque4	-0.403119	0.0971631	0.724129	0.000678644
ENSBTAG00000019822	bisque4	-0.312907	0.206127	0.724063	0.000679784
ENSBTAG00000020729	bisque4	-0.371509	0.129025	0.723628	0.000687367
ENSBTAG00000014679	bisque4	-0.0881682	0.727923	0.72351	0.000689432
ENSBTAG00000021838	bisque4	-0.320487	0.194762	0.723139	0.000695957
ENSBTAG00000002829	bisque4	-0.355797	0.147318	0.722843	0.000701214
ENSBTAG00000000369	bisque4	-0.284964	0.251726	0.722842	0.000701229
ENSBTAG00000005847	bisque4	-0.183866	0.465184	0.722379	0.000709507
ENSBTAG00000017459	bisque4	-0.180228	0.474213	0.722134	0.000713913
ENSBTAG00000018873	bisque4	-0.250989	0.315084	0.722131	0.000713963
ENSBTAG00000002321	bisque4	-0.313304	0.205522	0.722113	0.000714293
ENSBTAG00000004720	bisque4	-0.447199	0.0627814	0.722058	0.000715292
ENSBTAG00000020070	bisque4	-0.323911	0.189767	0.721677	0.000722197
ENSBTAG00000002083	bisque4	-0.628843	0.00518123	0.721663	0.000722453
ENSBTAG00000004553	bisque4	-0.371573	0.128953	0.721381	0.000727624
ENSBTAG00000033015	bisque4	-0.150607	0.550828	0.721366	0.000727883
ENSBTAG00000038738	bisque4	-0.341881	0.16495	0.721242	0.000730165
ENSBTAG00000046587	bisque4	-0.160234	0.525339	0.721186	0.000731208
ENSBTAG00000048366	bisque4	-0.425015	0.0787118	0.720732	0.000739604
ENSBTAG00000001666	bisque4	-0.229997	0.358547	0.720626	0.000741579
ENSBTAG00000018114	bisque4	-0.158253	0.53054	0.720514	0.000743669
ENSBTAG00000014975	bisque4	-0.516467	0.0282065	0.720466	0.000744559
ENSBTAG00000005234	bisque4	-0.590155	0.00993064	0.720348	0.000746774
ENSBTAG00000013023	bisque4	-0.315518	0.202165	0.720061	0.00075216
ENSBTAG00000016407	bisque4	-0.425991	0.0779543	0.719903	0.000755146
ENSBTAG00000005250	bisque4	-0.290751	0.241802	0.719744	0.000758163
ENSBTAG00000022733	bisque4	-0.277899	0.264185	0.719124	0.000770007
ENSBTAG00000054441	bisque4	-0.474834	0.0464572	0.719036	0.000771702
ENSBTAG00000004275	bisque4	-0.597906	0.00877288	0.718769	0.000776865
ENSBTAG00000002997	bisque4	-0.230018	0.358503	0.718353	0.000784956
ENSBTAG00000048612	bisque4	-0.280039	0.260371	0.718079	0.00079033
ENSBTAG00000051211	bisque4	-0.6616	0.00278627	0.717977	0.000792332
ENSBTAG00000003658	bisque4	-0.509744	0.0306952	0.717934	0.000793182
ENSBTAG00000003165	bisque4	-0.709131	0.00098333	0.717909	0.000793679
ENSBTAG00000004406	bisque4	-0.280476	0.259596	0.71761	0.000799585
ENSBTAG00000033214	bisque4	-0.00944549	0.970328	0.717448	0.000802811
ENSBTAG00000009941	bisque4	0.0905354	0.720891	0.717411	0.000803543
ENSBTAG00000006140	bisque4	-0.0582465	0.818424	0.717042	0.000810913
ENSBTAG00000011744	bisque4	-0.231091	0.356203	0.717022	0.000811316
ENSBTAG00000010578	bisque4	-0.368319	0.132602	0.71686	0.000814577
ENSBTAG00000018578	bisque4	-0.193458	0.4418	0.716632	0.000819198
ENSBTAG00000009112	bisque4	-0.378935	0.120958	0.716192	0.000828131
ENSBTAG00000018156	bisque4	-0.10222	0.686501	0.715233	0.000847932
ENSBTAG00000005795	bisque4	-0.149218	0.554551	0.715132	0.000850036
ENSBTAG00000031697	bisque4	-0.183914	0.465066	0.715095	0.000850801
ENSBTAG00000016465	bisque4	-0.467219	0.0505904	0.715015	0.000852481
ENSBTAG00000001257	bisque4	-0.170014	0.500019	0.714813	0.000856727
ENSBTAG00000046152	bisque4	-0.535347	0.022049	0.714664	0.000859869
ENSBTAG00000018003	bisque4	-0.61003	0.00718182	0.714494	0.000863444
ENSBTAG00000020418	bisque4	-0.624655	0.00558165	0.714119	0.000871418
ENSBTAG00000048952	bisque4	-0.834424	1.66603e-05	0.714092	0.000871999
ENSBTAG00000051271	bisque4	-0.643523	0.00395773	0.713804	0.000878143
ENSBTAG00000023445	bisque4	-0.0462403	0.855431	0.713448	0.000885814
ENSBTAG00000001770	bisque4	-0.404092	0.0962825	0.713349	0.000887961
ENSBTAG00000017132	bisque4	-0.187942	0.455172	0.713306	0.000888902
ENSBTAG00000009331	bisque4	-0.582086	0.0112631	0.713157	0.000892123
ENSBTAG00000000541	bisque4	-0.314086	0.204332	0.712999	0.000895569
ENSBTAG00000020097	bisque4	-0.359803	0.142494	0.712971	0.000896173
ENSBTAG00000001728	bisque4	-0.656378	0.00309064	0.712769	0.000900605
ENSBTAG00000021978	bisque4	-0.515683	0.0284881	0.712765	0.000900688
ENSBTAG00000006122	bisque4	-0.15725	0.533182	0.71274	0.00090123
ENSBTAG00000019099	bisque4	-0.30346	0.220889	0.712359	0.000909621
ENSBTAG00000024974	bisque4	-0.25023	0.316599	0.712072	0.000915985
ENSBTAG00000013857	bisque4	-0.242846	0.331558	0.71207	0.000916029
ENSBTAG00000000317	bisque4	-0.642493	0.00403499	0.712024	0.000917042
ENSBTAG00000012253	bisque4	-0.00131396	0.995871	0.711961	0.000918455
ENSBTAG00000004705	bisque4	-0.15689	0.534131	0.711917	0.000919423
ENSBTAG00000008115	bisque4	-0.0932861	0.712746	0.711677	0.0009248
ENSBTAG00000001142	bisque4	-0.185913	0.460143	0.711624	0.000925983
ENSBTAG00000001687	bisque4	-0.566658	0.0142072	0.711394	0.00093115
ENSBTAG00000017016	bisque4	-0.566053	0.0143338	0.711147	0.000936725
ENSBTAG00000000771	bisque4	-0.0599549	0.813186	0.711076	0.00093834
ENSBTAG00000039090	bisque4	-0.667989	0.0024478	0.710952	0.000941167
ENSBTAG00000001119	bisque4	-0.324112	0.189475	0.7108	0.000944606
ENSBTAG00000021372	bisque4	-0.373474	0.126855	0.710748	0.000945794
ENSBTAG00000013107	bisque4	-0.21924	0.382072	0.710657	0.000947893
ENSBTAG00000017071	bisque4	-0.444791	0.0643835	0.710621	0.000948704
ENSBTAG00000016542	bisque4	-0.583146	0.0110803	0.710223	0.00095785
ENSBTAG00000005021	bisque4	-0.466355	0.0510766	0.709926	0.000964717
ENSBTAG00000013093	bisque4	-0.2466	0.323902	0.709879	0.000965822
ENSBTAG00000001096	bisque4	-0.634715	0.00465946	0.709636	0.000971464
ENSBTAG00000006613	bisque4	-0.291195	0.24105	0.709599	0.000972347
ENSBTAG00000012372	bisque4	-0.207493	0.408709	0.709596	0.000972396
ENSBTAG00000017739	bisque4	-0.0830695	0.743139	0.709547	0.000973557
ENSBTAG00000006161	bisque4	-0.0189445	0.940525	0.709308	0.000979165
ENSBTAG00000054074	bisque4	-0.606491	0.0076199	0.709285	0.000979703
ENSBTAG00000009502	bisque4	-0.245832	0.325459	0.709234	0.000980901
ENSBTAG00000022927	bisque4	-0.512046	0.0298247	0.709153	0.000982794
ENSBTAG00000002260	bisque4	-0.165215	0.51237	0.708973	0.000987046
ENSBTAG00000053457	bisque4	-0.284928	0.251788	0.708885	0.000989143
ENSBTAG00000007702	bisque4	-0.216164	0.388952	0.70853	0.000997586
ENSBTAG00000000616	bisque4	-0.397205	0.102641	0.708239	0.00100453
ENSBTAG00000001000	bisque4	-0.238525	0.340499	0.708129	0.00100718
ENSBTAG00000007589	bisque4	-0.521249	0.0265338	0.707864	0.00101357
ENSBTAG00000006823	bisque4	-0.13575	0.591208	0.707554	0.00102109
ENSBTAG00000018013	bisque4	-0.279919	0.260584	0.70747	0.00102314
ENSBTAG00000008510	bisque4	-0.18854	0.453712	0.707137	0.00103129
ENSBTAG00000053161	bisque4	-0.266702	0.284702	0.707117	0.00103177
ENSBTAG00000026307	bisque4	-0.110459	0.662595	0.70694	0.00103613
ENSBTAG00000007490	bisque4	-0.509137	0.0309278	0.706739	0.00104108
ENSBTAG00000054324	bisque4	-0.454919	0.0578461	0.706644	0.00104344
ENSBTAG00000018546	bisque4	-0.302688	0.222125	0.706423	0.00104893
ENSBTAG00000006002	bisque4	-0.217262	0.386489	0.706231	0.00105371
ENSBTAG00000045787	bisque4	-0.247223	0.322641	0.706171	0.00105521
ENSBTAG00000004862	bisque4	-0.612035	0.00694273	0.706111	0.00105671
ENSBTAG00000012186	bisque4	-0.284113	0.253206	0.706061	0.00105797
ENSBTAG00000008350	bisque4	-0.0842138	0.739716	0.706023	0.00105892
ENSBTAG00000003369	bisque4	-0.431063	0.0741027	0.705924	0.0010614
ENSBTAG00000020980	bisque4	0.0219123	0.931227	0.705462	0.00107307
ENSBTAG00000002528	bisque4	-0.16118	0.522865	0.705367	0.00107546
ENSBTAG00000035144	bisque4	-0.00044167	0.998612	0.705109	0.00108205
ENSBTAG00000014137	bisque4	-0.232395	0.353419	0.704906	0.00108724
ENSBTAG00000031509	bisque4	-0.12226	0.628892	0.704875	0.00108803
ENSBTAG00000012994	bisque4	-0.620679	0.00598477	0.70468	0.00109304
ENSBTAG00000021173	bisque4	-0.396817	0.103008	0.704666	0.0010934
ENSBTAG00000045887	bisque4	-0.207327	0.409092	0.70462	0.0010946
ENSBTAG00000019550	bisque4	-0.271933	0.274999	0.704454	0.00109888
ENSBTAG00000018134	bisque4	-0.294641	0.235271	0.704058	0.00110915
ENSBTAG00000020762	bisque4	-0.486523	0.0406174	0.704032	0.00110983
ENSBTAG00000022886	bisque4	-0.307242	0.214899	0.703967	0.00111154
ENSBTAG00000005445	bisque4	-0.294491	0.23552	0.703885	0.00111368
ENSBTAG00000010833	bisque4	-0.407989	0.0928135	0.703849	0.00111463
ENSBTAG00000006160	bisque4	-0.155684	0.53732	0.703773	0.00111662
ENSBTAG00000025752	bisque4	-0.573666	0.0128021	0.703678	0.00111909
ENSBTAG00000011209	bisque4	-0.673725	0.00217348	0.703625	0.00112049
ENSBTAG00000004318	bisque4	-0.168732	0.503303	0.703285	0.00112947
ENSBTAG00000018438	bisque4	-0.290373	0.242442	0.702473	0.00115112
ENSBTAG00000016357	bisque4	-0.13274	0.599534	0.70217	0.00115927
ENSBTAG00000019492	bisque4	-0.618405	0.00622567	0.702136	0.00116021
ENSBTAG00000005633	bisque4	-0.265205	0.287516	0.702117	0.00116071
ENSBTAG00000027875	bisque4	-0.464924	0.0518892	0.701884	0.00116703
ENSBTAG00000037686	bisque4	-0.504966	0.0325645	0.701881	0.00116713
ENSBTAG00000002451	bisque4	-0.102322	0.686202	0.701496	0.00117763
ENSBTAG00000013596	bisque4	-0.45507	0.0577521	0.701381	0.00118078
ENSBTAG00000046337	bisque4	-0.214847	0.391918	0.701349	0.00118166
ENSBTAG00000017063	bisque4	-0.418587	0.0838374	0.701286	0.00118341
ENSBTAG00000019839	bisque4	-0.306938	0.215377	0.701278	0.00118362
ENSBTAG00000014361	bisque4	0.0787401	0.756131	0.701203	0.00118568
ENSBTAG00000019203	bisque4	-0.0736751	0.77141	0.701188	0.00118609
ENSBTAG00000051176	bisque4	-0.756041	0.000283606	0.701114	0.00118814
ENSBTAG00000032092	bisque4	-0.668628	0.00241589	0.700893	0.00119426
ENSBTAG00000014357	bisque4	-0.716231	0.000827349	0.70079	0.00119709
ENSBTAG00000039435	bisque4	0.00326931	0.989728	0.700756	0.00119806
ENSBTAG00000000031	bisque4	-0.350218	0.154223	0.700665	0.00120059
ENSBTAG00000004035	bisque4	-0.130717	0.605158	0.700003	0.00121914
ENSBTAG00000005964	bisque4	-0.206566	0.410852	0.699973	0.00121997
ENSBTAG00000006882	bisque4	-0.359861	0.142424	0.699925	0.00122133
ENSBTAG00000016881	bisque4	0.0286934	0.910016	0.699853	0.00122337
ENSBTAG00000000088	bisque4	-0.0716498	0.777542	0.699799	0.00122491
ENSBTAG00000017592	bisque4	-0.0987647	0.696613	0.699779	0.00122547
ENSBTAG00000043558	bisque4	-0.682761	0.00179308	0.699669	0.00122857
ENSBTAG00000008718	bisque4	-0.639013	0.00430533	0.698516	0.00126167
ENSBTAG00000015181	bisque4	-0.296881	0.231562	0.698317	0.00126746
ENSBTAG00000009235	bisque4	-0.188675	0.453382	0.698071	0.00127463
ENSBTAG00000002980	bisque4	-0.014825	0.953443	0.697968	0.00127763
ENSBTAG00000010180	bisque4	-0.339067	0.168682	0.697849	0.00128114
ENSBTAG00000040061	bisque4	0.0443678	0.86123	0.697741	0.0012843
ENSBTAG00000007374	bisque4	-0.432491	0.0730447	0.697098	0.00130336
ENSBTAG00000045500	bisque4	-0.164977	0.512986	0.697067	0.0013043
ENSBTAG00000008271	bisque4	0.00694252	0.978188	0.697058	0.00130454
ENSBTAG00000008183	bisque4	-0.0713472	0.778459	0.696758	0.00131353
ENSBTAG00000023806	bisque4	-0.338597	0.169312	0.6967	0.00131527
ENSBTAG00000003074	bisque4	-0.179942	0.474927	0.696543	0.00132
ENSBTAG00000015805	bisque4	-0.343054	0.163412	0.696407	0.00132408
ENSBTAG00000047600	bisque4	-0.0951892	0.707128	0.696194	0.00133054
ENSBTAG00000020417	bisque4	-0.374541	0.125687	0.695973	0.00133726
ENSBTAG00000012543	bisque4	-0.559012	0.0158768	0.695957	0.00133775
ENSBTAG00000032548	bisque4	-0.397431	0.102428	0.695803	0.00134244
ENSBTAG00000002280	bisque4	-0.134647	0.594254	0.695756	0.00134386
ENSBTAG00000008552	bisque4	-0.129253	0.609241	0.69554	0.00135047
ENSBTAG00000001359	bisque4	-0.616321	0.00645332	0.695501	0.00135169
ENSBTAG00000003171	bisque4	-0.186216	0.459399	0.695422	0.00135411
ENSBTAG00000053911	bisque4	-0.661364	0.00279946	0.694641	0.00137832
ENSBTAG00000012630	bisque4	-0.619354	0.00612414	0.694564	0.00138072
ENSBTAG00000017983	bisque4	-0.0458187	0.856736	0.694427	0.001385
ENSBTAG00000005247	bisque4	-0.489801	0.0390852	0.694332	0.00138798
ENSBTAG00000032253	bisque4	-0.228941	0.36082	0.693985	0.00139894
ENSBTAG00000033679	bisque4	-0.398967	0.100986	0.693896	0.00140174
ENSBTAG00000005377	bisque4	-0.629995	0.00507531	0.693821	0.00140411
ENSBTAG00000003525	bisque4	-0.083371	0.742237	0.693188	0.00142429
ENSBTAG00000049383	bisque4	-0.567609	0.0140096	0.693138	0.0014259
ENSBTAG00000008844	bisque4	-0.400441	0.0996166	0.693113	0.0014267
ENSBTAG00000003826	bisque4	-0.236561	0.344609	0.69304	0.00142904
ENSBTAG00000015129	bisque4	-0.54795	0.0185639	0.692835	0.00143568
ENSBTAG00000011454	bisque4	-0.429501	0.0752734	0.692608	0.001443
ENSBTAG00000031551	bisque4	-0.577642	0.0120558	0.692485	0.00144701
ENSBTAG00000020481	bisque4	-0.202158	0.421126	0.692323	0.00145229
ENSBTAG00000004204	bisque4	-0.192065	0.445157	0.692249	0.0014547
ENSBTAG00000003946	bisque4	-0.311528	0.208241	0.691918	0.00146552
ENSBTAG00000017104	bisque4	-0.0266019	0.916552	0.691542	0.00147793
ENSBTAG00000016858	bisque4	-0.243759	0.329686	0.691451	0.00148096
ENSBTAG00000019611	bisque4	-0.257327	0.302607	0.691278	0.00148668
ENSBTAG00000006708	bisque4	0.0283861	0.910976	0.691095	0.00149279
ENSBTAG00000007100	bisque4	-0.38306	0.116634	0.690808	0.00150239
ENSBTAG00000010027	bisque4	-0.505841	0.0322159	0.690465	0.00151393
ENSBTAG00000009575	bisque4	-0.378288	0.121646	0.69039	0.00151644
ENSBTAG00000018424	bisque4	-0.543888	0.0196359	0.690372	0.00151705
ENSBTAG00000032719	bisque4	-0.291357	0.240777	0.690001	0.00152964
ENSBTAG00000044135	bisque4	-0.115799	0.647263	0.689864	0.0015343
ENSBTAG00000011987	bisque4	-0.290111	0.242886	0.688945	0.00156595
ENSBTAG00000004570	bisque4	-0.327851	0.184126	0.688924	0.00156667
ENSBTAG00000049275	bisque4	-0.326972	0.185373	0.688877	0.0015683
ENSBTAG00000002644	bisque4	-0.596645	0.0089534	0.688761	0.00157232
ENSBTAG00000005716	bisque4	-0.547035	0.0188013	0.688737	0.00157317
ENSBTAG00000007012	bisque4	-0.294693	0.235184	0.688713	0.00157399
ENSBTAG00000000475	bisque4	-0.0709399	0.779694	0.688592	0.00157823
ENSBTAG00000040279	bisque4	-0.476565	0.0455545	0.688453	0.00158308
ENSBTAG00000050205	bisque4	0.00817565	0.974315	0.688319	0.00158779
ENSBTAG00000010037	bisque4	-0.243503	0.330211	0.688141	0.00159405
ENSBTAG00000025477	bisque4	-0.114456	0.651106	0.688049	0.0015973
ENSBTAG00000034436	bisque4	-0.241741	0.333831	0.68797	0.00160007
ENSBTAG00000003405	bisque4	-0.358197	0.144414	0.687462	0.0016181
ENSBTAG00000012418	bisque4	-0.0891769	0.724924	0.687371	0.00162136
ENSBTAG00000006672	bisque4	-0.342398	0.164271	0.687022	0.00163387
ENSBTAG00000012352	bisque4	-0.0391491	0.877429	0.686984	0.00163522
ENSBTAG00000003455	bisque4	-0.593849	0.00936457	0.686896	0.00163838
ENSBTAG00000018373	bisque4	-0.163331	0.517259	0.686839	0.00164046
ENSBTAG00000017616	bisque4	-0.302766	0.222	0.686654	0.00164712
ENSBTAG00000033685	bisque4	-0.421774	0.0812669	0.686346	0.00165833
ENSBTAG00000016951	bisque4	-0.123028	0.626722	0.686341	0.00165851
ENSBTAG00000008842	bisque4	-0.408581	0.0922941	0.68624	0.00166218
ENSBTAG00000047499	bisque4	-0.432724	0.0728731	0.685904	0.00167446
ENSBTAG00000050535	bisque4	-0.5342	0.0223898	0.685867	0.00167583
ENSBTAG00000004094	bisque4	-0.651935	0.00337067	0.685676	0.00168285
ENSBTAG00000033166	bisque4	-0.567913	0.0139468	0.685562	0.00168703
ENSBTAG00000020030	bisque4	-0.36755	0.133475	0.685432	0.00169184
ENSBTAG00000051384	bisque4	-0.189898	0.450406	0.68543	0.00169192
ENSBTAG00000011291	bisque4	-0.275578	0.268359	0.685295	0.00169694
ENSBTAG00000001629	bisque4	-0.281128	0.258444	0.684476	0.00172754
ENSBTAG00000019014	bisque4	-0.550151	0.0180025	0.684453	0.0017284
ENSBTAG00000046193	bisque4	-0.725931	0.000648063	0.684098	0.00174182
ENSBTAG00000021717	bisque4	-0.337388	0.170937	0.684007	0.00174526
ENSBTAG00000032951	bisque4	-0.444366	0.0646695	0.683865	0.00175064
ENSBTAG00000007545	bisque4	-0.262299	0.293028	0.683711	0.00175652
ENSBTAG00000002615	bisque4	-0.132634	0.599829	0.683394	0.00176866
ENSBTAG00000039581	bisque4	-0.146987	0.560553	0.683373	0.00176945
ENSBTAG00000001097	bisque4	-0.250926	0.31521	0.683066	0.00178129
ENSBTAG00000040585	bisque4	-0.0854011	0.736169	0.682378	0.00180801
ENSBTAG00000049718	bisque4	-0.104623	0.679497	0.682329	0.00180994
ENSBTAG00000013716	bisque4	-0.29892	0.22822	0.682164	0.0018164
ENSBTAG00000013745	bisque4	-0.357352	0.145432	0.682	0.00182282
ENSBTAG00000030674	bisque4	-0.308628	0.212732	0.681814	0.00183017
ENSBTAG00000007256	bisque4	-0.01793	0.943705	0.681802	0.00183065
ENSBTAG00000006990	bisque4	-0.394076	0.105627	0.681633	0.00183732
ENSBTAG00000004375	bisque4	-0.169275	0.50191	0.681574	0.00183969
ENSBTAG00000008376	bisque4	-0.095145	0.707259	0.681465	0.00184401
ENSBTAG00000009494	bisque4	-0.0840867	0.740096	0.681383	0.00184725
ENSBTAG00000048887	bisque4	-0.245734	0.325659	0.680875	0.00186755
ENSBTAG00000002258	bisque4	-0.690877	0.00150007	0.68057	0.00187983
ENSBTAG00000012241	bisque4	-0.138388	0.583949	0.680515	0.00188204
ENSBTAG00000021483	bisque4	-0.305792	0.217183	0.680441	0.00188507
ENSBTAG00000000717	bisque4	-0.158655	0.529483	0.680137	0.00189737
ENSBTAG00000003801	bisque4	0.0118509	0.962776	0.679788	0.00191161
ENSBTAG00000033669	bisque4	-0.00778652	0.975538	0.67977	0.00191238
ENSBTAG00000038794	bisque4	-0.0469026	0.853381	0.679757	0.00191288
ENSBTAG00000032083	bisque4	0.0857572	0.735106	0.67943	0.00192633
ENSBTAG00000005681	bisque4	-0.659082	0.00292978	0.679407	0.00192726
ENSBTAG00000009637	bisque4	-0.158675	0.52943	0.679324	0.00193069
ENSBTAG00000009602	bisque4	-0.0416758	0.86958	0.679128	0.00193879
ENSBTAG00000019788	bisque4	-0.400871	0.0992197	0.678954	0.00194602
ENSBTAG00000012443	bisque4	-0.510267	0.0304957	0.678901	0.00194823
ENSBTAG00000020344	bisque4	-0.502217	0.0336796	0.678866	0.00194966
ENSBTAG00000045507	bisque4	-0.656298	0.0030955	0.678755	0.0019543
ENSBTAG00000044195	bisque4	-0.617063	0.00637149	0.678732	0.00195527
ENSBTAG00000004010	bisque4	-0.500841	0.0342485	0.678686	0.00195719
ENSBTAG00000021302	bisque4	-0.552794	0.0173462	0.678655	0.00195848
ENSBTAG00000008145	bisque4	-0.0657556	0.795458	0.678613	0.00196021
ENSBTAG00000002392	bisque4	-0.156813	0.534336	0.678499	0.00196498
ENSBTAG00000026994	bisque4	-0.680607	0.00187834	0.678269	0.00197464
ENSBTAG00000019455	bisque4	-0.38259	0.117122	0.678142	0.00197998
ENSBTAG00000012065	bisque4	-0.092103	0.716246	0.678093	0.00198204
ENSBTAG00000006563	bisque4	-0.183915	0.465063	0.677986	0.00198659
ENSBTAG00000018540	bisque4	-0.18838	0.454103	0.677818	0.00199367
ENSBTAG00000007149	bisque4	-0.365508	0.135813	0.677202	0.00201993
ENSBTAG00000030824	bisque4	-0.125235	0.620503	0.676838	0.00203558
ENSBTAG00000051083	bisque4	-0.632241	0.00487381	0.676591	0.00204626
ENSBTAG00000016549	bisque4	-0.420801	0.0820449	0.676443	0.00205266
ENSBTAG00000017239	bisque4	-0.616652	0.00641672	0.676342	0.00205705
ENSBTAG00000019600	bisque4	0.0465828	0.854371	0.676252	0.00206098
ENSBTAG00000010030	bisque4	-0.356248	0.146769	0.676108	0.00206725
ENSBTAG00000030650	bisque4	-0.450328	0.0607444	0.675897	0.00207648
ENSBTAG00000016738	bisque4	-0.410994	0.0902005	0.675708	0.00208478
ENSBTAG00000019125	bisque4	-0.200857	0.424185	0.67563	0.00208819
ENSBTAG00000006367	bisque4	-0.496524	0.0360814	0.675387	0.00209893
ENSBTAG00000049788	bisque4	-0.689539	0.00154543	0.675157	0.00210914
ENSBTAG00000002006	bisque4	-0.509603	0.0307492	0.675145	0.00210966
ENSBTAG00000007368	bisque4	-0.514236	0.0290141	0.67497	0.00211745
ENSBTAG00000027409	bisque4	-0.085147	0.736928	0.674723	0.00212845
ENSBTAG00000016078	bisque4	-0.192133	0.444992	0.674676	0.00213058
ENSBTAG00000012432	bisque4	-0.352069	0.151908	0.674605	0.00213376
ENSBTAG00000018143	bisque4	-0.24917	0.318721	0.674528	0.00213717
ENSBTAG00000038151	bisque4	-0.0498241	0.844351	0.674495	0.00213866
ENSBTAG00000034501	bisque4	-0.180553	0.473403	0.674388	0.00214347
ENSBTAG00000049368	bisque4	-0.21767	0.385575	0.674148	0.00215429
ENSBTAG00000010819	bisque4	-0.161713	0.521474	0.67414	0.00215466
ENSBTAG00000011518	bisque4	-0.658879	0.00294165	0.673877	0.00216659
ENSBTAG00000015751	bisque4	-0.19379	0.441001	0.673875	0.00216665
ENSBTAG00000016580	bisque4	-0.425509	0.0783281	0.673823	0.00216903
ENSBTAG00000001710	bisque4	-0.151503	0.548435	0.673782	0.00217087
ENSBTAG00000020495	bisque4	-0.19355	0.441579	0.673498	0.00218385
ENSBTAG00000020243	bisque4	-0.514249	0.0290094	0.673463	0.00218542
ENSBTAG00000012434	bisque4	-0.71368	0.000880825	0.67344	0.00218647
ENSBTAG00000020652	bisque4	-0.219653	0.381153	0.673417	0.00218755
ENSBTAG00000015103	bisque4	-0.529853	0.0237198	0.673255	0.00219495
ENSBTAG00000054512	bisque4	-0.393967	0.105732	0.673022	0.00220567
ENSBTAG00000017564	bisque4	-0.161022	0.52328	0.67249	0.00223027
ENSBTAG00000020644	bisque4	-0.848385	8.62578e-06	0.672277	0.00224023
ENSBTAG00000015808	bisque4	-0.102738	0.684988	0.672142	0.00224651
ENSBTAG00000004555	bisque4	-0.0917222	0.717373	0.671808	0.00226217
ENSBTAG00000001286	bisque4	-0.188355	0.454164	0.671721	0.00226627
ENSBTAG00000052221	bisque4	-0.474287	0.0467453	0.671477	0.00227779
ENSBTAG00000011412	bisque4	-0.658658	0.00295453	0.671364	0.00228315
ENSBTAG00000011533	bisque4	-0.174918	0.487545	0.671158	0.00229291
ENSBTAG00000006954	bisque4	-0.349525	0.155096	0.671109	0.00229527
ENSBTAG00000012251	bisque4	-0.479124	0.044244	0.67105	0.00229807
ENSBTAG00000043963	bisque4	-0.32011	0.195317	0.670941	0.00230326
ENSBTAG00000052673	bisque4	-0.496166	0.0362366	0.670922	0.00230416
ENSBTAG00000002171	bisque4	-0.202964	0.419238	0.67074	0.00231286
ENSBTAG00000004017	bisque4	-0.430149	0.0747865	0.669962	0.00235041
ENSBTAG00000050438	bisque4	-0.511132	0.0301678	0.669591	0.00236847
ENSBTAG00000002391	bisque4	-0.389927	0.109682	0.669315	0.00238198
ENSBTAG00000004091	bisque4	-0.130236	0.606496	0.669221	0.00238661
ENSBTAG00000011976	bisque4	-0.33975	0.167772	0.668949	0.00239999
ENSBTAG00000019980	bisque4	-0.292071	0.239573	0.667948	0.00244986
ENSBTAG00000002317	bisque4	-0.257485	0.302299	0.667778	0.00245838
ENSBTAG00000003189	bisque4	-0.118652	0.639126	0.66777	0.00245878
ENSBTAG00000013957	bisque4	-0.331476	0.179035	0.667636	0.00246555
ENSBTAG00000046649	bisque4	-0.436148	0.0703847	0.667562	0.00246931
ENSBTAG00000046421	bisque4	-0.373906	0.126381	0.66702	0.00249684
ENSBTAG00000046990	bisque4	-0.0806675	0.750339	0.666872	0.00250439
ENSBTAG00000024643	bisque4	-0.0516566	0.838696	0.666865	0.00250472
ENSBTAG00000009911	bisque4	-0.290371	0.242445	0.666728	0.00251177
ENSBTAG00000017846	bisque4	-0.0330214	0.896507	0.666668	0.00251484
ENSBTAG00000001481	bisque4	-0.173903	0.490115	0.666425	0.00252735
ENSBTAG00000014831	bisque4	-0.460685	0.0543539	0.666238	0.00253697
ENSBTAG00000007841	bisque4	-0.674417	0.00214217	0.666177	0.00254016
ENSBTAG00000023429	bisque4	-0.116767	0.644499	0.666137	0.00254223
ENSBTAG00000001545	bisque4	-0.261171	0.295185	0.666074	0.00254545
ENSBTAG00000012307	bisque4	-0.642828	0.00400972	0.665808	0.0025593
ENSBTAG00000010152	bisque4	-0.444174	0.0647991	0.665806	0.00255939
ENSBTAG00000006084	bisque4	-0.336754	0.171793	0.665805	0.00255945
ENSBTAG00000014636	bisque4	-0.144684	0.566779	0.665565	0.00257198
ENSBTAG00000006492	bisque4	0.0352037	0.889706	0.665523	0.00257414
ENSBTAG00000026796	bisque4	-0.693735	0.00140683	0.665415	0.00257982
ENSBTAG00000021678	bisque4	-0.0516792	0.838626	0.665196	0.0025913
ENSBTAG00000015362	bisque4	-0.351258	0.152919	0.665167	0.00259286
ENSBTAG00000002844	bisque4	-0.473409	0.0472101	0.665124	0.0025951
ENSBTAG00000020517	bisque4	-0.0096213	0.969776	0.664917	0.00260604
ENSBTAG00000008656	bisque4	-0.346548	0.158885	0.664899	0.00260698
ENSBTAG00000051647	bisque4	-0.174457	0.488712	0.664719	0.00261654
ENSBTAG00000001843	bisque4	-0.234456	0.349044	0.664499	0.00262817
ENSBTAG00000044070	bisque4	-0.0504829	0.842317	0.664172	0.00264564
ENSBTAG00000005326	bisque4	-0.0887247	0.726268	0.663927	0.00265876
ENSBTAG00000046155	bisque4	-0.663529	0.00268026	0.663649	0.00267374
ENSBTAG00000007428	bisque4	-0.211698	0.399061	0.66362	0.00267535
ENSBTAG00000014803	bisque4	-0.590653	0.00985276	0.663581	0.0026774
ENSBTAG00000013048	bisque4	0.0522202	0.836958	0.663581	0.00267741
ENSBTAG00000018342	bisque4	-0.000734983	0.997691	0.663573	0.00267786
ENSBTAG00000052055	bisque4	-0.698532	0.00126119	0.663562	0.00267847
ENSBTAG00000014960	bisque4	-0.758162	0.000266411	0.663506	0.00268149
ENSBTAG00000031497	bisque4	-0.431034	0.0741246	0.663023	0.00270773
ENSBTAG00000003574	bisque4	-0.229978	0.35859	0.662907	0.00271407
ENSBTAG00000013274	bisque4	-0.499139	0.0349622	0.66277	0.00272155
ENSBTAG00000005504	bisque4	-0.624033	0.00564322	0.662164	0.00275493
ENSBTAG00000031874	bisque4	-0.0457212	0.857038	0.662159	0.00275516
ENSBTAG00000014057	bisque4	-0.0878934	0.728741	0.662096	0.00275864
ENSBTAG00000048971	bisque4	-0.273473	0.272182	0.662077	0.00275971
ENSBTAG00000031873	bisque4	-0.447539	0.0625576	0.661767	0.00277696
ENSBTAG00000000042	bisque4	-0.259361	0.298666	0.661671	0.00278228
ENSBTAG00000020764	bisque4	-0.517932	0.0276856	0.661565	0.00278823
ENSBTAG00000003586	bisque4	0.00930594	0.970766	0.661538	0.00278972
ENSBTAG00000002827	bisque4	-0.340251	0.167106	0.661417	0.00279647
ENSBTAG00000020406	bisque4	-0.565521	0.0144461	0.661382	0.00279842
ENSBTAG00000002299	bisque4	-0.151239	0.549138	0.661261	0.00280521
ENSBTAG00000053347	bisque4	-0.372696	0.12771	0.660631	0.00284077
ENSBTAG00000001854	bisque4	-0.199211	0.428072	0.660624	0.00284117
ENSBTAG00000005711	bisque4	-0.318492	0.197711	0.66061	0.002842
ENSBTAG00000020178	bisque4	-0.428675	0.0758984	0.660536	0.0028462
ENSBTAG00000009715	bisque4	0.0147903	0.953551	0.660503	0.00284804
ENSBTAG00000038733	bisque4	-0.188974	0.452655	0.660159	0.00286766
ENSBTAG00000002942	bisque4	-0.398281	0.101628	0.659931	0.0028807
ENSBTAG00000034360	bisque4	-0.0371794	0.883555	0.659595	0.00290005
ENSBTAG00000008862	bisque4	0.0463907	0.854965	0.659248	0.00292012
ENSBTAG00000044087	bisque4	-0.50429	0.0328361	0.658777	0.0029476
ENSBTAG00000014081	bisque4	-0.0482724	0.849145	0.658743	0.00294959
ENSBTAG00000012640	bisque4	0.00451577	0.985812	0.658534	0.00296183
ENSBTAG00000008764	bisque4	-0.276398	0.26688	0.658456	0.00296638
ENSBTAG00000024815	bisque4	-0.185889	0.460201	0.658	0.00299328
ENSBTAG00000022580	bisque4	-0.103731	0.682094	0.657978	0.00299463
ENSBTAG00000014530	bisque4	-0.676162	0.0020649	0.657844	0.00300255
ENSBTAG00000047339	bisque4	-0.536506	0.0217086	0.657478	0.00302437
ENSBTAG00000021183	bisque4	-0.262829	0.292018	0.657455	0.00302573
ENSBTAG00000025442	bisque4	-0.256691	0.303845	0.657096	0.00304724
ENSBTAG00000010599	bisque4	-0.110482	0.662529	0.657053	0.00304982
ENSBTAG00000011839	bisque4	-0.419669	0.082958	0.656993	0.00305346
ENSBTAG00000022887	bisque4	-0.0181485	0.94302	0.656915	0.00305813
ENSBTAG00000021761	bisque4	-0.160646	0.524262	0.656682	0.00307218
ENSBTAG00000018105	bisque4	-0.21418	0.393426	0.656527	0.00308158
ENSBTAG00000017970	bisque4	-0.486467	0.0406437	0.656512	0.00308248
ENSBTAG00000044526	bisque4	-0.403569	0.0967551	0.656492	0.00308371
ENSBTAG00000018729	bisque4	-0.131791	0.60217	0.656178	0.00310281
ENSBTAG00000051082	bisque4	-1.8024e-05	0.999943	0.656113	0.00310679
ENSBTAG00000017802	bisque4	-0.43524	0.0710383	0.655816	0.00312495
ENSBTAG00000001019	bisque4	-0.371889	0.128603	0.655686	0.00313295
ENSBTAG00000005863	bisque4	0.0429734	0.865554	0.655422	0.00314924
ENSBTAG00000050932	bisque4	-0.0343176	0.892467	0.655308	0.00315624
ENSBTAG00000053578	bisque4	-0.594528	0.00926328	0.655137	0.00316684
ENSBTAG00000040555	bisque4	0.113479	0.653908	0.654925	0.00318
ENSBTAG00000001049	bisque4	-0.669021	0.00239646	0.654813	0.00318703
ENSBTAG00000010379	bisque4	-0.699258	0.00124029	0.654502	0.00320642
ENSBTAG00000002402	bisque4	-0.306901	0.215436	0.654444	0.0032101
ENSBTAG00000022150	bisque4	-0.62635	0.00541663	0.65444	0.00321031
ENSBTAG00000002631	bisque4	-0.13403	0.59596	0.654104	0.00323146
ENSBTAG00000005410	bisque4	-0.558986	0.0158828	0.653961	0.00324048
ENSBTAG00000009714	bisque4	-0.187018	0.457433	0.653812	0.00324993
ENSBTAG00000017819	bisque4	-0.0863508	0.733336	0.653516	0.00326871
ENSBTAG00000010542	bisque4	-0.0863352	0.733382	0.653512	0.003269
ENSBTAG00000017767	bisque4	-0.815226	3.7574e-05	0.653388	0.00327689
ENSBTAG00000021048	bisque4	-0.380489	0.119316	0.653235	0.00328666
ENSBTAG00000000061	bisque4	-0.358977	0.143479	0.653076	0.00329683
ENSBTAG00000004578	bisque4	-0.0663449	0.793663	0.653004	0.00330146
ENSBTAG00000047083	bisque4	-0.652899	0.00330817	0.652718	0.00331982
ENSBTAG00000053620	bisque4	-0.256472	0.304273	0.652533	0.00333182
ENSBTAG00000021304	bisque4	-0.10427	0.680524	0.652357	0.00334322
ENSBTAG00000016979	bisque4	-0.0739272	0.770647	0.652011	0.00336568
ENSBTAG00000019892	bisque4	-0.37814	0.121805	0.651918	0.00337175
ENSBTAG00000020927	bisque4	-0.141371	0.575786	0.651827	0.00337772
ENSBTAG00000050811	bisque4	-0.202266	0.420873	0.651786	0.00338041
ENSBTAG00000002411	bisque4	-0.173962	0.489965	0.651255	0.00341525
ENSBTAG00000052443	bisque4	-0.45318	0.0589312	0.650717	0.0034509
ENSBTAG00000008641	bisque4	-0.509704	0.0307103	0.650652	0.00345523
ENSBTAG00000019164	bisque4	-0.182457	0.468672	0.650618	0.0034575
ENSBTAG00000052696	bisque4	-0.555146	0.0167784	0.650593	0.00345921
ENSBTAG00000001592	bisque4	-0.223463	0.372736	0.650147	0.00348905
ENSBTAG00000007933	bisque4	-0.515252	0.028644	0.649823	0.00351084
ENSBTAG00000046597	bisque4	-0.135843	0.590951	0.64979	0.00351308
ENSBTAG00000004727	bisque4	-0.360208	0.142011	0.649525	0.00353101
ENSBTAG00000001450	bisque4	-0.481056	0.0432745	0.64949	0.00353341
ENSBTAG00000002728	bisque4	0.0465064	0.854607	0.648698	0.00358744
ENSBTAG00000024137	bisque4	-0.0845594	0.738683	0.648368	0.00361019
ENSBTAG00000048540	bisque4	-0.12144	0.631213	0.648353	0.00361122
ENSBTAG00000011287	bisque4	-0.180083	0.474575	0.64804	0.00363293
ENSBTAG00000054299	bisque4	-0.10737	0.671524	0.647659	0.00365943
ENSBTAG00000051090	bisque4	-0.39569	0.104079	0.647637	0.00366098
ENSBTAG00000005337	bisque4	-0.249925	0.317208	0.6471	0.0036986
ENSBTAG00000010419	bisque4	-0.508293	0.031254	0.646899	0.00371285
ENSBTAG00000021276	bisque4	-0.0995733	0.694242	0.646436	0.00374566
ENSBTAG00000018123	bisque4	-0.408558	0.0923146	0.646388	0.00374905
ENSBTAG00000008428	bisque4	-0.191501	0.446521	0.646307	0.00375482
ENSBTAG00000053984	bisque4	-0.259487	0.298423	0.645894	0.00378438
ENSBTAG00000053060	bisque4	-0.0984626	0.697499	0.645812	0.00379029
ENSBTAG00000010146	bisque4	-0.700742	0.00119843	0.645806	0.00379069
ENSBTAG00000009998	bisque4	-0.499257	0.0349123	0.645321	0.0038257
ENSBTAG00000013231	bisque4	0.123013	0.626765	0.64485	0.00385994
ENSBTAG00000006087	bisque4	0.108778	0.667447	0.644601	0.00387814
ENSBTAG00000050714	bisque4	5.38874e-06	0.999983	0.644547	0.0038821
ENSBTAG00000019373	bisque4	-0.173693	0.490647	0.644364	0.00389552
ENSBTAG00000035958	bisque4	-0.293265	0.237569	0.644198	0.00390772
ENSBTAG00000001233	bisque4	-0.212785	0.396589	0.644007	0.0039218
ENSBTAG00000021023	bisque4	-0.334096	0.175415	0.643368	0.00396931
ENSBTAG00000013488	bisque4	-0.192453	0.444221	0.643351	0.00397057
ENSBTAG00000014614	bisque4	-0.65772	0.00300994	0.643292	0.00397492
ENSBTAG00000021253	bisque4	-0.371574	0.128952	0.642876	0.00400614
ENSBTAG00000006821	bisque4	0.0744963	0.768927	0.642776	0.00401368
ENSBTAG00000015505	bisque4	-0.313132	0.205783	0.642698	0.0040195
ENSBTAG00000016874	bisque4	-0.472554	0.0476667	0.642397	0.00404227
ENSBTAG00000008192	bisque4	-0.402647	0.097592	0.642236	0.00405448
ENSBTAG00000007544	bisque4	-0.266316	0.285426	0.641834	0.00408509
ENSBTAG00000020570	bisque4	-0.338253	0.169773	0.64182	0.00408619
ENSBTAG00000048480	bisque4	-0.473053	0.0473997	0.641668	0.00409779
ENSBTAG00000017999	bisque4	-0.0511772	0.840175	0.641365	0.00412111
ENSBTAG00000037757	bisque4	-0.592462	0.00957397	0.641321	0.00412443
ENSBTAG00000023411	bisque4	0.0323119	0.89872	0.641303	0.00412587
ENSBTAG00000010796	bisque4	-0.386173	0.113445	0.641293	0.00412665
ENSBTAG00000043258	bisque4	-0.652954	0.00330466	0.641185	0.00413498
ENSBTAG00000003506	bisque4	-0.261044	0.295429	0.641051	0.00414528
ENSBTAG00000021900	bisque4	-0.106769	0.673265	0.640897	0.00415722
ENSBTAG00000029828	bisque4	-0.468384	0.0499407	0.640715	0.00417136
ENSBTAG00000030340	bisque4	-0.426722	0.0773905	0.640213	0.0042105
ENSBTAG00000017490	bisque4	0.0290363	0.908945	0.639914	0.004234
ENSBTAG00000032705	bisque4	-0.042466	0.867128	0.63988	0.00423668
ENSBTAG00000012274	bisque4	-0.119514	0.636675	0.639757	0.00424634
ENSBTAG00000017835	bisque4	-0.0943432	0.709624	0.639598	0.00425887
ENSBTAG00000014372	bisque4	-0.703978	0.00111126	0.639141	0.00429515
ENSBTAG00000008921	bisque4	-0.386822	0.112788	0.639111	0.0042975
ENSBTAG00000054384	bisque4	-0.107131	0.672217	0.639084	0.00429971
ENSBTAG00000013917	bisque4	-0.0573977	0.82103	0.63814	0.00437543
ENSBTAG00000009959	bisque4	-0.693277	0.00142145	0.638015	0.00438555
ENSBTAG00000011644	bisque4	-0.533947	0.0224656	0.63786	0.00439809
ENSBTAG00000006534	bisque4	-0.0185936	0.941624	0.637535	0.00442452
ENSBTAG00000015085	bisque4	-0.186906	0.457708	0.637417	0.00443418
ENSBTAG00000034393	bisque4	-0.394303	0.105408	0.637259	0.00444711
ENSBTAG00000053542	bisque4	-0.352658	0.151176	0.636854	0.00448032
ENSBTAG00000013260	bisque4	-0.0908587	0.719932	0.636467	0.00451233
ENSBTAG00000007431	bisque4	-0.611473	0.00700911	0.636126	0.00454064
ENSBTAG00000018024	bisque4	-0.321907	0.19268	0.636049	0.00454707
ENSBTAG00000013984	bisque4	-0.478663	0.044478	0.635803	0.00456766
ENSBTAG00000005998	bisque4	-0.313059	0.205896	0.635534	0.00459019
ENSBTAG00000020937	bisque4	-0.104164	0.680833	0.635219	0.00461669
ENSBTAG00000008525	bisque4	0.00975204	0.969365	0.635179	0.00462008
ENSBTAG00000018604	bisque4	0.028663	0.910111	0.635037	0.00463214
ENSBTAG00000050920	bisque4	-0.00759949	0.976125	0.634863	0.00464686
ENSBTAG00000009223	bisque4	-0.19659	0.434299	0.634775	0.00465433
ENSBTAG00000016328	bisque4	-0.280913	0.258823	0.634736	0.00465767
ENSBTAG00000012194	bisque4	-0.525427	0.0251368	0.634591	0.00466998
ENSBTAG00000016757	bisque4	-0.0500299	0.843715	0.634515	0.00467645
ENSBTAG00000018725	bisque4	-0.517603	0.0278017	0.63405	0.00471632
ENSBTAG00000001093	bisque4	-0.299511	0.227257	0.633968	0.00472336
ENSBTAG00000023929	bisque4	-0.322037	0.192491	0.633844	0.00473403
ENSBTAG00000007467	bisque4	-0.00599892	0.981152	0.633745	0.00474251
ENSBTAG00000007196	bisque4	-0.600931	0.00835158	0.633517	0.00476228
ENSBTAG00000009340	bisque4	-0.516019	0.0283674	0.633447	0.00476833
ENSBTAG00000005308	bisque4	-0.595179	0.00916715	0.633251	0.00478535
ENSBTAG00000013744	bisque4	-0.58373	0.0109807	0.633076	0.00480052
ENSBTAG00000046989	bisque4	-0.519836	0.0270197	0.632805	0.00482425
ENSBTAG00000012897	bisque4	0.0679053	0.788912	0.632382	0.00486138
ENSBTAG00000007708	bisque4	-0.699997	0.00121931	0.631747	0.00491752
ENSBTAG00000018413	bisque4	-0.360553	0.141603	0.631535	0.00493638
ENSBTAG00000052998	bisque4	-0.286822	0.248512	0.631452	0.00494385
ENSBTAG00000002348	bisque4	-0.142427	0.572909	0.631442	0.00494469
ENSBTAG00000054755	bisque4	-0.265908	0.286193	0.631302	0.00495719
ENSBTAG00000000542	bisque4	0.0473204	0.852089	0.631143	0.00497146
ENSBTAG00000005169	bisque4	-0.348312	0.156633	0.630797	0.00500259
ENSBTAG00000017249	bisque4	-0.699632	0.00122963	0.630623	0.00501826
ENSBTAG00000044129	bisque4	0.166907	0.507998	0.63062	0.00501854
ENSBTAG00000012059	bisque4	-0.416757	0.08534	0.630503	0.00502912
ENSBTAG00000026247	bisque4	0.00594982	0.981307	0.630441	0.00503471
ENSBTAG00000014429	bisque4	0.0482409	0.849242	0.630275	0.00504979
ENSBTAG00000038810	bisque4	0.0319384	0.899885	0.630032	0.00507188
ENSBTAG00000013066	bisque4	-0.565928	0.0143602	0.62994	0.00508026
ENSBTAG00000020238	bisque4	-0.791766	9.03082e-05	0.629916	0.00508245
ENSBTAG00000011280	bisque4	-0.0543876	0.830283	0.629622	0.00510934
ENSBTAG00000009979	bisque4	-0.671634	0.00227038	0.629598	0.00511158
ENSBTAG00000009923	bisque4	0.0275945	0.91345	0.629539	0.00511701
ENSBTAG00000043432	bisque4	-0.387345	0.112261	0.629458	0.00512441
ENSBTAG00000000818	bisque4	-0.512331	0.0297181	0.629097	0.0051577
ENSBTAG00000002075	bisque4	0.0982095	0.698243	0.62907	0.00516025
ENSBTAG00000004899	bisque4	-0.139244	0.5816	0.62896	0.00517034
ENSBTAG00000032079	bisque4	-0.715099	0.000850724	0.628704	0.00519416
ENSBTAG00000051435	bisque4	-0.213467	0.395041	0.628445	0.00521824
ENSBTAG00000002769	bisque4	-0.00382183	0.987992	0.628101	0.00525041
ENSBTAG00000007814	bisque4	-0.400724	0.0993554	0.627971	0.00526264
ENSBTAG00000026369	bisque4	-0.711192	0.00093572	0.627761	0.00528232
ENSBTAG00000019155	bisque4	0.0219442	0.931127	0.627722	0.00528601
ENSBTAG00000010531	bisque4	-0.176165	0.484397	0.627512	0.00530585
ENSBTAG00000008827	bisque4	-0.533958	0.0224622	0.627369	0.00531939
ENSBTAG00000020219	bisque4	-0.660975	0.00282132	0.627344	0.00532172
ENSBTAG00000052949	bisque4	-0.1929	0.443142	0.627186	0.00533678
ENSBTAG00000001618	bisque4	0.0583908	0.817982	0.627022	0.00535236
ENSBTAG00000026172	bisque4	-0.212487	0.397266	0.627018	0.00535276
ENSBTAG00000019847	bisque4	-0.22016	0.380029	0.626917	0.00536236
ENSBTAG00000018940	bisque4	0.107334	0.671627	0.626298	0.00542171
ENSBTAG00000016963	bisque4	-0.405989	0.094582	0.626106	0.00544017
ENSBTAG00000004378	bisque4	-0.369613	0.131144	0.626088	0.00544186
ENSBTAG00000016729	bisque4	-0.0910451	0.719379	0.626031	0.00544736
ENSBTAG00000003345	bisque4	-0.603675	0.00798369	0.625862	0.00546378
ENSBTAG00000052317	bisque4	-0.711255	0.000934294	0.62561	0.00548825
ENSBTAG00000016316	bisque4	-0.113302	0.654416	0.625581	0.00549105
ENSBTAG00000027991	bisque4	-0.142384	0.573026	0.625147	0.00553338
ENSBTAG00000001918	bisque4	-0.600142	0.00845993	0.625091	0.00553882
ENSBTAG00000012371	bisque4	-0.0287539	0.909827	0.625032	0.00554465
ENSBTAG00000018064	bisque4	-0.0928019	0.714178	0.624832	0.00556427
ENSBTAG00000046583	bisque4	-0.0377557	0.881762	0.624629	0.00558423
ENSBTAG00000006609	bisque4	-0.221929	0.376112	0.623693	0.00567713
ENSBTAG00000055063	bisque4	-0.256972	0.303298	0.623675	0.00567893
ENSBTAG00000043961	bisque4	-0.560026	0.015647	0.623236	0.00572289
ENSBTAG00000030347	bisque4	0.22632	0.366494	0.623176	0.00572894
ENSBTAG00000019947	bisque4	-0.628407	0.00522177	0.623043	0.00574236
ENSBTAG00000037375	bisque4	-0.473599	0.0471095	0.622961	0.00575058
ENSBTAG00000003183	bisque4	-0.690488	0.00151313	0.622529	0.00579437
ENSBTAG00000015026	bisque4	-0.0196498	0.938314	0.622399	0.00580758
ENSBTAG00000012024	bisque4	0.0139032	0.956334	0.62231	0.00581658
ENSBTAG00000018236	bisque4	-0.370863	0.129744	0.621816	0.00586714
ENSBTAG00000044194	bisque4	-0.277764	0.264426	0.62181	0.0058677
ENSBTAG00000046160	bisque4	-0.648122	0.00362719	0.621804	0.00586834
ENSBTAG00000027320	bisque4	-0.734633	0.000516074	0.621291	0.00592119
ENSBTAG00000003835	bisque4	-0.526223	0.024877	0.621246	0.00592582
ENSBTAG00000000829	bisque4	-0.125732	0.619104	0.619884	0.00606808
ENSBTAG00000015050	bisque4	-0.0941373	0.710232	0.619262	0.00613395
ENSBTAG00000011349	bisque4	-0.226503	0.366098	0.618651	0.00619918
ENSBTAG00000012305	bisque4	-0.700056	0.00121763	0.618611	0.00620352
ENSBTAG00000050242	bisque4	-0.167478	0.506527	0.618547	0.00621042
ENSBTAG00000014465	bisque4	-0.437277	0.0695783	0.618316	0.00623526
ENSBTAG00000009390	bisque4	-0.322175	0.192288	0.617962	0.00627352
ENSBTAG00000017020	bisque4	-0.00506596	0.984083	0.617753	0.00629617
ENSBTAG00000051528	bisque4	-0.662796	0.00272011	0.617553	0.00631791
ENSBTAG00000008333	bisque4	-0.36006	0.142187	0.617513	0.00632233
ENSBTAG00000004300	bisque4	-0.163836	0.515945	0.617011	0.00637723
ENSBTAG00000008160	bisque4	-0.67246	0.00223166	0.616151	0.00647222
ENSBTAG00000011617	bisque4	-0.206336	0.411385	0.61602	0.00648677
ENSBTAG00000000546	bisque4	-0.508826	0.0310478	0.61597	0.00649231
ENSBTAG00000016092	bisque4	-0.405208	0.09528	0.615948	0.00649478
ENSBTAG00000047643	bisque4	-0.0813389	0.748325	0.615942	0.00649544
ENSBTAG00000014401	bisque4	-0.257892	0.301508	0.615427	0.00655304
ENSBTAG00000045604	bisque4	0.0475484	0.851384	0.615394	0.00655669
ENSBTAG00000017508	bisque4	-0.0992763	0.695113	0.614864	0.00661643
ENSBTAG00000044172	bisque4	0.0385938	0.879155	0.614856	0.00661734
ENSBTAG00000013498	bisque4	-0.562166	0.0151703	0.614743	0.00663012
ENSBTAG00000012409	bisque4	-0.322226	0.192214	0.614728	0.00663182
ENSBTAG00000007442	bisque4	-0.223017	0.373716	0.614302	0.00668031
ENSBTAG00000002081	bisque4	-0.480452	0.0435757	0.613931	0.00672271
ENSBTAG00000004015	bisque4	-0.023785	0.925364	0.613542	0.00676739
ENSBTAG00000004423	bisque4	-0.545629	0.0191706	0.612462	0.00689265
ENSBTAG00000006305	bisque4	-0.17121	0.496962	0.612416	0.00689803
ENSBTAG00000020355	bisque4	-0.395309	0.104443	0.61235	0.0069058
ENSBTAG00000011841	bisque4	-0.181326	0.471479	0.612041	0.00694209
ENSBTAG00000014387	bisque4	-0.123729	0.624743	0.611252	0.00703537
ENSBTAG00000010606	bisque4	-0.152228	0.5465	0.61072	0.00709874
ENSBTAG00000019342	bisque4	-0.129912	0.607401	0.610274	0.00715232
ENSBTAG00000008097	bisque4	-0.384939	0.114702	0.610128	0.00717
ENSBTAG00000033486	bisque4	-0.68906	0.00156195	0.610016	0.00718349
ENSBTAG00000051239	bisque4	-0.527775	0.024377	0.609907	0.00719667
ENSBTAG00000010413	bisque4	-0.209582	0.4039	0.609889	0.00719887
ENSBTAG00000032613	bisque4	-0.465158	0.0517558	0.60986	0.00720237
ENSBTAG00000011761	bisque4	-0.250935	0.315193	0.609797	0.00721001
ENSBTAG00000019587	bisque4	-0.274961	0.269476	0.60973	0.00721814
ENSBTAG00000018563	bisque4	-0.243543	0.330127	0.609551	0.0072399
ENSBTAG00000012377	bisque4	-0.283598	0.254105	0.609209	0.00728154
ENSBTAG00000024482	bisque4	-0.0547593	0.829139	0.609112	0.00729342
ENSBTAG00000033449	bisque4	-0.536164	0.0218086	0.608851	0.00732544
ENSBTAG00000003462	bisque4	-0.541183	0.0203765	0.608763	0.00733629
ENSBTAG00000001405	bisque4	-0.42787	0.076511	0.608688	0.00734544
ENSBTAG00000052771	bisque4	-0.135248	0.592591	0.608635	0.00735206
ENSBTAG00000007424	bisque4	-0.407917	0.0928761	0.608592	0.00735727
ENSBTAG00000021434	bisque4	-0.307595	0.214346	0.608211	0.0074044
ENSBTAG00000053557	bisque4	-0.408929	0.0919902	0.608132	0.00741421
ENSBTAG00000001839	bisque4	0.230621	0.35721	0.607984	0.00743247
ENSBTAG00000055110	bisque4	-0.282193	0.256567	0.607837	0.00745087
ENSBTAG00000012295	bisque4	-0.617394	0.0063353	0.607642	0.00747515
ENSBTAG00000001619	bisque4	-0.225237	0.368854	0.60763	0.00747666
ENSBTAG00000013928	bisque4	0.0290808	0.908806	0.607266	0.00752214
ENSBTAG00000012599	bisque4	-0.246274	0.324563	0.60717	0.00753428
ENSBTAG00000008410	bisque4	-0.292667	0.238571	0.606999	0.00755575
ENSBTAG00000017167	bisque4	-0.257989	0.301321	0.606947	0.00756226
ENSBTAG00000007619	bisque4	-0.131259	0.603649	0.606776	0.00758382
ENSBTAG00000048958	bisque4	-0.166336	0.509471	0.606757	0.00758621
ENSBTAG00000015345	bisque4	-0.184192	0.46438	0.606606	0.00760537
ENSBTAG00000002981	bisque4	-0.510111	0.0305549	0.606576	0.00760921
ENSBTAG00000008787	bisque4	-0.211553	0.399392	0.606025	0.00767919
ENSBTAG00000002181	bisque4	-0.494655	0.0368979	0.605988	0.00768386
ENSBTAG00000014418	bisque4	-0.446529	0.0632241	0.60576	0.00771301
ENSBTAG00000001803	bisque4	-0.242749	0.331757	0.605752	0.00771412
ENSBTAG00000032089	bisque4	-0.216557	0.38807	0.605702	0.00772052
ENSBTAG00000015076	bisque4	0.0183396	0.942421	0.605153	0.00779112
ENSBTAG00000008300	bisque4	-0.549886	0.0180693	0.604864	0.00782845
ENSBTAG00000004278	bisque4	-0.629942	0.00508012	0.604589	0.0078642
ENSBTAG00000021999	bisque4	-0.488395	0.0397369	0.604322	0.00789899
ENSBTAG00000000243	bisque4	-0.280174	0.260132	0.604294	0.00790266
ENSBTAG00000021527	bisque4	-0.175147	0.486967	0.604162	0.00791982
ENSBTAG00000001874	bisque4	-0.304486	0.219254	0.603278	0.00803619
ENSBTAG00000015775	bisque4	-0.461802	0.0536955	0.602658	0.00811853
ENSBTAG00000014459	bisque4	-0.402352	0.0978609	0.602396	0.0081536
ENSBTAG00000024560	bisque4	-0.104931	0.678601	0.601865	0.00822496
ENSBTAG00000009226	bisque4	-0.613575	0.00676355	0.601755	0.00823981
ENSBTAG00000000345	bisque4	-0.517457	0.0278535	0.601714	0.00824531
ENSBTAG00000023289	bisque4	-0.600834	0.00836482	0.601672	0.00825094
ENSBTAG00000021875	bisque4	-0.140743	0.577502	0.6014	0.00828783
ENSBTAG00000010568	bisque4	-0.456234	0.0570351	0.601266	0.00830594
ENSBTAG00000009994	bisque4	-0.506374	0.0320047	0.600994	0.00834305
ENSBTAG00000044121	bisque4	0.052428	0.836318	0.600511	0.00840908
ENSBTAG00000020289	bisque4	0.0858689	0.734773	0.600392	0.00842548
ENSBTAG00000003561	bisque4	0.131474	0.603051	0.599729	0.00851703
ENSBTAG00000054228	bisque4	-0.405874	0.0946845	0.599668	0.00852547
ENSBTAG00000015008	bisque4	-0.265025	0.287855	0.599665	0.00852595
ENSBTAG00000052103	bisque4	-0.287019	0.248173	0.599518	0.00854632
ENSBTAG00000000899	bisque4	-0.443802	0.0650503	0.599093	0.00860565
ENSBTAG00000016627	bisque4	-0.559627	0.0157371	0.598263	0.00872224
ENSBTAG00000001324	bisque4	-0.694902	0.0013702	0.597864	0.00877889
ENSBTAG00000017808	bisque4	-0.508732	0.0310841	0.597455	0.00883714
ENSBTAG00000019929	bisque4	-0.106303	0.674618	0.597021	0.00889931
ENSBTAG00000001165	bisque4	-0.246233	0.324646	0.596781	0.00893384
ENSBTAG00000016305	bisque4	-0.103801	0.68189	0.596624	0.00895652
ENSBTAG00000008826	bisque4	-0.0494742	0.845431	0.596236	0.00901266
ENSBTAG00000012284	bisque4	-0.313997	0.204467	0.595975	0.00905058
ENSBTAG00000003575	bisque4	-0.682722	0.00179462	0.595745	0.00908422
ENSBTAG00000044097	bisque4	-0.0431016	0.865156	0.595621	0.00910226
ENSBTAG00000011478	bisque4	-0.466656	0.050907	0.595514	0.00911787
ENSBTAG00000009436	bisque4	-0.282837	0.255436	0.594819	0.00922021
ENSBTAG00000000570	bisque4	-0.0131591	0.95867	0.594781	0.00922583
ENSBTAG00000007137	bisque4	-0.0326814	0.897568	0.593734	0.00938172
ENSBTAG00000005910	bisque4	-0.45715	0.0564754	0.59372	0.00938381
ENSBTAG00000004046	bisque4	-0.152496	0.545786	0.593216	0.00945959
ENSBTAG00000039643	bisque4	-0.614038	0.00671046	0.592778	0.00952596
ENSBTAG00000012391	bisque4	-0.187131	0.457156	0.592761	0.00952854
ENSBTAG00000054238	bisque4	0.0605433	0.811384	0.592149	0.00962178
ENSBTAG00000033160	bisque4	-0.0440416	0.862242	0.591854	0.00966696
ENSBTAG00000046708	bisque4	-0.201056	0.423717	0.591843	0.00966861
ENSBTAG00000013874	bisque4	-0.0350743	0.890109	0.591832	0.00967033
ENSBTAG00000004148	bisque4	-0.0891609	0.724971	0.59173	0.00968602
ENSBTAG00000002316	bisque4	-0.326421	0.186159	0.591697	0.00969115
ENSBTAG00000017642	bisque4	0.0105053	0.967	0.59118	0.00977096
ENSBTAG00000008074	bisque4	-0.579177	0.0117772	0.590959	0.00980517
ENSBTAG00000004421	bisque4	-0.430914	0.0742144	0.590123	0.00993566
ENSBTAG00000002233	bisque4	-0.5041	0.0329129	0.589798	0.00998678
ENSBTAG00000016359	bisque4	0.0723616	0.775385	0.589546	0.0100267
ENSBTAG00000007423	bisque4	-0.580793	0.0114893	0.589187	0.0100835
ENSBTAG00000011150	bisque4	-0.511763	0.0299306	0.588899	0.0101293
ENSBTAG00000038865	bisque4	-0.222977	0.373806	0.587626	0.010334
ENSBTAG00000013612	bisque4	-0.193853	0.440851	0.586682	0.0104878
ENSBTAG00000011162	bisque4	-0.200825	0.42426	0.586079	0.010587
ENSBTAG00000003075	bisque4	-0.120968	0.632549	0.585264	0.0107222
ENSBTAG00000016050	bisque4	0.130062	0.606982	0.584991	0.0107678
ENSBTAG00000038815	bisque4	0.00578015	0.98184	0.584558	0.0108406
ENSBTAG00000013918	bisque4	-0.444017	0.0649049	0.584103	0.0109174
ENSBTAG00000015195	bisque4	-0.35525	0.147985	0.584091	0.0109194
ENSBTAG00000049736	bisque4	-0.370835	0.129774	0.583569	0.0110081
ENSBTAG00000001176	bisque4	-0.705556	0.00107067	0.58341	0.0110351
ENSBTAG00000018941	bisque4	-0.0828469	0.743805	0.58317	0.0110763
ENSBTAG00000037566	bisque4	-0.052478	0.836164	0.582944	0.011115
ENSBTAG00000008272	bisque4	-0.0886181	0.726585	0.582594	0.0111752
ENSBTAG00000037489	bisque4	-0.173828	0.490303	0.582208	0.011242
ENSBTAG00000008762	bisque4	-0.132714	0.599607	0.582162	0.0112499
ENSBTAG00000054514	bisque4	-0.0902877	0.721626	0.582158	0.0112505
ENSBTAG00000024199	bisque4	0.00814877	0.9744	0.581943	0.011288
ENSBTAG00000015678	bisque4	0.0059159	0.981413	0.58161	0.0113459
ENSBTAG00000015441	bisque4	-0.662106	0.0027581	0.580779	0.0114917
ENSBTAG00000038498	bisque4	-0.112093	0.657891	0.580354	0.0115669
ENSBTAG00000049343	bisque4	-0.325223	0.187876	0.579968	0.0116356
ENSBTAG00000001299	bisque4	-0.254328	0.308474	0.579905	0.0116468
ENSBTAG00000006618	bisque4	-0.569417	0.01364	0.579705	0.0116825
ENSBTAG00000017681	bisque4	0.0700466	0.782405	0.579671	0.0116884
ENSBTAG00000003240	bisque4	-0.0221342	0.930532	0.579519	0.0117157
ENSBTAG00000011424	bisque4	-0.511356	0.0300834	0.579497	0.0117196
ENSBTAG00000031351	bisque4	-0.208273	0.40691	0.579411	0.0117351
ENSBTAG00000019252	bisque4	-0.217187	0.386657	0.578558	0.0118889
ENSBTAG00000053421	bisque4	-0.136315	0.58965	0.578438	0.0119106
ENSBTAG00000048389	bisque4	-0.34516	0.160672	0.57785	0.0120177
ENSBTAG00000004948	bisque4	-0.324723	0.188595	0.577244	0.012129
ENSBTAG00000049946	bisque4	-0.233734	0.350574	0.577008	0.0121723
ENSBTAG00000014809	bisque4	-0.48932	0.0393071	0.576889	0.0121944
ENSBTAG00000021811	bisque4	0.0244217	0.923371	0.576615	0.0122451
ENSBTAG00000050772	bisque4	-0.662746	0.00272287	0.576413	0.0122827
ENSBTAG00000001507	bisque4	-0.0519912	0.837664	0.57593	0.0123728
ENSBTAG00000020028	bisque4	-0.455777	0.0573161	0.575367	0.0124784
ENSBTAG00000021960	bisque4	-0.617109	0.00636651	0.574433	0.0126554
ENSBTAG00000021073	bisque4	-0.456445	0.0569059	0.574425	0.0126569
ENSBTAG00000000529	bisque4	0.0691437	0.785147	0.574219	0.0126962
ENSBTAG00000005140	bisque4	-0.0793174	0.754395	0.573914	0.0127545
ENSBTAG00000009512	bisque4	-0.2249	0.369591	0.57309	0.0129134
ENSBTAG00000018404	bisque4	-0.311096	0.208906	0.572846	0.0129606
ENSBTAG00000020107	bisque4	-0.664818	0.00261128	0.572336	0.01306
ENSBTAG00000008332	bisque4	-0.515823	0.0284377	0.571562	0.0132118
ENSBTAG00000006276	bisque4	-0.74921	0.000345461	0.571449	0.0132341
ENSBTAG00000008022	bisque4	-0.433671	0.0721781	0.571003	0.0133223
ENSBTAG00000011734	bisque4	-0.39591	0.103869	0.570997	0.0133235
ENSBTAG00000004383	bisque4	-0.191762	0.44589	0.570821	0.0133586
ENSBTAG00000052755	bisque4	-0.490982	0.0385442	0.570721	0.0133784
ENSBTAG00000002473	bisque4	-0.479375	0.044117	0.569286	0.0136666
ENSBTAG00000008103	bisque4	-0.207308	0.409137	0.56908	0.0137082
ENSBTAG00000007476	bisque4	0.104391	0.680173	0.568656	0.0137946
ENSBTAG00000021190	bisque4	-0.555994	0.0165771	0.568197	0.0138885
ENSBTAG00000016514	bisque4	-0.606528	0.0076152	0.56808	0.0139125
ENSBTAG00000001867	bisque4	-0.0889543	0.725585	0.567868	0.0139561
ENSBTAG00000007558	bisque4	-0.606876	0.00757129	0.567857	0.0139585
ENSBTAG00000014538	bisque4	-0.495747	0.036419	0.567856	0.0139585
ENSBTAG00000054445	bisque4	-0.309625	0.211181	0.567604	0.0140105
ENSBTAG00000032148	bisque4	-0.780062	0.000134402	0.567322	0.0140689
ENSBTAG00000025856	bisque4	-0.00784154	0.975365	0.567196	0.014095
ENSBTAG00000021156	bisque4	0.0741793	0.769885	0.566829	0.0141714
ENSBTAG00000010673	bisque4	-0.0672021	0.791052	0.566504	0.0142393
ENSBTAG00000017397	bisque4	-0.54777	0.0186103	0.566423	0.0142562
ENSBTAG00000004750	bisque4	-0.231518	0.355291	0.566126	0.0143186
ENSBTAG00000053369	bisque4	-0.0368438	0.884599	0.565948	0.014356
ENSBTAG00000015341	bisque4	-0.0329525	0.896722	0.565946	0.0143564
ENSBTAG00000009124	bisque4	-0.645218	0.00383318	0.565631	0.0144228
ENSBTAG00000013057	bisque4	-0.0152786	0.952019	0.564993	0.0145583
ENSBTAG00000037377	bisque4	-0.313481	0.205251	0.564667	0.0146279
ENSBTAG00000039343	bisque4	0.0503487	0.842731	0.564614	0.014639
ENSBTAG00000000053	bisque4	-0.137579	0.586171	0.564458	0.0146725
ENSBTAG00000003519	bisque4	-0.357204	0.145611	0.564078	0.0147541
ENSBTAG00000015794	bisque4	-0.646703	0.00372667	0.563953	0.0147811
ENSBTAG00000002333	bisque4	-0.362581	0.139212	0.563568	0.0148642
ENSBTAG00000014469	bisque4	-0.0545929	0.829651	0.563401	0.0149003
ENSBTAG00000017956	bisque4	-0.230004	0.358534	0.563109	0.0149638
ENSBTAG00000004171	bisque4	0.279289	0.261704	0.562848	0.0150206
ENSBTAG00000032869	bisque4	-0.330836	0.179926	0.562692	0.0150548
ENSBTAG00000000561	bisque4	-0.187943	0.45517	0.561458	0.0153266
ENSBTAG00000010178	bisque4	-0.426093	0.0778756	0.561328	0.0153554
ENSBTAG00000000664	bisque4	-0.487904	0.0399661	0.561103	0.0154055
ENSBTAG00000050789	bisque4	0.0333076	0.895615	0.56045	0.0155515
ENSBTAG00000011322	bisque4	0.0896924	0.723393	0.559302	0.0158109
ENSBTAG00000010663	bisque4	0.0547003	0.82932	0.559205	0.0158328
ENSBTAG00000054948	bisque4	0.00646771	0.97968	0.558957	0.0158894
ENSBTAG00000003638	bisque4	0.152563	0.545606	0.558268	0.0160473
ENSBTAG00000020880	bisque4	-0.342247	0.164469	0.558254	0.0160504
ENSBTAG00000021396	bisque4	-0.0165374	0.948071	0.558237	0.0160545
ENSBTAG00000026275	bisque4	0.12536	0.620151	0.55731	0.0162688
ENSBTAG00000023417	bisque4	0.0160275	0.94967	0.557095	0.0163189
ENSBTAG00000008771	bisque4	0.00510367	0.983965	0.556653	0.0164222
ENSBTAG00000042631	bisque4	-0.0973511	0.700764	0.556306	0.0165037
ENSBTAG00000004403	bisque4	-0.282713	0.255655	0.556276	0.0165108
ENSBTAG00000020755	bisque4	-0.605994	0.00768309	0.556039	0.0165666
ENSBTAG00000050068	bisque4	-0.0533051	0.833615	0.555742	0.0166368
ENSBTAG00000008593	bisque4	-0.562597	0.0150756	0.55568	0.0166516
ENSBTAG00000054309	bisque4	-0.0369633	0.884227	0.554831	0.0168535
ENSBTAG00000010820	bisque4	-0.603386	0.0080219	0.554826	0.0168548
ENSBTAG00000051851	bisque4	-0.106072	0.675287	0.553923	0.0170719
ENSBTAG00000036297	bisque4	0.00423408	0.986697	0.553857	0.0170877
ENSBTAG00000002398	bisque4	-0.280838	0.258956	0.553609	0.0171478
ENSBTAG00000005523	bisque4	-0.46293	0.0530378	0.553573	0.0171564
ENSBTAG00000007827	bisque4	-0.302292	0.222761	0.553396	0.0171996
ENSBTAG00000000160	bisque4	0.211655	0.399159	0.553366	0.0172069
ENSBTAG00000015326	bisque4	-0.191159	0.447348	0.553199	0.0172475
ENSBTAG00000004645	bisque4	0.0835785	0.741616	0.553012	0.0172931
ENSBTAG00000021217	bisque4	-0.378211	0.121729	0.55247	0.0174257
ENSBTAG00000019942	bisque4	-0.579319	0.0117515	0.551106	0.0177631
ENSBTAG00000025667	bisque4	-0.537777	0.02134	0.550491	0.0179171
ENSBTAG00000026673	bisque4	-0.0128972	0.959492	0.54992	0.0180607
ENSBTAG00000000128	bisque4	-0.402719	0.097527	0.549355	0.0182039
ENSBTAG00000008059	bisque4	-0.37518	0.124991	0.549172	0.0182505
ENSBTAG00000033460	bisque4	-0.588224	0.0102373	0.549054	0.0182807
ENSBTAG00000048506	bisque4	0.175549	0.485951	0.548826	0.0183387
ENSBTAG00000030686	bisque4	-0.0375141	0.882513	0.548108	0.0185231
ENSBTAG00000010967	bisque4	-0.484298	0.0416831	0.547904	0.0185758
ENSBTAG00000027059	bisque4	-0.239949	0.337537	0.546578	0.0189206
ENSBTAG00000010496	bisque4	-0.663928	0.00265875	0.546173	0.019027
ENSBTAG00000054032	bisque4	-0.320187	0.195204	0.545854	0.019111
ENSBTAG00000051743	bisque4	-0.328792	0.182795	0.545471	0.0192124
ENSBTAG00000011356	bisque4	0.0676807	0.789595	0.544735	0.0194086
ENSBTAG00000000517	bisque4	-0.34656	0.158869	0.544194	0.0195535
ENSBTAG00000035782	bisque4	-0.496393	0.0361382	0.544182	0.0195568
ENSBTAG00000003339	bisque4	-0.141061	0.576632	0.544103	0.0195781
ENSBTAG00000005110	bisque4	0.00689696	0.978332	0.543905	0.0196314
ENSBTAG00000021943	bisque4	-0.309369	0.211578	0.543656	0.0196987
ENSBTAG00000009679	bisque4	-0.322218	0.192226	0.543537	0.0197307
ENSBTAG00000054576	bisque4	-0.350105	0.154365	0.543081	0.0198547
ENSBTAG00000052146	bisque4	-0.164332	0.514658	0.54259	0.0199884
ENSBTAG00000002843	bisque4	0.162769	0.51872	0.542298	0.0200686
ENSBTAG00000006324	bisque4	-0.259833	0.297755	0.542096	0.0201241
ENSBTAG00000054343	bisque4	-0.61768	0.00630416	0.542004	0.0201495
ENSBTAG00000020989	bisque4	-0.694315	0.00138852	0.541685	0.0202374
ENSBTAG00000032026	bisque4	-0.375792	0.124327	0.541672	0.0202409
ENSBTAG00000001892	bisque4	0.0888689	0.725839	0.541561	0.0202716
ENSBTAG00000007439	bisque4	-0.230337	0.357818	0.541188	0.020375
ENSBTAG00000014074	bisque4	-0.135964	0.590617	0.541019	0.0204221
ENSBTAG00000038377	bisque4	-0.136242	0.589851	0.540821	0.0204772
ENSBTAG00000018539	bisque4	-0.361826	0.140099	0.540087	0.0206826
ENSBTAG00000020589	bisque4	-0.314173	0.204199	0.539572	0.0208278
ENSBTAG00000052359	bisque4	-0.204024	0.41676	0.539534	0.0208387
ENSBTAG00000013125	bisque4	-0.269341	0.279781	0.538827	0.0210391
ENSBTAG00000004476	bisque4	-0.353949	0.149581	0.538715	0.0210712
ENSBTAG00000012637	bisque4	-0.531102	0.0233315	0.538512	0.0211292
ENSBTAG00000015073	bisque4	-0.536277	0.0217754	0.538188	0.0212218
ENSBTAG00000009585	bisque4	-0.723928	0.000682142	0.53702	0.0215589
ENSBTAG00000020607	bisque4	-0.065122	0.79739	0.536207	0.0217959
ENSBTAG00000039711	bisque4	-0.540705	0.0205096	0.535928	0.0218777
ENSBTAG00000021019	bisque4	-0.206243	0.411601	0.535587	0.021978
ENSBTAG00000021798	bisque4	-0.102126	0.686775	0.535501	0.0220035
[truncated: 368 more rows]
