# Supplementary material for: Examination of the lung and lymphoid tissue mRNA transcriptome response in dairy calves following experimental challenge with bovine alphaherpesvirus one (BoHV-1)
Source: PLoS One. 2025 May 2;20(5):e0319575. doi: 10.1371/journal.pone.0319575 (PMC12047826; doi:10.1371/journal.pone.0319575)
Supplement: S14 Table — (XLSX) [file pone.0319575.s014.xlsx]

## Sheet: indianred3
geneSymbol	moduleColor	GS.treatment	p.GS.treatment	MM.indianred3	p.MM.indianred3
ENSBTAG00000003381	indianred3	0.666824	0.0352061	0.989003	6.31456e-08
ENSBTAG00000002381	indianred3	0.804135	0.00504554	0.985441	1.93172e-07
ENSBTAG00000031852	indianred3	0.710205	0.0213678	0.984709	2.34842e-07
ENSBTAG00000017755	indianred3	0.786249	0.00699256	0.982344	4.162e-07
ENSBTAG00000006070	indianred3	0.713821	0.0204198	0.979409	7.67143e-07
ENSBTAG00000045817	indianred3	0.75571	0.0114623	0.979223	7.95168e-07
ENSBTAG00000011904	indianred3	0.786988	0.00690305	0.977839	1.02749e-06
ENSBTAG00000018905	indianred3	0.714955	0.0201287	0.974905	1.68344e-06
ENSBTAG00000004695	indianred3	0.752233	0.0120735	0.974895	1.68605e-06
ENSBTAG00000006150	indianred3	0.728264	0.0169222	0.974745	1.72629e-06
ENSBTAG00000006960	indianred3	0.659739	0.0379291	0.974252	1.86423e-06
ENSBTAG00000019188	indianred3	0.715364	0.0200243	0.974106	1.90648e-06
ENSBTAG00000008606	indianred3	0.721598	0.0184801	0.974036	1.92702e-06
ENSBTAG00000038409	indianred3	0.743076	0.013792	0.973481	2.09566e-06
ENSBTAG00000027453	indianred3	0.662274	0.0369392	0.972692	2.35417e-06
ENSBTAG00000017505	indianred3	0.652307	0.0409339	0.972674	2.36047e-06
ENSBTAG00000021018	indianred3	0.789854	0.00656336	0.972457	2.43547e-06
ENSBTAG00000002072	indianred3	0.694189	0.0259332	0.972417	2.44966e-06
ENSBTAG00000002042	indianred3	0.647244	0.0430705	0.972239	2.51301e-06
ENSBTAG00000019685	indianred3	0.693173	0.0262436	0.972226	2.51741e-06
ENSBTAG00000019682	indianred3	0.783211	0.0073695	0.971794	2.67638e-06
ENSBTAG00000011317	indianred3	0.679062	0.0308204	0.970146	3.35249e-06
ENSBTAG00000016828	indianred3	0.729657	0.0166087	0.968322	4.24044e-06
ENSBTAG00000006533	indianred3	0.703401	0.0232332	0.96812	4.34836e-06
ENSBTAG00000050008	indianred3	0.619734	0.0559908	0.967541	4.66991e-06
ENSBTAG00000014943	indianred3	0.663509	0.036463	0.967536	4.67282e-06
ENSBTAG00000020215	indianred3	0.63214	0.049885	0.966066	5.56851e-06
ENSBTAG00000013277	indianred3	0.770322	0.00912972	0.964064	6.98606e-06
ENSBTAG00000000439	indianred3	0.594051	0.0701565	0.963896	7.11598e-06
ENSBTAG00000009079	indianred3	0.634563	0.0487465	0.963583	7.36365e-06
ENSBTAG00000003967	indianred3	0.692583	0.026425	0.963466	7.45792e-06
ENSBTAG00000011351	indianred3	0.66371	0.0363862	0.963399	7.51159e-06
ENSBTAG00000054865	indianred3	0.633441	0.0492715	0.963278	7.61065e-06
ENSBTAG00000012988	indianred3	0.589288	0.0730172	0.963166	7.70247e-06
ENSBTAG00000008014	indianred3	0.839044	0.00240638	0.963118	7.74247e-06
ENSBTAG00000017087	indianred3	0.701063	0.0238993	0.961886	8.81668e-06
ENSBTAG00000018498	indianred3	0.602136	0.0654705	0.961421	9.24988e-06
ENSBTAG00000000662	indianred3	0.669967	0.0340418	0.961388	9.28152e-06
ENSBTAG00000010737	indianred3	0.793849	0.00610997	0.96114	9.51949e-06
ENSBTAG00000003421	indianred3	0.679263	0.0307518	0.960991	9.66379e-06
ENSBTAG00000002277	indianred3	0.621605	0.0550401	0.960918	9.73549e-06
ENSBTAG00000019785	indianred3	0.741546	0.0140948	0.960811	9.84166e-06
ENSBTAG00000046746	indianred3	0.751789	0.0121533	0.96066	9.99231e-06
ENSBTAG00000006612	indianred3	0.779433	0.007858	0.9597	1.09915e-05
ENSBTAG00000016950	indianred3	0.774131	0.00858161	0.959462	1.12493e-05
ENSBTAG00000001665	indianred3	0.612511	0.0597641	0.958851	1.19342e-05
ENSBTAG00000031718	indianred3	0.822351	0.00349549	0.958166	1.27392e-05
ENSBTAG00000011406	indianred3	0.831363	0.00287133	0.957892	1.30713e-05
ENSBTAG00000031846	indianred3	0.743668	0.0136761	0.957776	1.32135e-05
ENSBTAG00000031387	indianred3	0.711325	0.0210709	0.957717	1.32867e-05
ENSBTAG00000016378	indianred3	0.766816	0.00965562	0.957523	1.35297e-05
ENSBTAG00000015224	indianred3	0.784735	0.00717867	0.957496	1.35633e-05
ENSBTAG00000007875	indianred3	0.574485	0.0823873	0.956915	1.43103e-05
ENSBTAG00000009785	indianred3	0.622753	0.0544617	0.956907	1.43209e-05
ENSBTAG00000003073	indianred3	0.753623	0.0118264	0.956745	1.45351e-05
ENSBTAG00000016435	indianred3	0.705016	0.0227808	0.956723	1.45635e-05
ENSBTAG00000025516	indianred3	0.771347	0.00897981	0.956518	1.48384e-05
ENSBTAG00000013329	indianred3	0.661777	0.0371318	0.956482	1.48866e-05
ENSBTAG00000016448	indianred3	0.664348	0.0361423	0.956336	1.50848e-05
ENSBTAG00000012657	indianred3	0.744505	0.0135131	0.956186	1.52905e-05
ENSBTAG00000009435	indianred3	0.701962	0.0236415	0.95613	1.5368e-05
ENSBTAG00000020232	indianred3	0.731574	0.0161838	0.956051	1.5477e-05
ENSBTAG00000021293	indianred3	0.781385	0.00760282	0.955921	1.56583e-05
ENSBTAG00000011902	indianred3	0.688642	0.0276587	0.955517	1.62329e-05
ENSBTAG00000005314	indianred3	0.709686	0.0215064	0.955462	1.6311e-05
ENSBTAG00000020447	indianred3	0.601917	0.0655945	0.955437	1.63484e-05
ENSBTAG00000000824	indianred3	0.758273	0.0110259	0.955028	1.69479e-05
ENSBTAG00000018406	indianred3	0.627066	0.0523257	0.954969	1.70357e-05
ENSBTAG00000001024	indianred3	0.710553	0.0212753	0.954452	1.78202e-05
ENSBTAG00000006500	indianred3	0.584855	0.0757464	0.954291	1.80706e-05
ENSBTAG00000007315	indianred3	0.725303	0.0176026	0.953902	1.86848e-05
ENSBTAG00000009099	indianred3	0.735558	0.015325	0.953737	1.89491e-05
ENSBTAG00000009574	indianred3	0.678752	0.0309266	0.953685	1.9034e-05
ENSBTAG00000012587	indianred3	0.568768	0.0862033	0.953538	1.92731e-05
ENSBTAG00000013677	indianred3	0.581093	0.0781142	0.952748	2.0597e-05
ENSBTAG00000002452	indianred3	0.643846	0.0445456	0.951058	2.36578e-05
ENSBTAG00000007825	indianred3	0.555305	0.0956329	0.950982	2.38027e-05
ENSBTAG00000006277	indianred3	0.62446	0.0536097	0.950897	2.39657e-05
ENSBTAG00000003953	indianred3	0.669983	0.0340362	0.950326	2.50831e-05
ENSBTAG00000004970	indianred3	0.796914	0.00577748	0.950277	2.51804e-05
ENSBTAG00000012288	indianred3	0.586809	0.0745352	0.950276	2.5182e-05
ENSBTAG00000007757	indianred3	0.632849	0.04955	0.950081	2.55741e-05
ENSBTAG00000004452	indianred3	0.550587	0.0990864	0.949901	2.59376e-05
ENSBTAG00000020922	indianred3	0.518031	0.12507	0.949807	2.61309e-05
ENSBTAG00000017610	indianred3	0.660714	0.0375463	0.948938	2.79581e-05
ENSBTAG00000003034	indianred3	0.737413	0.0149364	0.948378	2.91851e-05
ENSBTAG00000014838	indianred3	0.671303	0.0335552	0.947848	3.03821e-05
ENSBTAG00000002830	indianred3	0.785222	0.00711848	0.947845	3.03889e-05
ENSBTAG00000005676	indianred3	0.733072	0.0158572	0.947442	3.13237e-05
ENSBTAG00000021896	indianred3	0.636358	0.0479143	0.947353	3.15333e-05
ENSBTAG00000009744	indianred3	0.578579	0.0797226	0.947147	3.20218e-05
ENSBTAG00000005469	indianred3	0.784831	0.00716679	0.946835	3.27717e-05
ENSBTAG00000011595	indianred3	0.65923	0.03813	0.946621	3.32938e-05
ENSBTAG00000021373	indianred3	0.742094	0.0139858	0.946447	3.37238e-05
ENSBTAG00000008003	indianred3	0.61109	0.0605252	0.946427	3.37718e-05
ENSBTAG00000050785	indianred3	0.768928	0.00933639	0.946197	3.4346e-05
ENSBTAG00000013288	indianred3	0.647246	0.0430697	0.945857	3.5208e-05
ENSBTAG00000039635	indianred3	0.64668	0.0433132	0.945669	3.56906e-05
ENSBTAG00000019136	indianred3	0.654313	0.0401076	0.945134	3.70932e-05
ENSBTAG00000030340	indianred3	0.656152	0.0393601	0.944437	3.89809e-05
ENSBTAG00000015401	indianred3	0.766959	0.00963373	0.944195	3.96541e-05
ENSBTAG00000014679	indianred3	0.558979	0.092998	0.943706	4.10366e-05
ENSBTAG00000020560	indianred3	0.704943	0.0228009	0.943451	4.17725e-05
ENSBTAG00000021695	indianred3	0.713898	0.0203999	0.943048	4.29555e-05
ENSBTAG00000009963	indianred3	0.780676	0.00769485	0.94302	4.30374e-05
ENSBTAG00000002347	indianred3	0.862936	0.00130434	0.942498	4.46103e-05
ENSBTAG00000010450	indianred3	0.715424	0.0200089	0.942232	4.54244e-05
ENSBTAG00000000978	indianred3	0.602655	0.0651768	0.941999	4.61502e-05
ENSBTAG00000039766	indianred3	0.755037	0.0115788	0.941749	4.69366e-05
ENSBTAG00000009611	indianred3	0.687541	0.0280101	0.94147	4.78254e-05
ENSBTAG00000002128	indianred3	0.77481	0.00848649	0.941359	4.81817e-05
ENSBTAG00000006593	indianred3	0.573621	0.0829571	0.941275	4.84556e-05
ENSBTAG00000052374	indianred3	0.662731	0.0367626	0.941215	4.86504e-05
ENSBTAG00000013697	indianred3	0.701452	0.0237875	0.941154	4.88484e-05
ENSBTAG00000009996	indianred3	0.67099	0.0336686	0.941105	4.90078e-05
ENSBTAG00000018048	indianred3	0.779769	0.00781365	0.940949	4.95188e-05
ENSBTAG00000002890	indianred3	0.771986	0.00888735	0.940876	4.97604e-05
ENSBTAG00000013265	indianred3	0.747672	0.0129094	0.940531	5.09104e-05
ENSBTAG00000009026	indianred3	0.725888	0.0174666	0.940149	5.22072e-05
ENSBTAG00000014122	indianred3	0.720016	0.0188637	0.940053	5.25347e-05
ENSBTAG00000018924	indianred3	0.523745	0.120234	0.940028	5.2622e-05
ENSBTAG00000004738	indianred3	0.563949	0.0895073	0.940026	5.263e-05
ENSBTAG00000012235	indianred3	0.851207	0.00178476	0.939787	5.34564e-05
ENSBTAG00000002763	indianred3	0.733621	0.0157386	0.939775	5.34997e-05
ENSBTAG00000002715	indianred3	0.514612	0.128022	0.939597	5.41224e-05
ENSBTAG00000007968	indianred3	0.764313	0.0100438	0.939426	5.47283e-05
ENSBTAG00000015090	indianred3	0.665881	0.0355608	0.939321	5.51017e-05
ENSBTAG00000003759	indianred3	0.818703	0.00377392	0.939184	5.5591e-05
ENSBTAG00000008854	indianred3	0.565112	0.0887025	0.938602	5.77061e-05
ENSBTAG00000006126	indianred3	0.611976	0.0600496	0.938233	5.9081e-05
ENSBTAG00000019696	indianred3	0.838937	0.00241241	0.938178	5.92881e-05
ENSBTAG00000053425	indianred3	0.579818	0.0789273	0.938155	5.93739e-05
ENSBTAG00000021121	indianred3	0.564762	0.0889441	0.937847	6.05436e-05
ENSBTAG00000013900	indianred3	0.798899	0.00556923	0.937721	6.10238e-05
ENSBTAG00000047031	indianred3	0.57937	0.079214	0.937712	6.10588e-05
ENSBTAG00000001594	indianred3	0.851559	0.00176872	0.937707	6.10779e-05
ENSBTAG00000017072	indianred3	0.762887	0.0102699	0.937643	6.13257e-05
ENSBTAG00000007113	indianred3	0.612379	0.0598344	0.937433	6.21413e-05
ENSBTAG00000005427	indianred3	0.642545	0.0451189	0.937235	6.2916e-05
ENSBTAG00000033331	indianred3	0.64817	0.0426745	0.93719	6.30921e-05
ENSBTAG00000045828	indianred3	0.632961	0.049497	0.937039	6.3691e-05
ENSBTAG00000018372	indianred3	0.510713	0.131438	0.936977	6.39377e-05
ENSBTAG00000005207	indianred3	0.620978	0.0553574	0.936925	6.41435e-05
ENSBTAG00000009098	indianred3	0.525559	0.118724	0.93674	6.48842e-05
ENSBTAG00000010243	indianred3	0.611136	0.0605003	0.936728	6.49325e-05
ENSBTAG00000031106	indianred3	0.691219	0.0268477	0.936706	6.50214e-05
ENSBTAG00000018978	indianred3	0.487303	0.153129	0.93659	6.54906e-05
ENSBTAG00000006905	indianred3	0.629675	0.0510611	0.936175	6.71882e-05
ENSBTAG00000014742	indianred3	0.794315	0.00605852	0.936116	6.74317e-05
ENSBTAG00000001134	indianred3	0.657312	0.0388933	0.935874	6.84387e-05
ENSBTAG00000002778	indianred3	0.570666	0.0849242	0.935602	6.95847e-05
ENSBTAG00000019013	indianred3	0.601821	0.0656492	0.93509	7.1778e-05
ENSBTAG00000021248	indianred3	0.738046	0.0148053	0.93501	7.2127e-05
ENSBTAG00000021715	indianred3	0.607986	0.062211	0.934825	7.29341e-05
ENSBTAG00000018074	indianred3	0.749899	0.0124964	0.934604	7.39086e-05
ENSBTAG00000002434	indianred3	0.729621	0.0166169	0.934592	7.39617e-05
ENSBTAG00000025277	indianred3	0.58892	0.0732414	0.93456	7.41025e-05
ENSBTAG00000000753	indianred3	0.554945	0.0958939	0.93451	7.43264e-05
ENSBTAG00000004497	indianred3	0.564357	0.0892242	0.934168	7.58572e-05
ENSBTAG00000021942	indianred3	0.699049	0.0244833	0.93397	7.67553e-05
ENSBTAG00000014931	indianred3	0.667032	0.0351284	0.933944	7.6874e-05
ENSBTAG00000005688	indianred3	0.713303	0.0205538	0.933621	7.8356e-05
ENSBTAG00000013722	indianred3	0.64636	0.0434508	0.933182	8.04097e-05
ENSBTAG00000052980	indianred3	0.659018	0.0382138	0.932789	8.22764e-05
ENSBTAG00000002095	indianred3	0.856957	0.0015356	0.932207	8.51007e-05
ENSBTAG00000012041	indianred3	0.655852	0.0394813	0.932125	8.55056e-05
ENSBTAG00000027317	indianred3	0.66146	0.037255	0.932058	8.58386e-05
ENSBTAG00000019062	indianred3	0.629055	0.0513595	0.931955	8.63498e-05
ENSBTAG00000009855	indianred3	0.674359	0.0324591	0.931916	8.65433e-05
ENSBTAG00000015240	indianred3	0.647827	0.0428207	0.931855	8.68438e-05
ENSBTAG00000016128	indianred3	0.621451	0.0551179	0.931744	8.74004e-05
ENSBTAG00000020751	indianred3	0.666308	0.0353999	0.931526	8.84983e-05
ENSBTAG00000030257	indianred3	0.80589	0.00487816	0.931354	8.93755e-05
ENSBTAG00000032763	indianred3	0.648643	0.0424729	0.93114	9.04691e-05
ENSBTAG00000002328	indianred3	0.671326	0.0335468	0.931126	9.05432e-05
ENSBTAG00000015639	indianred3	0.526224	0.118174	0.931125	9.0546e-05
ENSBTAG00000001807	indianred3	0.568901	0.0861137	0.931048	9.09452e-05
ENSBTAG00000014900	indianred3	0.667459	0.034969	0.930533	9.36295e-05
ENSBTAG00000025148	indianred3	0.568865	0.0861379	0.93047	9.39649e-05
ENSBTAG00000001506	indianred3	0.635225	0.0484386	0.930087	9.60048e-05
ENSBTAG00000016526	indianred3	0.80325	0.00513139	0.929945	9.67727e-05
ENSBTAG00000004675	indianred3	0.544584	0.103594	0.929899	9.70201e-05
ENSBTAG00000015117	indianred3	0.592651	0.0709897	0.929615	9.85657e-05
ENSBTAG00000007954	indianred3	0.738894	0.0146309	0.928928	0.000102386
ENSBTAG00000009624	indianred3	0.815635	0.00402001	0.928745	0.000103422
ENSBTAG00000011811	indianred3	0.496018	0.144818	0.927972	0.000107879
ENSBTAG00000013440	indianred3	0.774349	0.00855094	0.927797	0.000108907
ENSBTAG00000001890	indianred3	0.66674	0.0352376	0.92757	0.000110254
ENSBTAG00000030302	indianred3	0.624652	0.0535142	0.927361	0.000111506
ENSBTAG00000010729	indianred3	0.808613	0.00462637	0.927359	0.000111513
ENSBTAG00000013524	indianred3	0.631392	0.0502399	0.926672	0.000115695
ENSBTAG00000021512	indianred3	0.758969	0.0109094	0.926638	0.000115904
ENSBTAG00000004893	indianred3	0.610392	0.0609019	0.92639	0.000117445
ENSBTAG00000046514	indianred3	0.691234	0.0268429	0.926157	0.000118903
ENSBTAG00000002098	indianred3	0.698713	0.0245819	0.925764	0.000121397
ENSBTAG00000002698	indianred3	0.46616	0.17447	0.925655	0.000122096
ENSBTAG00000016126	indianred3	0.700603	0.0240318	0.925595	0.000122485
ENSBTAG00000017379	indianred3	0.715804	0.0199123	0.925336	0.00012416
ENSBTAG00000012277	indianred3	0.563288	0.0899662	0.925249	0.000124721
ENSBTAG00000052272	indianred3	0.677914	0.031215	0.925224	0.000124885
ENSBTAG00000011846	indianred3	0.80255	0.00520015	0.924754	0.000127981
ENSBTAG00000017002	indianred3	0.80628	0.00484149	0.924522	0.000129529
ENSBTAG00000001225	indianred3	0.591615	0.0716102	0.924454	0.000129986
ENSBTAG00000008985	indianred3	0.556864	0.0945092	0.924171	0.000131898
ENSBTAG00000009251	indianred3	0.605877	0.0633732	0.923993	0.000133112
ENSBTAG00000002879	indianred3	0.61183	0.0601283	0.923942	0.00013346
ENSBTAG00000004294	indianred3	0.617739	0.0570168	0.923789	0.000134515
ENSBTAG00000011699	indianred3	0.569026	0.0860289	0.923766	0.000134674
ENSBTAG00000019518	indianred3	0.647061	0.0431491	0.923592	0.000135874
ENSBTAG00000012480	indianred3	0.73211	0.0160664	0.923494	0.00013656
ENSBTAG00000015628	indianred3	0.73905	0.0145989	0.923484	0.000136627
ENSBTAG00000006590	indianred3	0.723575	0.018008	0.923003	0.000140011
ENSBTAG00000050712	indianred3	0.681473	0.0300026	0.922783	0.000141581
ENSBTAG00000001645	indianred3	0.520395	0.123056	0.922693	0.00014223
ENSBTAG00000012038	indianred3	0.677347	0.0314114	0.92262	0.00014275
ENSBTAG00000010373	indianred3	0.704728	0.0228609	0.922594	0.00014294
ENSBTAG00000009449	indianred3	0.496051	0.144787	0.92248	0.000143766
ENSBTAG00000006325	indianred3	0.63279	0.0495775	0.922473	0.000143812
ENSBTAG00000015859	indianred3	0.778066	0.00804033	0.922416	0.000144224
ENSBTAG00000014579	indianred3	0.699092	0.0244707	0.922394	0.000144389
ENSBTAG00000006633	indianred3	0.797677	0.00569678	0.922323	0.000144905
ENSBTAG00000006068	indianred3	0.672382	0.0331654	0.921992	0.00014733
ENSBTAG00000003094	indianred3	0.626545	0.0525805	0.9217	0.000149494
ENSBTAG00000013275	indianred3	0.744141	0.0135838	0.921604	0.000150214
ENSBTAG00000007389	indianred3	0.882624	0.000719066	0.921196	0.000153287
ENSBTAG00000008034	indianred3	0.609091	0.0616075	0.921127	0.000153807
ENSBTAG00000016621	indianred3	0.493379	0.147304	0.921109	0.000153943
ENSBTAG00000010467	indianred3	0.80921	0.00457241	0.920887	0.000155646
ENSBTAG00000005832	indianred3	0.650813	0.0415568	0.920677	0.000157261
ENSBTAG00000011467	indianred3	0.763277	0.0102078	0.920485	0.000158749
ENSBTAG00000008385	indianred3	0.600635	0.0663245	0.920471	0.00015886
ENSBTAG00000045548	indianred3	0.680123	0.0304588	0.920302	0.000160186
ENSBTAG00000001790	indianred3	0.565346	0.0885413	0.92006	0.000162092
ENSBTAG00000000385	indianred3	0.497287	0.143631	0.920036	0.000162275
ENSBTAG00000007093	indianred3	0.684978	0.0288404	0.919897	0.000163378
ENSBTAG00000002562	indianred3	0.830863	0.00290369	0.919848	0.000163774
ENSBTAG00000001937	indianred3	0.615759	0.0580471	0.919781	0.000164304
ENSBTAG00000014694	indianred3	0.530425	0.114731	0.919621	0.000165588
ENSBTAG00000038625	indianred3	0.732625	0.0159541	0.919567	0.000166025
ENSBTAG00000017091	indianred3	0.906194	0.000302097	0.919455	0.000166923
ENSBTAG00000030915	indianred3	0.508239	0.133635	0.919305	0.000168142
ENSBTAG00000037703	indianred3	0.687211	0.0281163	0.919288	0.000168281
ENSBTAG00000013895	indianred3	0.761032	0.0105694	0.919282	0.000168332
ENSBTAG00000014253	indianred3	0.6657	0.0356289	0.919268	0.000168443
ENSBTAG00000037493	indianred3	0.843528	0.00216153	0.918695	0.000173157
ENSBTAG00000038745	indianred3	0.752922	0.0119506	0.918604	0.000173911
ENSBTAG00000025046	indianred3	0.57219	0.083906	0.918477	0.000174974
ENSBTAG00000026356	indianred3	0.705849	0.0225498	0.91818	0.000177472
ENSBTAG00000003476	indianred3	0.559486	0.0926376	0.918166	0.000177587
ENSBTAG00000012577	indianred3	0.62269	0.0544932	0.918008	0.000178926
ENSBTAG00000014005	indianred3	0.699521	0.0243455	0.917985	0.000179124
ENSBTAG00000001708	indianred3	0.780587	0.0077064	0.917877	0.000180042
ENSBTAG00000021893	indianred3	0.486573	0.153838	0.91766	0.000181908
ENSBTAG00000003606	indianred3	0.710073	0.0214029	0.917619	0.000182257
ENSBTAG00000000411	indianred3	0.659906	0.0378632	0.917592	0.000182493
ENSBTAG00000012607	indianred3	0.628343	0.0517041	0.917302	0.000185011
ENSBTAG00000046359	indianred3	0.735354	0.0153683	0.91693	0.000188274
ENSBTAG00000016581	indianred3	0.747498	0.0129422	0.916563	0.000191539
ENSBTAG00000000608	indianred3	0.714907	0.0201409	0.916369	0.000193279
ENSBTAG00000027557	indianred3	0.608417	0.061975	0.916259	0.000194266
ENSBTAG00000021456	indianred3	0.703703	0.0231482	0.916111	0.000195607
ENSBTAG00000014478	indianred3	0.52121	0.122365	0.915968	0.000196914
ENSBTAG00000007910	indianred3	0.509953	0.13211	0.915857	0.000197925
ENSBTAG00000008090	indianred3	0.565684	0.0883085	0.915733	0.000199064
ENSBTAG00000007776	indianred3	0.627783	0.0519758	0.915661	0.000199729
ENSBTAG00000002683	indianred3	0.725378	0.0175851	0.915552	0.000200741
ENSBTAG00000007484	indianred3	0.784735	0.00717861	0.915422	0.000201944
ENSBTAG00000006638	indianred3	0.852893	0.00170889	0.915263	0.000203431
ENSBTAG00000005470	indianred3	0.665827	0.0355812	0.915249	0.00020356
ENSBTAG00000009872	indianred3	0.64598	0.0436154	0.915236	0.000203683
ENSBTAG00000046765	indianred3	0.799162	0.00554199	0.915155	0.000204444
ENSBTAG00000017580	indianred3	0.717187	0.0195638	0.915141	0.000204575
ENSBTAG00000021884	indianred3	0.728301	0.0169139	0.914999	0.000205907
ENSBTAG00000008685	indianred3	0.760242	0.0106987	0.914889	0.000206952
ENSBTAG00000046406	indianred3	0.734877	0.0154695	0.914811	0.000207684
ENSBTAG00000014804	indianred3	0.624417	0.0536309	0.914688	0.000208858
ENSBTAG00000051357	indianred3	0.682929	0.0295159	0.914553	0.000210145
ENSBTAG00000004987	indianred3	0.728513	0.0168659	0.914453	0.000211109
ENSBTAG00000020152	indianred3	0.607919	0.0622475	0.91443	0.00021133
ENSBTAG00000013302	indianred3	0.572603	0.0836314	0.91436	0.000212001
ENSBTAG00000001663	indianred3	0.821795	0.00353695	0.913633	0.0002191
ENSBTAG00000021837	indianred3	0.645644	0.043761	0.913571	0.000219705
ENSBTAG00000003417	indianred3	0.800966	0.00535807	0.913461	0.000220801
ENSBTAG00000000131	indianred3	0.784116	0.00725571	0.913296	0.000222441
ENSBTAG00000009727	indianred3	0.509945	0.132118	0.913262	0.000222786
ENSBTAG00000049014	indianred3	0.520921	0.12261	0.913189	0.000223511
ENSBTAG00000015499	indianred3	0.602934	0.0650192	0.913173	0.000223673
ENSBTAG00000016995	indianred3	0.55797	0.0937169	0.913108	0.000224324
ENSBTAG00000021130	indianred3	0.81965	0.00370017	0.912909	0.000226332
ENSBTAG00000018912	indianred3	0.745486	0.0133242	0.912605	0.000229425
ENSBTAG00000006971	indianred3	0.60685	0.0628355	0.912588	0.000229598
ENSBTAG00000013956	indianred3	0.522586	0.121206	0.912576	0.000229721
ENSBTAG00000003801	indianred3	0.508363	0.133525	0.912349	0.000232044
ENSBTAG00000008978	indianred3	0.483143	0.157196	0.912106	0.000234563
ENSBTAG00000012664	indianred3	0.55149	0.0984196	0.911814	0.000237603
ENSBTAG00000050837	indianred3	0.826426	0.00320236	0.911696	0.000238851
ENSBTAG00000044032	indianred3	0.638228	0.0470576	0.911619	0.000239661
ENSBTAG00000007223	indianred3	0.845339	0.00206794	0.9115	0.000240917
ENSBTAG00000046545	indianred3	0.620507	0.0555969	0.911223	0.000243858
ENSBTAG00000031749	indianred3	0.802859	0.0051697	0.910988	0.00024638
ENSBTAG00000019161	indianred3	0.669493	0.0342159	0.91098	0.000246465
ENSBTAG00000014775	indianred3	0.652986	0.040653	0.910898	0.000247356
ENSBTAG00000013772	indianred3	0.478771	0.16154	0.910889	0.000247449
ENSBTAG00000035744	indianred3	0.726979	0.0172153	0.910855	0.00024782
ENSBTAG00000011729	indianred3	0.51745	0.125569	0.910532	0.000251334
ENSBTAG00000019911	indianred3	0.596439	0.0687507	0.910511	0.000251561
ENSBTAG00000027361	indianred3	0.826742	0.00318035	0.91049	0.000251787
ENSBTAG00000006195	indianred3	0.694747	0.0257638	0.910374	0.000253055
ENSBTAG00000015336	indianred3	0.620159	0.0557741	0.910158	0.00025544
ENSBTAG00000014695	indianred3	0.632069	0.0499186	0.910135	0.000255694
ENSBTAG00000003719	indianred3	0.744871	0.0134425	0.910078	0.00025633
ENSBTAG00000004420	indianred3	0.458404	0.182717	0.910033	0.000256824
ENSBTAG00000005577	indianred3	0.77595	0.00832823	0.909364	0.000264324
ENSBTAG00000014325	indianred3	0.5724	0.0837659	0.909291	0.000265158
ENSBTAG00000005030	indianred3	0.601287	0.0659525	0.909239	0.00026575
ENSBTAG00000012497	indianred3	0.59977	0.0668198	0.909154	0.000266716
ENSBTAG00000054329	indianred3	0.661814	0.0371174	0.909121	0.000267093
ENSBTAG00000020115	indianred3	0.68988	0.0272669	0.908973	0.000268789
ENSBTAG00000012366	indianred3	0.584791	0.0757863	0.908475	0.000274546
ENSBTAG00000050907	indianred3	0.758231	0.0110329	0.908387	0.000275574
ENSBTAG00000020964	indianred3	0.614862	0.0585179	0.908355	0.000275952
ENSBTAG00000001400	indianred3	0.652815	0.0407237	0.908286	0.000276762
ENSBTAG00000011247	indianred3	0.520887	0.122639	0.908104	0.000278901
ENSBTAG00000054164	indianred3	0.603204	0.064867	0.908007	0.000280048
ENSBTAG00000019213	indianred3	0.615524	0.0581704	0.90777	0.000282857
ENSBTAG00000037566	indianred3	0.669441	0.0342351	0.907744	0.000283171
ENSBTAG00000012990	indianred3	0.687603	0.0279904	0.907612	0.000284748
ENSBTAG00000016264	indianred3	0.675016	0.0322268	0.907564	0.000285318
ENSBTAG00000005912	indianred3	0.538368	0.108395	0.907506	0.000286024
ENSBTAG00000045664	indianred3	0.512169	0.130156	0.907499	0.000286102
ENSBTAG00000016684	indianred3	0.70196	0.0236421	0.90715	0.000290322
ENSBTAG00000018535	indianred3	0.61045	0.0608706	0.906954	0.000292705
ENSBTAG00000014333	indianred3	0.821667	0.00354656	0.906951	0.000292738
ENSBTAG00000012704	indianred3	0.583074	0.0768614	0.906874	0.000293685
ENSBTAG00000020423	indianred3	0.539301	0.107665	0.906729	0.000295466
ENSBTAG00000006493	indianred3	0.675246	0.0321458	0.906702	0.000295801
ENSBTAG00000015263	indianred3	0.494633	0.14612	0.906657	0.000296358
ENSBTAG00000011571	indianred3	0.607778	0.0623249	0.906135	0.000302841
ENSBTAG00000009123	indianred3	0.673712	0.0326892	0.906047	0.000303947
ENSBTAG00000013413	indianred3	0.460312	0.180667	0.905921	0.000305533
ENSBTAG00000016675	indianred3	0.558376	0.0934271	0.905829	0.000306688
ENSBTAG00000006532	indianred3	0.563449	0.0898541	0.905795	0.000307126
ENSBTAG00000000806	indianred3	0.618118	0.0568212	0.905753	0.000307652
ENSBTAG00000008510	indianred3	0.430646	0.214086	0.905483	0.000311097
ENSBTAG00000015636	indianred3	0.734692	0.015509	0.905413	0.000311989
ENSBTAG00000002130	indianred3	0.693487	0.0261473	0.905226	0.00031439
ENSBTAG00000009460	indianred3	0.54784	0.101134	0.904884	0.000318819
ENSBTAG00000011292	indianred3	0.635054	0.0485179	0.904825	0.00031959
ENSBTAG00000006328	indianred3	0.599537	0.0669539	0.904592	0.000322636
ENSBTAG00000032083	indianred3	0.733272	0.0158138	0.904547	0.000323222
ENSBTAG00000031716	indianred3	0.559822	0.0923995	0.904393	0.000325247
ENSBTAG00000012355	indianred3	0.49781	0.143143	0.904136	0.000328651
ENSBTAG00000013025	indianred3	0.85262	0.00172102	0.904119	0.000328881
ENSBTAG00000037746	indianred3	0.701962	0.0236417	0.904081	0.000329388
ENSBTAG00000007320	indianred3	0.726151	0.0174059	0.90389	0.000331937
ENSBTAG00000007609	indianred3	0.476047	0.164282	0.903429	0.000338169
ENSBTAG00000033669	indianred3	0.500393	0.140751	0.903277	0.00034023
ENSBTAG00000052072	indianred3	0.507073	0.134678	0.90326	0.000340458
ENSBTAG00000014186	indianred3	0.483998	0.156355	0.903183	0.000341521
ENSBTAG00000002069	indianred3	0.717206	0.019559	0.902916	0.000345187
ENSBTAG00000015479	indianred3	0.819962	0.00367609	0.902875	0.000345751
ENSBTAG00000012702	indianred3	0.672674	0.0330604	0.902837	0.000346281
ENSBTAG00000046223	indianred3	0.75958	0.0108079	0.902677	0.0003485
ENSBTAG00000005987	indianred3	0.620032	0.0558388	0.902674	0.000348532
ENSBTAG00000015352	indianred3	0.411184	0.237803	0.902651	0.00034886
ENSBTAG00000019388	indianred3	0.541422	0.106019	0.90243	0.000351944
ENSBTAG00000020754	indianred3	0.412999	0.235532	0.90232	0.000353473
ENSBTAG00000002078	indianred3	0.557855	0.0937987	0.902181	0.000355432
ENSBTAG00000001035	indianred3	0.45676	0.184495	0.902142	0.000355982
ENSBTAG00000013932	indianred3	0.739669	0.0144727	0.902036	0.000357478
ENSBTAG00000051451	indianred3	0.588461	0.0735213	0.901967	0.000358465
ENSBTAG00000018564	indianred3	0.470623	0.169826	0.901958	0.000358584
ENSBTAG00000016969	indianred3	0.46643	0.174187	0.901881	0.000359681
ENSBTAG00000039573	indianred3	0.742566	0.0138924	0.901421	0.000366261
ENSBTAG00000032055	indianred3	0.649461	0.042126	0.901265	0.000368508
ENSBTAG00000006740	indianred3	0.541753	0.105764	0.90124	0.000368879
ENSBTAG00000003264	indianred3	0.629492	0.0511489	0.901187	0.000369652
ENSBTAG00000032031	indianred3	0.653804	0.0403162	0.900983	0.00037261
ENSBTAG00000013477	indianred3	0.631712	0.0500877	0.900978	0.000372683
ENSBTAG00000006166	indianred3	0.643663	0.0446258	0.900816	0.00037505
ENSBTAG00000003817	indianred3	0.607436	0.0625127	0.900756	0.00037594
ENSBTAG00000002182	indianred3	0.724207	0.017859	0.900749	0.000376036
ENSBTAG00000008462	indianred3	0.60176	0.0656835	0.900626	0.000377851
ENSBTAG00000013917	indianred3	0.521819	0.121851	0.900615	0.000378003
ENSBTAG00000014490	indianred3	0.769312	0.00927907	0.900293	0.000382773
ENSBTAG00000016740	indianred3	0.486173	0.154228	0.90023	0.000383716
ENSBTAG00000050395	indianred3	0.473146	0.167233	0.9002	0.000384163
ENSBTAG00000001513	indianred3	0.491872	0.148736	0.900123	0.000385319
ENSBTAG00000013076	indianred3	0.657616	0.0387719	0.900113	0.000385459
ENSBTAG00000019508	indianred3	0.765588	0.0098448	0.899923	0.000388306
ENSBTAG00000001616	indianred3	0.514545	0.128079	0.899921	0.000388344
ENSBTAG00000018735	indianred3	0.794314	0.00605858	0.899914	0.000388453
ENSBTAG00000038233	indianred3	0.805577	0.00490763	0.899881	0.000388946
ENSBTAG00000044184	indianred3	0.482272	0.158056	0.89973	0.000391229
ENSBTAG00000010478	indianred3	0.651981	0.0410696	0.899493	0.000394817
ENSBTAG00000003261	indianred3	0.53258	0.11299	0.899222	0.000398957
ENSBTAG00000019966	indianred3	0.579164	0.0793465	0.899184	0.000399538
ENSBTAG00000004635	indianred3	0.636654	0.0477782	0.899014	0.000402158
ENSBTAG00000007128	indianred3	0.766959	0.00963369	0.898974	0.000402777
ENSBTAG00000053588	indianred3	0.638894	0.0467548	0.89884	0.000404852
ENSBTAG00000033672	indianred3	0.657012	0.0390136	0.898753	0.000406199
ENSBTAG00000019845	indianred3	0.615777	0.0580376	0.898666	0.000407562
ENSBTAG00000017819	indianred3	0.525928	0.118419	0.89842	0.000411407
ENSBTAG00000008237	indianred3	0.684966	0.0288443	0.898305	0.000413213
ENSBTAG00000013480	indianred3	0.668987	0.0344021	0.898139	0.000415829
ENSBTAG00000038691	indianred3	0.760948	0.010583	0.898131	0.000415957
ENSBTAG00000024095	indianred3	0.554867	0.0959506	0.898033	0.000417505
ENSBTAG00000005587	indianred3	0.594806	0.0697103	0.897986	0.000418249
ENSBTAG00000014366	indianred3	0.53441	0.111524	0.897649	0.000423626
ENSBTAG00000011083	indianred3	0.756722	0.0112886	0.897618	0.000424121
ENSBTAG00000014393	indianred3	0.688039	0.0278507	0.897079	0.000432837
ENSBTAG00000021558	indianred3	0.585216	0.0755215	0.897056	0.000433201
ENSBTAG00000009961	indianred3	0.601623	0.0657616	0.897043	0.000433416
ENSBTAG00000010904	indianred3	0.551682	0.0982785	0.896944	0.000435038
ENSBTAG00000048809	indianred3	0.557871	0.0937875	0.896941	0.000435086
ENSBTAG00000001519	indianred3	0.476831	0.16349	0.896838	0.000436765
ENSBTAG00000003598	indianred3	0.572309	0.0838265	0.896827	0.000436951
ENSBTAG00000016735	indianred3	0.612719	0.0596527	0.896338	0.000445018
ENSBTAG00000003160	indianred3	0.621393	0.0551471	0.896266	0.000446227
ENSBTAG00000012060	indianred3	0.463121	0.177674	0.89626	0.000446323
ENSBTAG00000009484	indianred3	0.741545	0.0140951	0.896161	0.000447979
ENSBTAG00000026995	indianred3	0.501709	0.139541	0.896127	0.000448538
ENSBTAG00000050848	indianred3	0.763049	0.0102441	0.896122	0.000448617
ENSBTAG00000019908	indianred3	0.828598	0.00305351	0.895927	0.000451883
ENSBTAG00000019869	indianred3	0.515984	0.126832	0.895759	0.000454714
ENSBTAG00000014314	indianred3	0.61321	0.0593919	0.895416	0.000460544
ENSBTAG00000009304	indianred3	0.656398	0.0392608	0.895303	0.000462463
ENSBTAG00000005166	indianred3	0.574955	0.0820787	0.895294	0.000462621
ENSBTAG00000001071	indianred3	0.595325	0.069404	0.895232	0.000463682
ENSBTAG00000016830	indianred3	0.656503	0.0392184	0.895226	0.000463778
ENSBTAG00000024603	indianred3	0.736033	0.0152249	0.895129	0.000465448
ENSBTAG00000018954	indianred3	0.517609	0.125433	0.894921	0.00046903
ENSBTAG00000030589	indianred3	0.610355	0.0609218	0.894721	0.000472499
ENSBTAG00000017367	indianred3	0.888925	0.000581234	0.894577	0.000475003
ENSBTAG00000010176	indianred3	0.47101	0.169427	0.894497	0.000476387
ENSBTAG00000030962	indianred3	0.659535	0.0380096	0.894432	0.000477533
ENSBTAG00000015119	indianred3	0.485923	0.154471	0.894407	0.000477966
ENSBTAG00000007370	indianred3	0.609725	0.0612629	0.894135	0.000482745
ENSBTAG00000021791	indianred3	0.869327	0.00108628	0.894075	0.000483803
ENSBTAG00000031789	indianred3	0.626227	0.0527369	0.894071	0.000483881
ENSBTAG00000039851	indianred3	0.560018	0.0922608	0.893984	0.000485412
ENSBTAG00000001828	indianred3	0.733448	0.0157758	0.893534	0.000493441
ENSBTAG00000002527	indianred3	0.639687	0.0463962	0.893377	0.000496255
ENSBTAG00000006235	indianred3	0.649259	0.0422116	0.893134	0.000500639
ENSBTAG00000022009	indianred3	0.639699	0.046391	0.892985	0.000503344
ENSBTAG00000011491	indianred3	0.613983	0.0589817	0.892883	0.000505211
ENSBTAG00000016724	indianred3	0.566034	0.0880678	0.892305	0.000515819
ENSBTAG00000012049	indianred3	0.537266	0.109261	0.892286	0.000516177
ENSBTAG00000009486	indianred3	0.646977	0.0431851	0.892089	0.000519826
ENSBTAG00000010928	indianred3	0.572324	0.0838165	0.892062	0.000520337
ENSBTAG00000016142	indianred3	0.503834	0.137603	0.892056	0.000520444
ENSBTAG00000010490	indianred3	0.528934	0.115945	0.89204	0.000520748
ENSBTAG00000020379	indianred3	0.452735	0.188889	0.892016	0.000521195
ENSBTAG00000011860	indianred3	0.606702	0.062917	0.891663	0.000527805
ENSBTAG00000016095	indianred3	0.73041	0.016441	0.891552	0.000529911
ENSBTAG00000015009	indianred3	0.705371	0.022682	0.891551	0.000529916
ENSBTAG00000025540	indianred3	0.890641	0.000547306	0.891389	0.000532987
ENSBTAG00000015346	indianred3	0.571497	0.084368	0.891382	0.000533125
ENSBTAG00000013636	indianred3	0.699305	0.0244085	0.891188	0.000536802
ENSBTAG00000001817	indianred3	0.570105	0.0853008	0.890871	0.000542877
ENSBTAG00000008421	indianred3	0.710081	0.0214009	0.890837	0.000543536
ENSBTAG00000013114	indianred3	0.735039	0.0154351	0.890794	0.000544356
ENSBTAG00000021202	indianred3	0.630717	0.0505615	0.890774	0.000544747
ENSBTAG00000006486	indianred3	0.744107	0.0135905	0.890757	0.000545078
ENSBTAG00000022185	indianred3	0.802787	0.00517681	0.890652	0.000547094
ENSBTAG00000010297	indianred3	0.633361	0.049309	0.890535	0.000549353
ENSBTAG00000044019	indianred3	0.841626	0.00226307	0.890533	0.000549393
ENSBTAG00000015083	indianred3	0.662034	0.0370319	0.890465	0.000550719
ENSBTAG00000033395	indianred3	0.658458	0.0384358	0.889986	0.000560082
ENSBTAG00000052323	indianred3	0.703362	0.0232441	0.889961	0.00056057
ENSBTAG00000000098	indianred3	0.491139	0.149436	0.88996	0.000560599
ENSBTAG00000017283	indianred3	0.505519	0.136077	0.889912	0.00056153
ENSBTAG00000013309	indianred3	0.474682	0.165667	0.889866	0.000562451
ENSBTAG00000008480	indianred3	0.639208	0.0466127	0.889669	0.000566337
ENSBTAG00000004114	indianred3	0.750801	0.0123318	0.889563	0.000568445
ENSBTAG00000008759	indianred3	0.555863	0.09523	0.889405	0.000571595
ENSBTAG00000009163	indianred3	0.606979	0.0627639	0.889272	0.000574256
ENSBTAG00000048966	indianred3	0.667643	0.0349001	0.889247	0.000574759
ENSBTAG00000016253	indianred3	0.679594	0.0306389	0.88908	0.000578111
ENSBTAG00000016869	indianred3	0.691852	0.0266509	0.888944	0.000580843
ENSBTAG00000009638	indianred3	0.512999	0.129428	0.888644	0.000586924
ENSBTAG00000004039	indianred3	0.617149	0.0573227	0.888446	0.00059097
ENSBTAG00000008395	indianred3	0.653603	0.0403988	0.888409	0.000591718
ENSBTAG00000016343	indianred3	0.72795	0.0169935	0.888323	0.000593484
ENSBTAG00000010131	indianred3	0.55125	0.0985968	0.888274	0.000594487
ENSBTAG00000011471	indianred3	0.621587	0.0550491	0.888238	0.000595226
ENSBTAG00000018112	indianred3	0.590227	0.0724472	0.888229	0.000595425
ENSBTAG00000002568	indianred3	0.553991	0.096587	0.888191	0.000596195
ENSBTAG00000018387	indianred3	0.623174	0.0542506	0.888162	0.000596797
ENSBTAG00000013050	indianred3	0.601599	0.0657754	0.888158	0.000596878
ENSBTAG00000012512	indianred3	0.68864	0.0276592	0.888143	0.000597198
ENSBTAG00000020756	indianred3	0.622684	0.0544965	0.888138	0.000597281
ENSBTAG00000007498	indianred3	0.781977	0.00752664	0.888108	0.000597914
ENSBTAG00000010497	indianred3	0.747708	0.0129026	0.888101	0.000598064
ENSBTAG00000006005	indianred3	0.807021	0.0047724	0.888077	0.000598542
ENSBTAG00000024520	indianred3	0.484988	0.155385	0.888071	0.00059868
ENSBTAG00000003901	indianred3	0.875048	0.000914731	0.887701	0.000606349
ENSBTAG00000021464	indianred3	0.640054	0.046231	0.887638	0.000607661
ENSBTAG00000012867	indianred3	0.522048	0.121658	0.887452	0.000611561
ENSBTAG00000002090	indianred3	0.754049	0.0117515	0.887397	0.000612717
ENSBTAG00000002774	indianred3	0.907721	0.000283443	0.887265	0.000615487
ENSBTAG00000002828	indianred3	0.430213	0.214599	0.887062	0.000619767
ENSBTAG00000054998	indianred3	0.725354	0.0175906	0.887056	0.000619891
ENSBTAG00000017976	indianred3	0.387724	0.268266	0.886892	0.000623383
ENSBTAG00000015841	indianred3	0.548443	0.100682	0.886871	0.000623817
ENSBTAG00000006573	indianred3	0.634003	0.0490081	0.886659	0.000628338
ENSBTAG00000049393	indianred3	0.761642	0.0104702	0.886543	0.000630826
ENSBTAG00000007364	indianred3	0.468503	0.172022	0.886202	0.000638187
ENSBTAG00000020356	indianred3	0.441438	0.201547	0.886159	0.000639108
ENSBTAG00000008296	indianred3	0.434443	0.209625	0.886138	0.000639555
ENSBTAG00000014769	indianred3	0.5453	0.103049	0.886136	0.000639612
ENSBTAG00000010993	indianred3	0.509315	0.132676	0.886031	0.000641894
ENSBTAG00000007099	indianred3	0.815561	0.0040261	0.886022	0.000642077
ENSBTAG00000000967	indianred3	0.556047	0.0950969	0.885697	0.000649165
ENSBTAG00000005158	indianred3	0.459484	0.181555	0.885517	0.000653116
ENSBTAG00000018086	indianred3	0.560514	0.0919103	0.885154	0.000661156
ENSBTAG00000018887	indianred3	0.447715	0.194454	0.884933	0.000666056
ENSBTAG00000019054	indianred3	0.928973	0.000102132	0.88493	0.000666135
ENSBTAG00000006941	indianred3	0.829581	0.00298782	0.884813	0.000668747
ENSBTAG00000002682	indianred3	0.834418	0.00267932	0.884705	0.000671173
ENSBTAG00000047760	indianred3	0.577373	0.0805012	0.884658	0.000672226
ENSBTAG00000009288	indianred3	0.78761	0.00682824	0.884605	0.000673407
ENSBTAG00000016053	indianred3	0.73626	0.0151772	0.884594	0.000673653
ENSBTAG00000009206	indianred3	0.834475	0.00267579	0.884549	0.000674685
ENSBTAG00000012141	indianred3	0.648156	0.0426805	0.884497	0.000675858
ENSBTAG00000015319	indianred3	0.438498	0.20492	0.884375	0.0006786
ENSBTAG00000010002	indianred3	0.57971	0.0789961	0.884162	0.000683448
ENSBTAG00000019803	indianred3	0.34451	0.32964	0.884036	0.000686298
ENSBTAG00000017750	indianred3	0.814102	0.00414723	0.884022	0.000686635
ENSBTAG00000003193	indianred3	0.61712	0.0573378	0.883718	0.000693584
ENSBTAG00000018717	indianred3	0.494107	0.146616	0.883594	0.000696454
ENSBTAG00000021016	indianred3	0.462132	0.178725	0.883318	0.00070284
ENSBTAG00000009933	indianred3	0.861388	0.00136161	0.883141	0.000706954
ENSBTAG00000030175	indianred3	0.755311	0.0115313	0.883127	0.000707278
ENSBTAG00000003038	indianred3	0.696997	0.0250885	0.883067	0.000708675
ENSBTAG00000001693	indianred3	0.750929	0.0123084	0.882971	0.000710919
ENSBTAG00000002871	indianred3	0.483127	0.157212	0.882943	0.000711577
ENSBTAG00000021157	indianred3	0.71288	0.0206637	0.882862	0.000713465
ENSBTAG00000010432	indianred3	0.721963	0.0183923	0.882735	0.000716469
ENSBTAG00000019634	indianred3	0.71599	0.0198653	0.882684	0.000717667
ENSBTAG00000003927	indianred3	0.619218	0.0562551	0.88267	0.000717998
ENSBTAG00000037634	indianred3	0.725669	0.0175175	0.88259	0.000719877
ENSBTAG00000032704	indianred3	0.559438	0.0926715	0.882572	0.000720312
ENSBTAG00000001904	indianred3	0.5604	0.0919906	0.882441	0.000723402
ENSBTAG00000037581	indianred3	0.668165	0.0347062	0.882391	0.000724601
ENSBTAG00000039415	indianred3	0.43206	0.212418	0.88233	0.000726032
ENSBTAG00000019838	indianred3	0.569014	0.0860367	0.882247	0.000728022
ENSBTAG00000051396	indianred3	0.643734	0.0445948	0.881952	0.00073506
ENSBTAG00000001023	indianred3	0.697812	0.024847	0.88186	0.000737279
ENSBTAG00000016546	indianred3	0.903901	0.000331798	0.881686	0.000741462
ENSBTAG00000054307	indianred3	0.665681	0.0356361	0.881443	0.000747353
ENSBTAG00000002236	indianred3	0.54366	0.104299	0.881407	0.000748224
ENSBTAG00000007453	indianred3	0.522146	0.121576	0.881385	0.000748761
ENSBTAG00000046875	indianred3	0.689598	0.0273558	0.881258	0.000751838
ENSBTAG00000009990	indianred3	0.452384	0.189274	0.880653	0.000766696
ENSBTAG00000039951	indianred3	0.513362	0.129111	0.880508	0.000770287
ENSBTAG00000002718	indianred3	0.668061	0.0347447	0.880423	0.000772409
ENSBTAG00000019193	indianred3	0.513412	0.129067	0.880414	0.000772637
ENSBTAG00000003635	indianred3	0.525902	0.11844	0.880371	0.000773717
ENSBTAG00000011855	indianred3	0.651226	0.0413842	0.880294	0.000775617
ENSBTAG00000009006	indianred3	0.734838	0.0154779	0.880136	0.000779563
ENSBTAG00000007605	indianred3	0.531333	0.113995	0.879729	0.000789808
ENSBTAG00000016295	indianred3	0.511873	0.130416	0.879728	0.000789835
ENSBTAG00000020117	indianred3	0.533003	0.11265	0.879627	0.000792403
ENSBTAG00000025606	indianred3	0.744279	0.013557	0.879607	0.000792911
ENSBTAG00000012147	indianred3	0.732226	0.0160411	0.879545	0.000794476
ENSBTAG00000011149	indianred3	0.753697	0.0118134	0.879294	0.000800851
ENSBTAG00000019520	indianred3	0.692252	0.0265271	0.879217	0.000802831
ENSBTAG00000021058	indianred3	0.421055	0.225598	0.879162	0.000804245
ENSBTAG00000007362	indianred3	0.811963	0.0043295	0.87898	0.000808908
ENSBTAG00000046339	indianred3	0.667325	0.0350189	0.87889	0.000811224
ENSBTAG00000000857	indianred3	0.716202	0.0198116	0.878586	0.000819085
ENSBTAG00000009677	indianred3	0.932512	8.36148e-05	0.878506	0.000821174
ENSBTAG00000000642	indianred3	0.693861	0.026033	0.87845	0.000822638
ENSBTAG00000019871	indianred3	0.798196	0.00564235	0.87832	0.00082602
ENSBTAG00000013254	indianred3	0.533121	0.112555	0.878092	0.000831997
ENSBTAG00000021259	indianred3	0.716712	0.0196831	0.877942	0.00083593
ENSBTAG00000003148	indianred3	0.480408	0.159905	0.877896	0.000837154
ENSBTAG00000008654	indianred3	0.612891	0.0595611	0.877537	0.000846645
ENSBTAG00000017921	indianred3	0.69721	0.0250254	0.877519	0.000847125
ENSBTAG00000021452	indianred3	0.926183	0.000118743	0.877506	0.000847472
ENSBTAG00000002962	indianred3	0.545267	0.103075	0.877422	0.000849701
ENSBTAG00000018258	indianred3	0.497696	0.143249	0.877329	0.000852205
ENSBTAG00000005289	indianred3	0.688658	0.0276535	0.877292	0.000853187
ENSBTAG00000017517	indianred3	0.61024	0.0609836	0.87717	0.00085644
ENSBTAG00000001741	indianred3	0.558968	0.0930056	0.876879	0.000864291
ENSBTAG00000018188	indianred3	0.49472	0.146037	0.876641	0.000870707
ENSBTAG00000010810	indianred3	0.648233	0.0426475	0.876458	0.000875686
ENSBTAG00000005757	indianred3	0.873479	0.000959662	0.876165	0.000883704
ENSBTAG00000014458	indianred3	0.647905	0.0427876	0.876073	0.000886236
ENSBTAG00000004632	indianred3	0.6778	0.0312546	0.876046	0.000886973
ENSBTAG00000009709	indianred3	0.49466	0.146094	0.875763	0.0008948
ENSBTAG00000011879	indianred3	0.56648	0.0877619	0.875593	0.000899496
ENSBTAG00000008794	indianred3	0.80552	0.00491302	0.875567	0.000900231
ENSBTAG00000006170	indianred3	0.620709	0.0554941	0.875369	0.000905745
ENSBTAG00000020490	indianred3	0.657646	0.0387596	0.875356	0.000906115
ENSBTAG00000016050	indianred3	0.46004	0.180959	0.875356	0.000906119
ENSBTAG00000049889	indianred3	0.747833	0.0128792	0.87523	0.000909633
ENSBTAG00000010439	indianred3	0.516116	0.126718	0.875029	0.000915271
ENSBTAG00000001744	indianred3	0.50618	0.13548	0.875011	0.000915771
ENSBTAG00000002643	indianred3	0.764594	0.00999969	0.874949	0.000917534
ENSBTAG00000017213	indianred3	0.491663	0.148935	0.874556	0.00092866
ENSBTAG00000004063	indianred3	0.547726	0.101219	0.874429	0.000932264
ENSBTAG00000019757	indianred3	0.451924	0.189782	0.874362	0.000934195
ENSBTAG00000032087	indianred3	0.730672	0.0163828	0.874319	0.000935407
ENSBTAG00000014712	indianred3	0.714063	0.0203574	0.874259	0.000937141
ENSBTAG00000016074	indianred3	0.386186	0.270335	0.874184	0.000939296
ENSBTAG00000022044	indianred3	0.487662	0.152782	0.874004	0.000944457
ENSBTAG00000007961	indianred3	0.615407	0.0582315	0.873988	0.000944925
ENSBTAG00000021744	indianred3	0.398493	0.25403	0.873957	0.000945813
ENSBTAG00000003168	indianred3	0.490281	0.150257	0.873797	0.000950443
ENSBTAG00000008994	indianred3	0.679793	0.030571	0.873792	0.000950568
ENSBTAG00000001762	indianred3	0.799242	0.0055338	0.873788	0.000950706
ENSBTAG00000002971	indianred3	0.671152	0.0336098	0.873627	0.00095535
ENSBTAG00000010835	indianred3	0.729255	0.0166989	0.87353	0.00095817
ENSBTAG00000000650	indianred3	0.644299	0.0443468	0.873501	0.000959016
ENSBTAG00000009668	indianred3	0.755697	0.0114646	0.873182	0.000968344
ENSBTAG00000003436	indianred3	0.77163	0.00893887	0.873031	0.000972767
ENSBTAG00000034113	indianred3	0.642117	0.045309	0.872829	0.000978724
ENSBTAG00000004018	indianred3	0.651911	0.0410987	0.872381	0.000992053
ENSBTAG00000046939	indianred3	0.502998	0.138364	0.872358	0.00099273
ENSBTAG00000020710	indianred3	0.680895	0.0301974	0.872291	0.00099474
ENSBTAG00000005753	indianred3	0.47851	0.161802	0.87229	0.00099476
ENSBTAG00000010934	indianred3	0.530996	0.114268	0.872124	0.000999727
ENSBTAG00000053484	indianred3	0.617769	0.0570011	0.871961	0.00100463
ENSBTAG00000045791	indianred3	0.450952	0.190855	0.871608	0.00101531
ENSBTAG00000008832	indianred3	0.455431	0.185939	0.87151	0.00101829
ENSBTAG00000007818	indianred3	0.472096	0.168309	0.87146	0.00101981
ENSBTAG00000011753	indianred3	0.484157	0.156199	0.871419	0.00102107
ENSBTAG00000010324	indianred3	0.660504	0.0376285	0.871345	0.00102331
ENSBTAG00000023333	indianred3	0.621947	0.0548675	0.871275	0.00102544
ENSBTAG00000022575	indianred3	0.655188	0.039751	0.871118	0.00103026
ENSBTAG00000000683	indianred3	0.546006	0.102515	0.871116	0.00103032
ENSBTAG00000007867	indianred3	0.692426	0.0264734	0.871089	0.00103116
ENSBTAG00000045509	indianred3	0.469624	0.170859	0.871085	0.00103126
ENSBTAG00000015015	indianred3	0.609596	0.0613327	0.870972	0.00103474
ENSBTAG00000009183	indianred3	0.697125	0.0250506	0.870864	0.00103808
ENSBTAG00000049109	indianred3	0.624957	0.0533634	0.870173	0.00105955
ENSBTAG00000055204	indianred3	0.79946	0.00551132	0.87012	0.00106122
ENSBTAG00000048090	indianred3	0.374017	0.287003	0.869948	0.00106663
ENSBTAG00000040442	indianred3	0.505799	0.135824	0.869928	0.00106725
ENSBTAG00000011067	indianred3	0.561474	0.0912343	0.869831	0.0010703
ENSBTAG00000009077	indianred3	0.77576	0.00835448	0.869664	0.00107557
ENSBTAG00000004926	indianred3	0.713835	0.0204161	0.869589	0.00107797
ENSBTAG00000034349	indianred3	0.940087	5.24178e-05	0.869406	0.00108377
ENSBTAG00000016852	indianred3	0.518047	0.125057	0.869231	0.00108935
ENSBTAG00000017380	indianred3	0.819942	0.00367762	0.869169	0.00109133
ENSBTAG00000006114	indianred3	0.496465	0.144398	0.869019	0.00109613
ENSBTAG00000009915	indianred3	0.654119	0.0401872	0.868958	0.0010981
ENSBTAG00000001707	indianred3	0.488751	0.151728	0.86871	0.00110609
ENSBTAG00000003948	indianred3	0.670475	0.0338561	0.86848	0.00111353
ENSBTAG00000019662	indianred3	0.680501	0.0303307	0.868467	0.00111396
ENSBTAG00000000026	indianred3	0.598201	0.0677249	0.868432	0.00111508
ENSBTAG00000016257	indianred3	0.715642	0.0199535	0.868311	0.00111902
ENSBTAG00000016954	indianred3	0.734706	0.015506	0.868301	0.00111935
ENSBTAG00000019167	indianred3	0.651862	0.0411189	0.868269	0.00112041
ENSBTAG00000016470	indianred3	0.464147	0.176588	0.868195	0.00112282
ENSBTAG00000003968	indianred3	0.562087	0.0908051	0.868119	0.00112528
ENSBTAG00000018918	indianred3	0.820387	0.00364348	0.867919	0.00113186
ENSBTAG00000002051	indianred3	0.571781	0.0841782	0.867871	0.00113344
ENSBTAG00000003039	indianred3	0.833632	0.0027278	0.867708	0.00113881
ENSBTAG00000015796	indianred3	0.417979	0.229362	0.86769	0.0011394
ENSBTAG00000008801	indianred3	0.726671	0.0172861	0.867638	0.0011411
ENSBTAG00000015704	indianred3	0.511912	0.130381	0.867632	0.0011413
ENSBTAG00000003209	indianred3	0.497736	0.143212	0.867367	0.0011501
ENSBTAG00000002941	indianred3	0.788801	0.00668671	0.867152	0.00115726
ENSBTAG00000052543	indianred3	0.554925	0.0959084	0.866873	0.0011666
ENSBTAG00000011717	indianred3	0.586317	0.0748392	0.866727	0.00117151
ENSBTAG00000021392	indianred3	0.489129	0.151364	0.866514	0.00117868
ENSBTAG00000053812	indianred3	0.616403	0.0577106	0.866189	0.00118973
ENSBTAG00000011111	indianred3	0.893954	0.00048595	0.866182	0.00118998
ENSBTAG00000044198	indianred3	0.687006	0.028182	0.866124	0.00119195
ENSBTAG00000043951	indianred3	0.630376	0.0507244	0.866058	0.00119421
ENSBTAG00000021096	indianred3	0.732439	0.0159947	0.86603	0.00119515
ENSBTAG00000016810	indianred3	0.70185	0.0236735	0.865754	0.0012046
ENSBTAG00000051764	indianred3	0.59542	0.0693481	0.865741	0.00120508
ENSBTAG00000012144	indianred3	0.68013	0.0304563	0.865693	0.0012067
ENSBTAG00000012787	indianred3	0.524134	0.11991	0.865652	0.00120812
ENSBTAG00000005851	indianred3	0.560247	0.0920993	0.865621	0.00120919
ENSBTAG00000015798	indianred3	0.802864	0.00516921	0.865592	0.00121019
ENSBTAG00000018921	indianred3	0.610618	0.0607796	0.865503	0.00121326
ENSBTAG00000049341	indianred3	0.579671	0.0790211	0.865364	0.00121809
ENSBTAG00000046173	indianred3	0.686221	0.0284355	0.865108	0.00122695
ENSBTAG00000000195	indianred3	0.507627	0.134182	0.865081	0.0012279
ENSBTAG00000008406	indianred3	0.879525	0.000794991	0.86504	0.00122934
ENSBTAG00000005854	indianred3	0.332482	0.347903	0.864605	0.00124458
ENSBTAG00000016235	indianred3	0.516108	0.126725	0.863829	0.00127213
ENSBTAG00000007123	indianred3	0.384559	0.272532	0.863723	0.0012759
ENSBTAG00000009175	indianred3	0.569964	0.085396	0.863459	0.00128541
ENSBTAG00000018837	indianred3	0.451955	0.189747	0.863105	0.0012982
ENSBTAG00000018040	indianred3	0.854727	0.00162903	0.862721	0.00131217
ENSBTAG00000022489	indianred3	0.92389	0.000133821	0.862706	0.00131274
ENSBTAG00000011466	indianred3	0.495627	0.145184	0.862489	0.00132071
ENSBTAG00000019888	indianred3	0.562537	0.0904898	0.862447	0.00132225
ENSBTAG00000006014	indianred3	0.577147	0.0806482	0.862346	0.00132596
ENSBTAG00000002189	indianred3	0.38637	0.270088	0.862343	0.00132606
ENSBTAG00000000054	indianred3	0.675781	0.0319576	0.862301	0.00132761
ENSBTAG00000012600	indianred3	0.609111	0.0615963	0.862152	0.00133311
ENSBTAG00000009034	indianred3	0.582631	0.0771401	0.862125	0.0013341
ENSBTAG00000012416	indianred3	0.68757	0.0280009	0.862055	0.00133671
ENSBTAG00000046019	indianred3	0.557204	0.0942653	0.861972	0.00133979
ENSBTAG00000019979	indianred3	0.905983	0.000304752	0.861906	0.00134224
ENSBTAG00000011129	indianred3	0.654455	0.0400497	0.861835	0.00134489
ENSBTAG00000005814	indianred3	0.617333	0.0572273	0.861605	0.00135348
ENSBTAG00000046580	indianred3	0.905879	0.000306063	0.861557	0.00135527
ENSBTAG00000010264	indianred3	0.754953	0.0115934	0.861528	0.00135637
ENSBTAG00000053687	indianred3	0.655346	0.0396865	0.861215	0.00136811
ENSBTAG00000010130	indianred3	0.638727	0.0468307	0.861117	0.0013718
ENSBTAG00000012672	indianred3	0.653568	0.0404131	0.861063	0.00137384
ENSBTAG00000020530	indianred3	0.458938	0.182143	0.861042	0.00137463
ENSBTAG00000011250	indianred3	0.356946	0.311291	0.86104	0.00137472
ENSBTAG00000000091	indianred3	0.60611	0.063244	0.860854	0.00138177
ENSBTAG00000009366	indianred3	0.507904	0.133934	0.86069	0.00138802
ENSBTAG00000055140	indianred3	0.610256	0.060975	0.860601	0.00139141
ENSBTAG00000004284	indianred3	0.340765	0.335272	0.860595	0.00139163
ENSBTAG00000038536	indianred3	0.829304	0.00300622	0.860326	0.00140195
ENSBTAG00000031214	indianred3	0.879326	0.000800039	0.860214	0.00140625
ENSBTAG00000018496	indianred3	0.777283	0.00814595	0.860209	0.00140643
ENSBTAG00000008954	indianred3	0.801204	0.00533411	0.860142	0.00140901
ENSBTAG00000001593	indianred3	0.611398	0.0603598	0.860095	0.0014108
ENSBTAG00000050317	indianred3	0.78771	0.00681633	0.860037	0.00141304
ENSBTAG00000009726	indianred3	0.379299	0.279702	0.860035	0.00141313
ENSBTAG00000045776	indianred3	0.69569	0.0254793	0.859908	0.00141805
ENSBTAG00000017010	indianred3	0.824231	0.00335794	0.859885	0.00141893
ENSBTAG00000008682	indianred3	0.589817	0.0726958	0.859788	0.0014227
ENSBTAG00000018834	indianred3	0.804318	0.00502782	0.859758	0.00142383
ENSBTAG00000006250	indianred3	0.477698	0.162617	0.859639	0.00142849
ENSBTAG00000000957	indianred3	0.55877	0.0931465	0.859637	0.00142856
ENSBTAG00000049866	indianred3	0.451496	0.190253	0.859621	0.00142916
ENSBTAG00000003644	indianred3	0.628775	0.0514947	0.859564	0.00143139
ENSBTAG00000002520	indianred3	0.534079	0.111788	0.859534	0.00143255
ENSBTAG00000011556	indianred3	0.670931	0.0336903	0.859498	0.00143397
ENSBTAG00000049733	indianred3	0.74763	0.0129173	0.859299	0.00144175
ENSBTAG00000009899	indianred3	0.647079	0.0431415	0.859236	0.00144421
ENSBTAG00000016592	indianred3	0.636373	0.0479075	0.859084	0.00145018
ENSBTAG00000014297	indianred3	0.940949	4.95191e-05	0.859036	0.00145208
ENSBTAG00000021505	indianred3	0.638709	0.0468387	0.858699	0.0014654
ENSBTAG00000015097	indianred3	0.564875	0.0888662	0.858204	0.00148511
ENSBTAG00000006342	indianred3	0.628753	0.0515056	0.85815	0.00148727
ENSBTAG00000004551	indianred3	0.579944	0.0788467	0.858089	0.0014897
ENSBTAG00000051678	indianred3	0.7042	0.0230085	0.857957	0.00149501
ENSBTAG00000017631	indianred3	0.764341	0.0100395	0.857932	0.00149603
ENSBTAG00000011179	indianred3	0.360659	0.305919	0.857911	0.00149686
ENSBTAG00000017939	indianred3	0.672071	0.0332774	0.857855	0.00149911
ENSBTAG00000020079	indianred3	0.357904	0.3099	0.857493	0.00151374
ENSBTAG00000019952	indianred3	0.511813	0.130469	0.857385	0.00151813
ENSBTAG00000008355	indianred3	0.68109	0.0301315	0.857321	0.00152073
ENSBTAG00000053386	indianred3	0.779876	0.00779951	0.857068	0.00153106
ENSBTAG00000002854	indianred3	0.714481	0.0202501	0.857065	0.00153118
ENSBTAG00000011715	indianred3	0.814224	0.00413698	0.856857	0.00153971
ENSBTAG00000013278	indianred3	0.870063	0.00106299	0.856812	0.00154155
ENSBTAG00000018680	indianred3	0.50949	0.132521	0.856796	0.00154221
ENSBTAG00000007519	indianred3	0.91896	0.000170964	0.856724	0.0015452
ENSBTAG00000048957	indianred3	0.838647	0.00242895	0.85672	0.00154535
ENSBTAG00000008251	indianred3	0.46123	0.179686	0.856603	0.00155015
ENSBTAG00000048759	indianred3	0.473923	0.16644	0.856603	0.00155018
ENSBTAG00000001749	indianred3	0.39307	0.261146	0.856564	0.00155178
ENSBTAG00000002279	indianred3	0.454427	0.187035	0.856396	0.00155873
ENSBTAG00000006962	indianred3	0.509284	0.132704	0.856351	0.00156058
ENSBTAG00000016208	indianred3	0.776764	0.00821665	0.85635	0.00156065
ENSBTAG00000047061	indianred3	0.81346	0.00420133	0.85596	0.00157686
ENSBTAG00000010727	indianred3	0.690501	0.0270719	0.855936	0.00157787
ENSBTAG00000007304	indianred3	0.363181	0.302298	0.855933	0.00157803
ENSBTAG00000020414	indianred3	0.613672	0.0591463	0.855869	0.00158067
ENSBTAG00000048054	indianred3	0.714916	0.0201385	0.855815	0.00158296
ENSBTAG00000023788	indianred3	0.663284	0.0365496	0.855762	0.00158515
ENSBTAG00000017386	indianred3	0.725523	0.0175513	0.855477	0.00159715
ENSBTAG00000004782	indianred3	0.602586	0.0652159	0.855301	0.00160459
ENSBTAG00000015817	indianred3	0.466143	0.174488	0.855274	0.00160573
ENSBTAG00000051287	indianred3	0.50314	0.138234	0.855109	0.00161272
ENSBTAG00000006422	indianred3	0.648149	0.0426833	0.855102	0.00161304
ENSBTAG00000006335	indianred3	0.587926	0.0738488	0.854748	0.0016281
ENSBTAG00000010313	indianred3	0.803944	0.00506391	0.854739	0.00162849
ENSBTAG00000006395	indianred3	0.584217	0.0761445	0.854654	0.00163214
ENSBTAG00000008802	indianred3	0.589699	0.0727672	0.854642	0.00163264
ENSBTAG00000017764	indianred3	0.553255	0.0971239	0.854591	0.00163485
ENSBTAG00000030247	indianred3	0.768497	0.00940083	0.854473	0.00163992
ENSBTAG00000020166	indianred3	0.913936	0.000216119	0.854383	0.00164377
ENSBTAG00000030966	indianred3	0.892768	0.000507297	0.85435	0.00164522
ENSBTAG00000005488	indianred3	0.470337	0.170122	0.854287	0.00164795
ENSBTAG00000007780	indianred3	0.491028	0.149542	0.85413	0.00165471
ENSBTAG00000019714	indianred3	0.512919	0.129498	0.854037	0.00165872
ENSBTAG00000014603	indianred3	0.828371	0.00306881	0.854033	0.00165892
ENSBTAG00000007077	indianred3	0.896823	0.000437012	0.853974	0.00166147
ENSBTAG00000005595	indianred3	0.418639	0.228551	0.853697	0.00167351
ENSBTAG00000052369	indianred3	0.767507	0.00955029	0.853382	0.0016873
ENSBTAG00000007617	indianred3	0.53273	0.112869	0.853364	0.00168813
ENSBTAG00000011304	indianred3	0.663971	0.0362862	0.853264	0.00169249
ENSBTAG00000019174	indianred3	0.744347	0.0135438	0.852971	0.00170544
ENSBTAG00000018579	indianred3	0.702119	0.0235967	0.852663	0.00171909
ENSBTAG00000051794	indianred3	0.586332	0.0748296	0.852577	0.0017229
ENSBTAG00000054242	indianred3	0.757028	0.0112364	0.852488	0.00172687
ENSBTAG00000044083	indianred3	0.657392	0.0388614	0.852468	0.00172776
ENSBTAG00000001856	indianred3	0.384328	0.272845	0.852412	0.0017303
ENSBTAG00000019972	indianred3	0.563545	0.0897876	0.852136	0.00174264
ENSBTAG00000014734	indianred3	0.777599	0.00810316	0.852022	0.0017478
ENSBTAG00000019830	indianred3	0.592719	0.0709494	0.851919	0.00175243
ENSBTAG00000048262	indianred3	0.652554	0.0408316	0.851918	0.00175245
ENSBTAG00000053488	indianred3	0.601587	0.0657819	0.851913	0.00175268
ENSBTAG00000002039	indianred3	0.848009	0.00193533	0.851851	0.00175549
ENSBTAG00000030932	indianred3	0.956256	1.51941e-05	0.85172	0.00176143
ENSBTAG00000000056	indianred3	0.710525	0.0212829	0.851401	0.00177591
ENSBTAG00000010566	indianred3	0.701307	0.023829	0.851398	0.00177604
ENSBTAG00000046757	indianred3	0.684999	0.0288335	0.851329	0.00177918
ENSBTAG00000018894	indianred3	0.785622	0.0070692	0.851319	0.00177964
ENSBTAG00000011102	indianred3	0.808382	0.00464736	0.851157	0.00178704
ENSBTAG00000019090	indianred3	0.766733	0.00966827	0.850989	0.00179473
ENSBTAG00000006007	indianred3	0.673509	0.0327614	0.850985	0.00179494
ENSBTAG00000039316	indianred3	0.464492	0.176224	0.850943	0.00179683
ENSBTAG00000005816	indianred3	0.939141	5.57428e-05	0.850755	0.00180549
ENSBTAG00000003687	indianred3	0.450074	0.191828	0.850608	0.00181228
ENSBTAG00000004080	indianred3	0.587404	0.0741691	0.850597	0.0018128
ENSBTAG00000003366	indianred3	0.942613	4.42609e-05	0.850562	0.00181444
ENSBTAG00000014002	indianred3	0.511677	0.130588	0.850345	0.00182446
ENSBTAG00000002599	indianred3	0.634812	0.0486302	0.850147	0.0018337
ENSBTAG00000002630	indianred3	0.799339	0.00552379	0.849947	0.00184304
ENSBTAG00000006199	indianred3	0.611847	0.0601187	0.849926	0.00184403
ENSBTAG00000015481	indianred3	0.554503	0.096215	0.849812	0.00184936
ENSBTAG00000046775	indianred3	0.5668	0.0875427	0.849688	0.00185519
ENSBTAG00000014349	indianred3	0.76999	0.0091786	0.849608	0.00185893
ENSBTAG00000020963	indianred3	0.636356	0.0479151	0.849467	0.0018656
ENSBTAG00000011101	indianred3	0.69187	0.0266452	0.84939	0.00186922
ENSBTAG00000018688	indianred3	0.491392	0.149195	0.849231	0.00187676
ENSBTAG00000016006	indianred3	0.471412	0.169012	0.849185	0.00187895
ENSBTAG00000054553	indianred3	0.469551	0.170934	0.84915	0.00188058
ENSBTAG00000014331	indianred3	0.535337	0.110786	0.848928	0.00189117
ENSBTAG00000021723	indianred3	0.554037	0.0965538	0.848752	0.00189958
ENSBTAG00000020850	indianred3	0.514667	0.127974	0.848709	0.00190164
ENSBTAG00000022314	indianred3	0.444297	0.198298	0.848453	0.00191389
ENSBTAG00000008021	indianred3	0.918794	0.000172337	0.848334	0.00191962
ENSBTAG00000004604	indianred3	0.588835	0.0732933	0.848247	0.00192383
ENSBTAG00000034493	indianred3	0.539843	0.107243	0.84814	0.00192901
ENSBTAG00000015272	indianred3	0.722982	0.0181488	0.84799	0.00193627
ENSBTAG00000013523	indianred3	0.773363	0.00869019	0.847811	0.00194494
ENSBTAG00000001368	indianred3	0.855624	0.00159098	0.847806	0.0019452
ENSBTAG00000038045	indianred3	0.714851	0.0201551	0.847771	0.0019469
ENSBTAG00000044040	indianred3	0.429067	0.215958	0.847726	0.00194908
ENSBTAG00000014922	indianred3	0.458519	0.182593	0.847714	0.00194966
ENSBTAG00000001110	indianred3	0.713856	0.0204107	0.847679	0.00195136
ENSBTAG00000004993	indianred3	0.667399	0.0349913	0.847474	0.0019614
ENSBTAG00000018379	indianred3	0.754316	0.0117047	0.847247	0.00197253
ENSBTAG00000013919	indianred3	0.786949	0.00690779	0.847199	0.00197488
ENSBTAG00000008115	indianred3	0.613076	0.059463	0.847117	0.00197891
ENSBTAG00000007643	indianred3	0.739011	0.0146069	0.847026	0.00198339
ENSBTAG00000014529	indianred3	0.866326	0.00118506	0.847017	0.00198386
ENSBTAG00000005578	indianred3	0.38521	0.271651	0.846398	0.00201458
ENSBTAG00000031146	indianred3	0.727301	0.0171416	0.846398	0.0020146
ENSBTAG00000010480	indianred3	0.469271	0.171225	0.846201	0.00202445
ENSBTAG00000009389	indianred3	0.605639	0.0635055	0.845773	0.00204593
ENSBTAG00000037465	indianred3	0.914577	0.00020992	0.8456	0.0020547
ENSBTAG00000045893	indianred3	0.367804	0.29572	0.845532	0.00205813
ENSBTAG00000021337	indianred3	0.726302	0.0173711	0.845053	0.00208251
ENSBTAG00000013251	indianred3	0.568761	0.0862083	0.844838	0.00209351
ENSBTAG00000019067	indianred3	0.915559	0.000200677	0.844732	0.00209895
ENSBTAG00000011549	indianred3	0.84521	0.00207448	0.844554	0.0021081
ENSBTAG00000002055	indianred3	0.47929	0.16102	0.844479	0.00211202
ENSBTAG00000021843	indianred3	0.265589	0.458299	0.844322	0.00212011
ENSBTAG00000013030	indianred3	0.71419	0.0203247	0.844319	0.00212026
ENSBTAG00000008789	indianred3	0.404233	0.246617	0.844202	0.00212636
ENSBTAG00000049623	indianred3	0.530204	0.114911	0.844079	0.00213272
ENSBTAG00000000764	indianred3	0.401119	0.250623	0.844078	0.00213276
ENSBTAG00000046415	indianred3	0.711411	0.0210484	0.844028	0.00213536
ENSBTAG00000010249	indianred3	0.652774	0.0407409	0.84398	0.00213785
ENSBTAG00000040555	indianred3	0.700798	0.0239756	0.843793	0.00214763
ENSBTAG00000053923	indianred3	0.690755	0.0269924	0.843759	0.00214943
ENSBTAG00000006542	indianred3	0.681234	0.0300832	0.843677	0.00215372
ENSBTAG00000040422	indianred3	0.552118	0.0979578	0.843341	0.00217135
ENSBTAG00000031750	indianred3	0.782675	0.00743743	0.843325	0.00217218
ENSBTAG00000019215	indianred3	0.370243	0.292283	0.843316	0.00217264
ENSBTAG00000000566	indianred3	0.327979	0.354869	0.843267	0.00217525
ENSBTAG00000007233	indianred3	0.508848	0.133092	0.843219	0.00217778
ENSBTAG00000004358	indianred3	0.534702	0.111291	0.842856	0.00219702
ENSBTAG00000001123	indianred3	0.566767	0.0875652	0.842465	0.00221785
ENSBTAG00000018809	indianred3	0.712469	0.0207707	0.842316	0.0022258
ENSBTAG00000003904	indianred3	0.531783	0.113631	0.842251	0.0022293
ENSBTAG00000000149	indianred3	0.674199	0.0325158	0.842209	0.00223157
ENSBTAG00000001113	indianred3	0.379252	0.279767	0.841986	0.00224356
ENSBTAG00000027916	indianred3	0.521942	0.121748	0.84193	0.00224658
ENSBTAG00000017847	indianred3	0.511068	0.131124	0.84181	0.0022531
ENSBTAG00000015833	indianred3	0.651076	0.0414468	0.841572	0.002266
ENSBTAG00000001551	indianred3	0.500886	0.140297	0.841489	0.0022705
ENSBTAG00000012050	indianred3	0.877124	0.000857686	0.841388	0.00227598
ENSBTAG00000020185	indianred3	0.463694	0.177068	0.841175	0.00228765
ENSBTAG00000016553	indianred3	0.762706	0.0102989	0.841172	0.00228777
ENSBTAG00000020709	indianred3	0.622086	0.0547971	0.841137	0.00228973
ENSBTAG00000017557	indianred3	0.635335	0.0483871	0.840841	0.00230597
ENSBTAG00000001731	indianred3	0.443019	0.199747	0.840419	0.00232925
ENSBTAG00000014583	indianred3	0.505253	0.136316	0.840239	0.00233922
ENSBTAG00000018225	indianred3	0.396934	0.256065	0.840186	0.0023422
ENSBTAG00000023795	indianred3	0.527874	0.116814	0.840113	0.00234628
ENSBTAG00000024595	indianred3	0.592231	0.0712407	0.840061	0.00234913
ENSBTAG00000001698	indianred3	0.413798	0.234536	0.840041	0.00235029
ENSBTAG00000003152	indianred3	0.947167	3.19735e-05	0.839985	0.00235342
ENSBTAG00000009545	indianred3	0.60252	0.0652532	0.839944	0.00235568
ENSBTAG00000001727	indianred3	0.611443	0.0603354	0.839769	0.00236547
ENSBTAG00000013538	indianred3	0.510673	0.131474	0.839271	0.00239352
ENSBTAG00000008435	indianred3	0.462656	0.178168	0.839194	0.00239783
ENSBTAG00000019745	indianred3	0.682933	0.0295148	0.839152	0.00240026
ENSBTAG00000025452	indianred3	0.778689	0.00795685	0.839001	0.00240881
ENSBTAG00000008909	indianred3	0.864016	0.00126542	0.838964	0.00241092
ENSBTAG00000054645	indianred3	0.655395	0.0396666	0.838661	0.00242817
ENSBTAG00000000296	indianred3	0.711527	0.0210177	0.838318	0.00244781
ENSBTAG00000018456	indianred3	0.374602	0.28619	0.837877	0.00247321
ENSBTAG00000013884	indianred3	0.866573	0.0011767	0.837765	0.00247969
ENSBTAG00000049482	indianred3	0.551441	0.098456	0.837699	0.00248357
ENSBTAG00000032253	indianred3	0.476082	0.164247	0.837439	0.00249869
ENSBTAG00000013159	indianred3	0.53706	0.109423	0.837301	0.0025067
ENSBTAG00000026394	indianred3	0.357688	0.310213	0.837087	0.00251922
ENSBTAG00000008953	indianred3	0.801882	0.00526633	0.83697	0.00252613
ENSBTAG00000020515	indianred3	0.577521	0.0804054	0.836952	0.00252715
ENSBTAG00000000375	indianred3	0.4528	0.188817	0.836876	0.00253162
ENSBTAG00000021514	indianred3	0.655617	0.0395768	0.836821	0.00253487
ENSBTAG00000053806	indianred3	0.732922	0.0158896	0.836712	0.00254132
ENSBTAG00000019231	indianred3	0.390177	0.264987	0.836683	0.00254304
ENSBTAG00000003799	indianred3	0.762682	0.0103028	0.836563	0.0025501
ENSBTAG00000020321	indianred3	0.655701	0.0395427	0.836391	0.00256029
ENSBTAG00000048741	indianred3	0.608544	0.0619057	0.836371	0.00256149
ENSBTAG00000001449	indianred3	0.605259	0.0637166	0.836052	0.00258048
ENSBTAG00000023851	indianred3	0.696849	0.0251325	0.836022	0.00258225
ENSBTAG00000034225	indianred3	0.294661	0.408538	0.836007	0.00258315
ENSBTAG00000018415	indianred3	0.444741	0.197796	0.835998	0.00258371
ENSBTAG00000007513	indianred3	0.681562	0.0299729	0.835958	0.00258606
ENSBTAG00000011572	indianred3	0.550588	0.0990856	0.835956	0.00258621
ENSBTAG00000002474	indianred3	0.719433	0.0190067	0.835952	0.00258646
ENSBTAG00000008809	indianred3	0.501836	0.139425	0.835749	0.00259861
ENSBTAG00000021134	indianred3	0.71078	0.0212151	0.835438	0.0026173
ENSBTAG00000020108	indianred3	0.704935	0.0228032	0.835241	0.00262917
ENSBTAG00000002226	indianred3	0.794618	0.00602529	0.834964	0.00264595
ENSBTAG00000008821	indianred3	0.34691	0.326056	0.834936	0.0026477
ENSBTAG00000002709	indianred3	0.563395	0.089892	0.834861	0.00265226
ENSBTAG00000017922	indianred3	0.472762	0.167627	0.834818	0.00265484
ENSBTAG00000019721	indianred3	0.641212	0.0457118	0.834765	0.00265807
ENSBTAG00000008973	indianred3	0.594776	0.069728	0.834597	0.00266833
ENSBTAG00000011969	indianred3	0.568773	0.0861998	0.834466	0.00267634
ENSBTAG00000005413	indianred3	0.563937	0.0895154	0.834326	0.00268492
ENSBTAG00000014728	indianred3	0.685221	0.0287611	0.834169	0.00269459
ENSBTAG00000014017	indianred3	0.293302	0.410806	0.834146	0.00269604
ENSBTAG00000020536	indianred3	0.928551	0.000104528	0.834055	0.00270163
ENSBTAG00000007649	indianred3	0.601669	0.0657357	0.83361	0.00272916
ENSBTAG00000016730	indianred3	0.612384	0.0598315	0.83352	0.00273474
ENSBTAG00000020398	indianred3	0.439399	0.203882	0.833499	0.00273607
ENSBTAG00000001933	indianred3	0.465297	0.175376	0.833387	0.00274306
ENSBTAG00000011583	indianred3	0.556396	0.0948456	0.833374	0.00274385
ENSBTAG00000016656	indianred3	0.830843	0.00290498	0.833329	0.00274664
ENSBTAG00000023628	indianred3	0.625635	0.0530283	0.833066	0.00276312
ENSBTAG00000011074	indianred3	0.306754	0.388633	0.832571	0.00279424
ENSBTAG00000030648	indianred3	0.755504	0.0114978	0.832513	0.00279794
ENSBTAG00000009914	indianred3	0.55296	0.0973402	0.832472	0.00280052
ENSBTAG00000002475	indianred3	0.452637	0.188997	0.832451	0.00280187
ENSBTAG00000019645	indianred3	0.526513	0.117935	0.832322	0.00281
ENSBTAG00000018315	indianred3	0.644238	0.0443735	0.832196	0.00281805
ENSBTAG00000008835	indianred3	0.558373	0.0934294	0.832164	0.00282004
ENSBTAG00000053129	indianred3	0.495227	0.145561	0.831991	0.00283105
ENSBTAG00000021780	indianred3	0.589009	0.0731867	0.831981	0.00283169
ENSBTAG00000039512	indianred3	0.590743	0.0721356	0.831647	0.00285309
ENSBTAG00000012944	indianred3	0.535055	0.11101	0.831545	0.00285966
ENSBTAG00000003570	indianred3	0.562517	0.0905039	0.831105	0.00288802
ENSBTAG00000019851	indianred3	0.596468	0.0687336	0.831051	0.00289148
ENSBTAG00000054469	indianred3	0.504514	0.136985	0.830954	0.00289779
ENSBTAG00000002242	indianred3	0.731393	0.0162236	0.830717	0.00291317
ENSBTAG00000047495	indianred3	0.561613	0.0911372	0.830608	0.00292028
ENSBTAG00000002693	indianred3	0.361794	0.304287	0.830387	0.00293469
ENSBTAG00000015004	indianred3	0.429808	0.215079	0.830323	0.00293889
ENSBTAG00000047828	indianred3	0.431464	0.213121	0.830089	0.0029543
ENSBTAG00000008098	indianred3	0.274121	0.443424	0.830084	0.00295462
ENSBTAG00000001462	indianred3	0.777612	0.00810148	0.830018	0.00295892
ENSBTAG00000012361	indianred3	0.581382	0.0779306	0.829646	0.0029835
ENSBTAG00000052306	indianred3	0.879053	0.000807035	0.829402	0.00299972
ENSBTAG00000014677	indianred3	0.344496	0.32966	0.829294	0.00300689
ENSBTAG00000012742	indianred3	0.733321	0.0158033	0.829242	0.00301035
ENSBTAG00000053873	indianred3	0.545988	0.102529	0.829179	0.00301454
ENSBTAG00000019543	indianred3	0.655007	0.0398246	0.828909	0.00303262
ENSBTAG00000011511	indianred3	0.936072	6.7611e-05	0.828552	0.00305659
ENSBTAG00000050467	indianred3	0.644033	0.0444634	0.828398	0.00306699
ENSBTAG00000010717	indianred3	0.465398	0.17527	0.8281	0.00308718
ENSBTAG00000019334	indianred3	0.677713	0.0312847	0.828018	0.00309277
ENSBTAG00000002939	indianred3	0.649431	0.0421387	0.827998	0.00309413
ENSBTAG00000006021	indianred3	0.649852	0.0419607	0.827952	0.00309728
ENSBTAG00000001295	indianred3	0.675658	0.0320007	0.827692	0.00311496
ENSBTAG00000011217	indianred3	0.493637	0.147061	0.827401	0.00313491
ENSBTAG00000004281	indianred3	0.817822	0.00384346	0.827382	0.00313622
ENSBTAG00000015369	indianred3	0.351501	0.319257	0.827235	0.00314629
ENSBTAG00000048152	indianred3	0.877805	0.000839536	0.827037	0.00315999
ENSBTAG00000050052	indianred3	0.916594	0.000191261	0.826711	0.00318256
ENSBTAG00000022227	indianred3	0.617882	0.0569427	0.826213	0.00321724
ENSBTAG00000001736	indianred3	0.667492	0.0349566	0.825991	0.00323279
ENSBTAG00000013031	indianred3	0.667503	0.0349525	0.825756	0.0032493
ENSBTAG00000033032	indianred3	0.824353	0.00334918	0.825698	0.00325338
ENSBTAG00000006911	indianred3	0.482577	0.157755	0.825675	0.00325503
ENSBTAG00000019069	indianred3	0.749381	0.0125917	0.825671	0.00325531
ENSBTAG00000048959	indianred3	0.653841	0.0403012	0.825411	0.00327362
ENSBTAG00000013212	indianred3	0.724616	0.0177631	0.825388	0.00327528
ENSBTAG00000008142	indianred3	0.876769	0.00086725	0.825315	0.00328048
ENSBTAG00000006920	indianred3	0.590535	0.0722607	0.825295	0.00328188
ENSBTAG00000009198	indianred3	0.642778	0.045016	0.825284	0.00328267
ENSBTAG00000007777	indianred3	0.774431	0.0085395	0.825152	0.00329199
ENSBTAG00000019909	indianred3	0.600461	0.0664241	0.824542	0.00333559
ENSBTAG00000027058	indianred3	0.71372	0.0204459	0.824377	0.00334742
ENSBTAG00000013593	indianred3	0.73124	0.0162574	0.824151	0.00336375
ENSBTAG00000047217	indianred3	0.493237	0.147439	0.823975	0.00337646
ENSBTAG00000018730	indianred3	0.599045	0.0672369	0.823813	0.0033882
ENSBTAG00000052606	indianred3	0.719087	0.0190918	0.823799	0.0033892
ENSBTAG00000007749	indianred3	0.680449	0.0303481	0.823309	0.00342495
ENSBTAG00000014502	indianred3	0.667724	0.03487	0.823286	0.00342662
ENSBTAG00000010612	indianred3	0.401563	0.250051	0.823275	0.00342743
ENSBTAG00000001834	indianred3	0.60267	0.0651684	0.822933	0.00345255
ENSBTAG00000025258	indianred3	0.873837	0.000949279	0.822909	0.00345428
ENSBTAG00000018116	indianred3	0.766948	0.0096354	0.822834	0.00345979
ENSBTAG00000011136	indianred3	0.585153	0.0755611	0.822784	0.00346351
ENSBTAG00000025398	indianred3	0.78913	0.00664804	0.822725	0.00346784
ENSBTAG00000009595	indianred3	0.415204	0.232788	0.82268	0.00347117
ENSBTAG00000008372	indianred3	0.358107	0.309605	0.822678	0.00347133
ENSBTAG00000004571	indianred3	0.436499	0.207232	0.822668	0.00347206
ENSBTAG00000026429	indianred3	0.867981	0.00112981	0.822658	0.00347281
ENSBTAG00000053372	indianred3	0.689547	0.0273718	0.822499	0.00348456
ENSBTAG00000006916	indianred3	0.493417	0.147269	0.822474	0.00348642
ENSBTAG00000019986	indianred3	0.432176	0.212282	0.822427	0.00348985
ENSBTAG00000015669	indianred3	0.664673	0.0360185	0.821925	0.00352725
ENSBTAG00000015414	indianred3	0.462151	0.178705	0.821873	0.00353111
ENSBTAG00000020484	indianred3	0.633019	0.0494696	0.821847	0.00353304
ENSBTAG00000015466	indianred3	0.379699	0.279154	0.821813	0.00353565
ENSBTAG00000017081	indianred3	0.619051	0.0563407	0.821757	0.00353985
ENSBTAG00000014628	indianred3	0.940099	5.23794e-05	0.821614	0.0035505
ENSBTAG00000023845	indianred3	0.321795	0.36455	0.821593	0.00355214
ENSBTAG00000002605	indianred3	0.481168	0.15915	0.821542	0.00355594
ENSBTAG00000044105	indianred3	0.439143	0.204177	0.821361	0.00356956
ENSBTAG00000051831	indianred3	0.421842	0.224639	0.820617	0.00362596
ENSBTAG00000009889	indianred3	0.427705	0.217579	0.82049	0.00363565
ENSBTAG00000014768	indianred3	0.290091	0.416184	0.820433	0.00363994
ENSBTAG00000012777	indianred3	0.633036	0.0494619	0.819827	0.0036865
ENSBTAG00000016555	indianred3	0.492073	0.148544	0.819224	0.00373316
ENSBTAG00000001131	indianred3	0.889975	0.000560296	0.819213	0.00373402
ENSBTAG00000031886	indianred3	0.683708	0.0292579	0.819143	0.00373954
ENSBTAG00000004290	indianred3	0.345056	0.328823	0.81909	0.00374359
ENSBTAG00000010949	indianred3	0.536184	0.110115	0.818988	0.00375158
ENSBTAG00000032130	indianred3	0.476536	0.163788	0.818886	0.00375956
ENSBTAG00000002484	indianred3	0.639739	0.0463731	0.818748	0.00377038
ENSBTAG00000008220	indianred3	0.569751	0.0855397	0.818736	0.0037713
ENSBTAG00000046192	indianred3	0.322652	0.363201	0.818604	0.0037817
ENSBTAG00000012485	indianred3	0.559937	0.0923182	0.818558	0.0037853
ENSBTAG00000012335	indianred3	0.947188	3.19237e-05	0.818309	0.00380491
ENSBTAG00000003713	indianred3	0.590324	0.0723889	0.817987	0.00383033
ENSBTAG00000011795	indianred3	0.573162	0.0832602	0.817971	0.00383157
ENSBTAG00000012172	indianred3	0.727073	0.0171937	0.817542	0.00386576
ENSBTAG00000015599	indianred3	0.838665	0.0024279	0.817282	0.0038865
ENSBTAG00000005089	indianred3	0.512255	0.13008	0.816865	0.00391998
ENSBTAG00000012936	indianred3	0.478132	0.162181	0.816842	0.00392189
ENSBTAG00000031792	indianred3	0.510059	0.132017	0.816781	0.00392677
ENSBTAG00000015463	indianred3	0.592788	0.0709081	0.816764	0.00392818
ENSBTAG00000009490	indianred3	0.514228	0.128356	0.816466	0.00395227
ENSBTAG00000045588	indianred3	0.897733	0.000422288	0.816278	0.00396753
ENSBTAG00000013253	indianred3	0.603027	0.064967	0.816065	0.00398482
ENSBTAG00000006008	indianred3	0.446723	0.195565	0.816021	0.00398843
ENSBTAG00000003439	indianred3	0.389265	0.266203	0.815999	0.00399026
ENSBTAG00000018269	indianred3	0.346396	0.326822	0.815949	0.00399434
ENSBTAG00000012683	indianred3	0.532438	0.113104	0.815945	0.00399467
ENSBTAG00000027983	indianred3	0.682048	0.0298097	0.815911	0.0039974
ENSBTAG00000021395	indianred3	0.730348	0.0164547	0.815817	0.00400513
ENSBTAG00000021731	indianred3	0.652065	0.0410344	0.815566	0.00402571
ENSBTAG00000017932	indianred3	0.577873	0.0801781	0.81546	0.00403436
ENSBTAG00000011987	indianred3	0.379058	0.280032	0.815437	0.00403629
ENSBTAG00000020366	indianred3	0.673901	0.0326219	0.815102	0.00406389
ENSBTAG00000012699	indianred3	0.507795	0.134031	0.815028	0.00407004
ENSBTAG00000011762	indianred3	0.605267	0.0637122	0.814825	0.00408683
ENSBTAG00000006099	indianred3	0.445724	0.196688	0.814662	0.00410042
ENSBTAG00000016987	indianred3	0.472824	0.167563	0.814585	0.0041068
ENSBTAG00000001711	indianred3	0.447913	0.194233	0.814482	0.00411546
ENSBTAG00000008991	indianred3	0.344991	0.32892	0.814465	0.00411681
ENSBTAG00000000356	indianred3	0.592543	0.0710542	0.814361	0.00412551
ENSBTAG00000010367	indianred3	0.439313	0.203981	0.814082	0.00414887
ENSBTAG00000046869	indianred3	0.760454	0.0106639	0.814047	0.00415184
ENSBTAG00000017019	indianred3	0.611179	0.0604776	0.813951	0.0041599
ENSBTAG00000014426	indianred3	0.52362	0.12034	0.813764	0.00417563
ENSBTAG00000050722	indianred3	0.327886	0.355013	0.813658	0.00418456
ENSBTAG00000012095	indianred3	0.560575	0.0918677	0.813111	0.00423095
ENSBTAG00000015730	indianred3	0.846237	0.00202264	0.813024	0.00423838
ENSBTAG00000015779	indianred3	0.94955	2.6662e-05	0.812617	0.00427311
ENSBTAG00000005589	indianred3	0.43075	0.213964	0.81257	0.0042772
ENSBTAG00000018855	indianred3	0.371713	0.29022	0.812454	0.00428717
ENSBTAG00000020797	indianred3	0.496129	0.144713	0.812398	0.00429197
ENSBTAG00000020177	indianred3	0.560978	0.0915833	0.812371	0.00429428
ENSBTAG00000035615	indianred3	0.423013	0.22322	0.812288	0.00430143
ENSBTAG00000016161	indianred3	0.406636	0.24355	0.811921	0.00433311
ENSBTAG00000004100	indianred3	0.638903	0.046751	0.811889	0.00433585
ENSBTAG00000001193	indianred3	0.616024	0.0579085	0.81186	0.00433837
ENSBTAG00000001109	indianred3	0.719972	0.0188745	0.811161	0.00439926
ENSBTAG00000000639	indianred3	0.669537	0.0341998	0.810741	0.00443616
ENSBTAG00000004601	indianred3	0.315689	0.374235	0.810262	0.00447845
ENSBTAG00000018482	indianred3	0.428419	0.216728	0.810226	0.00448167
ENSBTAG00000009765	indianred3	0.733615	0.0157398	0.810051	0.00449719
ENSBTAG00000001160	indianred3	0.617761	0.0570054	0.809899	0.00451072
ENSBTAG00000018318	indianred3	0.293483	0.410504	0.809658	0.00453217
ENSBTAG00000019184	indianred3	0.428683	0.216415	0.809591	0.0045382
ENSBTAG00000019105	indianred3	0.365574	0.298884	0.809047	0.0045871
ENSBTAG00000002524	indianred3	0.801105	0.00534407	0.808624	0.00462531
ENSBTAG00000015976	indianred3	0.632325	0.0497972	0.808623	0.00462542
ENSBTAG00000019317	indianred3	0.731343	0.0162346	0.80846	0.00464023
ENSBTAG00000019556	indianred3	0.899412	0.000396048	0.808341	0.00465103
ENSBTAG00000022022	indianred3	0.611844	0.0601205	0.808278	0.00465675
ENSBTAG00000045717	indianred3	0.49948	0.141594	0.808099	0.0046731
ENSBTAG00000021021	indianred3	0.68035	0.0303818	0.807948	0.0046869
ENSBTAG00000008562	indianred3	0.624202	0.0537377	0.8077	0.00470969
ENSBTAG00000016494	indianred3	0.648616	0.0424844	0.807647	0.0047146
ENSBTAG00000010482	indianred3	0.82348	0.00341248	0.807628	0.00471631
ENSBTAG00000002044	indianred3	0.535781	0.110434	0.807521	0.00472618
ENSBTAG00000035175	indianred3	0.556658	0.0946569	0.806729	0.00479956
ENSBTAG00000026340	indianred3	0.604717	0.0640187	0.806656	0.00480635
ENSBTAG00000025760	indianred3	0.460736	0.180214	0.806192	0.00484969
ENSBTAG00000013946	indianred3	0.444435	0.198142	0.806187	0.00485016
ENSBTAG00000011311	indianred3	0.571848	0.084134	0.806096	0.00485869
ENSBTAG00000045510	indianred3	0.406236	0.244059	0.805903	0.00487693
ENSBTAG00000021919	indianred3	0.906603	0.000297026	0.805876	0.00487941
ENSBTAG00000052979	indianred3	0.6382	0.0470705	0.805819	0.00488485
ENSBTAG00000020124	indianred3	0.614915	0.0584903	0.805618	0.00490384
ENSBTAG00000009101	indianred3	0.608484	0.0619384	0.805602	0.00490532
ENSBTAG00000014091	indianred3	0.392552	0.261831	0.805468	0.00491804
ENSBTAG00000016561	indianred3	0.820223	0.00365607	0.80546	0.00491878
ENSBTAG00000000725	indianred3	0.490349	0.150192	0.80542	0.00492253
ENSBTAG00000023843	indianred3	0.428356	0.216804	0.805412	0.00492328
ENSBTAG00000007594	indianred3	0.554252	0.0963974	0.80511	0.004952
ENSBTAG00000014840	indianred3	0.554398	0.0962908	0.804781	0.00498345
ENSBTAG00000014964	indianred3	0.608434	0.0619654	0.804654	0.00499561
ENSBTAG00000054910	indianred3	0.75953	0.0108163	0.804467	0.00501351
ENSBTAG00000007756	indianred3	0.59721	0.0683002	0.804406	0.00501938
ENSBTAG00000016559	indianred3	0.618446	0.0566518	0.804392	0.00502068
ENSBTAG00000039212	indianred3	0.7901	0.0065348	0.804045	0.00505416
ENSBTAG00000030335	indianred3	0.465632	0.175024	0.803987	0.00505979
ENSBTAG00000011825	indianred3	0.690888	0.026951	0.803959	0.00506253
ENSBTAG00000008703	indianred3	0.901772	0.000361237	0.803888	0.00506937
ENSBTAG00000038635	indianred3	0.308087	0.386468	0.803701	0.00508755
ENSBTAG00000021859	indianred3	0.487211	0.153218	0.803597	0.00509762
ENSBTAG00000009491	indianred3	0.642013	0.045355	0.803591	0.00509816
ENSBTAG00000005898	indianred3	0.378506	0.280791	0.802832	0.00517243
ENSBTAG00000020154	indianred3	0.443223	0.199515	0.802606	0.00519467
ENSBTAG00000047939	indianred3	0.796876	0.00578158	0.802478	0.00520729
ENSBTAG00000047680	indianred3	0.940449	5.11871e-05	0.802447	0.00521035
ENSBTAG00000011242	indianred3	0.766322	0.00973143	0.802125	0.00524222
ENSBTAG00000011324	indianred3	0.652631	0.0407997	0.802113	0.00524341
ENSBTAG00000002404	indianred3	0.498358	0.142633	0.801902	0.00526429
ENSBTAG00000013952	indianred3	0.575192	0.0819233	0.801725	0.00528196
ENSBTAG00000020943	indianred3	0.514172	0.128404	0.801429	0.00531153
ENSBTAG00000015184	indianred3	0.421711	0.224799	0.801246	0.00532992
ENSBTAG00000003712	indianred3	0.263276	0.46237	0.801145	0.00534
ENSBTAG00000008461	indianred3	0.45012	0.191777	0.801029	0.0053517
ENSBTAG00000015772	indianred3	0.888288	0.000594201	0.800782	0.00537662
ENSBTAG00000004380	indianred3	0.746115	0.0132039	0.80075	0.0053798
ENSBTAG00000000108	indianred3	0.467196	0.173385	0.80074	0.00538084
ENSBTAG00000031509	indianred3	0.53956	0.107464	0.80049	0.00540618
ENSBTAG00000025622	indianred3	0.802185	0.00523623	0.800474	0.00540778
ENSBTAG00000014595	indianred3	0.731426	0.0162163	0.800474	0.00540782
ENSBTAG00000014450	indianred3	0.295263	0.407536	0.799981	0.00545796
ENSBTAG00000011343	indianred3	0.956225	1.52372e-05	0.799829	0.00547343
ENSBTAG00000006608	indianred3	0.682964	0.0295045	0.799521	0.00550503
ENSBTAG00000046846	indianred3	0.596184	0.0688995	0.799399	0.00551758
ENSBTAG00000048470	indianred3	0.963122	7.73961e-06	0.799337	0.00552397
ENSBTAG00000005275	indianred3	0.423669	0.222427	0.798899	0.00556923
ENSBTAG00000039784	indianred3	0.537348	0.109196	0.798841	0.00557516
ENSBTAG00000010698	indianred3	0.808236	0.00466066	0.798804	0.00557908
ENSBTAG00000031658	indianred3	0.728326	0.0169084	0.798649	0.0055951
ENSBTAG00000006846	indianred3	0.837639	0.00248705	0.798619	0.00559823
ENSBTAG00000002495	indianred3	0.550461	0.0991803	0.798428	0.00561808
ENSBTAG00000018274	indianred3	0.734624	0.0155234	0.798376	0.00562357
ENSBTAG00000046996	indianred3	0.832489	0.00279943	0.798003	0.00566258
ENSBTAG00000006801	indianred3	0.91009	0.000256193	0.797984	0.00566458
ENSBTAG00000010545	indianred3	0.708454	0.0218377	0.797714	0.00569289
ENSBTAG00000002743	indianred3	0.500827	0.140351	0.797243	0.00574256
ENSBTAG00000025320	indianred3	0.719781	0.0189212	0.797222	0.00574478
ENSBTAG00000037605	indianred3	0.486515	0.153894	0.797134	0.00575414
ENSBTAG00000018423	indianred3	0.5585	0.0933385	0.796941	0.00577466
ENSBTAG00000013226	indianred3	0.422578	0.223746	0.796653	0.00580526
ENSBTAG00000039861	indianred3	0.971747	2.69437e-06	0.796616	0.00580918
ENSBTAG00000009948	indianred3	0.750006	0.0124768	0.79656	0.0058152
ENSBTAG00000002210	indianred3	0.301221	0.397681	0.796502	0.00582143
ENSBTAG00000007719	indianred3	0.338386	0.338875	0.796201	0.00585365
ENSBTAG00000003423	indianred3	0.478751	0.16156	0.796083	0.0058663
ENSBTAG00000012125	indianred3	0.436913	0.206751	0.795879	0.00588831
ENSBTAG00000004790	indianred3	0.400048	0.25201	0.795747	0.00590255
ENSBTAG00000014698	indianred3	0.806227	0.00484646	0.795453	0.00593435
ENSBTAG00000026191	indianred3	0.569281	0.0858568	0.795392	0.00594088
ENSBTAG00000040199	indianred3	0.475699	0.164635	0.795341	0.00594644
ENSBTAG00000007215	indianred3	0.593403	0.0705413	0.795233	0.00595822
ENSBTAG00000000306	indianred3	0.682972	0.0295017	0.79523	0.00595845
ENSBTAG00000015115	indianred3	0.433461	0.210773	0.795225	0.00595898
ENSBTAG00000038062	indianred3	0.745757	0.0132722	0.795017	0.00598166
ENSBTAG00000033334	indianred3	0.811137	0.00440141	0.794471	0.00604142
ENSBTAG00000004664	indianred3	0.540319	0.106873	0.794468	0.00604169
ENSBTAG00000039138	indianred3	0.764534	0.0100092	0.794333	0.00605649
ENSBTAG00000019094	indianred3	0.421874	0.224601	0.794039	0.00608889
ENSBTAG00000019780	indianred3	0.626518	0.0525938	0.793966	0.00609697
ENSBTAG00000020160	indianred3	0.408202	0.241562	0.793615	0.00613581
ENSBTAG00000013899	indianred3	0.431614	0.212944	0.793337	0.00616672
ENSBTAG00000014434	indianred3	0.789654	0.00658666	0.793242	0.00617728
ENSBTAG00000018722	indianred3	0.668047	0.0347499	0.793139	0.00618881
ENSBTAG00000032493	indianred3	0.296891	0.404832	0.792917	0.00621364
ENSBTAG00000011350	indianred3	0.260827	0.466697	0.792629	0.00624598
ENSBTAG00000019474	indianred3	0.437408	0.206179	0.791728	0.00634782
ENSBTAG00000004715	indianred3	0.300622	0.398667	0.791665	0.00635496
ENSBTAG00000000186	indianred3	0.646124	0.0435531	0.791432	0.00638149
ENSBTAG00000019515	indianred3	0.457526	0.183665	0.790929	0.00643905
ENSBTAG00000004009	indianred3	0.706252	0.0224385	0.790892	0.00644332
ENSBTAG00000018893	indianred3	0.294622	0.408604	0.790868	0.0064461
ENSBTAG00000011229	indianred3	0.785433	0.00709243	0.790804	0.00645339
ENSBTAG00000020700	indianred3	0.314027	0.376893	0.790422	0.00649751
ENSBTAG00000051245	indianred3	0.417694	0.229713	0.790356	0.00650508
ENSBTAG00000009172	indianred3	0.616154	0.0578407	0.79035	0.00650581
ENSBTAG00000001931	indianred3	0.748808	0.0126975	0.790072	0.00653798
ENSBTAG00000038115	indianred3	0.509658	0.132372	0.789757	0.00657461
ENSBTAG00000053050	indianred3	0.771059	0.00902183	0.789706	0.00658058
ENSBTAG00000001906	indianred3	0.687228	0.0281107	0.789635	0.00658887
ENSBTAG00000015896	indianred3	0.376006	0.284241	0.789392	0.0066173
ENSBTAG00000011064	indianred3	0.686253	0.0284255	0.7893	0.00662805
ENSBTAG00000001143	indianred3	0.696314	0.0252923	0.788941	0.00667026
ENSBTAG00000019015	indianred3	0.752513	0.0120235	0.788676	0.00670149
ENSBTAG00000015980	indianred3	0.432418	0.211997	0.788419	0.00673192
ENSBTAG00000012534	indianred3	0.708141	0.0219224	0.788412	0.00673271
ENSBTAG00000001968	indianred3	0.422685	0.223617	0.788185	0.00675972
ENSBTAG00000014653	indianred3	0.574377	0.0824582	0.787909	0.00679252
ENSBTAG00000006244	indianred3	0.802067	0.0052479	0.787501	0.00684131
ENSBTAG00000008812	indianred3	0.633037	0.0494613	0.787423	0.00685069
ENSBTAG00000016061	indianred3	0.90103	0.000371932	0.787324	0.00686263
ENSBTAG00000007739	indianred3	0.710635	0.0212534	0.787202	0.00687723
ENSBTAG00000009479	indianred3	0.535572	0.110599	0.787163	0.00688197
ENSBTAG00000020610	indianred3	0.647145	0.0431128	0.786912	0.00691218
ENSBTAG00000019153	indianred3	0.457885	0.183277	0.786764	0.00693013
ENSBTAG00000004442	indianred3	0.666427	0.0353552	0.786652	0.00694362
ENSBTAG00000018070	indianred3	0.473119	0.167261	0.786547	0.00695636
ENSBTAG00000000811	indianred3	0.54167	0.105827	0.78646	0.00696697
ENSBTAG00000037527	indianred3	0.95526	1.6606e-05	0.786304	0.00698591
ENSBTAG00000038696	indianred3	0.850341	0.00182466	0.786034	0.00701879
ENSBTAG00000010125	indianred3	0.500296	0.14084	0.785775	0.0070505
ENSBTAG00000035958	indianred3	0.496127	0.144715	0.785695	0.00706033
ENSBTAG00000051118	indianred3	0.614663	0.0586229	0.785352	0.00710246
ENSBTAG00000009600	indianred3	0.330948	0.350268	0.784981	0.00714821
ENSBTAG00000047793	indianred3	0.616991	0.0574048	0.784578	0.00719822
ENSBTAG00000008196	indianred3	0.312266	0.379718	0.784486	0.00720964
ENSBTAG00000010311	indianred3	0.574366	0.0824653	0.78442	0.0072178
ENSBTAG00000011340	indianred3	0.513172	0.129277	0.784231	0.00724134
ENSBTAG00000054649	indianred3	0.715965	0.0198715	0.783907	0.00728185
ENSBTAG00000025212	indianred3	0.587595	0.0740516	0.783686	0.00730964
ENSBTAG00000010590	indianred3	0.356039	0.31261	0.783158	0.00737616
ENSBTAG00000050948	indianred3	0.652391	0.0408992	0.78312	0.00738094
ENSBTAG00000009201	indianred3	0.568059	0.0866845	0.783046	0.0073904
ENSBTAG00000006112	indianred3	0.467657	0.172904	0.783017	0.00739404
ENSBTAG00000020878	indianred3	0.260186	0.467833	0.782946	0.00740305
ENSBTAG00000018873	indianred3	0.663412	0.0365004	0.782889	0.00741031
ENSBTAG00000008609	indianred3	0.285446	0.424025	0.782856	0.00741447
ENSBTAG00000000343	indianred3	0.414046	0.234228	0.782343	0.00747978
ENSBTAG00000032503	indianred3	0.651402	0.0413105	0.782236	0.00749342
ENSBTAG00000034396	indianred3	0.416713	0.230922	0.781013	0.00765095
ENSBTAG00000032223	indianred3	0.413605	0.234776	0.780967	0.00765702
ENSBTAG00000016763	indianred3	0.323061	0.362557	0.780831	0.00767461
ENSBTAG00000019419	indianred3	0.615205	0.0583375	0.78073	0.00768773
ENSBTAG00000015891	indianred3	0.523158	0.120726	0.780658	0.00769722
ENSBTAG00000004786	indianred3	0.617156	0.057319	0.780517	0.00771553
ENSBTAG00000002462	indianred3	0.779296	0.00787615	0.7805	0.00771781
ENSBTAG00000019844	indianred3	0.741045	0.0141951	0.780203	0.00775662
ENSBTAG00000018674	indianred3	0.391092	0.263769	0.779225	0.00788555
ENSBTAG00000018037	indianred3	0.425903	0.219737	0.778593	0.00796959
ENSBTAG00000004552	indianred3	0.428446	0.216696	0.778531	0.0079779
ENSBTAG00000017123	indianred3	0.541107	0.106262	0.778444	0.00798962
ENSBTAG00000010378	indianred3	0.684135	0.0291173	0.778293	0.00800984
ENSBTAG00000048945	indianred3	0.40852	0.24116	0.778053	0.00804206
ENSBTAG00000038970	indianred3	0.396762	0.256289	0.777961	0.00805445
ENSBTAG00000019462	indianred3	0.558494	0.0933428	0.777896	0.0080631
ENSBTAG00000021776	indianred3	0.475613	0.164722	0.777832	0.00807176
ENSBTAG00000007106	indianred3	0.676163	0.0318239	0.777515	0.00811456
ENSBTAG00000016661	indianred3	0.958527	1.23099e-05	0.777395	0.00813087
ENSBTAG00000046644	indianred3	0.351784	0.318841	0.775605	0.00837589
ENSBTAG00000006321	indianred3	0.291471	0.413869	0.775537	0.00838538
ENSBTAG00000002561	indianred3	0.419177	0.227892	0.775474	0.008394
ENSBTAG00000051258	indianred3	0.628632	0.051564	0.77533	0.008414
ENSBTAG00000014771	indianred3	0.512261	0.130075	0.775228	0.00842822
ENSBTAG00000007118	indianred3	0.486768	0.153648	0.774571	0.00851981
ENSBTAG00000017850	indianred3	0.412503	0.236151	0.774562	0.00852117
ENSBTAG00000045998	indianred3	0.584682	0.0758542	0.774384	0.00854613
ENSBTAG00000017212	indianred3	0.485881	0.154512	0.774164	0.00857697
ENSBTAG00000015920	indianred3	0.650811	0.0415577	0.774027	0.00859623
ENSBTAG00000009811	indianred3	0.739401	0.0145274	0.773115	0.00872546
ENSBTAG00000003878	indianred3	0.474038	0.166322	0.772894	0.00875705
ENSBTAG00000047675	indianred3	0.573802	0.0828376	0.772757	0.00877651
ENSBTAG00000043581	indianred3	0.703387	0.0232371	0.772211	0.00885497
ENSBTAG00000002260	indianred3	0.502433	0.138879	0.771539	0.00895201
ENSBTAG00000012592	indianred3	0.74928	0.0126102	0.771519	0.00895484
ENSBTAG00000004891	indianred3	0.400773	0.25107	0.771233	0.00899643
ENSBTAG00000019621	indianred3	0.458891	0.182193	0.770864	0.00905023
ENSBTAG00000021799	indianred3	0.792795	0.00622727	0.770859	0.00905106
ENSBTAG00000018425	indianred3	0.326041	0.357889	0.770641	0.00908286
ENSBTAG00000009687	indianred3	0.270558	0.449608	0.770469	0.00910806
ENSBTAG00000016524	indianred3	0.30152	0.39719	0.770332	0.00912819
ENSBTAG00000019510	indianred3	0.521988	0.12171	0.770278	0.00913617
ENSBTAG00000034700	indianred3	0.510339	0.131769	0.769702	0.00922114
ENSBTAG00000050388	indianred3	0.476611	0.163712	0.769568	0.009241
ENSBTAG00000045785	indianred3	0.454594	0.186852	0.769206	0.00929486
ENSBTAG00000051936	indianred3	0.399117	0.253218	0.769109	0.00930932
ENSBTAG00000005195	indianred3	0.489263	0.151235	0.769032	0.00932075
ENSBTAG00000014878	indianred3	0.813153	0.00422736	0.768437	0.0094099
ENSBTAG00000010507	indianred3	0.838379	0.0024443	0.768335	0.00942523
ENSBTAG00000053029	indianred3	0.242341	0.499931	0.768106	0.0094597
ENSBTAG00000004942	indianred3	0.257198	0.473143	0.768064	0.00946599
ENSBTAG00000019357	indianred3	0.502873	0.138477	0.76798	0.00947868
ENSBTAG00000004189	indianred3	0.302798	0.395091	0.767861	0.00949667
ENSBTAG00000010915	indianred3	0.670632	0.0337991	0.767604	0.00953558
ENSBTAG00000003303	indianred3	0.391031	0.263849	0.767532	0.00954652
ENSBTAG00000010521	indianred3	0.838874	0.00241602	0.7671	0.00961227
ENSBTAG00000006933	indianred3	0.75484	0.0116132	0.767037	0.00962186
ENSBTAG00000008611	indianred3	0.412027	0.236747	0.766855	0.00964959
ENSBTAG00000003242	indianred3	0.502246	0.13905	0.766788	0.00965994
ENSBTAG00000008939	indianred3	0.364888	0.299861	0.766391	0.00972072
ENSBTAG00000015905	indianred3	0.455197	0.186194	0.766304	0.00973412
ENSBTAG00000002633	indianred3	0.651566	0.0412424	0.766016	0.00977849
ENSBTAG00000006619	indianred3	0.800715	0.00538341	0.765895	0.00979729
ENSBTAG00000019810	indianred3	0.668147	0.0347131	0.76586	0.00980262
ENSBTAG00000016588	indianred3	0.540224	0.106947	0.765845	0.00980497
ENSBTAG00000017747	indianred3	0.674398	0.0324452	0.765753	0.00981912
ENSBTAG00000001505	indianred3	0.750836	0.0123254	0.765205	0.00990433
ENSBTAG00000006792	indianred3	0.695077	0.0256641	0.764242	0.0100551
ENSBTAG00000001780	indianred3	0.748873	0.0126855	0.764101	0.0100772
ENSBTAG00000033621	indianred3	0.547667	0.101263	0.764015	0.0100908
ENSBTAG00000049411	indianred3	0.588668	0.0733948	0.763728	0.0101362
ENSBTAG00000018321	indianred3	0.42156	0.224983	0.763353	0.0101957
ENSBTAG00000001987	indianred3	0.522503	0.121275	0.763136	0.0102303
ENSBTAG00000003535	indianred3	0.614372	0.0587762	0.763097	0.0102364
ENSBTAG00000018625	indianred3	0.278219	0.436358	0.762982	0.0102548
ENSBTAG00000018796	indianred3	0.566475	0.0877652	0.762723	0.0102962
ENSBTAG00000018534	indianred3	0.752137	0.0120907	0.762555	0.010323
ENSBTAG00000018270	indianred3	0.462879	0.177931	0.762381	0.0103509
ENSBTAG00000018297	indianred3	0.428361	0.216798	0.762173	0.0103845
ENSBTAG00000051448	indianred3	0.506988	0.134754	0.762118	0.0103934
ENSBTAG00000038292	indianred3	0.760788	0.0106091	0.762003	0.0104119
ENSBTAG00000032265	indianred3	0.962097	8.62543e-06	0.761987	0.0104144
ENSBTAG00000018913	indianred3	0.428671	0.216429	0.76196	0.0104188
ENSBTAG00000010777	indianred3	0.672883	0.0329852	0.761834	0.0104391
ENSBTAG00000010668	indianred3	0.596335	0.0688112	0.761577	0.0104807
ENSBTAG00000038845	indianred3	0.589904	0.0726427	0.761555	0.0104843
ENSBTAG00000005073	indianred3	0.555993	0.0951362	0.761281	0.0105287
ENSBTAG00000000784	indianred3	0.274845	0.442172	0.760963	0.0105806
ENSBTAG00000016743	indianred3	0.410431	0.23875	0.760899	0.0105911
ENSBTAG00000038888	indianred3	0.422595	0.223726	0.76033	0.0106842
ENSBTAG00000009928	indianred3	0.638491	0.0469378	0.760162	0.0107119
ENSBTAG00000005756	indianred3	0.454837	0.186586	0.760137	0.0107159
ENSBTAG00000003075	indianred3	0.372621	0.288949	0.759859	0.0107618
ENSBTAG00000046520	indianred3	0.549419	0.0999535	0.758968	0.0109097
ENSBTAG00000030540	indianred3	0.705629	0.0226105	0.758262	0.0110277
ENSBTAG00000012504	indianred3	0.44497	0.197538	0.758149	0.0110467
ENSBTAG00000004191	indianred3	0.197196	0.585021	0.758088	0.011057
ENSBTAG00000013291	indianred3	0.647312	0.0430413	0.75799	0.0110735
ENSBTAG00000014087	indianred3	0.519639	0.123698	0.75794	0.0110819
ENSBTAG00000002845	indianred3	0.5648	0.0889179	0.757664	0.0111285
ENSBTAG00000015348	indianred3	0.364236	0.300791	0.757504	0.0111556
ENSBTAG00000010191	indianred3	0.273853	0.443888	0.756482	0.0113296
ENSBTAG00000011456	indianred3	0.502251	0.139045	0.756179	0.0113816
ENSBTAG00000046626	indianred3	0.24158	0.50132	0.756165	0.011384
ENSBTAG00000005364	indianred3	0.400032	0.25203	0.755843	0.0114394
ENSBTAG00000012278	indianred3	0.446747	0.195538	0.755827	0.0114421
ENSBTAG00000004910	indianred3	0.561749	0.0910419	0.755747	0.011456
ENSBTAG00000000666	indianred3	0.77332	0.00869626	0.755648	0.0114731
ENSBTAG00000011828	indianred3	0.514727	0.127922	0.755485	0.0115013
ENSBTAG00000011019	indianred3	0.472233	0.168169	0.755195	0.0115514
ENSBTAG00000021461	indianred3	0.643421	0.0447323	0.754917	0.0115997
ENSBTAG00000051725	indianred3	0.667386	0.0349962	0.754677	0.0116416
ENSBTAG00000024091	indianred3	0.799852	0.00547116	0.754517	0.0116695
ENSBTAG00000013726	indianred3	0.576039	0.0813693	0.754512	0.0116704
ENSBTAG00000003191	indianred3	0.715173	0.020073	0.754327	0.0117028
ENSBTAG00000047299	indianred3	0.502291	0.139009	0.754184	0.0117278
ENSBTAG00000012101	indianred3	0.699619	0.0243172	0.754021	0.0117565
ENSBTAG00000004873	indianred3	0.487458	0.152979	0.75355	0.0118393
ENSBTAG00000021430	indianred3	0.687635	0.0279802	0.753539	0.0118413
ENSBTAG00000020419	indianred3	0.403885	0.247063	0.753279	0.0118873
ENSBTAG00000038738	indianred3	0.408017	0.241797	0.75249	0.0120275
ENSBTAG00000026415	indianred3	0.512298	0.130042	0.752352	0.0120522
ENSBTAG00000049156	indianred3	0.476742	0.16358	0.752091	0.012099
ENSBTAG00000053346	indianred3	0.81728	0.00388669	0.752087	0.0120996
ENSBTAG00000023997	indianred3	0.632032	0.0499362	0.751912	0.012131
ENSBTAG00000048526	indianred3	0.823502	0.00341081	0.751098	0.0122778
ENSBTAG00000008412	indianred3	0.340477	0.335708	0.75046	0.0123938
ENSBTAG00000000958	indianred3	0.559563	0.0925834	0.750336	0.0124164
ENSBTAG00000045885	indianred3	0.478451	0.16186	0.75025	0.0124321
ENSBTAG00000000459	indianred3	0.257962	0.471784	0.750045	0.0124697
ENSBTAG00000012252	indianred3	0.480085	0.160227	0.749759	0.0125221
ENSBTAG00000025130	indianred3	0.394224	0.259623	0.749679	0.0125368
ENSBTAG00000010591	indianred3	0.442485	0.200353	0.749491	0.0125714
ENSBTAG00000044073	indianred3	0.484299	0.156059	0.749331	0.0126009
ENSBTAG00000017748	indianred3	0.625751	0.052971	0.749317	0.0126035
ENSBTAG00000030913	indianred3	0.962295	8.44899e-06	0.749281	0.01261
ENSBTAG00000011918	indianred3	0.546538	0.102113	0.749184	0.012628
ENSBTAG00000003180	indianred3	0.540322	0.106871	0.748697	0.0127182
ENSBTAG00000009943	indianred3	0.728717	0.0168198	0.748647	0.0127274
ENSBTAG00000045762	indianred3	0.533161	0.112523	0.748569	0.012742
ENSBTAG00000004246	indianred3	0.41044	0.238738	0.748541	0.0127472
ENSBTAG00000009760	indianred3	0.65969	0.0379483	0.747777	0.0128898
ENSBTAG00000014891	indianred3	0.295582	0.407006	0.747728	0.0128989
ENSBTAG00000011228	indianred3	0.662416	0.0368842	0.747723	0.0128999
ENSBTAG00000000483	indianred3	0.755061	0.0115747	0.747535	0.0129352
ENSBTAG00000012406	indianred3	0.979077	8.17552e-07	0.747347	0.0129706
ENSBTAG00000048692	indianred3	0.414963	0.233088	0.746924	0.0130504
ENSBTAG00000001419	indianred3	0.540488	0.106742	0.746894	0.013056
ENSBTAG00000052616	indianred3	0.322713	0.363104	0.746292	0.0131701
ENSBTAG00000038330	indianred3	0.685156	0.0287821	0.746234	0.0131813
ENSBTAG00000000125	indianred3	0.381389	0.27684	0.746226	0.0131828
ENSBTAG00000001840	indianred3	0.27706	0.438351	0.745889	0.0132471
ENSBTAG00000005174	indianred3	0.46124	0.179675	0.745414	0.013338
ENSBTAG00000025211	indianred3	0.399863	0.25225	0.745386	0.0133432
ENSBTAG00000021565	indianred3	0.805221	0.00494147	0.745376	0.0133453
ENSBTAG00000046712	indianred3	0.24724	0.491028	0.744512	0.0135118
ENSBTAG00000010442	indianred3	0.181782	0.615234	0.744174	0.0135774
ENSBTAG00000035662	indianred3	0.349868	0.321667	0.744155	0.0135811
ENSBTAG00000004280	indianred3	0.43761	0.205945	0.74409	0.0135938
ENSBTAG00000005799	indianred3	0.333687	0.34605	0.743603	0.0136887
ENSBTAG00000047694	indianred3	0.518891	0.124335	0.743472	0.0137143
ENSBTAG00000000455	indianred3	0.396229	0.256988	0.743364	0.0137355
ENSBTAG00000018864	indianred3	0.639036	0.0466908	0.743294	0.0137491
ENSBTAG00000034613	indianred3	0.488571	0.151902	0.743139	0.0137795
ENSBTAG00000044160	indianred3	0.528134	0.116601	0.743075	0.0137922
ENSBTAG00000001320	indianred3	0.437599	0.205958	0.742483	0.0139089
ENSBTAG00000008116	indianred3	0.322573	0.363324	0.742161	0.0139725
ENSBTAG00000018334	indianred3	0.712534	0.0207538	0.742109	0.0139828
ENSBTAG00000004969	indianred3	0.57971	0.078996	0.741672	0.0140697
ENSBTAG00000047604	indianred3	0.68572	0.0285982	0.741391	0.0141259
ENSBTAG00000012634	indianred3	0.547832	0.101139	0.741181	0.0141677
ENSBTAG00000020538	indianred3	0.784092	0.00725878	0.740832	0.0142378
ENSBTAG00000045500	indianred3	0.564718	0.0889747	0.739745	0.0144573
ENSBTAG00000031825	indianred3	0.560127	0.0921841	0.739609	0.014485
ENSBTAG00000027464	indianred3	0.303519	0.393911	0.739226	0.014563
ENSBTAG00000011112	indianred3	0.412856	0.23571	0.739133	0.0145819
ENSBTAG00000019096	indianred3	0.58731	0.0742268	0.738685	0.0146738
ENSBTAG00000009058	indianred3	0.515736	0.127046	0.738161	0.0147816
ENSBTAG00000004017	indianred3	0.725145	0.0176393	0.737543	0.0149093
ENSBTAG00000017021	indianred3	0.690251	0.0271503	0.737399	0.0149393
ENSBTAG00000031913	indianred3	0.566683	0.0876232	0.737353	0.0149488
ENSBTAG00000010715	indianred3	0.290525	0.415457	0.736686	0.0150877
ENSBTAG00000021286	indianred3	0.553406	0.0970138	0.736494	0.0151281
ENSBTAG00000012289	indianred3	0.558132	0.0936013	0.735539	0.015329
ENSBTAG00000012062	indianred3	0.285609	0.423748	0.735207	0.0153995
ENSBTAG00000053719	indianred3	0.318743	0.369375	0.734122	0.0156309
ENSBTAG00000008518	indianred3	0.482205	0.158122	0.73395	0.0156677
ENSBTAG00000004509	indianred3	0.773851	0.00862107	0.733483	0.0157683
ENSBTAG00000008373	indianred3	0.474718	0.16563	0.733318	0.0158038
ENSBTAG00000012197	indianred3	0.831551	0.00285927	0.733265	0.0158153
ENSBTAG00000000179	indianred3	0.578981	0.079464	0.733163	0.0158374
ENSBTAG00000001029	indianred3	0.766713	0.00967131	0.733073	0.0158568
ENSBTAG00000017941	indianred3	0.764568	0.0100038	0.732878	0.0158991
ENSBTAG00000019831	indianred3	0.638041	0.0471427	0.732618	0.0159556
ENSBTAG00000008145	indianred3	0.353792	0.315893	0.732214	0.0160437
ENSBTAG00000019281	indianred3	0.23693	0.509844	0.732133	0.0160613
ENSBTAG00000012636	indianred3	0.314449	0.376216	0.731741	0.0161472
ENSBTAG00000012262	indianred3	0.747063	0.013024	0.731715	0.0161529
ENSBTAG00000009488	indianred3	0.341093	0.334776	0.730847	0.0163441
ENSBTAG00000019039	indianred3	0.415439	0.232497	0.730497	0.0164216
ENSBTAG00000019998	indianred3	0.200729	0.578173	0.730181	0.0164919
ENSBTAG00000013066	indianred3	0.532249	0.113256	0.730163	0.0164958
ENSBTAG00000044000	indianred3	0.330387	0.351135	0.730095	0.0165111
ENSBTAG00000019177	indianred3	0.664445	0.0361054	0.72981	0.0165745
ENSBTAG00000053909	indianred3	0.399561	0.252641	0.729436	0.0166583
ENSBTAG00000014809	indianred3	0.36706	0.296775	0.729145	0.0167236
ENSBTAG00000020469	indianred3	0.630871	0.050488	0.72781	0.0170254
ENSBTAG00000019459	indianred3	0.617042	0.0573782	0.727779	0.0170325
ENSBTAG00000022160	indianred3	0.293219	0.410944	0.727323	0.0171364
ENSBTAG00000054384	indianred3	0.338323	0.33897	0.727219	0.0171604
ENSBTAG00000008076	indianred3	0.370147	0.292416	0.727156	0.0171747
ENSBTAG00000052632	indianred3	0.544446	0.103699	0.726996	0.0172114
ENSBTAG00000010164	indianred3	0.755524	0.0114944	0.726753	0.0172672
ENSBTAG00000000550	indianred3	0.385621	0.271096	0.726588	0.017305
ENSBTAG00000005933	indianred3	0.540422	0.106793	0.725326	0.0175971
ENSBTAG00000007114	indianred3	0.225723	0.530628	0.725203	0.0176257
ENSBTAG00000001932	indianred3	0.537187	0.109323	0.724967	0.017681
ENSBTAG00000049855	indianred3	0.563562	0.0897756	0.724883	0.0177006
ENSBTAG00000007554	indianred3	0.966961	5.00891e-06	0.724599	0.017767
ENSBTAG00000006089	indianred3	0.414569	0.233576	0.723998	0.0179082
ENSBTAG00000005989	indianred3	0.410211	0.239026	0.723724	0.0179728
ENSBTAG00000002904	indianred3	0.404249	0.246596	0.72348	0.0180307
ENSBTAG00000001782	indianred3	0.670558	0.0338261	0.723447	0.0180384
ENSBTAG00000019913	indianred3	0.391821	0.262801	0.723007	0.0181429
ENSBTAG00000039601	indianred3	0.652571	0.0408246	0.722803	0.0181913
ENSBTAG00000012102	indianred3	0.392163	0.262346	0.7226	0.0182398
ENSBTAG00000011726	indianred3	0.36388	0.301299	0.722597	0.0182406
ENSBTAG00000046295	indianred3	0.660665	0.0375654	0.721946	0.0183964
ENSBTAG00000019479	indianred3	0.361158	0.305201	0.721731	0.0184481
ENSBTAG00000040569	indianred3	0.578718	0.0796327	0.721464	0.0185122
ENSBTAG00000000024	indianred3	0.249599	0.486765	0.72137	0.0185351
ENSBTAG00000000382	indianred3	0.65143	0.0412989	0.720923	0.0186431
ENSBTAG00000047649	indianred3	0.241743	0.501021	0.720818	0.0186685
ENSBTAG00000025756	indianred3	0.302332	0.395857	0.720752	0.0186845
ENSBTAG00000014737	indianred3	0.391611	0.263079	0.720579	0.0187266
ENSBTAG00000021192	indianred3	0.340236	0.33607	0.720379	0.0187753
ENSBTAG00000038141	indianred3	0.639984	0.0462624	0.719605	0.0189643
ENSBTAG00000011349	indianred3	0.710882	0.0211881	0.719603	0.018965
ENSBTAG00000010185	indianred3	0.411092	0.23792	0.71959	0.0189682
ENSBTAG00000054911	indianred3	0.778453	0.00798843	0.719269	0.019047
ENSBTAG00000015011	indianred3	0.675492	0.0320592	0.718704	0.0191863
ENSBTAG00000038938	indianred3	0.461822	0.179055	0.718334	0.0192779
ENSBTAG00000032534	indianred3	0.456861	0.184385	0.718326	0.01928
ENSBTAG00000006081	indianred3	0.528162	0.116578	0.717863	0.0193949
ENSBTAG00000003863	indianred3	0.554509	0.0962106	0.717825	0.0194044
ENSBTAG00000005691	indianred3	0.329531	0.35246	0.717697	0.0194363
ENSBTAG00000005835	indianred3	0.595631	0.069224	0.71722	0.0195554
ENSBTAG00000012562	indianred3	0.587791	0.0739317	0.717023	0.0196048
ENSBTAG00000017894	indianred3	0.698591	0.0246175	0.716233	0.0198037
ENSBTAG00000002023	indianred3	0.858625	0.00146833	0.716003	0.019862
ENSBTAG00000018065	indianred3	0.68277	0.0295689	0.71596	0.0198729
ENSBTAG00000008202	indianred3	0.449881	0.192042	0.715956	0.0198739
ENSBTAG00000019967	indianred3	0.39696	0.25603	0.71563	0.0199567
ENSBTAG00000019138	indianred3	0.297176	0.40436	0.715574	0.0199709
ENSBTAG00000010664	indianred3	0.596121	0.0689367	0.715421	0.0200096
ENSBTAG00000008692	indianred3	0.640655	0.045961	0.715113	0.0200882
ENSBTAG00000000966	indianred3	0.490246	0.15029	0.715086	0.0200951
ENSBTAG00000018599	indianred3	0.67299	0.0329469	0.714305	0.0202952
ENSBTAG00000011189	indianred3	0.602732	0.0651332	0.713985	0.0203775
ENSBTAG00000020900	indianred3	0.819816	0.00368734	0.713603	0.0204761
ENSBTAG00000018483	indianred3	0.41601	0.231791	0.713029	0.0206248
ENSBTAG00000000160	indianred3	0.405339	0.245202	0.712434	0.02078
ENSBTAG00000004620	indianred3	0.218535	0.544139	0.712296	0.020816
ENSBTAG00000007543	indianred3	0.366773	0.297181	0.711993	0.0208953
ENSBTAG00000012522	indianred3	0.467588	0.172975	0.711423	0.0210451
ENSBTAG00000005446	indianred3	0.760136	0.0107162	0.711049	0.021144
ENSBTAG00000014211	indianred3	0.582161	0.0774368	0.711026	0.0211499
ENSBTAG00000000810	indianred3	0.472733	0.167656	0.710819	0.0212048
ENSBTAG00000000010	indianred3	0.333527	0.346295	0.710603	0.021262
ENSBTAG00000008938	indianred3	0.486663	0.15375	0.710393	0.0213179
ENSBTAG00000019403	indianred3	0.375729	0.284625	0.710201	0.0213689
ENSBTAG00000045697	indianred3	0.250696	0.484788	0.70957	0.0215374
ENSBTAG00000009554	indianred3	0.742458	0.0139138	0.70925	0.0216232
ENSBTAG00000005489	indianred3	0.454748	0.186684	0.707999	0.0219609
ENSBTAG00000016829	indianred3	0.337391	0.340388	0.707525	0.0220899
ENSBTAG00000020260	indianred3	0.383842	0.273504	0.706942	0.022249
ENSBTAG00000020066	indianred3	0.509606	0.132418	0.706323	0.0224188
ENSBTAG00000030334	indianred3	0.566117	0.0880106	0.705572	0.0226264
ENSBTAG00000034796	indianred3	0.536679	0.109723	0.70444	0.0229413
ENSBTAG00000051685	indianred3	0.420991	0.225675	0.703615	0.0231729
ENSBTAG00000015013	indianred3	0.44454	0.198023	0.703486	0.0232093
ENSBTAG00000017716	indianred3	0.58534	0.0754449	0.702997	0.0233474
ENSBTAG00000004625	indianred3	0.459234	0.181824	0.70292	0.0233692
ENSBTAG00000038322	indianred3	0.315434	0.374642	0.70271	0.0234287
ENSBTAG00000011636	indianred3	0.522818	0.121011	0.702543	0.0234761
ENSBTAG00000001868	indianred3	0.211545	0.557403	0.702475	0.0234954
ENSBTAG00000031778	indianred3	0.928251	0.000106253	0.702081	0.0236078
ENSBTAG00000007107	indianred3	0.540523	0.106715	0.700788	0.0239785
ENSBTAG00000001576	indianred3	0.740805	0.0142432	0.700776	0.0239819
ENSBTAG00000034193	indianred3	0.684693	0.0289339	0.70007	0.0241861
ENSBTAG00000011202	indianred3	0.543602	0.104343	0.700045	0.0241934
ENSBTAG00000005534	indianred3	0.684365	0.0290414	0.699679	0.0242996
ENSBTAG00000019180	indianred3	0.614266	0.058832	0.699213	0.0244355
ENSBTAG00000023374	indianred3	0.235421	0.512622	0.698509	0.0246417
ENSBTAG00000005565	indianred3	0.432591	0.211794	0.698366	0.0246836
ENSBTAG00000051292	indianred3	0.380389	0.278208	0.697337	0.0249875
ENSBTAG00000011912	indianred3	0.565081	0.0887236	0.697241	0.025016
ENSBTAG00000021222	indianred3	0.643021	0.0449087	0.696831	0.0251381
ENSBTAG00000011455	indianred3	0.641695	0.0454964	0.696681	0.0251827
ENSBTAG00000015721	indianred3	0.717727	0.0194287	0.69611	0.0253532
ENSBTAG00000001481	indianred3	0.39252	0.261873	0.695287	0.0256005
ENSBTAG00000019018	indianred3	0.904211	0.000327661	0.694985	0.0256918
ENSBTAG00000017012	indianred3	0.649102	0.0422781	0.693394	0.0261758
ENSBTAG00000047876	indianred3	0.640514	0.0460241	0.692005	0.0266036
ENSBTAG00000012333	indianred3	0.213736	0.553233	0.690749	0.0269943
ENSBTAG00000019787	indianred3	0.519413	0.12389	0.688854	0.0275914
ENSBTAG00000005945	indianred3	0.426166	0.21942	0.688484	0.0277091
ENSBTAG00000006884	indianred3	0.228132	0.526132	0.688352	0.027751
ENSBTAG00000052886	indianred3	0.28243	0.429152	0.688301	0.0277671
ENSBTAG00000049422	indianred3	0.655001	0.0398269	0.687779	0.0279338
ENSBTAG00000009410	indianred3	0.255264	0.476594	0.687675	0.0279673
ENSBTAG00000054774	indianred3	0.400971	0.250815	0.686896	0.0282176
ENSBTAG00000053807	indianred3	0.913088	0.000224529	0.686851	0.0282321
ENSBTAG00000003928	indianred3	0.317943	0.370645	0.685926	0.0285315
ENSBTAG00000003743	indianred3	0.67914	0.0307939	0.685586	0.028642
ENSBTAG00000047287	indianred3	0.492479	0.148159	0.685355	0.0287172
ENSBTAG00000001950	indianred3	0.246455	0.492449	0.685226	0.0287595
ENSBTAG00000026114	indianred3	0.140927	0.697771	0.684917	0.0288603
ENSBTAG00000031249	indianred3	0.482493	0.157837	0.684737	0.0289195
ENSBTAG00000013821	indianred3	0.172539	0.633608	0.684464	0.029009
ENSBTAG00000006050	indianred3	0.699604	0.0243213	0.683826	0.0292191
ENSBTAG00000002655	indianred3	0.632112	0.049898	0.682679	0.0295992
ENSBTAG00000008827	indianred3	0.466592	0.174017	0.682631	0.0296152
ENSBTAG00000000647	indianred3	0.460094	0.180901	0.682614	0.0296208
ENSBTAG00000009177	indianred3	0.800627	0.00539232	0.681197	0.0300956
ENSBTAG00000026320	indianred3	0.575397	0.0817884	0.679949	0.0305178
ENSBTAG00000009966	indianred3	0.170122	0.638443	0.679716	0.0305971
ENSBTAG00000044880	indianred3	0.588221	0.0736678	0.679703	0.0306018
ENSBTAG00000042837	indianred3	0.4285	0.216632	0.679548	0.0306545
ENSBTAG00000008348	indianred3	0.607013	0.0627455	0.678411	0.0310437
ENSBTAG00000018294	indianred3	0.725625	0.0175276	0.677844	0.0312392
ENSBTAG00000053188	indianred3	0.619844	0.0559347	0.67612	0.0318387
ENSBTAG00000026246	indianred3	0.537053	0.109429	0.675706	0.0319837
ENSBTAG00000049389	indianred3	0.331469	0.349464	0.675117	0.032191
ENSBTAG00000006541	indianred3	0.496391	0.144467	0.674535	0.0323969
ENSBTAG00000013141	indianred3	0.593642	0.0703993	0.674364	0.0324575
ENSBTAG00000031874	indianred3	0.16585	0.647019	0.673853	0.032639
ENSBTAG00000032089	indianred3	0.562732	0.0903535	0.673727	0.0326838
ENSBTAG00000014101	indianred3	0.584045	0.0762525	0.672603	0.0330857
ENSBTAG00000014468	indianred3	0.532688	0.112903	0.671532	0.0334722
ENSBTAG00000019743	indianred3	0.808302	0.00465462	0.671178	0.0336006
ENSBTAG00000000480	indianred3	0.622376	0.0546515	0.671161	0.0336065
ENSBTAG00000014676	indianred3	0.481864	0.15846	0.670619	0.0338039
ENSBTAG00000007881	indianred3	0.89214	0.000518887	0.670227	0.0339467
ENSBTAG00000007456	indianred3	0.57287	0.0834541	0.66822	0.0346857
ENSBTAG00000015392	indianred3	0.535659	0.110531	0.667959	0.0347827
ENSBTAG00000016609	indianred3	0.192004	0.595136	0.667515	0.0349481
ENSBTAG00000008695	indianred3	0.627107	0.0523056	0.667097	0.0351039
ENSBTAG00000012736	indianred3	0.470985	0.169452	0.666825	0.0352059
ENSBTAG00000053060	indianred3	0.41418	0.23406	0.666608	0.035287
ENSBTAG00000020940	indianred3	0.250057	0.485938	0.666425	0.0353558
ENSBTAG00000025149	indianred3	0.263339	0.462259	0.665031	0.0358825
ENSBTAG00000017622	indianred3	0.526401	0.118027	0.663798	0.0363524
ENSBTAG00000023963	indianred3	0.438138	0.205335	0.663649	0.0364096
ENSBTAG00000032908	indianred3	0.777708	0.00808847	0.663099	0.0366208
ENSBTAG00000033182	indianred3	0.216924	0.547184	0.663061	0.0366353
ENSBTAG00000002525	indianred3	0.40062	0.251269	0.66285	0.0367165
ENSBTAG00000015559	indianred3	0.281892	0.43007	0.662779	0.0367438
ENSBTAG00000051907	indianred3	0.343575	0.33104	0.661902	0.0370833
ENSBTAG00000015268	indianred3	0.424883	0.220961	0.661624	0.0371912
ENSBTAG00000006016	indianred3	0.614197	0.0588688	0.661007	0.0374315
ENSBTAG00000015190	indianred3	0.378079	0.28138	0.660495	0.037632
ENSBTAG00000010455	indianred3	0.574836	0.0821565	0.66018	0.0377556
ENSBTAG00000055124	indianred3	0.545266	0.103076	0.659354	0.038081
ENSBTAG00000001514	indianred3	0.536621	0.109769	0.659243	0.0381249
ENSBTAG00000010230	indianred3	0.392972	0.261275	0.659064	0.0381955
ENSBTAG00000042989	indianred3	0.394388	0.259406	0.657849	0.0386786
ENSBTAG00000042289	indianred3	0.493778	0.146927	0.656603	0.0391782
ENSBTAG00000014707	indianred3	0.937368	6.23935e-05	0.656543	0.0392025
ENSBTAG00000009455	indianred3	0.33831	0.33899	0.655034	0.0398134
ENSBTAG00000054796	indianred3	0.595271	0.069436	0.654144	0.0401768
ENSBTAG00000006155	indianred3	0.517789	0.125278	0.653848	0.0402982
ENSBTAG00000000462	indianred3	0.694261	0.0259114	0.652599	0.0408133
ENSBTAG00000006132	indianred3	0.277323	0.437898	0.652402	0.0408946
ENSBTAG00000006511	indianred3	0.216046	0.548848	0.652041	0.0410444
ENSBTAG00000025571	indianred3	0.410561	0.238586	0.650475	0.0416988
ENSBTAG00000046744	indianred3	0.641081	0.0457702	0.650355	0.0417489
ENSBTAG00000000951	indianred3	0.656177	0.0393502	0.649949	0.0419198
ENSBTAG00000054197	indianred3	0.582308	0.0773445	0.649945	0.0419218
ENSBTAG00000001740	indianred3	0.430786	0.213921	0.649538	0.0420935
ENSBTAG00000021931	indianred3	0.357722	0.310164	0.649495	0.0421115
ENSBTAG00000017155	indianred3	0.239552	0.50503	0.648827	0.0423945
ENSBTAG00000003936	indianred3	0.862328	0.00132663	0.648666	0.0424633
ENSBTAG00000045857	indianred3	0.48751	0.152928	0.64788	0.042798
ENSBTAG00000038381	indianred3	0.369779	0.292934	0.646508	0.0433872
ENSBTAG00000054131	indianred3	0.462144	0.178712	0.646446	0.0434139
ENSBTAG00000012642	indianred3	0.695476	0.0255436	0.64635	0.0434553
ENSBTAG00000005696	indianred3	0.593569	0.0704426	0.645363	0.0438829
ENSBTAG00000000381	indianred3	0.577015	0.0807337	0.644755	0.0441475
ENSBTAG00000004587	indianred3	0.456555	0.184717	0.6447	0.0441717
ENSBTAG00000052443	indianred3	0.457814	0.183354	0.64412	0.0444252
ENSBTAG00000024884	indianred3	0.588232	0.0736616	0.643248	0.0448084
ENSBTAG00000030259	indianred3	0.389941	0.265301	0.642486	0.0451454
ENSBTAG00000018342	indianred3	0.576896	0.0808108	0.64242	0.0451743
ENSBTAG00000005791	indianred3	0.42764	0.217657	0.641791	0.0454537
ENSBTAG00000009704	indianred3	0.555529	0.0954715	0.641744	0.0454745
ENSBTAG00000051402	indianred3	0.510429	0.131689	0.641286	0.0456787
ENSBTAG00000027865	indianred3	0.782204	0.00749753	0.641194	0.0457197
ENSBTAG00000001983	indianred3	0.515758	0.127028	0.639902	0.0462996
ENSBTAG00000054628	indianred3	0.291636	0.413592	0.638966	0.0467224
ENSBTAG00000038843	indianred3	0.286017	0.423058	0.63844	0.0469612
ENSBTAG00000019574	indianred3	0.784311	0.00723138	0.637414	0.0474291
ENSBTAG00000002809	indianred3	0.498978	0.142058	0.636666	0.0477723
ENSBTAG00000010336	indianred3	0.313061	0.378441	0.636331	0.0479268
ENSBTAG00000001635	indianred3	0.531071	0.114207	0.635757	0.0481918
ENSBTAG00000054240	indianred3	0.417805	0.229576	0.633473	0.0492565
ENSBTAG00000046248	indianred3	0.511103	0.131094	0.633242	0.0493649
ENSBTAG00000054404	indianred3	0.253677	0.479434	0.632835	0.0495565
ENSBTAG00000030521	indianred3	0.213059	0.55452	0.631594	0.0501439
ENSBTAG00000006914	indianred3	0.524814	0.119343	0.630652	0.0505925
ENSBTAG00000010532	indianred3	0.714318	0.0202919	0.629821	0.050991
ENSBTAG00000003986	indianred3	0.596065	0.0689695	0.629274	0.0512539
ENSBTAG00000012059	indianred3	0.310524	0.382525	0.628827	0.0514696
ENSBTAG00000010447	indianred3	0.610961	0.0605949	0.627755	0.0519898
ENSBTAG00000004409	indianred3	0.233989	0.515265	0.627693	0.0520197
ENSBTAG00000016758	indianred3	0.168021	0.642656	0.627233	0.0522439
ENSBTAG00000049609	indianred3	0.389679	0.26565	0.626975	0.0523701
ENSBTAG00000049467	indianred3	0.477455	0.162862	0.626892	0.0524109
ENSBTAG00000016564	indianred3	0.343453	0.331225	0.626562	0.0525725
ENSBTAG00000003946	indianred3	0.601776	0.0656745	0.625076	0.0533042
ENSBTAG00000039050	indianred3	0.817917	0.00383587	0.624552	0.0535638
ENSBTAG00000019061	indianred3	0.633465	0.04926	0.623473	0.0541013
ENSBTAG00000008065	indianred3	0.265441	0.45856	0.62246	0.0546089
ENSBTAG00000045929	indianred3	0.460309	0.180671	0.619924	0.0558939
ENSBTAG00000012507	indianred3	0.318598	0.369605	0.618598	0.0565737
ENSBTAG00000030965	indianred3	0.548768	0.100439	0.616808	0.0574997
ENSBTAG00000016606	indianred3	0.0834752	0.818665	0.615336	0.0582688
ENSBTAG00000017843	indianred3	0.412663	0.235952	0.615268	0.0583045
ENSBTAG00000042678	indianred3	0.46188	0.178993	0.615205	0.0583377
ENSBTAG00000034154	indianred3	0.388528	0.267189	0.615036	0.0584265
ENSBTAG00000016026	indianred3	0.344288	0.329972	0.613832	0.059062
ENSBTAG00000015635	indianred3	0.531195	0.114107	0.612478	0.0597814
ENSBTAG00000031061	indianred3	0.565315	0.0885622	0.610831	0.0606649
ENSBTAG00000020226	indianred3	0.247503	0.490553	0.609729	0.0612603
ENSBTAG00000011543	indianred3	0.651741	0.0411694	0.609164	0.0615675
ENSBTAG00000012511	indianred3	0.252334	0.481844	0.609001	0.0616561
ENSBTAG00000007413	indianred3	0.120893	0.739378	0.608197	0.062095
ENSBTAG00000020019	indianred3	0.811643	0.00435721	0.607811	0.0623066
ENSBTAG00000011002	indianred3	0.653447	0.0404629	0.607514	0.0624699
ENSBTAG00000001112	indianred3	0.454956	0.186456	0.607102	0.0626964
ENSBTAG00000002416	indianred3	0.376177	0.284005	0.606515	0.0630203
ENSBTAG00000047274	indianred3	0.610851	0.060654	0.606445	0.0630591
ENSBTAG00000046840	indianred3	0.497291	0.143627	0.605144	0.0637809
ENSBTAG00000012738	indianred3	0.40319	0.247955	0.604337	0.0642314
ENSBTAG00000018772	indianred3	0.401093	0.250657	0.604049	0.0643923
ENSBTAG00000018883	indianred3	0.0817489	0.822365	0.603817	0.0645227
ENSBTAG00000054068	indianred3	0.492649	0.147997	0.602643	0.0651838
ENSBTAG00000005603	indianred3	0.260215	0.467781	0.599162	0.0671699
ENSBTAG00000017418	indianred3	0.143867	0.691723	0.598443	0.067585
ENSBTAG00000008948	indianred3	0.270311	0.450039	0.597769	0.0679753
ENSBTAG00000004261	indianred3	0.418835	0.228311	0.596922	0.0684686
ENSBTAG00000002170	indianred3	0.208925	0.562408	0.596378	0.0687864
ENSBTAG00000049367	indianred3	0.540961	0.106375	0.596171	0.0689071
ENSBTAG00000010874	indianred3	0.68199	0.0298292	0.594672	0.069789
ENSBTAG00000001059	indianred3	0.201348	0.576976	0.594088	0.0701349
ENSBTAG00000040331	indianred3	0.723125	0.0181147	0.593468	0.070503
ENSBTAG00000052194	indianred3	0.483035	0.157302	0.592924	0.070827
ENSBTAG00000011937	indianred3	0.14942	0.680343	0.592676	0.0709751
ENSBTAG00000021862	indianred3	0.452169	0.189511	0.591308	0.0717952
ENSBTAG00000055290	indianred3	0.678881	0.0308826	0.590742	0.0721357
ENSBTAG00000049730	indianred3	0.0422323	0.907782	0.590257	0.0724289
ENSBTAG00000012088	indianred3	0.463296	0.177489	0.590004	0.0725822
ENSBTAG00000009200	indianred3	0.437249	0.206362	0.589355	0.0729762
ENSBTAG00000051160	indianred3	0.588491	0.0735029	0.588652	0.0734044
ENSBTAG00000011533	indianred3	0.485181	0.155195	0.586083	0.0749837
ENSBTAG00000024878	indianred3	0.392101	0.262429	0.584576	0.0759202
ENSBTAG00000007755	indianred3	0.534861	0.111164	0.582437	0.0772625
ENSBTAG00000018289	indianred3	0.721368	0.0185356	0.581064	0.0781325
ENSBTAG00000017112	indianred3	0.450124	0.191772	0.580384	0.0785653
ENSBTAG00000008309	indianred3	0.401615	0.249983	0.579302	0.0792577
ENSBTAG00000047956	indianred3	0.606239	0.063173	0.579204	0.0793205
ENSBTAG00000052720	indianred3	0.554182	0.0964479	0.578833	0.0795587
ENSBTAG00000014680	indianred3	0.283251	0.427754	0.577808	0.0802199
ENSBTAG00000003829	indianred3	0.0937778	0.796656	0.577694	0.0802933
ENSBTAG00000018967	indianred3	0.434278	0.209817	0.577674	0.0803063
ENSBTAG00000021961	indianred3	0.228671	0.525129	0.574158	0.0826022
ENSBTAG00000000533	indianred3	0.744048	0.0136019	0.570527	0.0850174
ENSBTAG00000010732	indianred3	0.168655	0.641383	0.5699	0.085439
ENSBTAG00000008852	indianred3	0.453579	0.187962	0.569036	0.0860218
ENSBTAG00000003617	indianred3	0.4241	0.221905	0.568693	0.0862546
ENSBTAG00000009768	indianred3	0.675631	0.0320104	0.567361	0.0871595
ENSBTAG00000021338	indianred3	0.428229	0.216955	0.56699	0.0874133
ENSBTAG00000002735	indianred3	0.45411	0.187381	0.566606	0.0876755
ENSBTAG00000034918	indianred3	0.70267	0.02344	0.564547	0.0890924
ENSBTAG00000030182	indianred3	0.497985	0.14298	0.563702	0.0896784
ENSBTAG00000011444	indianred3	0.290252	0.415915	0.563372	0.0899079
ENSBTAG00000021777	indianred3	0.609087	0.0616093	0.563128	0.0900778
ENSBTAG00000004750	indianred3	0.442345	0.200513	0.562178	0.0907413
ENSBTAG00000020789	indianred3	0.707362	0.0221341	0.561719	0.0910629
ENSBTAG00000013213	indianred3	0.387449	0.268635	0.561712	0.0910679
ENSBTAG00000023734	indianred3	0.763268	0.0102092	0.560491	0.0919267
ENSBTAG00000013955	indianred3	0.499658	0.141429	0.560448	0.0919569
ENSBTAG00000021438	indianred3	0.329811	0.352026	0.560229	0.092112
ENSBTAG00000020663	indianred3	0.201743	0.576215	0.55876	0.0931535
ENSBTAG00000009357	indianred3	0.385836	0.270806	0.558646	0.093235
ENSBTAG00000006504	indianred3	0.0204103	0.955371	0.557578	0.0939973
ENSBTAG00000000715	indianred3	0.578957	0.0794792	0.556529	0.0947501
ENSBTAG00000048506	indianred3	0.69862	0.0246089	0.553727	0.0967796
ENSBTAG00000010068	indianred3	0.314232	0.376564	0.552559	0.0976339
ENSBTAG00000007829	indianred3	-0.0298062	0.934857	0.551922	0.0981019
ENSBTAG00000017739	indianred3	0.357526	0.310448	0.550354	0.0992595
ENSBTAG00000032304	indianred3	0.542733	0.105009	0.549718	0.0997315
ENSBTAG00000020153	indianred3	0.511237	0.130976	0.54952	0.0998784
ENSBTAG00000010877	indianred3	0.461136	0.179786	0.549302	0.100041
ENSBTAG00000005312	indianred3	0.23509	0.513232	0.549151	0.100153
ENSBTAG00000007002	indianred3	0.164253	0.650234	0.547491	0.101396
ENSBTAG00000015081	indianred3	0.354999	0.314127	0.54684	0.101885
ENSBTAG00000016944	indianred3	0.575264	0.081876	0.54636	0.102247
ENSBTAG00000003707	indianred3	0.60129	0.0659507	0.541107	0.106263
ENSBTAG00000012909	indianred3	0.557286	0.0942066	0.540952	0.106383
ENSBTAG00000011373	indianred3	0.158628	0.661601	0.537257	0.109268
ENSBTAG00000018137	indianred3	0.371697	0.290242	0.537043	0.109436
ENSBTAG00000019146	indianred3	0.586649	0.0746343	0.532063	0.113406
ENSBTAG00000010050	indianred3	0.175923	0.626859	0.53092	0.114329
ENSBTAG00000048896	indianred3	0.504973	0.136569	0.528218	0.116531
ENSBTAG00000007698	indianred3	0.257467	0.472664	0.526311	0.118102
ENSBTAG00000006245	indianred3	0.445583	0.196847	0.526126	0.118255
ENSBTAG00000016676	indianred3	0.163939	0.650867	0.525901	0.118441
ENSBTAG00000051000	indianred3	0.172552	0.633581	0.524177	0.119874
ENSBTAG00000002799	indianred3	0.391672	0.262997	0.52082	0.122696
ENSBTAG00000008186	indianred3	0.100856	0.781609	0.520545	0.122929
ENSBTAG00000016988	indianred3	0.0734735	0.840142	0.519318	0.123971
ENSBTAG00000014162	indianred3	0.280948	0.431681	0.518315	0.124828
ENSBTAG00000010037	indianred3	0.379966	0.278787	0.517897	0.125186
ENSBTAG00000005140	indianred3	0.0939661	0.796254	0.516515	0.126373
ENSBTAG00000001471	indianred3	0.262852	0.463118	0.516337	0.126527
ENSBTAG00000004706	indianred3	0.481204	0.159114	0.51436	0.12824
ENSBTAG00000002979	indianred3	0.50487	0.136663	0.513715	0.128802
ENSBTAG00000046120	indianred3	0.474191	0.166167	0.513405	0.129073
ENSBTAG00000005788	indianred3	0.0296676	0.935159	0.513161	0.129286
ENSBTAG00000003576	indianred3	0.25094	0.484348	0.510099	0.131981
ENSBTAG00000012644	indianred3	0.587822	0.0739126	0.509954	0.13211
ENSBTAG00000008576	indianred3	0.201555	0.576578	0.509519	0.132496
ENSBTAG00000052136	indianred3	0.312743	0.378952	0.509217	0.132764
ENSBTAG00000052790	indianred3	0.35166	0.319023	0.506659	0.13505
ENSBTAG00000001198	indianred3	0.408515	0.241166	0.506491	0.1352
ENSBTAG00000040607	indianred3	0.687681	0.0279655	0.50565	0.135958
ENSBTAG00000051267	indianred3	0.193124	0.592947	0.503397	0.138
ENSBTAG00000023407	indianred3	0.335146	0.343814	0.502872	0.138478
ENSBTAG00000031866	indianred3	0.341031	0.33487	0.50207	0.139211
ENSBTAG00000005525	indianred3	0.585893	0.0751016	0.501531	0.139705
ENSBTAG00000031327	indianred3	0.636927	0.0476526	0.50001	0.141104
ENSBTAG00000021811	indianred3	0.482641	0.157692	0.500002	0.141112
ENSBTAG00000047531	indianred3	0.540455	0.106768	0.499774	0.141322
ENSBTAG00000003548	indianred3	0.531622	0.113762	0.498121	0.142854
ENSBTAG00000016218	indianred3	0.603024	0.0649685	0.496474	0.144391
ENSBTAG00000012208	indianred3	0.336336	0.341997	0.483025	0.157312
ENSBTAG00000017427	indianred3	0.540982	0.106359	0.481482	0.158838
ENSBTAG00000005819	indianred3	0.482278	0.158049	0.480777	0.159538
ENSBTAG00000001032	indianred3	0.718888	0.0191409	0.480763	0.159552
ENSBTAG00000047254	indianred3	0.665577	0.0356755	0.479798	0.160513
ENSBTAG00000012004	indianred3	0.421527	0.225023	0.477532	0.162784
ENSBTAG00000019081	indianred3	0.466437	0.174179	0.477494	0.162822
ENSBTAG00000018358	indianred3	0.361519	0.304681	0.474371	0.165983
ENSBTAG00000051330	indianred3	0.558725	0.0931787	0.471983	0.168425
ENSBTAG00000017382	indianred3	0.0845188	0.81643	0.471742	0.168673
ENSBTAG00000046140	indianred3	0.508607	0.133306	0.469377	0.171115
ENSBTAG00000048523	indianred3	0.799866	0.00546968	0.467699	0.17286
ENSBTAG00000008550	indianred3	0.506991	0.134752	0.467416	0.173156
ENSBTAG00000016042	indianred3	0.81257	0.00427714	0.466031	0.174605
ENSBTAG00000016267	indianred3	0.570106	0.0853003	0.466003	0.174634
ENSBTAG00000018993	indianred3	0.291278	0.414193	0.465712	0.174939
ENSBTAG00000020647	indianred3	0.360157	0.306642	0.463524	0.177248
ENSBTAG00000033299	indianred3	0.304636	0.392084	0.463038	0.177763
ENSBTAG00000011007	indianred3	0.20124	0.577186	0.46137	0.179536
ENSBTAG00000045596	indianred3	0.441796	0.201138	0.459244	0.181814
ENSBTAG00000000243	indianred3	-0.0343768	0.924889	0.455677	0.185671
ENSBTAG00000050478	indianred3	0.743491	0.0137106	0.45552	0.185841
ENSBTAG00000045834	indianred3	0.0946743	0.794746	0.453618	0.18792
ENSBTAG00000048358	indianred3	0.346827	0.326179	0.450086	0.191814
ENSBTAG00000003572	indianred3	0.588235	0.0736594	0.449639	0.19231
ENSBTAG00000031231	indianred3	0.0396608	0.913378	0.448234	0.193875
ENSBTAG00000005715	indianred3	0.219154	0.54297	0.445511	0.196927
ENSBTAG00000046486	indianred3	0.226319	0.529514	0.445031	0.197469
ENSBTAG00000013662	indianred3	0.305648	0.390433	0.441853	0.201073
ENSBTAG00000049594	indianred3	0.399155	0.253169	0.438387	0.205048
ENSBTAG00000047449	indianred3	0.748087	0.0128318	0.435021	0.208951
ENSBTAG00000019125	indianred3	0.199885	0.579807	0.421103	0.225539
ENSBTAG00000007012	indianred3	0.312537	0.379283	0.421019	0.225642
ENSBTAG00000010366	indianred3	0.391811	0.262813	0.409234	0.240258
ENSBTAG00000043295	indianred3	0.509702	0.132333	0.409134	0.240384
ENSBTAG00000018589	indianred3	0.2581	0.471537	0.408891	0.240691
ENSBTAG00000002705	indianred3	0.706074	0.0224876	0.407034	0.243044
ENSBTAG00000020221	indianred3	0.276	0.440178	0.406334	0.243934
ENSBTAG00000016627	indianred3	-0.140278	0.699109	0.3993	0.252981
ENSBTAG00000019612	indianred3	0.111038	0.760077	0.396765	0.256286
ENSBTAG00000049030	indianred3	0.309843	0.383625	0.393344	0.260784
ENSBTAG00000021933	indianred3	0.39272	0.261609	0.392241	0.262244
ENSBTAG00000054149	indianred3	0.0470681	0.897266	0.389853	0.265418
ENSBTAG00000019886	indianred3	0.524573	0.119544	0.38794	0.267976
ENSBTAG00000033167	indianred3	0.109843	0.762596	0.387101	0.269104
ENSBTAG00000037534	indianred3	0.162004	0.654771	0.38394	0.27337
ENSBTAG00000016446	indianred3	0.25636	0.474638	0.378995	0.28012
ENSBTAG00000006948	indianred3	-0.0157058	0.965652	0.374792	0.285926
ENSBTAG00000050097	indianred3	0.153888	0.671229	0.373133	0.288235
ENSBTAG00000026768	indianred3	0.387835	0.268118	0.372323	0.289367
ENSBTAG00000052147	indianred3	0.683372	0.0293691	0.364881	0.299871
ENSBTAG00000018071	indianred3	0.200601	0.578421	0.364389	0.300573
ENSBTAG00000047129	indianred3	0.170514	0.637657	0.363983	0.301151
ENSBTAG00000011815	indianred3	0.417764	0.229627	0.360732	0.305814
ENSBTAG00000012668	indianred3	0.743297	0.0137486	0.355442	0.31348
ENSBTAG00000051880	indianred3	-0.00818601	0.982094	0.352735	0.317442
ENSBTAG00000004364	indianred3	0.016353	0.964237	0.351339	0.319495
ENSBTAG00000013071	indianred3	-0.036294	0.920711	0.345489	0.328176
ENSBTAG00000021515	indianred3	0.339589	0.33705	0.34331	0.331439
ENSBTAG00000019674	indianred3	0.0612526	0.866512	0.338435	0.338801
ENSBTAG00000019961	indianred3	0.529915	0.115146	0.334276	0.345147
ENSBTAG00000020762	indianred3	-0.219089	0.543091	0.329063	0.353186
ENSBTAG00000054949	indianred3	0.185428	0.608037	0.323749	0.361477
ENSBTAG00000015258	indianred3	0.174667	0.629361	0.320028	0.367338
ENSBTAG00000018077	indianred3	-0.0842091	0.817093	0.306376	0.389247
ENSBTAG00000050536	indianred3	-0.105861	0.771006	0.302219	0.396042
ENSBTAG00000048114	indianred3	0.630929	0.0504605	0.299461	0.40058
ENSBTAG00000039620	indianred3	0.410854	0.238217	0.289247	0.417604
ENSBTAG00000003449	indianred3	0.191686	0.595757	0.278981	0.43505
ENSBTAG00000019884	indianred3	0.538223	0.108508	0.261119	0.466181
ENSBTAG00000049433	indianred3	0.250173	0.485731	0.259251	0.469492
ENSBTAG00000050273	indianred3	0.577299	0.0805493	0.237099	0.509533
ENSBTAG00000040390	indianred3	-0.150629	0.677874	0.223971	0.53391
ENSBTAG00000007031	indianred3	0.300975	0.398087	0.211656	0.557193
ENSBTAG00000037452	indianred3	0.0650749	0.85825	0.205217	0.569521
ENSBTAG00000050871	indianred3	0.176133	0.626442	0.159299	0.660242
ENSBTAG00000053015	indianred3	0.0782629	0.829845	0.10335	0.77632
ENSBTAG00000050822	indianred3	0.164584	0.649568	0.0438946	0.904165
ENSBTAG00000020713	indianred3	-0.227697	0.526944	-0.136174	0.707581
ENSBTAG00000043243	indianred3	-0.610423	0.0608849	-0.147762	0.683735
ENSBTAG00000006035	indianred3	-0.135633	0.7087	-0.17719	0.624339
ENSBTAG00000025848	indianred3	-0.79443	0.00604591	-0.25904	0.469867
ENSBTAG00000021480	indianred3	0.0342002	0.925275	-0.271786	0.447473
ENSBTAG00000007816	indianred3	-0.477907	0.162407	-0.274917	0.442047
ENSBTAG00000043560	indianred3	-0.767259	0.00958796	-0.277966	0.436793
ENSBTAG00000043577	indianred3	-0.813966	0.00415863	-0.281907	0.430043
ENSBTAG00000043556	indianred3	-0.674328	0.0324701	-0.283115	0.427985
ENSBTAG00000043559	indianred3	-0.639835	0.0463297	-0.297244	0.404247
ENSBTAG00000007704	indianred3	-0.712092	0.0208695	-0.299134	0.40112
ENSBTAG00000005972	indianred3	-0.599375	0.0670473	-0.328821	0.35356
ENSBTAG00000012558	indianred3	-0.802535	0.00520157	-0.329881	0.351918
ENSBTAG00000017165	indianred3	-0.700418	0.0240853	-0.341282	0.334491
ENSBTAG00000043550	indianred3	-0.786243	0.00699334	-0.348105	0.324279
ENSBTAG00000036101	indianred3	-0.678274	0.0310909	-0.375282	0.285245
ENSBTAG00000043561	indianred3	-0.747262	0.0129865	-0.376119	0.284085
ENSBTAG00000023652	indianred3	-0.830751	0.00291099	-0.399528	0.252684
ENSBTAG00000004662	indianred3	-0.641066	0.0457771	-0.408952	0.240614
ENSBTAG00000043563	indianred3	-0.895884	0.000452609	-0.409152	0.240362
ENSBTAG00000009762	indianred3	-0.632089	0.0499088	-0.412504	0.23615
ENSBTAG00000011700	indianred3	-0.334695	0.344505	-0.45192	0.189785
ENSBTAG00000031205	indianred3	-0.756792	0.0112766	-0.458948	0.182131
ENSBTAG00000003568	indianred3	-0.601138	0.0660377	-0.465056	0.175629
ENSBTAG00000003217	indianred3	-0.713492	0.0205049	-0.483002	0.157335
ENSBTAG00000008797	indianred3	-0.827138	0.00315299	-0.488242	0.15222
ENSBTAG00000005433	indianred3	-0.658338	0.0384835	-0.500227	0.140904
ENSBTAG00000021887	indianred3	-0.2136	0.55349	-0.506605	0.135098
ENSBTAG00000018819	indianred3	-0.669391	0.0342533	-0.511423	0.130812
ENSBTAG00000048950	indianred3	-0.0156742	0.965721	-0.517991	0.125105
ENSBTAG00000046409	indianred3	-0.688174	0.0278075	-0.530425	0.114731
ENSBTAG00000045504	indianred3	-0.668467	0.0345942	-0.533971	0.111875
ENSBTAG00000054870	indianred3	-0.751166	0.0122656	-0.540362	0.10684
ENSBTAG00000010179	indianred3	-0.872831	0.000978665	-0.552111	0.0979627
ENSBTAG00000002702	indianred3	-0.3318	0.348953	-0.562541	0.0904869
ENSBTAG00000015008	indianred3	-0.806429	0.00482751	-0.597937	0.0678779
ENSBTAG00000009596	indianred3	-0.715364	0.0200244	-0.640169	0.0461791
ENSBTAG00000047764	indianred3	-0.668693	0.0345107	-0.726082	0.0174217
ENSBTAG00000014761	indianred3	-0.546962	0.101793	-0.780168	0.00776122

## Sheet: navajowhite2
geneSymbol	moduleColor	GS.treatment	p.GS.treatment	MM.navajowhite2	p.MM.navajowhite2
ENSBTAG00000012063	navajowhite2	0.609312	0.0614868	0.986729	1.33574e-07
ENSBTAG00000012481	navajowhite2	0.611503	0.0603033	0.976564	1.28304e-06
ENSBTAG00000039705	navajowhite2	0.714311	0.0202936	0.97379	2.00056e-06
ENSBTAG00000054103	navajowhite2	0.526964	0.117562	0.971316	2.86082e-06
ENSBTAG00000020760	navajowhite2	0.588478	0.073511	0.971025	2.97758e-06
ENSBTAG00000011786	navajowhite2	0.728289	0.0169167	0.970878	3.03832e-06
ENSBTAG00000010602	navajowhite2	0.579554	0.0790959	0.968487	4.15336e-06
ENSBTAG00000008766	navajowhite2	0.578082	0.0800431	0.966026	5.59412e-06
ENSBTAG00000021374	navajowhite2	0.567854	0.0868241	0.965283	6.09422e-06
ENSBTAG00000005385	navajowhite2	0.5314	0.113941	0.963031	7.81491e-06
ENSBTAG00000003225	navajowhite2	0.608028	0.0621877	0.962572	8.20548e-06
ENSBTAG00000013623	navajowhite2	0.608764	0.0617856	0.961271	9.39318e-06
ENSBTAG00000003807	navajowhite2	0.653266	0.0405375	0.96125	9.41267e-06
ENSBTAG00000010613	navajowhite2	0.666796	0.0352167	0.959526	1.11802e-05
ENSBTAG00000000417	navajowhite2	0.64939	0.0421561	0.959192	1.15491e-05
ENSBTAG00000020332	navajowhite2	0.676574	0.0316802	0.957047	1.41379e-05
ENSBTAG00000008399	navajowhite2	0.580022	0.0787963	0.956171	1.53104e-05
ENSBTAG00000005730	navajowhite2	0.542706	0.10503	0.955529	1.62148e-05
ENSBTAG00000016133	navajowhite2	0.536457	0.109899	0.955444	1.63373e-05
ENSBTAG00000010235	navajowhite2	0.570625	0.084952	0.954508	1.77348e-05
ENSBTAG00000031824	navajowhite2	0.644867	0.0440986	0.954145	1.82988e-05
ENSBTAG00000011625	navajowhite2	0.488415	0.152052	0.953772	1.88923e-05
ENSBTAG00000017001	navajowhite2	0.487923	0.152528	0.953483	1.93624e-05
ENSBTAG00000020109	navajowhite2	0.727436	0.0171107	0.951917	2.20635e-05
ENSBTAG00000008645	navajowhite2	0.713622	0.0204711	0.951281	2.32361e-05
ENSBTAG00000008969	navajowhite2	0.740257	0.0143536	0.950619	2.45053e-05
ENSBTAG00000018689	navajowhite2	0.477155	0.163163	0.950538	2.46639e-05
ENSBTAG00000007728	navajowhite2	0.592355	0.0711666	0.94988	2.59813e-05
ENSBTAG00000016510	navajowhite2	0.499987	0.141125	0.947729	3.06552e-05
ENSBTAG00000037941	navajowhite2	0.690228	0.0271574	0.947409	3.14019e-05
ENSBTAG00000020766	navajowhite2	0.691913	0.0266321	0.947208	3.18754e-05
ENSBTAG00000001778	navajowhite2	0.549319	0.100028	0.946476	3.36506e-05
ENSBTAG00000017905	navajowhite2	0.525498	0.118775	0.944486	3.88458e-05
ENSBTAG00000001229	navajowhite2	0.670468	0.0338587	0.943527	4.15519e-05
ENSBTAG00000003323	navajowhite2	0.637639	0.0473265	0.943067	4.28992e-05
ENSBTAG00000020503	navajowhite2	0.543194	0.104656	0.939752	5.35801e-05
ENSBTAG00000002707	navajowhite2	0.534618	0.111358	0.939399	5.48217e-05
ENSBTAG00000019509	navajowhite2	0.500367	0.140775	0.937135	6.33081e-05
ENSBTAG00000002191	navajowhite2	0.474959	0.165385	0.937005	6.38226e-05
ENSBTAG00000009958	navajowhite2	0.72451	0.0177878	0.936631	6.53242e-05
ENSBTAG00000012745	navajowhite2	0.521414	0.122194	0.936464	6.60029e-05
ENSBTAG00000009641	navajowhite2	0.497992	0.142974	0.936293	6.6699e-05
ENSBTAG00000025385	navajowhite2	0.557037	0.0943851	0.936279	6.67599e-05
ENSBTAG00000019325	navajowhite2	0.397776	0.254965	0.935704	6.91541e-05
ENSBTAG00000021262	navajowhite2	0.60067	0.0663045	0.935463	7.01756e-05
ENSBTAG00000007105	navajowhite2	0.601664	0.0657381	0.934347	7.50514e-05
ENSBTAG00000015051	navajowhite2	0.750179	0.0124452	0.934297	7.5277e-05
ENSBTAG00000009414	navajowhite2	0.550719	0.0989889	0.934262	7.54345e-05
ENSBTAG00000023933	navajowhite2	0.628544	0.0516065	0.933885	7.71411e-05
ENSBTAG00000016528	navajowhite2	0.595908	0.0690615	0.933614	7.83879e-05
ENSBTAG00000017038	navajowhite2	0.472279	0.168121	0.933269	7.99961e-05
ENSBTAG00000003256	navajowhite2	0.716058	0.019848	0.933143	8.05922e-05
ENSBTAG00000002344	navajowhite2	0.61358	0.0591952	0.933113	8.07335e-05
ENSBTAG00000014926	navajowhite2	0.696292	0.0252988	0.932984	8.13471e-05
ENSBTAG00000000080	navajowhite2	0.757919	0.0110854	0.932034	8.59556e-05
ENSBTAG00000021490	navajowhite2	0.482675	0.157658	0.931575	8.82531e-05
ENSBTAG00000020633	navajowhite2	0.450165	0.191727	0.930577	9.33995e-05
ENSBTAG00000020446	navajowhite2	0.527716	0.116944	0.930561	9.34828e-05
ENSBTAG00000009988	navajowhite2	0.423644	0.222456	0.930197	9.54187e-05
ENSBTAG00000020759	navajowhite2	0.823149	0.00343664	0.929816	9.74684e-05
ENSBTAG00000003587	navajowhite2	0.617308	0.0572402	0.9286	0.00010425
ENSBTAG00000015042	navajowhite2	0.560591	0.091856	0.928377	0.000105527
ENSBTAG00000000428	navajowhite2	0.654149	0.0401748	0.928349	0.000105687
ENSBTAG00000013705	navajowhite2	0.41041	0.238777	0.92798	0.000107835
ENSBTAG00000016747	navajowhite2	0.506433	0.135253	0.927916	0.000108209
ENSBTAG00000014607	navajowhite2	0.646511	0.043386	0.927431	0.000111086
ENSBTAG00000011880	navajowhite2	0.517985	0.12511	0.926872	0.00011447
ENSBTAG00000019887	navajowhite2	0.606908	0.0628032	0.926751	0.000115208
ENSBTAG00000005161	navajowhite2	0.610982	0.0605837	0.926647	0.000115851
ENSBTAG00000012719	navajowhite2	0.5533	0.0970913	0.926498	0.000116776
ENSBTAG00000051452	navajowhite2	0.570703	0.0848993	0.924903	0.000126995
ENSBTAG00000007599	navajowhite2	0.692772	0.0263668	0.924357	0.000130639
ENSBTAG00000001038	navajowhite2	0.63453	0.0487617	0.923713	0.000135035
ENSBTAG00000015155	navajowhite2	0.611523	0.0602925	0.92354	0.000136236
ENSBTAG00000012752	navajowhite2	0.714535	0.020236	0.923538	0.000136251
ENSBTAG00000016696	navajowhite2	0.800677	0.00538721	0.92226	0.000145364
ENSBTAG00000018044	navajowhite2	0.609289	0.0614994	0.921526	0.000150792
ENSBTAG00000010036	navajowhite2	0.543739	0.104238	0.921312	0.000152408
ENSBTAG00000045767	navajowhite2	0.555694	0.0953517	0.920797	0.000156335
ENSBTAG00000010181	navajowhite2	0.669358	0.0342656	0.920301	0.000160192
ENSBTAG00000011997	navajowhite2	0.538144	0.10857	0.920281	0.000160345
ENSBTAG00000009560	navajowhite2	0.653855	0.0402952	0.919789	0.00016424
ENSBTAG00000005631	navajowhite2	0.430251	0.214553	0.919004	0.000170605
ENSBTAG00000010100	navajowhite2	0.417646	0.229772	0.918847	0.000171894
ENSBTAG00000013988	navajowhite2	0.750476	0.0123909	0.918768	0.00017255
ENSBTAG00000052957	navajowhite2	0.748767	0.0127053	0.918025	0.000178782
ENSBTAG00000004916	navajowhite2	0.723527	0.0180194	0.917869	0.000180117
ENSBTAG00000004931	navajowhite2	0.581187	0.0780543	0.91742	0.000183979
ENSBTAG00000020775	navajowhite2	0.75618	0.0113813	0.917052	0.000187197
ENSBTAG00000011865	navajowhite2	0.716735	0.0196773	0.916526	0.000191864
ENSBTAG00000007430	navajowhite2	0.507905	0.133933	0.916459	0.000192465
ENSBTAG00000007053	navajowhite2	0.61237	0.0598392	0.916439	0.000192647
ENSBTAG00000003052	navajowhite2	0.747468	0.0129478	0.916403	0.000192974
ENSBTAG00000013624	navajowhite2	0.529439	0.115533	0.914987	0.000206024
ENSBTAG00000054579	navajowhite2	0.675874	0.0319251	0.914545	0.000210227
ENSBTAG00000006646	navajowhite2	0.443015	0.199751	0.913419	0.000221219
ENSBTAG00000020047	navajowhite2	0.694469	0.0258481	0.912646	0.000229005
ENSBTAG00000016085	navajowhite2	0.504667	0.136846	0.912446	0.000231046
ENSBTAG00000011930	navajowhite2	0.426211	0.219366	0.91221	0.000233483
ENSBTAG00000003820	navajowhite2	0.648048	0.0427264	0.911807	0.000237686
ENSBTAG00000019006	navajowhite2	0.477498	0.162818	0.911726	0.000238532
ENSBTAG00000030319	navajowhite2	0.665315	0.0357745	0.911396	0.000242015
ENSBTAG00000016956	navajowhite2	0.604387	0.0642032	0.909669	0.000260883
ENSBTAG00000040190	navajowhite2	0.782052	0.007517	0.909623	0.000261408
ENSBTAG00000018271	navajowhite2	0.756344	0.0113532	0.909335	0.000264664
ENSBTAG00000015294	navajowhite2	0.469442	0.171047	0.909301	0.000265041
ENSBTAG00000006656	navajowhite2	0.396977	0.256008	0.909194	0.000266263
ENSBTAG00000013587	navajowhite2	0.541031	0.106321	0.90889	0.000269741
ENSBTAG00000007759	navajowhite2	0.724746	0.0177325	0.908495	0.000274312
ENSBTAG00000001767	navajowhite2	0.521053	0.122498	0.908402	0.0002754
ENSBTAG00000001504	navajowhite2	0.551488	0.0984211	0.907873	0.000281631
ENSBTAG00000021424	navajowhite2	0.644911	0.0440796	0.907438	0.000286837
ENSBTAG00000015556	navajowhite2	0.488079	0.152377	0.907124	0.000290633
ENSBTAG00000001353	navajowhite2	0.790868	0.00644605	0.906152	0.000302634
ENSBTAG00000003981	navajowhite2	0.533113	0.112561	0.905606	0.000309529
ENSBTAG00000013018	navajowhite2	0.484014	0.156339	0.904297	0.000326521
ENSBTAG00000013951	navajowhite2	0.536837	0.109598	0.904109	0.000329017
ENSBTAG00000015339	navajowhite2	0.299523	0.400478	0.903817	0.000332928
ENSBTAG00000017632	navajowhite2	0.664409	0.0361188	0.903542	0.000336632
ENSBTAG00000017689	navajowhite2	0.498229	0.142753	0.901581	0.000363965
ENSBTAG00000021939	navajowhite2	0.698778	0.0245628	0.900788	0.000375463
ENSBTAG00000003058	navajowhite2	0.663932	0.0363009	0.900477	0.000380045
ENSBTAG00000003614	navajowhite2	0.494253	0.146478	0.90039	0.000381343
ENSBTAG00000020186	navajowhite2	0.414841	0.233239	0.90022	0.000383862
ENSBTAG00000047133	navajowhite2	0.613748	0.0591063	0.899931	0.000388191
ENSBTAG00000049835	navajowhite2	0.48088	0.159436	0.898811	0.0004053
ENSBTAG00000011814	navajowhite2	0.579939	0.0788495	0.898319	0.000412994
ENSBTAG00000015546	navajowhite2	0.373835	0.287256	0.897869	0.000420105
ENSBTAG00000000879	navajowhite2	0.667209	0.035062	0.89764	0.000423774
ENSBTAG00000052059	navajowhite2	0.466706	0.173898	0.896741	0.000438371
ENSBTAG00000008054	navajowhite2	0.392573	0.261803	0.896387	0.000444211
ENSBTAG00000015049	navajowhite2	0.56367	0.0897008	0.89634	0.000444989
ENSBTAG00000002837	navajowhite2	0.367005	0.296853	0.896065	0.00044958
ENSBTAG00000011446	navajowhite2	0.44141	0.201578	0.895737	0.000455097
ENSBTAG00000009496	navajowhite2	0.569879	0.0854528	0.894625	0.000474166
ENSBTAG00000007620	navajowhite2	0.684104	0.0291273	0.894345	0.000479061
ENSBTAG00000000990	navajowhite2	0.558464	0.0933645	0.894088	0.000483568
ENSBTAG00000011951	navajowhite2	0.357557	0.310404	0.893597	0.0004923
ENSBTAG00000034691	navajowhite2	0.437692	0.205851	0.893458	0.000494793
ENSBTAG00000004829	navajowhite2	0.634726	0.0486706	0.892896	0.000504972
ENSBTAG00000021468	navajowhite2	0.712107	0.0208654	0.892841	0.000505974
ENSBTAG00000039190	navajowhite2	0.674431	0.0324337	0.892789	0.00050692
ENSBTAG00000046548	navajowhite2	0.608338	0.0620181	0.892713	0.000508305
ENSBTAG00000012928	navajowhite2	0.745767	0.0132703	0.892414	0.000513801
ENSBTAG00000003813	navajowhite2	0.370453	0.291987	0.891145	0.000537636
ENSBTAG00000017825	navajowhite2	0.317517	0.371321	0.889974	0.000560316
ENSBTAG00000009715	navajowhite2	0.568748	0.0862167	0.888939	0.000580942
ENSBTAG00000005892	navajowhite2	0.652852	0.0407084	0.887794	0.000604403
ENSBTAG00000027635	navajowhite2	0.532975	0.112672	0.887226	0.0006163
ENSBTAG00000002764	navajowhite2	0.627462	0.0521326	0.886873	0.000623787
ENSBTAG00000002021	navajowhite2	0.607939	0.0622368	0.885908	0.000644557
ENSBTAG00000009376	navajowhite2	0.491387	0.149199	0.884819	0.000668615
ENSBTAG00000016350	navajowhite2	0.71078	0.0212151	0.884546	0.000674737
ENSBTAG00000011414	navajowhite2	0.585633	0.0752628	0.884458	0.000676718
ENSBTAG00000006429	navajowhite2	0.722451	0.0182754	0.882799	0.000714957
ENSBTAG00000018888	navajowhite2	0.614374	0.0587751	0.882636	0.000718791
ENSBTAG00000039153	navajowhite2	0.691139	0.0268726	0.882227	0.000728489
ENSBTAG00000005448	navajowhite2	0.61885	0.0564438	0.881694	0.000741265
ENSBTAG00000006517	navajowhite2	0.526746	0.117742	0.881303	0.000750753
ENSBTAG00000008764	navajowhite2	0.439959	0.20324	0.880685	0.000765908
ENSBTAG00000000758	navajowhite2	0.775711	0.00836125	0.880667	0.00076636
ENSBTAG00000000991	navajowhite2	0.671531	0.0334725	0.8798	0.000788006
ENSBTAG00000007497	navajowhite2	0.538935	0.107952	0.878982	0.00080886
ENSBTAG00000051352	navajowhite2	0.298296	0.402505	0.878287	0.00082689
ENSBTAG00000051755	navajowhite2	0.585652	0.0752507	0.877853	0.00083829
ENSBTAG00000018403	navajowhite2	0.785463	0.00708879	0.877417	0.000849833
ENSBTAG00000014438	navajowhite2	0.575951	0.0814265	0.87689	0.000863992
ENSBTAG00000019072	navajowhite2	0.576452	0.0811	0.876347	0.000878739
ENSBTAG00000017133	navajowhite2	0.500797	0.140379	0.875914	0.000890623
ENSBTAG00000004315	navajowhite2	0.286858	0.421634	0.875595	0.000899461
ENSBTAG00000024470	navajowhite2	0.591003	0.0719786	0.874569	0.000928292
ENSBTAG00000012412	navajowhite2	0.575917	0.081449	0.873005	0.000973541
ENSBTAG00000018969	navajowhite2	0.405862	0.244535	0.872746	0.00098118
ENSBTAG00000019382	navajowhite2	0.618843	0.0564478	0.872397	0.000991562
ENSBTAG00000011042	navajowhite2	0.684254	0.0290779	0.871681	0.0010131
ENSBTAG00000010504	navajowhite2	0.431482	0.2131	0.871056	0.00103217
ENSBTAG00000011389	navajowhite2	0.401772	0.24978	0.871002	0.00103381
ENSBTAG00000016933	navajowhite2	0.421552	0.224992	0.870389	0.0010528
ENSBTAG00000007427	navajowhite2	0.447724	0.194444	0.869806	0.00107108
ENSBTAG00000000202	navajowhite2	0.380706	0.277774	0.869597	0.00107771
ENSBTAG00000017547	navajowhite2	0.644026	0.0444667	0.869335	0.00108604
ENSBTAG00000004663	navajowhite2	0.545435	0.102947	0.868397	0.00111623
ENSBTAG00000006927	navajowhite2	0.769796	0.00920724	0.868008	0.00112893
ENSBTAG00000011842	navajowhite2	0.587079	0.074369	0.867761	0.00113704
ENSBTAG00000020904	navajowhite2	0.547445	0.10143	0.867354	0.00115053
ENSBTAG00000019891	navajowhite2	0.534742	0.111259	0.866874	0.00116655
ENSBTAG00000011554	navajowhite2	0.580461	0.0785165	0.866786	0.00116954
ENSBTAG00000013708	navajowhite2	0.401091	0.250659	0.86631	0.0011856
ENSBTAG00000002685	navajowhite2	0.441664	0.201289	0.866307	0.00118573
ENSBTAG00000004937	navajowhite2	0.279465	0.434219	0.865967	0.0011973
ENSBTAG00000001470	navajowhite2	0.526024	0.118339	0.865955	0.00119772
ENSBTAG00000024701	navajowhite2	0.544491	0.103665	0.865356	0.00121836
ENSBTAG00000000748	navajowhite2	0.384966	0.271981	0.865202	0.0012237
ENSBTAG00000020123	navajowhite2	0.583909	0.0763371	0.864967	0.0012319
ENSBTAG00000000607	navajowhite2	0.304806	0.391807	0.863722	0.00127594
ENSBTAG00000000292	navajowhite2	0.687532	0.0280129	0.863139	0.00129695
ENSBTAG00000006601	navajowhite2	0.348852	0.323171	0.862817	0.00130867
ENSBTAG00000016733	navajowhite2	0.315696	0.374224	0.862798	0.00130938
ENSBTAG00000017826	navajowhite2	0.598456	0.0675774	0.862449	0.00132216
ENSBTAG00000014733	navajowhite2	0.586273	0.0748662	0.861923	0.00134161
ENSBTAG00000002219	navajowhite2	0.507653	0.134159	0.861841	0.00134465
ENSBTAG00000006525	navajowhite2	0.456404	0.184881	0.861512	0.00135696
ENSBTAG00000031688	navajowhite2	0.568238	0.0865628	0.860967	0.00137749
ENSBTAG00000047265	navajowhite2	0.422202	0.224202	0.86057	0.00139258
ENSBTAG00000017313	navajowhite2	0.639171	0.0466294	0.860246	0.001405
ENSBTAG00000010161	navajowhite2	0.602781	0.0651055	0.859655	0.00142784
ENSBTAG00000011788	navajowhite2	0.561991	0.090872	0.858881	0.00145818
ENSBTAG00000038737	navajowhite2	0.680783	0.0302352	0.858824	0.00146046
ENSBTAG00000050385	navajowhite2	0.632874	0.0495379	0.858394	0.00147751
ENSBTAG00000015908	navajowhite2	0.566097	0.0880247	0.858333	0.00147995
ENSBTAG00000049801	navajowhite2	0.608241	0.062071	0.858329	0.00148011
ENSBTAG00000030393	navajowhite2	0.366424	0.297676	0.857712	0.00150488
ENSBTAG00000014113	navajowhite2	0.413768	0.234573	0.856843	0.00154029
ENSBTAG00000021249	navajowhite2	0.593065	0.070743	0.85672	0.00154535
ENSBTAG00000012349	navajowhite2	0.58311	0.0768391	0.855327	0.00160348
ENSBTAG00000017463	navajowhite2	0.473267	0.16711	0.855203	0.00160875
ENSBTAG00000010601	navajowhite2	0.533775	0.112031	0.854094	0.00165628
ENSBTAG00000017306	navajowhite2	0.637147	0.0475514	0.851939	0.00175151
ENSBTAG00000007445	navajowhite2	0.535948	0.110302	0.850458	0.00181923
ENSBTAG00000039246	navajowhite2	0.460319	0.18066	0.84929	0.00187395
ENSBTAG00000007084	navajowhite2	0.544449	0.103696	0.846536	0.00200772
ENSBTAG00000053289	navajowhite2	0.567195	0.0872731	0.845028	0.00208378
ENSBTAG00000011263	navajowhite2	0.413651	0.234719	0.845004	0.00208502
ENSBTAG00000000039	navajowhite2	0.61155	0.060278	0.844572	0.00210722
ENSBTAG00000017648	navajowhite2	0.603338	0.0647917	0.843924	0.00214077
ENSBTAG00000045862	navajowhite2	0.596385	0.0687821	0.843748	0.00214996
ENSBTAG00000045547	navajowhite2	0.511976	0.130325	0.842628	0.00220916
ENSBTAG00000018859	navajowhite2	0.439408	0.203872	0.842539	0.00221391
ENSBTAG00000015982	navajowhite2	0.570553	0.0850001	0.841594	0.00226482
ENSBTAG00000017219	navajowhite2	0.599819	0.0667917	0.841469	0.00227161
ENSBTAG00000016075	navajowhite2	0.581512	0.077848	0.841292	0.00228122
ENSBTAG00000047955	navajowhite2	0.405495	0.245004	0.840526	0.00232335
ENSBTAG00000015136	navajowhite2	0.634977	0.0485538	0.84006	0.00234923
ENSBTAG00000012495	navajowhite2	0.488136	0.152322	0.839657	0.00237173
ENSBTAG00000031809	navajowhite2	0.761122	0.0105546	0.838679	0.00242714
ENSBTAG00000001189	navajowhite2	0.590473	0.0722986	0.837671	0.00248515
ENSBTAG00000015752	navajowhite2	0.821516	0.00355792	0.837292	0.00250724
ENSBTAG00000010852	navajowhite2	0.758709	0.0109529	0.836743	0.0025395
ENSBTAG00000013123	navajowhite2	0.591088	0.0719277	0.836369	0.00256163
ENSBTAG00000027246	navajowhite2	0.469547	0.170939	0.835986	0.00258439
ENSBTAG00000001289	navajowhite2	0.542146	0.10546	0.834922	0.00264852
ENSBTAG00000022242	navajowhite2	0.355812	0.312941	0.834069	0.00270075
ENSBTAG00000024450	navajowhite2	0.751928	0.0121283	0.833502	0.00273591
ENSBTAG00000004755	navajowhite2	0.631347	0.050261	0.833381	0.00274343
ENSBTAG00000018653	navajowhite2	0.31896	0.36903	0.830636	0.00291847
ENSBTAG00000012072	navajowhite2	0.800179	0.00543773	0.830578	0.00292223
ENSBTAG00000030529	navajowhite2	0.488199	0.152261	0.830172	0.00294885
ENSBTAG00000007896	navajowhite2	0.706386	0.0224015	0.829438	0.00299735
ENSBTAG00000004271	navajowhite2	0.609829	0.0612062	0.829015	0.00302554
ENSBTAG00000016764	navajowhite2	0.437782	0.205746	0.827125	0.00315387
ENSBTAG00000009504	navajowhite2	0.575448	0.0817553	0.825741	0.00325033
ENSBTAG00000017824	navajowhite2	0.510223	0.131871	0.824743	0.0033212
ENSBTAG00000000312	navajowhite2	0.796124	0.00586188	0.824217	0.00335898
ENSBTAG00000011889	navajowhite2	0.216108	0.54873	0.823731	0.00339419
ENSBTAG00000050526	navajowhite2	0.727788	0.0170305	0.823488	0.00341189
ENSBTAG00000018245	navajowhite2	0.265844	0.457852	0.823123	0.00343854
ENSBTAG00000006324	navajowhite2	0.797809	0.00568295	0.82201	0.00352088
ENSBTAG00000010217	navajowhite2	0.674443	0.0324294	0.820156	0.00366121
ENSBTAG00000014215	navajowhite2	0.335214	0.34371	0.819576	0.0037059
ENSBTAG00000004872	navajowhite2	0.376492	0.283569	0.819359	0.00372268
ENSBTAG00000051699	navajowhite2	0.429621	0.215301	0.819187	0.00373606
ENSBTAG00000018422	navajowhite2	0.757789	0.0111075	0.81849	0.0037906
ENSBTAG00000032026	navajowhite2	0.365409	0.299118	0.81804	0.00382615
ENSBTAG00000042600	navajowhite2	0.346883	0.326095	0.816107	0.00398144
ENSBTAG00000010665	navajowhite2	0.623295	0.0541903	0.815643	0.00401937
ENSBTAG00000003653	navajowhite2	0.54978	0.0996852	0.813727	0.00417873
ENSBTAG00000001824	navajowhite2	0.652553	0.0408322	0.811469	0.00437238
ENSBTAG00000000212	navajowhite2	0.596443	0.0687479	0.810431	0.00446347
ENSBTAG00000052466	navajowhite2	0.517667	0.125383	0.80837	0.00464846
ENSBTAG00000000670	navajowhite2	0.181281	0.616225	0.806398	0.00483043
ENSBTAG00000015046	navajowhite2	0.552135	0.0979452	0.805882	0.00487888
ENSBTAG00000015126	navajowhite2	0.62239	0.0546444	0.805209	0.00494256
ENSBTAG00000015060	navajowhite2	0.359298	0.307882	0.7976	0.00570494
ENSBTAG00000000946	navajowhite2	0.515829	0.126966	0.797385	0.00572753
ENSBTAG00000044681	navajowhite2	0.521633	0.122008	0.797037	0.0057644
ENSBTAG00000015952	navajowhite2	0.464876	0.17582	0.795521	0.00592692
ENSBTAG00000014016	navajowhite2	0.368235	0.295112	0.795218	0.00595984
ENSBTAG00000020772	navajowhite2	0.625816	0.0529392	0.793009	0.00620335
ENSBTAG00000015900	navajowhite2	0.669918	0.0340598	0.789919	0.00655574
ENSBTAG00000019162	navajowhite2	0.6317	0.0500932	0.780959	0.00765804
ENSBTAG00000020173	navajowhite2	0.380919	0.277482	0.774397	0.00854419
ENSBTAG00000010057	navajowhite2	0.876804	0.0008663	0.773231	0.00870895
ENSBTAG00000011481	navajowhite2	0.800136	0.00544217	0.773027	0.00873801
ENSBTAG00000051419	navajowhite2	0.490797	0.149763	0.772766	0.00877532
ENSBTAG00000012596	navajowhite2	0.533173	0.112513	0.771068	0.00902047
ENSBTAG00000005251	navajowhite2	0.599206	0.0671441	0.755637	0.0114749
ENSBTAG00000046542	navajowhite2	0.590456	0.0723089	0.751245	0.0122512
ENSBTAG00000044077	navajowhite2	0.194989	0.589311	0.749824	0.0125102
ENSBTAG00000021457	navajowhite2	0.185261	0.608367	0.737983	0.0148181
ENSBTAG00000009951	navajowhite2	0.193939	0.591358	0.729961	0.0165408
ENSBTAG00000039313	navajowhite2	0.402052	0.249419	0.724713	0.0177403
ENSBTAG00000054438	navajowhite2	0.796165	0.0058575	0.722469	0.0182712
ENSBTAG00000043302	navajowhite2	0.579541	0.0791042	0.721518	0.0184994
ENSBTAG00000053153	navajowhite2	0.436497	0.207234	0.715283	0.0200448
ENSBTAG00000042936	navajowhite2	0.327849	0.355071	0.712037	0.0208838
ENSBTAG00000047958	navajowhite2	0.480492	0.159822	0.707687	0.0220457
ENSBTAG00000023648	navajowhite2	0.632841	0.0495537	0.701803	0.0236871
ENSBTAG00000013127	navajowhite2	0.398841	0.253577	0.700401	0.0240903
ENSBTAG00000020543	navajowhite2	0.416218	0.231533	0.695594	0.0255083
ENSBTAG00000047816	navajowhite2	0.678321	0.031075	0.693331	0.0261952
ENSBTAG00000000959	navajowhite2	0.689341	0.027437	0.688931	0.0275668
ENSBTAG00000004422	navajowhite2	0.561468	0.0912389	0.681157	0.030109
ENSBTAG00000015157	navajowhite2	0.23735	0.509071	0.681073	0.0301375
ENSBTAG00000010635	navajowhite2	0.453862	0.187652	0.676266	0.0317878
ENSBTAG00000005588	navajowhite2	0.304693	0.391991	0.675686	0.0319909
ENSBTAG00000003668	navajowhite2	0.166463	0.645785	0.64984	0.0419659
ENSBTAG00000014511	navajowhite2	0.438183	0.205283	0.648862	0.0423797
ENSBTAG00000026497	navajowhite2	0.129536	0.721346	0.644853	0.0441048
ENSBTAG00000012223	navajowhite2	0.505147	0.136413	0.631717	0.0500854
ENSBTAG00000014284	navajowhite2	0.546807	0.10191	0.627093	0.0523126
ENSBTAG00000034883	navajowhite2	0.310789	0.382097	0.605298	0.0636953
ENSBTAG00000043167	navajowhite2	0.097772	0.788157	0.566665	0.0876356
ENSBTAG00000014472	navajowhite2	0.279173	0.43472	0.559578	0.0925727
ENSBTAG00000005556	navajowhite2	0.195693	0.587942	0.500763	0.14041
ENSBTAG00000042493	navajowhite2	0.340341	0.335913	0.496838	0.144049
ENSBTAG00000049487	navajowhite2	0.242618	0.499425	0.436068	0.207731
ENSBTAG00000019595	navajowhite2	-0.496817	0.14407	-0.537517	0.109063
ENSBTAG00000005704	navajowhite2	-0.537203	0.10931	-0.57415	0.082608
ENSBTAG00000020076	navajowhite2	-0.195815	0.587704	-0.61571	0.0580729
ENSBTAG00000023920	navajowhite2	-0.481829	0.158494	-0.630854	0.0504963
ENSBTAG00000019940	navajowhite2	-0.404496	0.24628	-0.642286	0.0452339
ENSBTAG00000053413	navajowhite2	-0.517838	0.125236	-0.643263	0.0448021
ENSBTAG00000011908	navajowhite2	-0.838979	0.00241007	-0.692925	0.0263198
ENSBTAG00000005994	navajowhite2	-0.670937	0.0336879	-0.719477	0.0189959
ENSBTAG00000054385	navajowhite2	-0.657806	0.0386959	-0.73693	0.0150368
ENSBTAG00000053578	navajowhite2	-0.565272	0.0885923	-0.818234	0.00381084
