# Supplementary material for: Examination of the lung and lymphoid tissue mRNA transcriptome response in dairy calves following experimental challenge with bovine alphaherpesvirus one (BoHV-1)
Source: PLoS One. 2025 May 2;20(5):e0319575. doi: 10.1371/journal.pone.0319575 (PMC12047826; doi:10.1371/journal.pone.0319575)
Supplement: S15 Table — (XLSX) [file pone.0319575.s015.xlsx]

## Sheet: blue
geneSymbol	moduleColor	GS.treatment	p.GS.treatment	MM.blue	p.MM.blue
ENSBTAG00000004281	blue	0.866632	1.40424e-05	0.976404	1.02612e-10
ENSBTAG00000014728	blue	0.846812	3.50503e-05	0.974637	1.69287e-10
ENSBTAG00000012758	blue	0.824007	8.68478e-05	0.973395	2.35812e-10
ENSBTAG00000011483	blue	0.912701	8.20521e-07	0.972834	2.72535e-10
ENSBTAG00000005029	blue	0.881925	6.24529e-06	0.97236	3.07172e-10
ENSBTAG00000014324	blue	0.83287	6.2018e-05	0.971303	3.98344e-10
ENSBTAG00000010009	blue	0.886289	4.85588e-06	0.970927	4.35891e-10
ENSBTAG00000023607	blue	0.871171	1.11592e-05	0.970762	4.53394e-10
ENSBTAG00000001578	blue	0.854447	2.50337e-05	0.970538	4.77921e-10
ENSBTAG00000051755	blue	0.839589	4.74212e-05	0.97019	5.1839e-10
ENSBTAG00000002690	blue	0.880378	6.81165e-06	0.969696	5.80865e-10
ENSBTAG00000000379	blue	0.855952	2.3374e-05	0.969574	5.97189e-10
ENSBTAG00000049808	blue	0.903943	1.56451e-06	0.968923	6.91401e-10
ENSBTAG00000033315	blue	0.84717	3.45144e-05	0.968664	7.3236e-10
ENSBTAG00000008406	blue	0.908558	1.1224e-06	0.968323	7.89261e-10
ENSBTAG00000033891	blue	0.887079	4.63479e-06	0.967432	9.56179e-10
ENSBTAG00000011484	blue	0.880613	6.72299e-06	0.966918	1.0653e-09
ENSBTAG00000006644	blue	0.810823	0.000138724	0.966618	1.13398e-09
ENSBTAG00000010692	blue	0.76614	0.000538466	0.966578	1.14332e-09
ENSBTAG00000001826	blue	0.884748	5.31316e-06	0.9663	1.21072e-09
ENSBTAG00000020759	blue	0.80722	0.000156702	0.965527	1.41627e-09
ENSBTAG00000031851	blue	0.864982	1.52348e-05	0.965526	1.41642e-09
ENSBTAG00000019040	blue	0.863351	1.64958e-05	0.965349	1.46748e-09
ENSBTAG00000008817	blue	0.828792	7.25813e-05	0.965345	1.4685e-09
ENSBTAG00000021965	blue	0.85564	2.37102e-05	0.964976	1.57998e-09
ENSBTAG00000000213	blue	0.795256	0.000230834	0.964563	1.71351e-09
ENSBTAG00000031544	blue	0.881796	6.29087e-06	0.96447	1.74449e-09
ENSBTAG00000001368	blue	0.946891	2.77546e-08	0.963231	2.21057e-09
ENSBTAG00000014841	blue	0.858961	2.03332e-05	0.96296	2.32556e-09
ENSBTAG00000019027	blue	0.874793	9.23186e-06	0.96242	2.5696e-09
ENSBTAG00000038737	blue	0.910656	9.59535e-07	0.962337	2.60915e-09
ENSBTAG00000005092	blue	0.899981	2.05369e-06	0.961848	2.85185e-09
ENSBTAG00000002669	blue	0.872592	1.03664e-05	0.96169	2.93428e-09
ENSBTAG00000001565	blue	0.883215	5.80357e-06	0.961418	3.08109e-09
ENSBTAG00000019630	blue	0.822993	9.01514e-05	0.961123	3.24751e-09
ENSBTAG00000025320	blue	0.798029	0.000211486	0.960832	3.41853e-09
ENSBTAG00000012383	blue	0.87692	8.23683e-06	0.960641	3.53493e-09
ENSBTAG00000015815	blue	0.941232	5.5531e-08	0.960608	3.55548e-09
ENSBTAG00000016481	blue	0.85426	2.52458e-05	0.960465	3.64573e-09
ENSBTAG00000010888	blue	0.936132	9.80739e-08	0.959499	4.30581e-09
ENSBTAG00000010493	blue	0.889315	4.05412e-06	0.959322	4.43714e-09
ENSBTAG00000018422	blue	0.808881	0.000148186	0.959057	4.6401e-09
ENSBTAG00000014267	blue	0.87096	1.1281e-05	0.95898	4.70056e-09
ENSBTAG00000009677	blue	0.898109	2.32647e-06	0.958812	4.83448e-09
ENSBTAG00000010954	blue	0.894316	2.97363e-06	0.95868	4.94237e-09
ENSBTAG00000020898	blue	0.865609	1.47723e-05	0.958177	5.37228e-09
ENSBTAG00000053050	blue	0.913424	7.75621e-07	0.957682	5.82618e-09
ENSBTAG00000015636	blue	0.860977	1.84875e-05	0.957574	5.92939e-09
ENSBTAG00000026993	blue	0.774674	0.000425448	0.957498	6.00238e-09
ENSBTAG00000002922	blue	0.881499	6.39716e-06	0.9572	6.29834e-09
ENSBTAG00000003708	blue	0.823477	8.85628e-05	0.955695	7.9899e-09
ENSBTAG00000011096	blue	0.839099	4.83767e-05	0.955622	8.08057e-09
ENSBTAG00000005718	blue	0.869667	1.20535e-05	0.955618	8.08609e-09
ENSBTAG00000016532	blue	0.901634	1.83586e-06	0.955594	8.11595e-09
ENSBTAG00000011754	blue	0.879024	7.34262e-06	0.955536	8.18926e-09
ENSBTAG00000020963	blue	0.791185	0.000261875	0.955332	8.45164e-09
ENSBTAG00000054540	blue	0.945978	3.11946e-08	0.95512	8.73098e-09
ENSBTAG00000019225	blue	0.861473	1.80555e-05	0.954241	9.9775e-09
ENSBTAG00000003166	blue	0.946971	2.74669e-08	0.954073	1.02327e-08
ENSBTAG00000004117	blue	0.772237	0.000455511	0.954063	1.02479e-08
ENSBTAG00000021791	blue	0.902418	1.73961e-06	0.953917	1.04742e-08
ENSBTAG00000010449	blue	0.899328	2.14555e-06	0.953873	1.05425e-08
ENSBTAG00000009841	blue	0.905946	1.35735e-06	0.953824	1.062e-08
ENSBTAG00000016649	blue	0.762737	0.000589926	0.953776	1.06963e-08
ENSBTAG00000021499	blue	0.929088	2.00143e-07	0.953744	1.07476e-08
ENSBTAG00000005430	blue	0.873837	9.71091e-06	0.953714	1.07956e-08
ENSBTAG00000002767	blue	0.910078	1.00227e-06	0.95362	1.09468e-08
ENSBTAG00000018644	blue	0.869095	1.24088e-05	0.953344	1.14031e-08
ENSBTAG00000006792	blue	0.882293	6.11635e-06	0.953237	1.15827e-08
ENSBTAG00000003604	blue	0.901361	1.87046e-06	0.953134	1.17599e-08
ENSBTAG00000009768	blue	0.936181	9.75592e-08	0.95263	1.26576e-08
ENSBTAG00000005038	blue	0.860917	1.85398e-05	0.952618	1.26789e-08
ENSBTAG00000005828	blue	0.921441	4.01523e-07	0.952361	1.31596e-08
ENSBTAG00000020538	blue	0.929657	1.8947e-07	0.952275	1.33243e-08
ENSBTAG00000006679	blue	0.882737	5.96401e-06	0.951694	1.44781e-08
ENSBTAG00000003334	blue	0.831901	6.4403e-05	0.951606	1.46609e-08
ENSBTAG00000012335	blue	0.932012	1.50232e-07	0.951393	1.51105e-08
ENSBTAG00000005816	blue	0.864523	1.55808e-05	0.951232	1.54574e-08
ENSBTAG00000017233	blue	0.947266	2.64366e-08	0.951167	1.56004e-08
ENSBTAG00000007280	blue	0.903518	1.61173e-06	0.951147	1.56422e-08
ENSBTAG00000012962	blue	0.832867	6.20249e-05	0.95083	1.63549e-08
ENSBTAG00000031886	blue	0.891565	3.53288e-06	0.950751	1.65353e-08
ENSBTAG00000004380	blue	0.864531	1.55751e-05	0.950521	1.70728e-08
ENSBTAG00000021021	blue	0.862909	1.68524e-05	0.950229	1.77768e-08
ENSBTAG00000018252	blue	0.876192	8.56661e-06	0.949735	1.90255e-08
ENSBTAG00000007624	blue	0.910167	9.95571e-07	0.948839	2.14775e-08
ENSBTAG00000006846	blue	0.926638	2.52206e-07	0.948803	2.15806e-08
ENSBTAG00000014105	blue	0.796096	0.000224825	0.948798	2.15965e-08
ENSBTAG00000030932	blue	0.93668	9.24705e-08	0.9484	2.27736e-08
ENSBTAG00000008603	blue	0.900386	1.99836e-06	0.94839	2.2803e-08
ENSBTAG00000008142	blue	0.926005	2.67363e-07	0.948336	2.29695e-08
ENSBTAG00000011611	blue	0.820774	9.77514e-05	0.948219	2.33283e-08
ENSBTAG00000014261	blue	0.808334	0.000150946	0.948204	2.33745e-08
ENSBTAG00000015874	blue	0.871598	1.0916e-05	0.948191	2.34133e-08
ENSBTAG00000012252	blue	0.892723	3.28759e-06	0.948159	2.35133e-08
ENSBTAG00000049137	blue	0.871884	1.07555e-05	0.948125	2.36187e-08
ENSBTAG00000003815	blue	0.833996	5.93379e-05	0.948072	2.37872e-08
ENSBTAG00000046580	blue	0.918053	5.34678e-07	0.948049	2.38588e-08
ENSBTAG00000009177	blue	0.911551	8.96415e-07	0.947505	2.56258e-08
ENSBTAG00000020536	blue	0.95169	1.44879e-08	0.947014	2.73161e-08
ENSBTAG00000037811	blue	0.851733	2.82748e-05	0.946986	2.74129e-08
ENSBTAG00000010874	blue	0.881802	6.28873e-06	0.946955	2.75243e-08
ENSBTAG00000000296	blue	0.839435	4.77201e-05	0.94693	2.7614e-08
ENSBTAG00000014878	blue	0.942772	4.62987e-08	0.946727	2.8346e-08
ENSBTAG00000006256	blue	0.963493	2.10384e-09	0.946655	2.86103e-08
ENSBTAG00000000995	blue	0.891956	3.44852e-06	0.946608	2.8785e-08
ENSBTAG00000000204	blue	0.842228	4.25363e-05	0.946555	2.89807e-08
ENSBTAG00000017135	blue	0.925048	2.91792e-07	0.946475	2.9278e-08
ENSBTAG00000023179	blue	0.742817	0.000978808	0.94627	3.00554e-08
ENSBTAG00000007389	blue	0.883177	5.81608e-06	0.946173	3.04305e-08
ENSBTAG00000002082	blue	0.913795	7.53411e-07	0.946155	3.05001e-08
ENSBTAG00000005786	blue	0.895681	2.72519e-06	0.945866	3.16408e-08
ENSBTAG00000015779	blue	0.860546	1.88699e-05	0.94585	3.17056e-08
ENSBTAG00000004124	blue	0.772479	0.000452446	0.945822	3.18164e-08
ENSBTAG00000009470	blue	0.827588	7.5971e-05	0.945779	3.19914e-08
ENSBTAG00000013670	blue	0.900956	1.92269e-06	0.945721	3.22237e-08
ENSBTAG00000013843	blue	0.925102	2.90366e-07	0.945589	3.27648e-08
ENSBTAG00000044195	blue	0.886266	4.86258e-06	0.945509	3.30974e-08
ENSBTAG00000008703	blue	0.936486	9.44247e-08	0.945233	3.42636e-08
ENSBTAG00000034349	blue	0.957001	6.50264e-09	0.945081	3.49228e-08
ENSBTAG00000006937	blue	0.927904	2.24028e-07	0.944988	3.5329e-08
ENSBTAG00000007952	blue	0.87837	7.61154e-06	0.944982	3.53527e-08
ENSBTAG00000010242	blue	0.852637	2.7158e-05	0.944917	3.56402e-08
ENSBTAG00000007593	blue	0.820574	9.84644e-05	0.944788	3.62182e-08
ENSBTAG00000019432	blue	0.822153	9.29687e-05	0.944726	3.64976e-08
ENSBTAG00000010694	blue	0.854715	2.47304e-05	0.944663	3.67851e-08
ENSBTAG00000044075	blue	0.814596	0.000121776	0.944613	3.70094e-08
ENSBTAG00000011324	blue	0.869022	1.24549e-05	0.944593	3.71024e-08
ENSBTAG00000038048	blue	0.942393	4.84407e-08	0.944587	3.71323e-08
ENSBTAG00000037972	blue	0.800417	0.000195921	0.94431	3.84196e-08
ENSBTAG00000003639	blue	0.8307	6.74652e-05	0.9443	3.84688e-08
ENSBTAG00000000111	blue	0.786325	0.000303383	0.944291	3.85102e-08
ENSBTAG00000009933	blue	0.886371	4.83268e-06	0.943915	4.0325e-08
ENSBTAG00000007519	blue	0.884127	5.50753e-06	0.943882	4.0491e-08
ENSBTAG00000006378	blue	0.783267	0.00033219	0.943813	4.0832e-08
ENSBTAG00000052577	blue	0.890417	3.79126e-06	0.943761	4.10905e-08
ENSBTAG00000014707	blue	0.958874	4.78495e-09	0.943064	4.47078e-08
ENSBTAG00000001546	blue	0.798199	0.00021035	0.942962	4.52613e-08
ENSBTAG00000010838	blue	0.840473	4.57347e-05	0.94285	4.58711e-08
ENSBTAG00000015919	blue	0.840519	4.56492e-05	0.942793	4.61874e-08
ENSBTAG00000012737	blue	0.92344	3.37069e-07	0.942725	4.65648e-08
ENSBTAG00000022161	blue	0.833126	6.13997e-05	0.94242	4.82846e-08
ENSBTAG00000019892	blue	0.862939	1.68282e-05	0.942406	4.83686e-08
ENSBTAG00000007881	blue	0.955246	8.56369e-09	0.942318	4.8873e-08
ENSBTAG00000017287	blue	0.915135	6.77636e-07	0.942288	4.90506e-08
ENSBTAG00000004339	blue	0.880418	6.79683e-06	0.942265	4.91817e-08
ENSBTAG00000022489	blue	0.882491	6.04802e-06	0.942208	4.95183e-08
ENSBTAG00000017981	blue	0.928153	2.1882e-07	0.942189	4.96297e-08
ENSBTAG00000014762	blue	0.924777	2.99036e-07	0.941872	5.15183e-08
ENSBTAG00000034918	blue	0.938541	7.54223e-08	0.941834	5.17494e-08
ENSBTAG00000005227	blue	0.80809	0.000152193	0.941787	5.20398e-08
ENSBTAG00000047942	blue	0.844467	3.87279e-05	0.941672	5.27458e-08
ENSBTAG00000012595	blue	0.841929	4.30668e-05	0.941515	5.37241e-08
ENSBTAG00000048740	blue	0.889894	3.91407e-06	0.941324	5.49401e-08
ENSBTAG00000016401	blue	0.873974	9.64122e-06	0.941062	5.66375e-08
ENSBTAG00000018013	blue	0.839063	4.84494e-05	0.94088	5.78419e-08
ENSBTAG00000019979	blue	0.951976	1.3908e-08	0.940878	5.78559e-08
ENSBTAG00000011465	blue	0.867336	1.35581e-05	0.940678	5.92135e-08
ENSBTAG00000016061	blue	0.957001	6.50275e-09	0.940587	5.98331e-08
ENSBTAG00000032265	blue	0.960476	3.6387e-09	0.940559	6.00261e-08
ENSBTAG00000014898	blue	0.921925	3.85038e-07	0.940497	6.04567e-08
ENSBTAG00000016204	blue	0.784184	0.000323318	0.940342	6.15461e-08
ENSBTAG00000013298	blue	0.846189	3.59975e-05	0.940139	6.2991e-08
ENSBTAG00000011563	blue	0.909623	1.03706e-06	0.940111	6.3194e-08
ENSBTAG00000019708	blue	0.96516	1.52379e-09	0.940011	6.39195e-08
ENSBTAG00000003366	blue	0.949217	2.04118e-08	0.93988	6.4875e-08
ENSBTAG00000009307	blue	0.806666	0.000159626	0.939744	6.58853e-08
ENSBTAG00000020554	blue	0.92265	3.6138e-07	0.939722	6.60508e-08
ENSBTAG00000014353	blue	0.800942	0.00019263	0.939717	6.60871e-08
ENSBTAG00000010487	blue	0.908216	1.15102e-06	0.939666	6.6475e-08
ENSBTAG00000014554	blue	0.910528	9.68854e-07	0.93964	6.66668e-08
ENSBTAG00000006881	blue	0.825308	8.27545e-05	0.939234	6.97969e-08
ENSBTAG00000005650	blue	0.921778	3.89956e-07	0.939193	7.0115e-08
ENSBTAG00000012989	blue	0.932782	1.39007e-07	0.939091	7.09231e-08
ENSBTAG00000019741	blue	0.972398	3.04266e-10	0.939043	7.13079e-08
ENSBTAG00000024503	blue	0.895012	2.84473e-06	0.938993	7.17128e-08
ENSBTAG00000010368	blue	0.821034	9.68352e-05	0.938927	7.2244e-08
ENSBTAG00000020166	blue	0.921745	3.91093e-07	0.938877	7.26494e-08
ENSBTAG00000008223	blue	0.950593	1.69025e-08	0.93876	7.36014e-08
ENSBTAG00000020996	blue	0.717368	0.00175822	0.938739	7.3776e-08
ENSBTAG00000004515	blue	0.876762	8.30753e-06	0.938699	7.41071e-08
ENSBTAG00000005371	blue	0.776494	0.000404085	0.938451	7.61821e-08
ENSBTAG00000002363	blue	0.867228	1.36319e-05	0.938333	7.71822e-08
ENSBTAG00000047538	blue	0.832453	6.30362e-05	0.93826	7.78085e-08
ENSBTAG00000011343	blue	0.941289	5.51592e-08	0.938153	7.87354e-08
ENSBTAG00000016661	blue	0.910571	9.65753e-07	0.938144	7.8812e-08
ENSBTAG00000051396	blue	0.87645	8.44858e-06	0.938096	7.92285e-08
ENSBTAG00000024928	blue	0.856758	2.25242e-05	0.938004	8.0039e-08
ENSBTAG00000008909	blue	0.869229	1.23248e-05	0.937977	8.0281e-08
ENSBTAG00000007080	blue	0.76832	0.000507477	0.937963	8.03998e-08
ENSBTAG00000022039	blue	0.899865	2.06972e-06	0.937893	8.1029e-08
ENSBTAG00000008592	blue	0.947962	2.41324e-08	0.937795	8.18982e-08
ENSBTAG00000012406	blue	0.956017	7.59887e-09	0.937635	8.33491e-08
ENSBTAG00000008021	blue	0.96755	9.32499e-10	0.937556	8.40766e-08
ENSBTAG00000019428	blue	0.89314	3.20286e-06	0.937507	8.45285e-08
ENSBTAG00000019338	blue	0.91701	5.82501e-07	0.937008	8.92475e-08
ENSBTAG00000008953	blue	0.824575	8.50408e-05	0.93695	8.98114e-08
ENSBTAG00000004680	blue	0.889276	4.06355e-06	0.936939	8.99196e-08
ENSBTAG00000048899	blue	0.895131	2.82317e-06	0.936927	9.00365e-08
ENSBTAG00000038235	blue	0.87418	9.53659e-06	0.936689	9.2383e-08
ENSBTAG00000012779	blue	0.862865	1.6888e-05	0.936497	9.43152e-08
ENSBTAG00000001576	blue	0.852777	2.6989e-05	0.93646	9.46886e-08
ENSBTAG00000018065	blue	0.801616	0.000188475	0.936301	9.6319e-08
ENSBTAG00000030845	blue	0.909696	1.03142e-06	0.935954	9.99571e-08
ENSBTAG00000014913	blue	0.840814	4.5097e-05	0.93583	1.01282e-07
ENSBTAG00000007935	blue	0.851173	2.89852e-05	0.935646	1.0329e-07
ENSBTAG00000031267	blue	0.795374	0.000229986	0.935573	1.04091e-07
ENSBTAG00000014725	blue	0.796597	0.000221306	0.93547	1.05227e-07
ENSBTAG00000014628	blue	0.967048	1.03683e-09	0.935316	1.06954e-07
ENSBTAG00000002096	blue	0.942569	4.74401e-08	0.935259	1.07599e-07
ENSBTAG00000007203	blue	0.785462	0.000311293	0.935141	1.08942e-07
ENSBTAG00000054812	blue	0.871882	1.07563e-05	0.935047	1.10026e-07
ENSBTAG00000021818	blue	0.830078	6.90983e-05	0.934998	1.10597e-07
ENSBTAG00000018417	blue	0.892019	3.43506e-06	0.934885	1.11917e-07
ENSBTAG00000002327	blue	0.829897	6.95808e-05	0.93478	1.13149e-07
ENSBTAG00000011640	blue	0.84462	3.84792e-05	0.934558	1.158e-07
ENSBTAG00000015032	blue	0.88464	5.34664e-06	0.934213	1.20035e-07
ENSBTAG00000008034	blue	0.849856	3.07159e-05	0.934133	1.2103e-07
ENSBTAG00000011936	blue	0.91198	8.6744e-07	0.933646	1.27271e-07
ENSBTAG00000007077	blue	0.889028	4.12485e-06	0.933626	1.27532e-07
ENSBTAG00000011540	blue	0.819507	0.000102328	0.933352	1.3117e-07
ENSBTAG00000009948	blue	0.859166	2.01386e-05	0.93333	1.31466e-07
ENSBTAG00000020944	blue	0.738548	0.00108473	0.933063	1.35101e-07
ENSBTAG00000015745	blue	0.906411	1.31266e-06	0.932947	1.36704e-07
ENSBTAG00000026676	blue	0.899686	2.09485e-06	0.93294	1.36803e-07
ENSBTAG00000051972	blue	0.895135	2.82234e-06	0.932837	1.38244e-07
ENSBTAG00000004211	blue	0.858222	2.10473e-05	0.932813	1.38574e-07
ENSBTAG00000020884	blue	0.891613	3.52257e-06	0.932611	1.4144e-07
ENSBTAG00000037527	blue	0.954758	9.2275e-09	0.932508	1.42926e-07
ENSBTAG00000046548	blue	0.787871	0.000289634	0.932499	1.43055e-07
ENSBTAG00000007455	blue	0.770858	0.00047328	0.932398	1.44516e-07
ENSBTAG00000019988	blue	0.854062	2.54731e-05	0.932345	1.45296e-07
ENSBTAG00000020693	blue	0.722616	0.0015661	0.932271	1.46377e-07
ENSBTAG00000016830	blue	0.792453	0.000251862	0.932132	1.48437e-07
ENSBTAG00000009206	blue	0.892512	3.3311e-06	0.932124	1.48553e-07
ENSBTAG00000038625	blue	0.861752	1.78164e-05	0.932097	1.48958e-07
ENSBTAG00000005978	blue	0.8219	9.38328e-05	0.932065	1.49445e-07
ENSBTAG00000010899	blue	0.926496	2.55534e-07	0.931977	1.50765e-07
ENSBTAG00000037799	blue	0.842006	4.29295e-05	0.931945	1.51251e-07
ENSBTAG00000017367	blue	0.93633	9.60139e-08	0.931893	1.52041e-07
ENSBTAG00000053153	blue	0.843327	4.06284e-05	0.931721	1.54681e-07
ENSBTAG00000048782	blue	0.832739	6.23364e-05	0.931681	1.55301e-07
ENSBTAG00000008279	blue	0.864077	1.59242e-05	0.931612	1.56373e-07
ENSBTAG00000005205	blue	0.794592	0.000235676	0.931523	1.57764e-07
ENSBTAG00000002773	blue	0.843804	3.98245e-05	0.931406	1.59605e-07
ENSBTAG00000014823	blue	0.798893	0.000205741	0.93139	1.59853e-07
ENSBTAG00000002357	blue	0.775936	0.000410539	0.931246	1.62151e-07
ENSBTAG00000045588	blue	0.962005	2.7719e-09	0.931133	1.63987e-07
ENSBTAG00000003341	blue	0.887747	4.45441e-06	0.931077	1.64888e-07
ENSBTAG00000014912	blue	0.924228	3.14179e-07	0.931073	1.64967e-07
ENSBTAG00000021002	blue	0.915796	6.42713e-07	0.930767	1.70008e-07
ENSBTAG00000022813	blue	0.857515	2.17502e-05	0.930666	1.71704e-07
ENSBTAG00000004139	blue	0.817071	0.000111622	0.930639	1.72167e-07
ENSBTAG00000002454	blue	0.739463	0.00106128	0.930489	1.74726e-07
ENSBTAG00000020456	blue	0.898472	2.27126e-06	0.930296	1.78052e-07
ENSBTAG00000006864	blue	0.950056	1.82062e-08	0.930208	1.79594e-07
ENSBTAG00000047680	blue	0.882009	6.2156e-06	0.930166	1.80326e-07
ENSBTAG00000004547	blue	0.933628	1.2751e-07	0.930164	1.80361e-07
ENSBTAG00000024851	blue	0.825753	8.13931e-05	0.929895	1.85153e-07
ENSBTAG00000012442	blue	0.92362	3.31709e-07	0.929794	1.86975e-07
ENSBTAG00000030913	blue	0.963991	1.91384e-09	0.929599	1.90541e-07
ENSBTAG00000009455	blue	0.872051	1.06624e-05	0.929526	1.91881e-07
ENSBTAG00000016424	blue	0.889453	4.02031e-06	0.929349	1.95181e-07
ENSBTAG00000047367	blue	0.8592	2.01068e-05	0.929263	1.96817e-07
ENSBTAG00000007867	blue	0.831284	6.59625e-05	0.929201	1.97991e-07
ENSBTAG00000008483	blue	0.848229	3.29724e-05	0.928734	2.07064e-07
ENSBTAG00000051898	blue	0.902324	1.75087e-06	0.928579	2.10144e-07
ENSBTAG00000019054	blue	0.905167	1.43491e-06	0.928552	2.10673e-07
ENSBTAG00000037533	blue	0.869071	1.24241e-05	0.928455	2.12634e-07
ENSBTAG00000019669	blue	0.952546	1.28123e-08	0.928398	2.13786e-07
ENSBTAG00000038696	blue	0.801444	0.00018953	0.928374	2.14271e-07
ENSBTAG00000008612	blue	0.850473	2.9895e-05	0.928352	2.14723e-07
ENSBTAG00000008761	blue	0.818264	0.000106986	0.928239	2.17039e-07
ENSBTAG00000015163	blue	0.847534	3.39781e-05	0.928019	2.21618e-07
ENSBTAG00000013167	blue	0.978087	6.14016e-11	0.927493	2.32876e-07
ENSBTAG00000000990	blue	0.773986	0.000433765	0.927411	2.34668e-07
ENSBTAG00000017895	blue	0.917637	5.5331e-07	0.92717	2.40019e-07
ENSBTAG00000004560	blue	0.914034	7.39411e-07	0.926238	2.61701e-07
ENSBTAG00000001660	blue	0.787556	0.000292389	0.926148	2.63879e-07
ENSBTAG00000011859	blue	0.76589	0.000542108	0.926085	2.65415e-07
ENSBTAG00000008931	blue	0.846558	3.54333e-05	0.926079	2.65562e-07
ENSBTAG00000038233	blue	0.897054	2.49317e-06	0.926037	2.66586e-07
ENSBTAG00000011798	blue	0.829083	7.17791e-05	0.925937	2.69041e-07
ENSBTAG00000001273	blue	0.826071	8.04295e-05	0.925888	2.70267e-07
ENSBTAG00000034875	blue	0.901762	1.8199e-06	0.92571	2.74701e-07
ENSBTAG00000012976	blue	0.802503	0.000183116	0.925658	2.76026e-07
ENSBTAG00000017683	blue	0.849381	3.13607e-05	0.925492	2.80223e-07
ENSBTAG00000014497	blue	0.891265	3.59896e-06	0.925479	2.80558e-07
ENSBTAG00000016858	blue	0.715228	0.00184187	0.925474	2.8069e-07
ENSBTAG00000054148	blue	0.897625	2.4017e-06	0.925308	2.84965e-07
ENSBTAG00000016546	blue	0.857841	2.14237e-05	0.92527	2.85957e-07
ENSBTAG00000017665	blue	0.804008	0.000174313	0.925209	2.87559e-07
ENSBTAG00000020589	blue	0.84915	3.16792e-05	0.925169	2.88592e-07
ENSBTAG00000018045	blue	0.766321	0.000535834	0.925041	2.91958e-07
ENSBTAG00000039426	blue	0.805002	0.000168698	0.925022	2.9248e-07
ENSBTAG00000005674	blue	0.789161	0.000278556	0.925021	2.92504e-07
ENSBTAG00000014809	blue	0.764719	0.000559485	0.925011	2.92774e-07
ENSBTAG00000015318	blue	0.872324	1.05122e-05	0.924892	2.95944e-07
ENSBTAG00000014821	blue	0.83616	5.44612e-05	0.924753	2.99666e-07
ENSBTAG00000001637	blue	0.797772	0.000213224	0.924747	2.99845e-07
ENSBTAG00000013343	blue	0.869977	1.18644e-05	0.924693	3.01295e-07
ENSBTAG00000000671	blue	0.832087	6.39402e-05	0.924493	3.0678e-07
ENSBTAG00000055140	blue	0.875162	9.05253e-06	0.924414	3.08961e-07
ENSBTAG00000006549	blue	0.904719	1.48128e-06	0.924365	3.10333e-07
ENSBTAG00000018731	blue	0.840883	4.49696e-05	0.924157	3.16178e-07
ENSBTAG00000016656	blue	0.806607	0.000159942	0.923991	3.2092e-07
ENSBTAG00000006752	blue	0.904824	1.47031e-06	0.923622	3.31653e-07
ENSBTAG00000001394	blue	0.813696	0.000125654	0.923617	3.31795e-07
ENSBTAG00000018823	blue	0.820934	9.71861e-05	0.923607	3.32088e-07
ENSBTAG00000020000	blue	0.898449	2.27471e-06	0.923588	3.3264e-07
ENSBTAG00000003880	blue	0.872777	1.02667e-05	0.923149	3.45858e-07
ENSBTAG00000017196	blue	0.792839	0.000248875	0.922847	3.55179e-07
ENSBTAG00000005355	blue	0.80598	0.000163318	0.922806	3.5648e-07
ENSBTAG00000000210	blue	0.773048	0.00044532	0.922796	3.56785e-07
ENSBTAG00000005304	blue	0.769078	0.00049706	0.922746	3.58362e-07
ENSBTAG00000003268	blue	0.771567	0.000464078	0.922409	3.69122e-07
ENSBTAG00000023929	blue	0.826077	8.04116e-05	0.922302	3.72592e-07
ENSBTAG00000038062	blue	0.909297	1.06253e-06	0.922217	3.7534e-07
ENSBTAG00000016519	blue	0.84972	3.08998e-05	0.922193	3.76146e-07
ENSBTAG00000018125	blue	0.895376	2.77913e-06	0.922189	3.76278e-07
ENSBTAG00000013900	blue	0.796513	0.000221893	0.922171	3.7685e-07
ENSBTAG00000014237	blue	0.833974	5.93896e-05	0.922114	3.78733e-07
ENSBTAG00000006638	blue	0.794835	0.000233898	0.922104	3.7906e-07
ENSBTAG00000003793	blue	0.810107	0.000142153	0.922099	3.7924e-07
ENSBTAG00000000640	blue	0.807192	0.000156848	0.922053	3.80749e-07
ENSBTAG00000002290	blue	0.871796	1.08043e-05	0.922043	3.81098e-07
ENSBTAG00000003396	blue	0.811231	0.000136806	0.922035	3.81343e-07
ENSBTAG00000015582	blue	0.902529	1.72626e-06	0.922033	3.81432e-07
ENSBTAG00000002006	blue	0.836143	5.44979e-05	0.921961	3.83836e-07
ENSBTAG00000002813	blue	0.825669	8.1648e-05	0.921597	3.96155e-07
ENSBTAG00000015707	blue	0.827921	7.50213e-05	0.921548	3.9783e-07
ENSBTAG00000009050	blue	0.729396	0.00134357	0.921371	4.03942e-07
ENSBTAG00000014705	blue	0.890292	3.82026e-06	0.921024	4.16224e-07
ENSBTAG00000001066	blue	0.941561	5.34376e-08	0.920955	4.18687e-07
ENSBTAG00000001657	blue	0.702847	0.0023916	0.920732	4.26752e-07
ENSBTAG00000016042	blue	0.92749	2.32941e-07	0.920321	4.41999e-07
ENSBTAG00000054594	blue	0.938032	7.9798e-08	0.920296	4.42945e-07
ENSBTAG00000018040	blue	0.856981	2.22937e-05	0.920268	4.43988e-07
ENSBTAG00000005691	blue	0.84713	3.45743e-05	0.920241	4.45008e-07
ENSBTAG00000052306	blue	0.934681	1.14327e-07	0.919988	4.54672e-07
ENSBTAG00000006633	blue	0.737827	0.00110351	0.919966	4.55523e-07
ENSBTAG00000011854	blue	0.840698	4.53139e-05	0.919948	4.56225e-07
ENSBTAG00000009354	blue	0.87821	7.6785e-06	0.919908	4.57765e-07
ENSBTAG00000007450	blue	0.915927	6.35944e-07	0.919867	4.59357e-07
ENSBTAG00000016566	blue	0.826348	7.96019e-05	0.919825	4.61014e-07
ENSBTAG00000044019	blue	0.795851	0.000226567	0.919634	4.68514e-07
ENSBTAG00000008291	blue	0.826026	8.05669e-05	0.919585	4.7046e-07
ENSBTAG00000018436	blue	0.784157	0.000323584	0.919571	4.71011e-07
ENSBTAG00000000095	blue	0.809485	0.000145188	0.919498	4.7391e-07
ENSBTAG00000002021	blue	0.743041	0.000973495	0.91939	4.78225e-07
ENSBTAG00000021602	blue	0.888712	4.20429e-06	0.919211	4.85494e-07
ENSBTAG00000048353	blue	0.769196	0.000495447	0.919202	4.85845e-07
ENSBTAG00000004937	blue	0.808947	0.000147859	0.919121	4.89169e-07
ENSBTAG00000049961	blue	0.777061	0.00039761	0.919081	4.90785e-07
ENSBTAG00000046324	blue	0.785655	0.000309508	0.91898	4.94968e-07
ENSBTAG00000012467	blue	0.88749	4.52307e-06	0.918803	5.02332e-07
ENSBTAG00000010334	blue	0.861009	1.84592e-05	0.918792	5.02803e-07
ENSBTAG00000000342	blue	0.828004	7.47845e-05	0.918732	5.05321e-07
ENSBTAG00000049416	blue	0.812114	0.000132717	0.91871	5.06248e-07
ENSBTAG00000030990	blue	0.776061	0.00040908	0.918138	5.30918e-07
ENSBTAG00000052363	blue	0.818347	0.00010667	0.918021	5.36075e-07
ENSBTAG00000003719	blue	0.862448	1.72309e-05	0.917553	5.57151e-07
ENSBTAG00000002201	blue	0.829571	7.04551e-05	0.917536	5.57937e-07
ENSBTAG00000011467	blue	0.887628	4.48612e-06	0.917509	5.59175e-07
ENSBTAG00000003616	blue	0.779758	0.00036798	0.917435	5.6258e-07
ENSBTAG00000013996	blue	0.72384	0.00152386	0.917422	5.63201e-07
ENSBTAG00000003326	blue	0.886871	4.69204e-06	0.917348	5.666e-07
ENSBTAG00000036016	blue	0.809197	0.000146611	0.917025	5.81784e-07
ENSBTAG00000032369	blue	0.858948	2.0345e-05	0.916836	5.90821e-07
ENSBTAG00000011511	blue	0.891836	3.47412e-06	0.916801	5.92487e-07
ENSBTAG00000013275	blue	0.75325	0.00075512	0.916798	5.92657e-07
ENSBTAG00000010195	blue	0.833762	5.98883e-05	0.916574	6.03536e-07
ENSBTAG00000015898	blue	0.795802	0.000226916	0.916561	6.04175e-07
ENSBTAG00000046775	blue	0.727454	0.00140448	0.916426	6.1082e-07
ENSBTAG00000021752	blue	0.831378	6.57215e-05	0.916391	6.12582e-07
ENSBTAG00000014113	blue	0.859508	1.98179e-05	0.916314	6.16393e-07
ENSBTAG00000000720	blue	0.906652	1.29002e-06	0.916213	6.2148e-07
ENSBTAG00000016720	blue	0.723694	0.00152883	0.916132	6.25522e-07
ENSBTAG00000021395	blue	0.76758	0.000517831	0.916124	6.25955e-07
ENSBTAG00000039861	blue	0.967951	8.55529e-10	0.916027	6.30885e-07
ENSBTAG00000001269	blue	0.697197	0.0026831	0.916001	6.32195e-07
ENSBTAG00000019378	blue	0.814866	0.000120632	0.915971	6.33719e-07
ENSBTAG00000013586	blue	0.88134	6.45464e-06	0.915857	6.39556e-07
ENSBTAG00000005191	blue	0.835632	5.56205e-05	0.915775	6.43773e-07
ENSBTAG00000010909	blue	0.847273	3.43622e-05	0.915463	6.60105e-07
ENSBTAG00000009214	blue	0.776252	0.000406875	0.915442	6.61233e-07
ENSBTAG00000018223	blue	0.927811	2.26012e-07	0.915013	6.84266e-07
ENSBTAG00000008124	blue	0.795663	0.000227904	0.914749	6.98799e-07
ENSBTAG00000007214	blue	0.866437	1.41794e-05	0.914698	7.01634e-07
ENSBTAG00000008471	blue	0.919121	4.89183e-07	0.914678	7.02751e-07
ENSBTAG00000021815	blue	0.759999	0.000634202	0.914583	7.08027e-07
ENSBTAG00000016506	blue	0.878822	7.42483e-06	0.914568	7.0886e-07
ENSBTAG00000047416	blue	0.78117	0.000353211	0.914562	7.09202e-07
ENSBTAG00000010322	blue	0.792791	0.000249247	0.914482	7.13727e-07
ENSBTAG00000018994	blue	0.896859	2.52498e-06	0.914456	7.15194e-07
ENSBTAG00000019933	blue	0.726469	0.00143624	0.914344	7.21575e-07
ENSBTAG00000024715	blue	0.818161	0.00010738	0.914224	7.2845e-07
ENSBTAG00000033316	blue	0.857805	2.14598e-05	0.913987	7.42158e-07
ENSBTAG00000024960	blue	0.87378	9.74022e-06	0.913928	7.45621e-07
ENSBTAG00000045854	blue	0.917158	5.75518e-07	0.913822	7.51862e-07
ENSBTAG00000016267	blue	0.889468	4.01656e-06	0.913631	7.63162e-07
ENSBTAG00000001197	blue	0.837641	5.13211e-05	0.913622	7.63724e-07
ENSBTAG00000031214	blue	0.885996	4.94021e-06	0.913541	7.68576e-07
ENSBTAG00000016298	blue	0.738049	0.0010977	0.913506	7.70672e-07
ENSBTAG00000004436	blue	0.872977	1.01597e-05	0.913467	7.73059e-07
ENSBTAG00000054194	blue	0.85155	2.85046e-05	0.913167	7.9136e-07
ENSBTAG00000005865	blue	0.777898	0.000388215	0.913149	7.92455e-07
ENSBTAG00000000782	blue	0.851194	2.89579e-05	0.913077	7.96905e-07
ENSBTAG00000016387	blue	0.744417	0.000941359	0.912978	8.03097e-07
ENSBTAG00000018655	blue	0.848758	3.22246e-05	0.912909	8.07375e-07
ENSBTAG00000007554	blue	0.975879	1.19532e-10	0.912879	8.09286e-07
ENSBTAG00000017423	blue	0.725331	0.00147363	0.912879	8.09307e-07
ENSBTAG00000015312	blue	0.849281	3.14981e-05	0.912827	8.12542e-07
ENSBTAG00000009513	blue	0.912953	8.04654e-07	0.912795	8.14553e-07
ENSBTAG00000005652	blue	0.803696	0.000176111	0.912552	8.30059e-07
ENSBTAG00000005215	blue	0.821335	9.57828e-05	0.912227	8.51147e-07
ENSBTAG00000053144	blue	0.81413	0.000123769	0.912099	8.59573e-07
ENSBTAG00000054776	blue	0.806371	0.000161204	0.912069	8.61549e-07
ENSBTAG00000009236	blue	0.735195	0.00117436	0.91204	8.63468e-07
ENSBTAG00000015718	blue	0.757937	0.000669315	0.911835	8.7717e-07
ENSBTAG00000021997	blue	0.777122	0.000396913	0.911662	8.88871e-07
ENSBTAG00000038148	blue	0.885614	5.05196e-06	0.911636	8.90608e-07
ENSBTAG00000001280	blue	0.772599	0.000450939	0.910967	9.37197e-07
ENSBTAG00000020225	blue	0.815192	0.000119264	0.910944	9.38866e-07
ENSBTAG00000006707	blue	0.756944	0.000686798	0.910706	9.55918e-07
ENSBTAG00000015438	blue	0.84875	3.22357e-05	0.91052	9.69458e-07
ENSBTAG00000004787	blue	0.8436	4.01666e-05	0.910503	9.70746e-07
ENSBTAG00000015114	blue	0.775791	0.000412224	0.910063	1.00341e-06
ENSBTAG00000012212	blue	0.812029	0.000133109	0.909893	1.01628e-06
ENSBTAG00000019810	blue	0.729331	0.00134556	0.909766	1.02601e-06
ENSBTAG00000005116	blue	0.795213	0.000231148	0.9097	1.03105e-06
ENSBTAG00000046010	blue	0.849361	3.13886e-05	0.909577	1.04064e-06
ENSBTAG00000007152	blue	0.76454	0.00056218	0.909536	1.04382e-06
ENSBTAG00000004064	blue	0.813731	0.000125503	0.909534	1.04393e-06
ENSBTAG00000011966	blue	0.745627	0.000913822	0.909234	1.06754e-06
ENSBTAG00000005448	blue	0.745887	0.000908002	0.90921	1.06946e-06
ENSBTAG00000008115	blue	0.770599	0.000476677	0.90918	1.07182e-06
ENSBTAG00000051910	blue	0.914935	6.88544e-07	0.909052	1.08207e-06
ENSBTAG00000048980	blue	0.932853	1.38015e-07	0.908891	1.09511e-06
ENSBTAG00000005799	blue	0.865162	1.51009e-05	0.908837	1.09946e-06
ENSBTAG00000013290	blue	0.933713	1.26395e-07	0.908777	1.10437e-06
ENSBTAG00000017465	blue	0.852735	2.70392e-05	0.908295	1.1444e-06
ENSBTAG00000033983	blue	0.704066	0.0023322	0.90823	1.14987e-06
ENSBTAG00000009112	blue	0.873448	9.91185e-06	0.908216	1.15105e-06
ENSBTAG00000006078	blue	0.854146	2.53765e-05	0.908132	1.15816e-06
ENSBTAG00000009051	blue	0.908692	1.11136e-06	0.90802	1.16776e-06
ENSBTAG00000038337	blue	0.876676	8.34624e-06	0.907838	1.18347e-06
ENSBTAG00000010356	blue	0.757298	0.000680527	0.907814	1.18548e-06
ENSBTAG00000047338	blue	0.829967	6.93945e-05	0.907739	1.19202e-06
ENSBTAG00000034522	blue	0.765218	0.00055202	0.907671	1.19801e-06
ENSBTAG00000051768	blue	0.882677	5.98443e-06	0.907264	1.23406e-06
ENSBTAG00000009019	blue	0.868665	1.2682e-05	0.907103	1.2486e-06
ENSBTAG00000005631	blue	0.708358	0.00213249	0.90706	1.25252e-06
ENSBTAG00000035030	blue	0.796283	0.000223504	0.907024	1.25577e-06
ENSBTAG00000013510	blue	0.772311	0.000454572	0.90691	1.26616e-06
ENSBTAG00000008099	blue	0.873356	9.95999e-06	0.90685	1.27169e-06
ENSBTAG00000016698	blue	0.817	0.000111902	0.906764	1.27969e-06
ENSBTAG00000050786	blue	0.86859	1.27304e-05	0.906549	1.29968e-06
ENSBTAG00000010968	blue	0.820031	0.000100415	0.906487	1.30548e-06
ENSBTAG00000011623	blue	0.733698	0.00121627	0.906418	1.31199e-06
ENSBTAG00000006507	blue	0.840301	4.60587e-05	0.9064	1.31373e-06
ENSBTAG00000017091	blue	0.789935	0.000272076	0.90634	1.31946e-06
ENSBTAG00000006353	blue	0.713405	0.00191562	0.906244	1.32857e-06
ENSBTAG00000015060	blue	0.846913	3.48988e-05	0.906119	1.34055e-06
ENSBTAG00000021452	blue	0.830551	6.7853e-05	0.90589	1.36279e-06
ENSBTAG00000005534	blue	0.84553	3.70228e-05	0.905699	1.3815e-06
ENSBTAG00000017040	blue	0.915713	6.47029e-07	0.905432	1.40808e-06
ENSBTAG00000050726	blue	0.890903	3.68007e-06	0.905161	1.43556e-06
ENSBTAG00000006510	blue	0.6836	0.0035036	0.905151	1.43652e-06
ENSBTAG00000009804	blue	0.7106	0.00203382	0.904816	1.47113e-06
ENSBTAG00000049286	blue	0.938006	8.00233e-08	0.904707	1.48251e-06
ENSBTAG00000049936	blue	0.892884	3.25454e-06	0.904662	1.48725e-06
ENSBTAG00000019437	blue	0.82706	7.74992e-05	0.904642	1.48935e-06
ENSBTAG00000002435	blue	0.759723	0.000638804	0.904528	1.50141e-06
ENSBTAG00000005989	blue	0.792776	0.000249359	0.904351	1.52025e-06
ENSBTAG00000001143	blue	0.818991	0.000104241	0.904246	1.53153e-06
ENSBTAG00000002705	blue	0.776077	0.000408895	0.904023	1.55576e-06
ENSBTAG00000024909	blue	0.767903	0.000513293	0.903899	1.56936e-06
ENSBTAG00000020431	blue	0.746156	0.000902009	0.903697	1.59168e-06
ENSBTAG00000008330	blue	0.75004	0.000818939	0.903617	1.60056e-06
ENSBTAG00000003970	blue	0.721458	0.00160695	0.903573	1.60553e-06
ENSBTAG00000004004	blue	0.896214	2.63306e-06	0.90353	1.61037e-06
ENSBTAG00000011075	blue	0.789633	0.000274585	0.903436	1.62096e-06
ENSBTAG00000005042	blue	0.809739	0.000143944	0.903255	1.64148e-06
ENSBTAG00000013664	blue	0.821077	9.6685e-05	0.903143	1.65441e-06
ENSBTAG00000016069	blue	0.715751	0.00182111	0.903068	1.66302e-06
ENSBTAG00000001844	blue	0.818444	0.000106301	0.903035	1.66683e-06
ENSBTAG00000049422	blue	0.807841	0.000153473	0.902948	1.67697e-06
ENSBTAG00000031750	blue	0.846459	3.55837e-05	0.902916	1.68069e-06
ENSBTAG00000004735	blue	0.757678	0.000673846	0.902766	1.69828e-06
ENSBTAG00000013641	blue	0.845185	3.75696e-05	0.902757	1.69925e-06
ENSBTAG00000015828	blue	0.822386	9.21819e-05	0.90264	1.71304e-06
ENSBTAG00000054746	blue	0.875121	9.07232e-06	0.902438	1.73714e-06
ENSBTAG00000018993	blue	0.722592	0.00156693	0.902319	1.75144e-06
ENSBTAG00000039197	blue	0.906994	1.25848e-06	0.902089	1.7794e-06
ENSBTAG00000053806	blue	0.91595	6.3481e-07	0.901986	1.79206e-06
ENSBTAG00000030424	blue	0.945661	3.24704e-08	0.901969	1.79412e-06
ENSBTAG00000012050	blue	0.876547	8.40449e-06	0.901912	1.80116e-06
ENSBTAG00000018471	blue	0.796238	0.000223826	0.901708	1.82664e-06
ENSBTAG00000048155	blue	0.927381	2.35323e-07	0.901646	1.83431e-06
ENSBTAG00000002804	blue	0.727627	0.00139897	0.901586	1.84195e-06
ENSBTAG00000051913	blue	0.787967	0.000288796	0.901568	1.84422e-06
ENSBTAG00000010057	blue	0.935169	1.08624e-07	0.901494	1.85355e-06
ENSBTAG00000045822	blue	0.792208	0.00025377	0.901321	1.87557e-06
ENSBTAG00000011204	blue	0.882883	5.91464e-06	0.901283	1.88039e-06
ENSBTAG00000002854	blue	0.785081	0.000314846	0.901238	1.88621e-06
ENSBTAG00000006240	blue	0.750115	0.000817405	0.901113	1.90228e-06
ENSBTAG00000019866	blue	0.882597	6.01172e-06	0.901072	1.90765e-06
ENSBTAG00000009228	blue	0.668177	0.00466708	0.900978	1.91992e-06
ENSBTAG00000007213	blue	0.853039	2.66738e-05	0.900924	1.92695e-06
ENSBTAG00000002605	blue	0.845619	3.68825e-05	0.900823	1.94016e-06
ENSBTAG00000016139	blue	0.766384	0.00053492	0.900541	1.9776e-06
ENSBTAG00000013125	blue	0.756327	0.000697834	0.900517	1.98082e-06
ENSBTAG00000005814	blue	0.723593	0.00153228	0.900516	1.98094e-06
ENSBTAG00000008008	blue	0.808515	0.00015003	0.900397	1.99689e-06
ENSBTAG00000048809	blue	0.761728	0.000605937	0.900061	2.04273e-06
ENSBTAG00000025494	blue	0.832806	6.21729e-05	0.899798	2.07913e-06
ENSBTAG00000004679	blue	0.797486	0.00021517	0.899759	2.08455e-06
ENSBTAG00000006194	blue	0.855539	2.38204e-05	0.899551	2.11385e-06
ENSBTAG00000055019	blue	0.836303	5.41518e-05	0.899447	2.12862e-06
ENSBTAG00000011100	blue	0.805291	0.000167094	0.899296	2.15017e-06
ENSBTAG00000002624	blue	0.749124	0.000837939	0.899223	2.16073e-06
ENSBTAG00000021945	blue	0.889869	3.92e-06	0.898969	2.19759e-06
ENSBTAG00000003635	blue	0.71647	0.00179291	0.898808	2.22129e-06
ENSBTAG00000006085	blue	0.791307	0.000260903	0.898731	2.23267e-06
ENSBTAG00000008607	blue	0.816194	0.000115138	0.898684	2.23957e-06
ENSBTAG00000012082	blue	0.897132	2.48043e-06	0.898196	2.3131e-06
ENSBTAG00000047088	blue	0.893807	3.07105e-06	0.898166	2.31767e-06
ENSBTAG00000014971	blue	0.758519	0.000659245	0.898166	2.3177e-06
ENSBTAG00000006564	blue	0.664788	0.00496009	0.898162	2.31837e-06
ENSBTAG00000012519	blue	0.861361	1.81519e-05	0.898044	2.33647e-06
ENSBTAG00000009848	blue	0.80421	0.000173158	0.897932	2.35366e-06
ENSBTAG00000051981	blue	0.901266	1.88253e-06	0.8976	2.40567e-06
ENSBTAG00000009384	blue	0.865878	1.45774e-05	0.897457	2.42839e-06
ENSBTAG00000031476	blue	0.670372	0.00448487	0.897427	2.43303e-06
ENSBTAG00000013861	blue	0.791008	0.000263304	0.89739	2.43905e-06
ENSBTAG00000051298	blue	0.786276	0.000303833	0.897284	2.45598e-06
ENSBTAG00000021574	blue	0.852165	2.77357e-05	0.897005	2.5012e-06
ENSBTAG00000020382	blue	0.776491	0.000404111	0.896859	2.52513e-06
ENSBTAG00000003151	blue	0.81113	0.000137277	0.89654	2.57802e-06
ENSBTAG00000047158	blue	0.808567	0.000149769	0.896423	2.59757e-06
ENSBTAG00000027676	blue	0.829108	7.17111e-05	0.896408	2.60023e-06
ENSBTAG00000010273	blue	0.850979	2.92346e-05	0.896352	2.60967e-06
ENSBTAG00000020681	blue	0.759986	0.000634419	0.896294	2.6195e-06
ENSBTAG00000011913	blue	0.848184	3.30371e-05	0.896272	2.62315e-06
ENSBTAG00000007537	blue	0.701255	0.00247098	0.896268	2.62377e-06
ENSBTAG00000009137	blue	0.82001	0.000100491	0.896143	2.64509e-06
ENSBTAG00000001835	blue	0.877776	7.86252e-06	0.895774	2.70884e-06
ENSBTAG00000019838	blue	0.701966	0.00243527	0.89571	2.72007e-06
ENSBTAG00000009717	blue	0.868822	1.2582e-05	0.895635	2.73327e-06
ENSBTAG00000003619	blue	0.840659	4.53864e-05	0.895493	2.75828e-06
ENSBTAG00000011481	blue	0.748373	0.00085379	0.895408	2.77343e-06
ENSBTAG00000018119	blue	0.802685	0.000182034	0.895353	2.78326e-06
ENSBTAG00000008997	blue	0.833575	6.03286e-05	0.895207	2.80947e-06
ENSBTAG00000018488	blue	0.814434	0.000122468	0.894927	2.86025e-06
ENSBTAG00000001562	blue	0.903273	1.63947e-06	0.894895	2.86608e-06
ENSBTAG00000021338	blue	0.814896	0.000120506	0.894883	2.86816e-06
ENSBTAG00000018271	blue	0.650715	0.00633826	0.89465	2.91107e-06
ENSBTAG00000003152	blue	0.927526	2.32139e-07	0.894648	2.91153e-06
ENSBTAG00000006539	blue	0.827271	7.68857e-05	0.894611	2.91842e-06
ENSBTAG00000018897	blue	0.669011	0.00459714	0.894501	2.9389e-06
ENSBTAG00000022530	blue	0.702892	0.00238939	0.894393	2.95924e-06
ENSBTAG00000017632	blue	0.737209	0.00111984	0.894353	2.96667e-06
ENSBTAG00000021607	blue	0.799717	0.000200383	0.894323	2.97234e-06
ENSBTAG00000011515	blue	0.764891	0.000556895	0.894316	2.97365e-06
ENSBTAG00000038116	blue	0.754597	0.00072959	0.894176	3.00014e-06
ENSBTAG00000005815	blue	0.722451	0.00157187	0.893776	3.0772e-06
ENSBTAG00000051352	blue	0.68399	0.00347758	0.893513	3.12867e-06
ENSBTAG00000038640	blue	0.655555	0.00583369	0.893335	3.16386e-06
ENSBTAG00000048152	blue	0.714173	0.00188426	0.892969	3.23737e-06
ENSBTAG00000000133	blue	0.802699	0.000181949	0.892813	3.26917e-06
ENSBTAG00000002977	blue	0.789631	0.000274606	0.892586	3.31592e-06
ENSBTAG00000002658	blue	0.763103	0.000584193	0.892552	3.32279e-06
ENSBTAG00000006223	blue	0.758082	0.000666808	0.892531	3.32728e-06
ENSBTAG00000019949	blue	0.710325	0.00204572	0.892523	3.32883e-06
ENSBTAG00000038173	blue	0.802912	0.000180692	0.89251	3.33156e-06
ENSBTAG00000003806	blue	0.875177	9.0451e-06	0.892131	3.41118e-06
ENSBTAG00000006998	blue	0.847066	3.467e-05	0.892061	3.42605e-06
ENSBTAG00000031777	blue	0.810766	0.000138997	0.891806	3.48063e-06
ENSBTAG00000016709	blue	0.815808	0.000116713	0.891739	3.4951e-06
ENSBTAG00000021035	blue	0.765684	0.000545128	0.891462	3.55543e-06
ENSBTAG00000016881	blue	0.877792	7.85566e-06	0.891383	3.57286e-06
ENSBTAG00000019077	blue	0.708653	0.00211929	0.891345	3.58129e-06
ENSBTAG00000003332	blue	0.744091	0.000948892	0.891148	3.62504e-06
ENSBTAG00000005915	blue	0.731515	0.00127958	0.891105	3.63471e-06
ENSBTAG00000000076	blue	0.903694	1.59199e-06	0.890909	3.67857e-06
ENSBTAG00000015089	blue	0.852894	2.68471e-05	0.890847	3.6928e-06
ENSBTAG00000050510	blue	0.917415	5.63497e-07	0.890826	3.69757e-06
ENSBTAG00000048470	blue	0.815062	0.000119807	0.890767	3.71083e-06
ENSBTAG00000006836	blue	0.715867	0.00181654	0.890766	3.71113e-06
ENSBTAG00000003362	blue	0.793315	0.000245235	0.890691	3.7281e-06
ENSBTAG00000021958	blue	0.931714	1.5478e-07	0.89066	3.73529e-06
ENSBTAG00000032026	blue	0.785347	0.000312365	0.890616	3.74547e-06
ENSBTAG00000013225	blue	0.728467	0.00137243	0.890568	3.7565e-06
ENSBTAG00000010875	blue	0.694372	0.00283929	0.890493	3.77375e-06
ENSBTAG00000010206	blue	0.728058	0.00138532	0.890463	3.78055e-06
ENSBTAG00000011184	blue	0.844914	3.80031e-05	0.890296	3.81949e-06
ENSBTAG00000004048	blue	0.836275	5.42125e-05	0.890265	3.82664e-06
ENSBTAG00000039630	blue	0.758991	0.000651175	0.889617	3.98062e-06
ENSBTAG00000018015	blue	0.836268	5.42279e-05	0.889548	3.99724e-06
ENSBTAG00000020283	blue	0.779896	0.000366516	0.889302	4.05718e-06
ENSBTAG00000031718	blue	0.667483	0.00472598	0.889256	4.06856e-06
ENSBTAG00000052382	blue	0.917261	5.70668e-07	0.889155	4.09354e-06
ENSBTAG00000049620	blue	0.87479	9.23324e-06	0.889012	4.12889e-06
ENSBTAG00000003878	blue	0.737973	0.00109968	0.888981	4.13664e-06
ENSBTAG00000011284	blue	0.826701	7.85532e-05	0.888883	4.16105e-06
ENSBTAG00000053374	blue	0.677598	0.00392482	0.888753	4.19396e-06
ENSBTAG00000009683	blue	0.662184	0.00519507	0.888681	4.2121e-06
ENSBTAG00000018016	blue	0.917276	5.69948e-07	0.888555	4.2441e-06
ENSBTAG00000009104	blue	0.758412	0.0006611	0.888532	4.25002e-06
ENSBTAG00000047676	blue	0.905874	1.36435e-06	0.888483	4.2626e-06
ENSBTAG00000010777	blue	0.701564	0.00245544	0.88842	4.27867e-06
ENSBTAG00000019264	blue	0.826392	7.94702e-05	0.8883	4.30946e-06
ENSBTAG00000008840	blue	0.738963	0.00107405	0.888081	4.36639e-06
ENSBTAG00000000816	blue	0.814921	0.000120399	0.887884	4.41799e-06
ENSBTAG00000009982	blue	0.821909	9.38003e-05	0.887802	4.43963e-06
ENSBTAG00000006072	blue	0.721216	0.00161559	0.88776	4.45074e-06
ENSBTAG00000013030	blue	0.776496	0.000404064	0.887709	4.46435e-06
ENSBTAG00000001725	blue	0.829646	7.02517e-05	0.8876	4.49355e-06
ENSBTAG00000045880	blue	0.875424	8.92661e-06	0.887581	4.49848e-06
ENSBTAG00000006751	blue	0.762519	0.000593351	0.887329	4.56646e-06
ENSBTAG00000001219	blue	0.794516	0.000236243	0.887148	4.61569e-06
ENSBTAG00000017994	blue	0.703862	0.00234203	0.886954	4.66904e-06
ENSBTAG00000004224	blue	0.772041	0.000457998	0.886923	4.67762e-06
ENSBTAG00000018784	blue	0.847982	3.33266e-05	0.886832	4.70302e-06
ENSBTAG00000011389	blue	0.646138	0.00684691	0.886691	4.74237e-06
ENSBTAG00000010355	blue	0.729605	0.00133715	0.886662	4.75048e-06
ENSBTAG00000035744	blue	0.692253	0.00296116	0.886648	4.75443e-06
ENSBTAG00000027713	blue	0.69497	0.00280561	0.886618	4.76263e-06
ENSBTAG00000014529	blue	0.927007	2.43704e-07	0.886555	4.78043e-06
ENSBTAG00000016163	blue	0.808786	0.000148664	0.886431	4.81559e-06
ENSBTAG00000001483	blue	0.733089	0.00123365	0.886368	4.83333e-06
ENSBTAG00000007438	blue	0.7438	0.000955666	0.886295	4.85436e-06
ENSBTAG00000030343	blue	0.918551	5.13021e-07	0.886236	4.87109e-06
ENSBTAG00000014146	blue	0.752757	0.000764654	0.886057	4.92267e-06
ENSBTAG00000018972	blue	0.687158	0.00327162	0.885811	4.99399e-06
ENSBTAG00000010665	blue	0.801043	0.000192007	0.885457	5.09835e-06
ENSBTAG00000015563	blue	0.742995	0.000974586	0.885111	5.20222e-06
ENSBTAG00000016984	blue	0.642003	0.00733393	0.8849	5.26644e-06
ENSBTAG00000031797	blue	0.803391	0.000177882	0.884789	5.30045e-06
ENSBTAG00000015509	blue	0.803668	0.000176271	0.884723	5.32079e-06
ENSBTAG00000005970	blue	0.814984	0.000120134	0.884692	5.33059e-06
ENSBTAG00000032557	blue	0.743819	0.000955222	0.884642	5.34601e-06
ENSBTAG00000014665	blue	0.88041	6.79985e-06	0.884371	5.43035e-06
ENSBTAG00000016722	blue	0.886222	4.87499e-06	0.884347	5.43807e-06
ENSBTAG00000009614	blue	0.752608	0.000767558	0.884264	5.46408e-06
ENSBTAG00000016723	blue	0.692704	0.0029349	0.884133	5.50554e-06
ENSBTAG00000006920	blue	0.689007	0.00315611	0.883827	5.6033e-06
ENSBTAG00000020480	blue	0.672196	0.00433779	0.8838	5.61214e-06
ENSBTAG00000046014	blue	0.843728	3.99517e-05	0.883762	5.62443e-06
ENSBTAG00000003235	blue	0.687233	0.00326688	0.883732	5.63404e-06
ENSBTAG00000019665	blue	0.806025	0.000163072	0.883696	5.64578e-06
ENSBTAG00000013452	blue	0.899863	2.07011e-06	0.883597	5.67789e-06
ENSBTAG00000015147	blue	0.851402	2.86926e-05	0.882763	5.95507e-06
ENSBTAG00000031778	blue	0.935085	1.09586e-07	0.882739	5.96332e-06
ENSBTAG00000054808	blue	0.889221	4.07715e-06	0.882621	6.00352e-06
ENSBTAG00000054678	blue	0.777145	0.000396654	0.882562	6.02379e-06
ENSBTAG00000020174	blue	0.700273	0.00252103	0.882526	6.03584e-06
ENSBTAG00000007712	blue	0.673139	0.00426328	0.882474	6.05386e-06
ENSBTAG00000008690	blue	0.689746	0.00311084	0.882321	6.1067e-06
ENSBTAG00000023551	blue	0.706601	0.00221247	0.882266	6.1257e-06
ENSBTAG00000034985	blue	0.7658	0.000543434	0.882231	6.13789e-06
ENSBTAG00000007836	blue	0.741469	0.0010113	0.882028	6.20897e-06
ENSBTAG00000000679	blue	0.738446	0.00108738	0.881851	6.27145e-06
ENSBTAG00000021396	blue	0.714242	0.00188145	0.881707	6.32249e-06
ENSBTAG00000009668	blue	0.771185	0.000469009	0.881429	6.42219e-06
ENSBTAG00000048959	blue	0.793962	0.000240354	0.88118	6.51278e-06
ENSBTAG00000000125	blue	0.762568	0.000592569	0.881177	6.51401e-06
ENSBTAG00000014006	blue	0.81471	0.000121293	0.881174	6.51522e-06
ENSBTAG00000015520	blue	0.911619	8.91764e-07	0.880939	6.60165e-06
ENSBTAG00000046588	blue	0.798526	0.000208167	0.880928	6.60574e-06
ENSBTAG00000013235	blue	0.788319	0.00028574	0.880884	6.62177e-06
ENSBTAG00000010313	blue	0.814229	0.000123344	0.880363	6.81746e-06
ENSBTAG00000013569	blue	0.718273	0.00172377	0.880246	6.86215e-06
ENSBTAG00000012065	blue	0.800157	0.000197574	0.880234	6.8667e-06
ENSBTAG00000020755	blue	0.810123	0.000142078	0.87962	7.10509e-06
ENSBTAG00000003388	blue	0.824531	8.51782e-05	0.879246	7.25343e-06
ENSBTAG00000021744	blue	0.652419	0.00615686	0.87921	7.26766e-06
ENSBTAG00000047801	blue	0.810742	0.000139111	0.878991	7.35599e-06
ENSBTAG00000021173	blue	0.733968	0.00120861	0.878571	7.52788e-06
ENSBTAG00000002824	blue	0.788603	0.000283304	0.878569	7.52867e-06
ENSBTAG00000020520	blue	0.723095	0.00154945	0.878532	7.54418e-06
ENSBTAG00000006801	blue	0.810331	0.000141076	0.878523	7.5478e-06
ENSBTAG00000004333	blue	0.662465	0.00516935	0.87814	7.70783e-06
ENSBTAG00000013240	blue	0.675847	0.00405504	0.878137	7.70893e-06
ENSBTAG00000014585	blue	0.718858	0.00170181	0.878087	7.73039e-06
ENSBTAG00000039520	blue	0.900724	1.95326e-06	0.878046	7.7477e-06
ENSBTAG00000055286	blue	0.669127	0.00458752	0.877886	7.81555e-06
ENSBTAG00000006851	blue	0.801556	0.000188844	0.87787	7.82226e-06
ENSBTAG00000020395	blue	0.736837	0.00112974	0.877619	7.93011e-06
ENSBTAG00000005379	blue	0.726033	0.00145046	0.877409	8.02136e-06
ENSBTAG00000003799	blue	0.652969	0.00609918	0.877405	8.02317e-06
ENSBTAG00000015154	blue	0.655036	0.00588623	0.877367	8.03968e-06
ENSBTAG00000008083	blue	0.696071	0.00274454	0.876801	8.28977e-06
ENSBTAG00000033107	blue	0.746876	0.000886113	0.876719	8.32693e-06
ENSBTAG00000038938	blue	0.842055	4.28431e-05	0.876516	8.41845e-06
ENSBTAG00000000806	blue	0.756685	0.000691412	0.876487	8.43186e-06
ENSBTAG00000001311	blue	0.706369	0.00222325	0.876371	8.48443e-06
ENSBTAG00000018869	blue	0.860983	1.8482e-05	0.87629	8.52179e-06
ENSBTAG00000014318	blue	0.642783	0.00723995	0.876135	8.59273e-06
ENSBTAG00000010830	blue	0.937016	8.91687e-08	0.876117	8.60106e-06
ENSBTAG00000007173	blue	0.813399	0.000126957	0.875808	8.74498e-06
ENSBTAG00000047545	blue	0.796301	0.000223376	0.875663	8.81318e-06
ENSBTAG00000014648	blue	0.7415	0.00101055	0.87505	9.10657e-06
ENSBTAG00000021805	blue	0.69865	0.00260556	0.87502	9.121e-06
ENSBTAG00000014484	blue	0.793526	0.000243629	0.874991	9.13516e-06
ENSBTAG00000006606	blue	0.73979	0.001053	0.874589	9.33259e-06
ENSBTAG00000002462	blue	0.780022	0.000365181	0.874541	9.3562e-06
ENSBTAG00000019272	blue	0.720656	0.00163573	0.874351	9.45077e-06
ENSBTAG00000022227	blue	0.810049	0.000142434	0.874343	9.45474e-06
ENSBTAG00000015483	blue	0.805576	0.000165519	0.8743	9.47635e-06
ENSBTAG00000021226	blue	0.755892	0.000705717	0.874293	9.48024e-06
ENSBTAG00000015644	blue	0.821833	9.40634e-05	0.874288	9.48275e-06
ENSBTAG00000012237	blue	0.849527	3.11612e-05	0.873869	9.69493e-06
ENSBTAG00000053766	blue	0.903831	1.57683e-06	0.873815	9.72257e-06
ENSBTAG00000008600	blue	0.604006	0.0132178	0.873734	9.76406e-06
ENSBTAG00000040151	blue	0.74369	0.000958228	0.873287	9.9963e-06
ENSBTAG00000010843	blue	0.743118	0.000971682	0.87318	1.00522e-05
ENSBTAG00000019510	blue	0.601642	0.0136792	0.873118	1.00853e-05
ENSBTAG00000013721	blue	0.670579	0.00446797	0.873045	1.01239e-05
ENSBTAG00000021144	blue	0.692728	0.00293349	0.872933	1.01831e-05
ENSBTAG00000004347	blue	0.784089	0.00032423	0.872794	1.02577e-05
ENSBTAG00000019107	blue	0.763575	0.000576881	0.872417	1.04616e-05
ENSBTAG00000050848	blue	0.809333	0.000145941	0.872292	1.05296e-05
ENSBTAG00000000812	blue	0.755929	0.00070504	0.872114	1.06274e-05
ENSBTAG00000050852	blue	0.823713	8.77946e-05	0.871982	1.07005e-05
ENSBTAG00000023333	blue	0.854177	2.53414e-05	0.871981	1.07012e-05
ENSBTAG00000005300	blue	0.836731	5.32324e-05	0.871944	1.07217e-05
ENSBTAG00000008061	blue	0.735006	0.00117957	0.871808	1.07979e-05
ENSBTAG00000010376	blue	0.711409	0.00199914	0.871807	1.07983e-05
ENSBTAG00000018877	blue	0.726023	0.0014508	0.87164	1.08919e-05
ENSBTAG00000006921	blue	0.863809	1.61334e-05	0.871546	1.09455e-05
ENSBTAG00000011103	blue	0.795629	0.00022815	0.871404	1.10258e-05
ENSBTAG00000016095	blue	0.758934	0.00065214	0.871386	1.10363e-05
ENSBTAG00000012352	blue	0.734323	0.00119862	0.871372	1.10439e-05
ENSBTAG00000014228	blue	0.827896	7.50903e-05	0.871258	1.11092e-05
ENSBTAG00000004718	blue	0.648751	0.00655276	0.871127	1.11846e-05
ENSBTAG00000021799	blue	0.851987	2.79574e-05	0.870959	1.12819e-05
ENSBTAG00000002853	blue	0.864271	1.57742e-05	0.870932	1.12974e-05
ENSBTAG00000016886	blue	0.787	0.000297319	0.870846	1.13475e-05
ENSBTAG00000049297	blue	0.694385	0.00283858	0.870632	1.1473e-05
ENSBTAG00000011304	blue	0.775013	0.000421401	0.870519	1.15397e-05
ENSBTAG00000011970	blue	0.818575	0.000105804	0.870403	1.16085e-05
ENSBTAG00000018920	blue	0.848081	3.31842e-05	0.870387	1.16184e-05
ENSBTAG00000034885	blue	0.699549	0.00255844	0.870314	1.16615e-05
ENSBTAG00000011810	blue	0.861456	1.80696e-05	0.870153	1.17585e-05
ENSBTAG00000008573	blue	0.644284	0.00706197	0.870017	1.18403e-05
ENSBTAG00000012908	blue	0.733001	0.00123619	0.870008	1.18455e-05
ENSBTAG00000015296	blue	0.783781	0.000327195	0.869696	1.20359e-05
ENSBTAG00000002050	blue	0.618514	0.0106464	0.869565	1.21165e-05
ENSBTAG00000021897	blue	0.785844	0.000307771	0.869546	1.21278e-05
ENSBTAG00000018134	blue	0.842072	4.2813e-05	0.869107	1.24013e-05
ENSBTAG00000014824	blue	0.803474	0.000177396	0.869093	1.24101e-05
ENSBTAG00000002392	blue	0.783614	0.000328807	0.868897	1.25345e-05
ENSBTAG00000000312	blue	0.678242	0.00387776	0.868813	1.25875e-05
ENSBTAG00000014921	blue	0.818579	0.000105788	0.868555	1.2753e-05
ENSBTAG00000017002	blue	0.66754	0.00472112	0.868164	1.30069e-05
ENSBTAG00000001465	blue	0.870274	1.16854e-05	0.867967	1.31364e-05
ENSBTAG00000027317	blue	0.732112	0.00126201	0.867914	1.31712e-05
ENSBTAG00000020602	blue	0.800752	0.000193821	0.867683	1.3325e-05
ENSBTAG00000020046	blue	0.636524	0.00802106	0.867648	1.33483e-05
ENSBTAG00000016956	blue	0.60684	0.0126808	0.867644	1.33505e-05
ENSBTAG00000013368	blue	0.789311	0.000277283	0.867579	1.33942e-05
ENSBTAG00000011412	blue	0.815484	0.000118046	0.867562	1.34059e-05
ENSBTAG00000012615	blue	0.66491	0.00494935	0.867479	1.34614e-05
ENSBTAG00000012032	blue	0.87997	6.96828e-06	0.867429	1.34955e-05
ENSBTAG00000027865	blue	0.872224	1.05671e-05	0.86742	1.35012e-05
ENSBTAG00000004272	blue	0.894405	2.95686e-06	0.867319	1.35699e-05
ENSBTAG00000020448	blue	0.85516	2.42352e-05	0.866974	1.38056e-05
ENSBTAG00000007763	blue	0.70164	0.00245161	0.866797	1.39274e-05
ENSBTAG00000046509	blue	0.7976	0.000214391	0.866584	1.40759e-05
ENSBTAG00000010155	blue	0.893301	3.17064e-06	0.86655	1.40996e-05
ENSBTAG00000031998	blue	0.806297	0.000161602	0.866356	1.4236e-05
ENSBTAG00000004173	blue	0.809144	0.000146876	0.866339	1.42483e-05
ENSBTAG00000004066	blue	0.760648	0.00062346	0.866327	1.42567e-05
ENSBTAG00000002845	blue	0.82021	9.97683e-05	0.866289	1.42839e-05
ENSBTAG00000012387	blue	0.764101	0.000568825	0.866278	1.42913e-05
ENSBTAG00000052822	blue	0.856355	2.29464e-05	0.866044	1.4458e-05
ENSBTAG00000050420	blue	0.828171	7.43121e-05	0.865991	1.44958e-05
ENSBTAG00000001023	blue	0.636584	0.00801329	0.865975	1.45074e-05
ENSBTAG00000009705	blue	0.889372	4.04012e-06	0.865829	1.46124e-05
ENSBTAG00000008954	blue	0.71247	0.0019544	0.865617	1.47664e-05
ENSBTAG00000000897	blue	0.654281	0.00596333	0.865472	1.48722e-05
ENSBTAG00000007705	blue	0.801031	0.000192076	0.865302	1.49972e-05
ENSBTAG00000016563	blue	0.652747	0.00612234	0.865198	1.50742e-05
ENSBTAG00000011424	blue	0.799465	0.000202013	0.864939	1.52668e-05
ENSBTAG00000049910	blue	0.584913	0.0173157	0.864755	1.54049e-05
ENSBTAG00000014334	blue	0.679448	0.00379088	0.864693	1.54522e-05
ENSBTAG00000001008	blue	0.850698	2.95999e-05	0.864673	1.54674e-05
ENSBTAG00000017147	blue	0.607963	0.0124727	0.864635	1.54963e-05
ENSBTAG00000047325	blue	0.877312	8.06362e-06	0.864179	1.58452e-05
ENSBTAG00000002951	blue	0.734635	0.00118989	0.864083	1.59195e-05
ENSBTAG00000037996	blue	0.73384	0.00121225	0.863952	1.60213e-05
ENSBTAG00000047412	blue	0.848947	3.19608e-05	0.8639	1.60621e-05
ENSBTAG00000011796	blue	0.720452	0.00164312	0.863653	1.62562e-05
ENSBTAG00000010992	blue	0.745537	0.000915848	0.863609	1.62908e-05
ENSBTAG00000002215	blue	0.766302	0.000536103	0.863605	1.62937e-05
ENSBTAG00000019376	blue	0.800084	0.000198038	0.863479	1.63933e-05
ENSBTAG00000000892	blue	0.76425	0.000566562	0.863457	1.64108e-05
ENSBTAG00000016629	blue	0.791271	0.000261189	0.863297	1.65392e-05
ENSBTAG00000002885	blue	0.906654	1.28988e-06	0.863274	1.65575e-05
ENSBTAG00000006103	blue	0.665619	0.00488695	0.86318	1.66326e-05
ENSBTAG00000015910	blue	0.667718	0.00470593	0.862808	1.69349e-05
ENSBTAG00000020773	blue	0.800088	0.000198009	0.862674	1.70446e-05
ENSBTAG00000006833	blue	0.745771	0.00091059	0.862649	1.70648e-05
ENSBTAG00000001042	blue	0.68978	0.00310873	0.862641	1.70712e-05
ENSBTAG00000006690	blue	0.648137	0.00662091	0.862453	1.7227e-05
ENSBTAG00000008022	blue	0.826942	7.78435e-05	0.862418	1.72554e-05
ENSBTAG00000018523	blue	0.744483	0.000939857	0.86238	1.72873e-05
ENSBTAG00000001564	blue	0.721156	0.00161774	0.862378	1.72889e-05
ENSBTAG00000001034	blue	0.808454	0.00015034	0.86234	1.73208e-05
ENSBTAG00000000928	blue	0.78378	0.000327201	0.862294	1.73586e-05
ENSBTAG00000017143	blue	0.764906	0.000556676	0.861849	1.77333e-05
ENSBTAG00000001747	blue	0.728408	0.00137427	0.861313	1.81932e-05
ENSBTAG00000039732	blue	0.644903	0.00698964	0.86121	1.82831e-05
ENSBTAG00000017605	blue	0.661769	0.0052334	0.86107	1.84053e-05
ENSBTAG00000051586	blue	0.739498	0.00106038	0.86107	1.84054e-05
ENSBTAG00000002271	blue	0.720566	0.00163899	0.860868	1.85836e-05
ENSBTAG00000003312	blue	0.784538	0.000319955	0.860835	1.86127e-05
ENSBTAG00000006429	blue	0.687602	0.0032436	0.860729	1.87064e-05
ENSBTAG00000001288	blue	0.838812	4.89458e-05	0.860478	1.893e-05
ENSBTAG00000025606	blue	0.790103	0.000270686	0.860414	1.8988e-05
ENSBTAG00000020793	blue	0.820084	0.000100223	0.860388	1.90116e-05
ENSBTAG00000007512	blue	0.818411	0.000106426	0.860031	1.9335e-05
ENSBTAG00000016367	blue	0.617977	0.010734	0.859882	1.94715e-05
ENSBTAG00000046542	blue	0.70103	0.00248239	0.859802	1.95453e-05
ENSBTAG00000013044	blue	0.720895	0.00162713	0.859627	1.97072e-05
ENSBTAG00000034147	blue	0.758511	0.000659387	0.859494	1.9831e-05
ENSBTAG00000014297	blue	0.705061	0.00228459	0.859458	1.98639e-05
ENSBTAG00000001026	blue	0.710135	0.00205397	0.859422	1.98981e-05
ENSBTAG00000004043	blue	0.838048	5.04845e-05	0.859251	2.00586e-05
ENSBTAG00000020432	blue	0.58584	0.0170964	0.858865	2.04245e-05
ENSBTAG00000009087	blue	0.757452	0.000677805	0.858607	2.06723e-05
ENSBTAG00000049919	blue	0.828354	7.37976e-05	0.85848	2.07961e-05
ENSBTAG00000008441	blue	0.755998	0.000703788	0.858433	2.0841e-05
ENSBTAG00000004720	blue	0.826259	7.98675e-05	0.85835	2.09225e-05
ENSBTAG00000001212	blue	0.74339	0.000965265	0.858311	2.09607e-05
ENSBTAG00000008109	blue	0.694647	0.00282375	0.858305	2.09657e-05
ENSBTAG00000009064	blue	0.694913	0.00280884	0.858087	2.118e-05
ENSBTAG00000021231	blue	0.746978	0.000883869	0.857883	2.13818e-05
ENSBTAG00000051486	blue	0.721914	0.00159076	0.857598	2.16663e-05
ENSBTAG00000013848	blue	0.924319	3.11619e-07	0.857559	2.17057e-05
ENSBTAG00000002154	blue	0.76054	0.000625238	0.857521	2.17442e-05
ENSBTAG00000002562	blue	0.759161	0.000648289	0.857511	2.17547e-05
ENSBTAG00000009183	blue	0.845258	3.74527e-05	0.85717	2.21007e-05
ENSBTAG00000027630	blue	0.652521	0.00614609	0.856864	2.24145e-05
ENSBTAG00000014441	blue	0.709547	0.00207968	0.85651	2.27839e-05
ENSBTAG00000004038	blue	0.700297	0.00251982	0.856406	2.28922e-05
ENSBTAG00000017593	blue	0.873659	9.80276e-06	0.856379	2.29214e-05
ENSBTAG00000044071	blue	0.801472	0.000189357	0.856317	2.2986e-05
ENSBTAG00000005314	blue	0.636966	0.00796377	0.856172	2.31402e-05
ENSBTAG00000044125	blue	0.786667	0.000300299	0.85602	2.33018e-05
ENSBTAG00000008717	blue	0.820954	9.71167e-05	0.856012	2.33098e-05
ENSBTAG00000031453	blue	0.783711	0.000327871	0.85599	2.33341e-05
ENSBTAG00000020410	blue	0.649014	0.00652367	0.855933	2.33948e-05
ENSBTAG00000002709	blue	0.698641	0.002606	0.855805	2.35325e-05
ENSBTAG00000044150	blue	0.639931	0.00758805	0.855609	2.3744e-05
ENSBTAG00000017855	blue	0.758776	0.000654847	0.855605	2.37484e-05
ENSBTAG00000030749	blue	0.755453	0.000713738	0.855533	2.38266e-05
ENSBTAG00000013218	blue	0.636965	0.00796386	0.855497	2.38659e-05
ENSBTAG00000049285	blue	0.859727	1.96144e-05	0.855353	2.4023e-05
ENSBTAG00000017825	blue	0.641984	0.00733614	0.855116	2.42839e-05
ENSBTAG00000002596	blue	0.875969	8.66984e-06	0.85508	2.43245e-05
ENSBTAG00000013054	blue	0.691763	0.00299	0.854797	2.46387e-05
ENSBTAG00000011677	blue	0.909081	1.07979e-06	0.854779	2.46594e-05
ENSBTAG00000011359	blue	0.728543	0.00137006	0.854735	2.47088e-05
ENSBTAG00000025659	blue	0.842053	4.28458e-05	0.854612	2.48472e-05
ENSBTAG00000008783	blue	0.899103	2.17798e-06	0.854582	2.48805e-05
ENSBTAG00000015958	blue	0.606732	0.0127009	0.854553	2.4913e-05
ENSBTAG00000005161	blue	0.684645	0.00343418	0.85453	2.49398e-05
ENSBTAG00000002182	blue	0.633181	0.00846477	0.854102	2.54277e-05
ENSBTAG00000011192	blue	0.709088	0.00209996	0.853987	2.55595e-05
ENSBTAG00000006985	blue	0.760454	0.00062666	0.853871	2.56938e-05
ENSBTAG00000007662	blue	0.697664	0.00265797	0.853426	2.62137e-05
ENSBTAG00000012419	blue	0.863493	1.63826e-05	0.853264	2.64058e-05
ENSBTAG00000052571	blue	0.902181	1.76826e-06	0.853216	2.64619e-05
ENSBTAG00000000099	blue	0.56926	0.0213596	0.853206	2.64744e-05
ENSBTAG00000054574	blue	0.922005	3.82346e-07	0.853144	2.65477e-05
ENSBTAG00000013953	blue	0.695121	0.0027972	0.853124	2.65718e-05
ENSBTAG00000015184	blue	0.692339	0.00295614	0.853122	2.65741e-05
ENSBTAG00000011771	blue	0.7131	0.00192818	0.852796	2.6966e-05
ENSBTAG00000004221	blue	0.686177	0.00333435	0.852717	2.7061e-05
ENSBTAG00000009091	blue	0.723454	0.00153707	0.852625	2.71723e-05
ENSBTAG00000001928	blue	0.718409	0.00171866	0.852539	2.72775e-05
ENSBTAG00000000078	blue	0.855232	2.41561e-05	0.85228	2.75939e-05
ENSBTAG00000003510	blue	0.823961	8.69968e-05	0.852246	2.76367e-05
ENSBTAG00000012022	blue	0.76261	0.000591922	0.852236	2.76487e-05
ENSBTAG00000013745	blue	0.720657	0.00163572	0.851775	2.82216e-05
ENSBTAG00000001141	blue	0.631193	0.00873773	0.851715	2.82971e-05
ENSBTAG00000030960	blue	0.70952	0.00208087	0.85147	2.86068e-05
ENSBTAG00000005039	blue	0.82463	8.48672e-05	0.85143	2.86576e-05
ENSBTAG00000046750	blue	0.866292	1.42814e-05	0.851385	2.87143e-05
ENSBTAG00000010059	blue	0.718513	0.00171476	0.851348	2.87619e-05
ENSBTAG00000037746	blue	0.682357	0.00358771	0.851281	2.88472e-05
ENSBTAG00000021483	blue	0.720293	0.00164892	0.851202	2.89484e-05
ENSBTAG00000021435	blue	0.699593	0.00255617	0.851022	2.91796e-05
ENSBTAG00000003923	blue	0.794935	0.000233166	0.851014	2.91899e-05
ENSBTAG00000027924	blue	0.667787	0.00470007	0.850987	2.92242e-05
ENSBTAG00000017830	blue	0.769119	0.000496496	0.8509	2.93374e-05
ENSBTAG00000003882	blue	0.729981	0.00132563	0.850608	2.9717e-05
ENSBTAG00000046979	blue	0.737639	0.00110845	0.850607	2.97186e-05
ENSBTAG00000037634	blue	0.769711	0.000488489	0.850582	2.97521e-05
ENSBTAG00000012828	blue	0.608054	0.012456	0.850576	2.97593e-05
ENSBTAG00000015046	blue	0.697631	0.00265976	0.850556	2.97853e-05
ENSBTAG00000021188	blue	0.678564	0.00385439	0.850526	2.98245e-05
ENSBTAG00000049122	blue	0.860202	1.91794e-05	0.850428	2.99535e-05
ENSBTAG00000014960	blue	0.674607	0.00414935	0.850217	3.02337e-05
ENSBTAG00000004283	blue	0.773935	0.00043438	0.84998	3.05497e-05
ENSBTAG00000036224	blue	0.706799	0.00220337	0.849811	3.0777e-05
ENSBTAG00000009888	blue	0.754669	0.000728256	0.849295	3.14784e-05
ENSBTAG00000054870	blue	0.823431	8.87114e-05	0.848997	3.18902e-05
ENSBTAG00000036401	blue	0.862913	1.68488e-05	0.848932	3.19806e-05
ENSBTAG00000050155	blue	0.686984	0.00328271	0.848345	3.28071e-05
ENSBTAG00000019975	blue	0.727438	0.00140498	0.848292	3.28833e-05
ENSBTAG00000006214	blue	0.824052	8.67023e-05	0.848259	3.29303e-05
ENSBTAG00000011834	blue	0.626271	0.00944338	0.848125	3.31221e-05
ENSBTAG00000001829	blue	0.733528	0.0012211	0.848032	3.32553e-05
ENSBTAG00000009490	blue	0.642067	0.00732615	0.847947	3.3378e-05
ENSBTAG00000019237	blue	0.776388	0.000405297	0.847845	3.35251e-05
ENSBTAG00000013204	blue	0.684801	0.00342387	0.847727	3.36971e-05
ENSBTAG00000008060	blue	0.693537	0.00288686	0.847659	3.37963e-05
ENSBTAG00000025593	blue	0.631058	0.00875644	0.847322	3.42897e-05
ENSBTAG00000019459	blue	0.674259	0.00417614	0.846923	3.48841e-05
ENSBTAG00000047302	blue	0.799364	0.000202666	0.846895	3.49254e-05
ENSBTAG00000005603	blue	0.837937	5.07107e-05	0.846873	3.49582e-05
ENSBTAG00000019844	blue	0.772572	0.000451273	0.846863	3.49732e-05
ENSBTAG00000004558	blue	0.871691	1.08636e-05	0.84654	3.54602e-05
ENSBTAG00000008945	blue	0.745403	0.000918879	0.845926	3.64041e-05
ENSBTAG00000004374	blue	0.780784	0.000357197	0.845663	3.68139e-05
ENSBTAG00000012726	blue	0.677018	0.00396755	0.845627	3.68699e-05
ENSBTAG00000001335	blue	0.809788	0.000143705	0.845352	3.73035e-05
ENSBTAG00000020933	blue	0.715601	0.00182706	0.84497	3.79127e-05
ENSBTAG00000051600	blue	0.656008	0.00578817	0.844953	3.79396e-05
ENSBTAG00000022799	blue	0.678085	0.00388917	0.844858	3.80924e-05
ENSBTAG00000002377	blue	0.59203	0.0156867	0.844831	3.81364e-05
ENSBTAG00000015107	blue	0.651917	0.0062098	0.844813	3.81664e-05
ENSBTAG00000015049	blue	0.595677	0.0148998	0.844176	3.92053e-05
ENSBTAG00000013334	blue	0.761193	0.000614566	0.844137	3.92701e-05
ENSBTAG00000013210	blue	0.67884	0.00383444	0.844075	3.93734e-05
ENSBTAG00000016828	blue	0.625852	0.00950556	0.844028	3.94513e-05
ENSBTAG00000012026	blue	0.64732	0.00671258	0.843923	3.96258e-05
ENSBTAG00000016345	blue	0.701512	0.00245802	0.843737	3.99359e-05
ENSBTAG00000004484	blue	0.70114	0.00247681	0.843646	4.00896e-05
ENSBTAG00000002478	blue	0.896331	2.6132e-06	0.843442	4.04338e-05
ENSBTAG00000017382	blue	0.594327	0.0151874	0.843372	4.05524e-05
ENSBTAG00000003365	blue	0.636441	0.00803181	0.84322	4.08113e-05
ENSBTAG00000015938	blue	0.800138	0.000197694	0.843113	4.09941e-05
ENSBTAG00000045102	blue	0.737294	0.00111758	0.842825	4.14901e-05
ENSBTAG00000018274	blue	0.688711	0.00317437	0.842336	4.23458e-05
ENSBTAG00000016799	blue	0.758747	0.000655337	0.842286	4.24327e-05
ENSBTAG00000015145	blue	0.816466	0.000114037	0.84169	4.34959e-05
ENSBTAG00000019097	blue	0.812479	0.000131058	0.841566	4.37191e-05
ENSBTAG00000021703	blue	0.730228	0.00131815	0.841114	4.45438e-05
ENSBTAG00000006855	blue	0.800324	0.000196511	0.840899	4.49407e-05
ENSBTAG00000022613	blue	0.6259	0.00949844	0.840542	4.56044e-05
ENSBTAG00000002953	blue	0.676144	0.00403272	0.840399	4.58731e-05
ENSBTAG00000012038	blue	0.70599	0.00224087	0.840288	4.60843e-05
ENSBTAG00000000675	blue	0.569113	0.021401	0.840211	4.62293e-05
ENSBTAG00000012815	blue	0.895427	2.77006e-06	0.840206	4.62387e-05
ENSBTAG00000018774	blue	0.794106	0.000239278	0.840086	4.64675e-05
ENSBTAG00000018571	blue	0.810785	0.000138907	0.839991	4.66477e-05
ENSBTAG00000003039	blue	0.63481	0.00824611	0.839984	4.6661e-05
ENSBTAG00000019828	blue	0.736624	0.00113545	0.839933	4.67591e-05
ENSBTAG00000000477	blue	0.913684	7.60026e-07	0.839906	4.68098e-05
ENSBTAG00000002995	blue	0.670107	0.00450653	0.839657	4.72889e-05
ENSBTAG00000046516	blue	0.707724	0.00216109	0.839585	4.74291e-05
ENSBTAG00000031814	blue	0.7684	0.000506374	0.83955	4.74967e-05
ENSBTAG00000014358	blue	0.766193	0.000537695	0.839367	4.78525e-05
ENSBTAG00000022242	blue	0.58457	0.0173973	0.839314	4.7955e-05
ENSBTAG00000000521	blue	0.785621	0.000309822	0.839284	4.80144e-05
ENSBTAG00000045904	blue	0.596493	0.0147279	0.839279	4.80238e-05
ENSBTAG00000001110	blue	0.907623	1.20219e-06	0.838966	4.86408e-05
ENSBTAG00000021803	blue	0.682188	0.00359928	0.838605	4.93582e-05
ENSBTAG00000046941	blue	0.660983	0.00530643	0.838429	4.97126e-05
ENSBTAG00000050495	blue	0.883274	5.78399e-06	0.838407	4.97555e-05
ENSBTAG00000009475	blue	0.834855	5.73615e-05	0.838301	4.99713e-05
ENSBTAG00000047600	blue	0.814452	0.000122391	0.838261	5.00504e-05
ENSBTAG00000002004	blue	0.59266	0.0155486	0.838104	5.03708e-05
ENSBTAG00000010815	blue	0.602856	0.0134408	0.837873	5.08419e-05
ENSBTAG00000000802	blue	0.902337	1.74936e-06	0.83778	5.10331e-05
ENSBTAG00000002455	blue	0.812865	0.000129324	0.837706	5.11853e-05
ENSBTAG00000012741	blue	0.666862	0.00477912	0.837534	5.15432e-05
ENSBTAG00000019256	blue	0.670861	0.004445	0.837427	5.1764e-05
ENSBTAG00000000428	blue	0.653682	0.00602496	0.836882	5.29102e-05
ENSBTAG00000027020	blue	0.78608	0.000305614	0.836596	5.35204e-05
ENSBTAG00000001333	blue	0.874464	9.39438e-06	0.836245	5.42774e-05
ENSBTAG00000039529	blue	0.814612	0.000121706	0.836118	5.45528e-05
ENSBTAG00000011070	blue	0.628966	0.00905166	0.836047	5.47073e-05
ENSBTAG00000015625	blue	0.701054	0.0024812	0.83602	5.47674e-05
ENSBTAG00000002457	blue	0.700897	0.00248913	0.835888	5.50551e-05
ENSBTAG00000035868	blue	0.834569	5.80132e-05	0.835612	5.56646e-05
ENSBTAG00000006665	blue	0.738934	0.00107478	0.835448	5.6027e-05
ENSBTAG00000006016	blue	0.684392	0.00345086	0.835348	5.62504e-05
ENSBTAG00000018295	blue	0.644582	0.00702702	0.835042	5.69374e-05
ENSBTAG00000050269	blue	0.817726	0.000109055	0.834775	5.75436e-05
ENSBTAG00000005842	blue	0.720015	0.00165905	0.834356	5.85036e-05
ENSBTAG00000027081	blue	0.792369	0.000252515	0.834243	5.87642e-05
ENSBTAG00000010821	blue	0.792839	0.000248876	0.834119	5.90518e-05
ENSBTAG00000013081	blue	0.680688	0.00370316	0.834109	5.90746e-05
ENSBTAG00000031209	blue	0.845481	3.7099e-05	0.833943	5.94625e-05
ENSBTAG00000010526	blue	0.826165	8.01474e-05	0.833928	5.94979e-05
ENSBTAG00000018425	blue	0.565023	0.0225706	0.833825	5.97405e-05
ENSBTAG00000002069	blue	0.807926	0.000153035	0.833745	5.99265e-05
ENSBTAG00000020717	blue	0.760348	0.000628411	0.833679	6.00835e-05
ENSBTAG00000012944	blue	0.586517	0.0169376	0.83367	6.0104e-05
ENSBTAG00000046257	blue	0.673384	0.00424409	0.833645	6.01631e-05
ENSBTAG00000007300	blue	0.783749	0.000327506	0.833287	6.10153e-05
ENSBTAG00000019018	blue	0.830207	6.87563e-05	0.833194	6.12373e-05
ENSBTAG00000019095	blue	0.869962	1.18735e-05	0.832998	6.17075e-05
ENSBTAG00000008956	blue	0.76483	0.00055781	0.832987	6.17355e-05
ENSBTAG00000015708	blue	0.820299	9.94476e-05	0.832519	6.28738e-05
ENSBTAG00000008533	blue	0.697161	0.00268505	0.832112	6.38782e-05
ENSBTAG00000013792	blue	0.647466	0.0066961	0.832051	6.40285e-05
ENSBTAG00000037571	blue	0.688484	0.00318843	0.831811	6.46297e-05
ENSBTAG00000001085	blue	0.723521	0.00153477	0.831622	6.51049e-05
ENSBTAG00000012216	blue	0.691812	0.00298709	0.831446	6.55491e-05
ENSBTAG00000010606	blue	0.697354	0.00267463	0.831199	6.61795e-05
ENSBTAG00000002808	blue	0.559842	0.0241222	0.831028	6.66166e-05
ENSBTAG00000004337	blue	0.667457	0.00472817	0.830935	6.68572e-05
ENSBTAG00000046307	blue	0.778951	0.000376652	0.830834	6.7119e-05
ENSBTAG00000004829	blue	0.6984	0.00261873	0.830736	6.73714e-05
ENSBTAG00000017028	blue	0.616842	0.0109208	0.830542	6.78778e-05
ENSBTAG00000015909	blue	0.7048	0.002297	0.830511	6.79581e-05
ENSBTAG00000008507	blue	0.824269	8.60102e-05	0.830498	6.79933e-05
ENSBTAG00000048856	blue	0.795801	0.000226922	0.830479	6.80427e-05
ENSBTAG00000008461	blue	0.592672	0.015546	0.830431	6.81681e-05
ENSBTAG00000018299	blue	0.627545	0.00925658	0.830044	6.91886e-05
ENSBTAG00000008329	blue	0.697708	0.00265561	0.82985	6.97066e-05
ENSBTAG00000000917	blue	0.81757	0.000109663	0.829829	6.97627e-05
ENSBTAG00000027635	blue	0.637851	0.00785009	0.829661	7.02127e-05
ENSBTAG00000018824	blue	0.665542	0.00489364	0.829577	7.04375e-05
ENSBTAG00000005344	blue	0.709165	0.00209652	0.829548	7.05161e-05
ENSBTAG00000014471	blue	0.61879	0.0106016	0.829333	7.10979e-05
ENSBTAG00000052397	blue	0.809958	0.000142875	0.829321	7.11314e-05
ENSBTAG00000020641	blue	0.561054	0.0237521	0.829225	7.13912e-05
ENSBTAG00000010002	blue	0.635509	0.00815376	0.829117	7.16875e-05
ENSBTAG00000005564	blue	0.683681	0.00349819	0.829096	7.17449e-05
ENSBTAG00000008792	blue	0.836409	5.39224e-05	0.828982	7.20564e-05
ENSBTAG00000005960	blue	0.609424	0.0122063	0.828949	7.21486e-05
ENSBTAG00000007636	blue	0.72343	0.00153791	0.828935	7.2186e-05
ENSBTAG00000019026	blue	0.749874	0.000822357	0.828783	7.26044e-05
ENSBTAG00000046235	blue	0.766317	0.000535893	0.828768	7.26452e-05
ENSBTAG00000025496	blue	0.678797	0.00383756	0.828556	7.32352e-05
ENSBTAG00000002356	blue	0.760629	0.00062377	0.828481	7.34435e-05
ENSBTAG00000032503	blue	0.661494	0.00525887	0.828424	7.36016e-05
ENSBTAG00000027625	blue	0.781158	0.000353342	0.828372	7.37497e-05
ENSBTAG00000023635	blue	0.806039	0.000162995	0.828244	7.41079e-05
ENSBTAG00000052878	blue	0.629327	0.0090001	0.827999	7.47993e-05
ENSBTAG00000000715	blue	0.71699	0.00177274	0.827636	7.58322e-05
ENSBTAG00000006936	blue	0.605397	0.012952	0.827379	7.65728e-05
ENSBTAG00000002223	blue	0.580797	0.018316	0.827272	7.68831e-05
ENSBTAG00000007371	blue	0.66786	0.00469392	0.827084	7.74295e-05
ENSBTAG00000050550	blue	0.794965	0.000232946	0.827053	7.75203e-05
ENSBTAG00000010828	blue	0.850238	3.02056e-05	0.826939	7.78525e-05
ENSBTAG00000011545	blue	0.801523	0.000189041	0.826839	7.81465e-05
ENSBTAG00000013270	blue	0.631893	0.00864076	0.82653	7.90592e-05
ENSBTAG00000016363	blue	0.636911	0.00797091	0.826207	8.00229e-05
ENSBTAG00000005923	blue	0.603146	0.0133843	0.825899	8.09487e-05
ENSBTAG00000009681	blue	0.677869	0.00390493	0.825818	8.11952e-05
ENSBTAG00000026753	blue	0.673894	0.00420436	0.825475	8.22425e-05
ENSBTAG00000048107	blue	0.563528	0.02301	0.825463	8.2278e-05
ENSBTAG00000014132	blue	0.823355	8.89611e-05	0.825121	8.3332e-05
ENSBTAG00000015978	blue	0.889683	3.9646e-06	0.825068	8.34968e-05
ENSBTAG00000015177	blue	0.798121	0.000210871	0.824747	8.45007e-05
ENSBTAG00000000873	blue	0.739014	0.00107275	0.824242	8.60964e-05
ENSBTAG00000030190	blue	0.840036	4.65611e-05	0.824138	8.64278e-05
ENSBTAG00000054933	blue	0.925977	2.68053e-07	0.824044	8.67273e-05
ENSBTAG00000032808	blue	0.701936	0.00243677	0.824015	8.68228e-05
ENSBTAG00000011954	blue	0.731186	0.00128935	0.823815	8.74645e-05
ENSBTAG00000016265	blue	0.6582	0.00557177	0.823681	8.78979e-05
ENSBTAG00000031632	blue	0.720406	0.0016448	0.823553	8.83132e-05
ENSBTAG00000021977	blue	0.72571	0.00146111	0.823295	8.91585e-05
ENSBTAG00000012545	blue	0.785074	0.000314911	0.823211	8.94329e-05
ENSBTAG00000011832	blue	0.66538	0.0049079	0.823102	8.97936e-05
ENSBTAG00000006045	blue	0.7306	0.0013069	0.82281	9.07602e-05
ENSBTAG00000032961	blue	0.572737	0.0204042	0.822278	9.25452e-05
ENSBTAG00000011986	blue	0.888212	4.33222e-06	0.821399	9.55594e-05
ENSBTAG00000007970	blue	0.617653	0.010787	0.821302	9.58987e-05
ENSBTAG00000044173	blue	0.700974	0.00248525	0.821204	9.62388e-05
ENSBTAG00000011280	blue	0.622151	0.0100682	0.821108	9.65748e-05
ENSBTAG00000019427	blue	0.675074	0.00411363	0.820897	9.73198e-05
ENSBTAG00000045776	blue	0.726172	0.00144591	0.820544	9.85697e-05
ENSBTAG00000049823	blue	0.814774	0.00012102	0.820481	9.87955e-05
ENSBTAG00000017678	blue	0.822969	9.02313e-05	0.820289	9.94847e-05
ENSBTAG00000050417	blue	0.779148	0.000374513	0.82028	9.95151e-05
ENSBTAG00000010756	blue	0.721127	0.00161877	0.819984	0.000100584
ENSBTAG00000002724	blue	0.763767	0.000573939	0.819875	0.00010098
ENSBTAG00000002242	blue	0.625676	0.00953171	0.819759	0.000101403
ENSBTAG00000019788	blue	0.662026	0.0052096	0.819483	0.000102416
ENSBTAG00000015642	blue	0.741149	0.00101915	0.819391	0.000102756
ENSBTAG00000015778	blue	0.670814	0.00444882	0.819362	0.00010286
ENSBTAG00000010464	blue	0.827264	7.69071e-05	0.819318	0.000103025
ENSBTAG00000000504	blue	0.563017	0.0231619	0.819053	0.000104009
ENSBTAG00000015802	blue	0.723972	0.00151936	0.818813	0.000104908
ENSBTAG00000031231	blue	0.63271	0.00852884	0.818755	0.000105124
ENSBTAG00000049010	blue	0.662493	0.00516678	0.818665	0.000105465
ENSBTAG00000038181	blue	0.717039	0.00177086	0.818338	0.000106702
ENSBTAG00000039980	blue	0.87679	8.29508e-06	0.81811	0.000107573
ENSBTAG00000040078	blue	0.651881	0.00621371	0.817778	0.000108856
ENSBTAG00000009237	blue	0.822026	9.34027e-05	0.816768	0.000112825
ENSBTAG00000012719	blue	0.817433	0.000110196	0.81676	0.000112858
ENSBTAG00000009537	blue	0.763797	0.00057347	0.816759	0.000112861
ENSBTAG00000011601	blue	0.695307	0.0027868	0.816608	0.000113467
ENSBTAG00000016819	blue	0.648492	0.00658146	0.816497	0.000113912
ENSBTAG00000010601	blue	0.793017	0.000247507	0.816439	0.000114145
ENSBTAG00000013813	blue	0.621464	0.0101755	0.816143	0.000115343
ENSBTAG00000011001	blue	0.806233	0.000161949	0.816	0.000115927
ENSBTAG00000049507	blue	0.705979	0.00224136	0.815755	0.000116928
ENSBTAG00000000134	blue	0.609801	0.0121381	0.81553	0.000117857
ENSBTAG00000017670	blue	0.787848	0.000289835	0.815417	0.000118324
ENSBTAG00000051151	blue	0.666573	0.00480399	0.815093	0.000119676
ENSBTAG00000008597	blue	0.669933	0.0045208	0.81459	0.000121801
ENSBTAG00000009359	blue	0.832278	6.34662e-05	0.814471	0.000122308
ENSBTAG00000017648	blue	0.784329	0.000321935	0.814339	0.000122875
ENSBTAG00000015127	blue	0.685903	0.00335198	0.814325	0.000122932
ENSBTAG00000019953	blue	0.723072	0.00155025	0.814141	0.000123722
ENSBTAG00000001398	blue	0.626626	0.00939104	0.813824	0.000125097
ENSBTAG00000016912	blue	0.590304	0.0160703	0.813689	0.000125686
ENSBTAG00000007421	blue	0.771816	0.000460879	0.813153	0.000128044
ENSBTAG00000021141	blue	0.715263	0.00184046	0.812929	0.000129037
ENSBTAG00000025903	blue	0.730179	0.00131961	0.812892	0.000129203
ENSBTAG00000007581	blue	0.559413	0.024254	0.812723	0.000129962
ENSBTAG00000038430	blue	0.765302	0.000550777	0.81261	0.000130471
ENSBTAG00000010951	blue	0.650007	0.00641497	0.812514	0.000130903
ENSBTAG00000019015	blue	0.895671	2.72688e-06	0.811805	0.000134134
ENSBTAG00000008143	blue	0.627009	0.00933482	0.811539	0.000135367
ENSBTAG00000018704	blue	0.657076	0.00568185	0.811316	0.000136405
ENSBTAG00000012135	blue	0.764473	0.000563186	0.811221	0.000136852
ENSBTAG00000022731	blue	0.599662	0.0140753	0.811164	0.000137119
ENSBTAG00000039657	blue	0.908913	1.09332e-06	0.810918	0.000138276
ENSBTAG00000007357	blue	0.676658	0.00399425	0.810835	0.000138671
ENSBTAG00000053934	blue	0.732418	0.00125307	0.81073	0.00013917
ENSBTAG00000053807	blue	0.714698	0.00186307	0.810691	0.000139354
ENSBTAG00000013555	blue	0.771651	0.000462987	0.810601	0.000139783
ENSBTAG00000015732	blue	0.587643	0.0166761	0.810366	0.000140906
ENSBTAG00000000240	blue	0.68136	0.00365632	0.810073	0.000142318
ENSBTAG00000002836	blue	0.597662	0.0144846	0.809968	0.000142826
ENSBTAG00000033041	blue	0.620342	0.0103525	0.809727	0.000144001
ENSBTAG00000008880	blue	0.653293	0.0060654	0.809434	0.000145441
ENSBTAG00000017243	blue	0.682582	0.00357235	0.809357	0.000145821
ENSBTAG00000019315	blue	0.820798	9.76695e-05	0.80921	0.000146547
ENSBTAG00000002936	blue	0.721189	0.00161655	0.809043	0.000147378
ENSBTAG00000043958	blue	0.600611	0.0138845	0.808935	0.000147917
ENSBTAG00000004772	blue	0.630005	0.00890412	0.80886	0.000148294
ENSBTAG00000001568	blue	0.797475	0.000215241	0.808812	0.000148536
ENSBTAG00000053097	blue	0.805392	0.000166535	0.808692	0.000149134
ENSBTAG00000006835	blue	0.729126	0.00135191	0.808654	0.000149326
ENSBTAG00000013557	blue	0.713032	0.001931	0.80816	0.000151833
ENSBTAG00000010617	blue	0.6827	0.0035643	0.80813	0.000151986
ENSBTAG00000037756	blue	0.764104	0.000568789	0.80809	0.000152194
ENSBTAG00000004011	blue	0.682594	0.00357156	0.808032	0.000152491
ENSBTAG00000016094	blue	0.616902	0.0109109	0.807893	0.000153204
ENSBTAG00000035199	blue	0.795987	0.000225599	0.807572	0.000154862
ENSBTAG00000007808	blue	0.763158	0.000583346	0.807558	0.000154938
ENSBTAG00000001324	blue	0.724601	0.00149806	0.807293	0.000156315
ENSBTAG00000019854	blue	0.589072	0.0163485	0.80728	0.000156387
ENSBTAG00000014981	blue	0.707757	0.00215956	0.807225	0.000156672
ENSBTAG00000012668	blue	0.729071	0.00135362	0.807142	0.000157111
ENSBTAG00000002278	blue	0.729885	0.00132856	0.807062	0.000157532
ENSBTAG00000011969	blue	0.770856	0.000473305	0.806896	0.000158404
ENSBTAG00000049411	blue	0.808626	0.000149469	0.806774	0.000159051
ENSBTAG00000019213	blue	0.63557	0.00814568	0.80676	0.000159128
ENSBTAG00000019345	blue	0.618873	0.0105881	0.80627	0.000161751
ENSBTAG00000038650	blue	0.626471	0.00941393	0.80566	0.000165063
ENSBTAG00000017218	blue	0.675972	0.00404561	0.805485	0.000166018
ENSBTAG00000007338	blue	0.781624	0.000348571	0.805315	0.000166958
ENSBTAG00000011883	blue	0.687234	0.00326685	0.805269	0.000167213
ENSBTAG00000010928	blue	0.652886	0.00610777	0.805141	0.000167923
ENSBTAG00000013824	blue	0.607866	0.0124906	0.805068	0.000168327
ENSBTAG00000013577	blue	0.615414	0.0111596	0.804799	0.00016983
ENSBTAG00000001822	blue	0.725131	0.00148031	0.804489	0.000171576
ENSBTAG00000016562	blue	0.621366	0.0101908	0.804451	0.00017179
ENSBTAG00000009353	blue	0.700149	0.00252741	0.804018	0.000174259
ENSBTAG00000008191	blue	0.660069	0.00539247	0.803486	0.000177324
ENSBTAG00000015711	blue	0.617107	0.0108769	0.803486	0.00017733
ENSBTAG00000005218	blue	0.635797	0.00811592	0.803188	0.000179063
ENSBTAG00000021778	blue	0.756628	0.000692435	0.803028	0.000180008
ENSBTAG00000018653	blue	0.63828	0.00779551	0.803017	0.000180073
ENSBTAG00000053856	blue	0.689299	0.00313814	0.802876	0.000180904
ENSBTAG00000014365	blue	0.693568	0.00288508	0.802722	0.000181813
ENSBTAG00000030173	blue	0.613383	0.0115062	0.802407	0.00018369
ENSBTAG00000008611	blue	0.82389	8.72242e-05	0.802345	0.000184064
ENSBTAG00000003098	blue	0.595284	0.014983	0.802035	0.00018593
ENSBTAG00000021869	blue	0.718036	0.00173274	0.801832	0.000187157
ENSBTAG00000055077	blue	0.657035	0.00568592	0.801655	0.000188235
ENSBTAG00000011850	blue	0.627407	0.0092767	0.801584	0.000188672
ENSBTAG00000011950	blue	0.585876	0.0170878	0.801408	0.000189751
ENSBTAG00000011095	blue	0.802572	0.000182705	0.801385	0.000189889
ENSBTAG00000002432	blue	0.588449	0.0164908	0.801345	0.000190136
ENSBTAG00000007773	blue	0.718139	0.00172884	0.8011	0.000191652
ENSBTAG00000005018	blue	0.814575	0.000121864	0.800704	0.000194119
ENSBTAG00000001057	blue	0.667878	0.00469236	0.800691	0.000194202
ENSBTAG00000047077	blue	0.674467	0.00416007	0.800443	0.000195761
ENSBTAG00000046862	blue	0.5832	0.0177266	0.799233	0.000203519
ENSBTAG00000010508	blue	0.766352	0.000535381	0.798917	0.000205584
ENSBTAG00000045547	blue	0.674563	0.00415276	0.798782	0.000206473
ENSBTAG00000016085	blue	0.498283	0.0494828	0.798705	0.000206979
ENSBTAG00000015609	blue	0.632003	0.00862559	0.7982	0.000210343
ENSBTAG00000020525	blue	0.559746	0.0241517	0.797967	0.000211904
ENSBTAG00000034366	blue	0.774069	0.000432751	0.797935	0.000212124
ENSBTAG00000018569	blue	0.609593	0.0121756	0.797805	0.000212998
ENSBTAG00000009924	blue	0.691789	0.00298847	0.797626	0.000214211
ENSBTAG00000017393	blue	0.62801	0.00918907	0.797578	0.000214537
ENSBTAG00000012064	blue	0.628402	0.00913262	0.797564	0.000214634
ENSBTAG00000015821	blue	0.775386	0.000416982	0.797419	0.000215621
ENSBTAG00000014081	blue	0.634757	0.00825318	0.797322	0.000216286
ENSBTAG00000009441	blue	0.545217	0.0289462	0.796924	0.000219029
ENSBTAG00000053433	blue	0.753427	0.000751725	0.79686	0.000219473
ENSBTAG00000015578	blue	0.609778	0.0121424	0.796764	0.000220139
ENSBTAG00000030940	blue	0.691566	0.00300164	0.796632	0.000221059
ENSBTAG00000000957	blue	0.605579	0.0129175	0.796595	0.000221316
ENSBTAG00000051340	blue	0.694822	0.00281393	0.796585	0.00022139
ENSBTAG00000048965	blue	0.613921	0.0114135	0.796497	0.000222004
ENSBTAG00000018517	blue	0.582154	0.0179814	0.796383	0.000222801
ENSBTAG00000006014	blue	0.525137	0.0367277	0.79631	0.000223317
ENSBTAG00000000073	blue	0.69737	0.00267376	0.795999	0.000225513
ENSBTAG00000019066	blue	0.758719	0.000655818	0.795896	0.000226245
ENSBTAG00000050839	blue	0.663824	0.00504609	0.795751	0.000227276
ENSBTAG00000017232	blue	0.752639	0.000766938	0.79537	0.000230013
ENSBTAG00000052721	blue	0.748047	0.000860747	0.79532	0.000230376
ENSBTAG00000021691	blue	0.492403	0.0526672	0.79521	0.000231169
ENSBTAG00000010681	blue	0.684209	0.00346297	0.795174	0.000231427
ENSBTAG00000038149	blue	0.802371	0.000183907	0.795045	0.000232366
ENSBTAG00000050172	blue	0.733977	0.00120836	0.794272	0.000238047
ENSBTAG00000001027	blue	0.720816	0.00162997	0.79425	0.00023821
ENSBTAG00000052204	blue	0.70967	0.00207427	0.794184	0.000238695
ENSBTAG00000054978	blue	0.746449	0.000895515	0.793333	0.000245094
ENSBTAG00000009918	blue	0.632664	0.00853505	0.792715	0.000249829
ENSBTAG00000053140	blue	0.703736	0.00234817	0.792704	0.000249915
ENSBTAG00000038477	blue	0.736715	0.001133	0.79263	0.000250489
ENSBTAG00000032289	blue	0.646597	0.00679449	0.792278	0.000253223
ENSBTAG00000009647	blue	0.598196	0.0143744	0.792275	0.000253246
ENSBTAG00000049555	blue	0.695517	0.00277512	0.792044	0.000255053
ENSBTAG00000003232	blue	0.516092	0.040708	0.791869	0.000256434
ENSBTAG00000039702	blue	0.744382	0.000942176	0.791839	0.000256667
ENSBTAG00000021592	blue	0.590627	0.0159981	0.791798	0.000256994
ENSBTAG00000010913	blue	0.710957	0.00201847	0.791761	0.00025729
ENSBTAG00000014229	blue	0.776936	0.000399028	0.791704	0.00025774
ENSBTAG00000005694	blue	0.623024	0.00993324	0.791157	0.000262105
ENSBTAG00000048460	blue	0.676528	0.00400394	0.791051	0.000262954
ENSBTAG00000018200	blue	0.623097	0.009922	0.790921	0.000264002
ENSBTAG00000015981	blue	0.71226	0.00196317	0.790664	0.000266087
ENSBTAG00000013674	blue	0.840804	4.5117e-05	0.790527	0.000267202
ENSBTAG00000004961	blue	0.616179	0.0110311	0.790294	0.000269113
ENSBTAG00000006165	blue	0.669543	0.00455299	0.790258	0.00026941
ENSBTAG00000013103	blue	0.767217	0.000522966	0.790066	0.000270989
ENSBTAG00000014046	blue	0.78018	0.000363514	0.789919	0.000272205
ENSBTAG00000050933	blue	0.764747	0.000559061	0.78971	0.000273948
ENSBTAG00000053071	blue	0.507331	0.0448649	0.789642	0.00027451
ENSBTAG00000013544	blue	0.623794	0.00981522	0.789461	0.00027603
ENSBTAG00000023891	blue	0.694607	0.00282605	0.788722	0.00028228
ENSBTAG00000013988	blue	0.536446	0.0321727	0.788698	0.000282484
ENSBTAG00000016548	blue	0.762694	0.000590593	0.788642	0.000282964
ENSBTAG00000009943	blue	0.759842	0.000636817	0.788597	0.000283349
ENSBTAG00000018069	blue	0.754905	0.000723862	0.788428	0.000284803
ENSBTAG00000009292	blue	0.857147	2.21235e-05	0.788276	0.000286114
ENSBTAG00000046162	blue	0.726168	0.00144604	0.788269	0.000286175
ENSBTAG00000001687	blue	0.580164	0.0184738	0.788181	0.000286938
ENSBTAG00000048810	blue	0.613374	0.0115078	0.787961	0.00028885
ENSBTAG00000002052	blue	0.779097	0.000375065	0.787626	0.000291771
ENSBTAG00000002473	blue	0.819336	0.000102956	0.78756	0.000292359
ENSBTAG00000021697	blue	0.750688	0.000805715	0.78749	0.00029297
ENSBTAG00000007680	blue	0.673198	0.00425869	0.787432	0.00029348
ENSBTAG00000001739	blue	0.703418	0.00236359	0.787227	0.000295298
ENSBTAG00000012176	blue	0.701367	0.00246532	0.786853	0.000298625
ENSBTAG00000050473	blue	0.623022	0.00993353	0.786835	0.000298794
ENSBTAG00000006526	blue	0.662204	0.00519329	0.786638	0.000300556
ENSBTAG00000016053	blue	0.72443	0.00150382	0.786517	0.000301645
ENSBTAG00000046339	blue	0.700348	0.00251719	0.786013	0.000306222
ENSBTAG00000004849	blue	0.60636	0.0127705	0.785995	0.000306394
ENSBTAG00000011358	blue	0.562628	0.0232778	0.785349	0.00031234
ENSBTAG00000046922	blue	0.723471	0.00153649	0.785309	0.000312714
ENSBTAG00000015772	blue	0.595	0.0150435	0.785301	0.000312789
ENSBTAG00000034154	blue	0.719194	0.0016893	0.785165	0.000314058
ENSBTAG00000053500	blue	0.808889	0.000148148	0.785143	0.000314266
ENSBTAG00000015781	blue	0.587402	0.0167319	0.785055	0.000315083
ENSBTAG00000032374	blue	0.593423	0.0153825	0.784924	0.000316312
ENSBTAG00000025778	blue	0.635657	0.00813424	0.784624	0.000319138
ENSBTAG00000004463	blue	0.692068	0.00297201	0.78456	0.000319748
ENSBTAG00000009844	blue	0.587888	0.0166196	0.783953	0.000325538
ENSBTAG00000039215	blue	0.815922	0.000116243	0.783938	0.000325678
ENSBTAG00000020539	blue	0.722261	0.00157855	0.783757	0.000327423
ENSBTAG00000025258	blue	0.9159	6.3734e-07	0.783724	0.000327746
ENSBTAG00000016650	blue	0.576057	0.019523	0.783583	0.000329107
ENSBTAG00000033702	blue	0.483886	0.0575466	0.783409	0.000330801
ENSBTAG00000017680	blue	0.696105	0.00274266	0.783352	0.000331358
ENSBTAG00000002391	blue	0.69924	0.00257457	0.783145	0.00033338
ENSBTAG00000018951	blue	0.732121	0.00126172	0.782811	0.000336664
ENSBTAG00000019129	blue	0.610655	0.0119851	0.78266	0.000338162
ENSBTAG00000013108	blue	0.642223	0.00730729	0.782356	0.000341193
ENSBTAG00000024815	blue	0.647917	0.00664556	0.782193	0.00034282
ENSBTAG00000012849	blue	0.649149	0.00650878	0.781988	0.000344886
ENSBTAG00000053740	blue	0.791846	0.000256617	0.781896	0.000345817
ENSBTAG00000009266	blue	0.688043	0.0032159	0.78169	0.0003479
ENSBTAG00000003424	blue	0.556165	0.0252719	0.781399	0.000350864
ENSBTAG00000001492	blue	0.690158	0.00308585	0.780847	0.000356553
ENSBTAG00000012120	blue	0.574266	0.0199945	0.780772	0.000357331
ENSBTAG00000012774	blue	0.779077	0.000375289	0.780679	0.00035829
ENSBTAG00000010964	blue	0.727937	0.00138911	0.780649	0.000358604
ENSBTAG00000011236	blue	0.55985	0.0241196	0.780599	0.000359121
ENSBTAG00000021587	blue	0.720647	0.00163607	0.780497	0.00036019
ENSBTAG00000005444	blue	0.639146	0.00768613	0.780491	0.000360253
ENSBTAG00000002068	blue	0.721344	0.00161102	0.780138	0.000363955
ENSBTAG00000003825	blue	0.584614	0.0173868	0.780084	0.000364528
ENSBTAG00000020345	blue	0.646289	0.00682962	0.779683	0.000368785
ENSBTAG00000021859	blue	0.59371	0.0153204	0.779633	0.000369319
ENSBTAG00000004259	blue	0.683614	0.00350264	0.77962	0.000369452
ENSBTAG00000005280	blue	0.745069	0.000926436	0.779572	0.000369964
ENSBTAG00000016092	blue	0.772359	0.000453965	0.779207	0.000373884
ENSBTAG00000005077	blue	0.789855	0.000272742	0.779152	0.000374476
ENSBTAG00000007901	blue	0.780042	0.000364975	0.779009	0.000376023
ENSBTAG00000006695	blue	0.619214	0.0105331	0.778878	0.000377444
ENSBTAG00000019314	blue	0.626223	0.00945061	0.778715	0.000379212
ENSBTAG00000053105	blue	0.536544	0.0321353	0.778576	0.000380731
ENSBTAG00000025462	blue	0.545018	0.0290165	0.77838	0.000382883
ENSBTAG00000018531	blue	0.81092	0.000138269	0.77834	0.000383321
ENSBTAG00000013568	blue	0.702759	0.00239592	0.778056	0.000386462
ENSBTAG00000014127	blue	0.662447	0.00517101	0.777958	0.000387549
ENSBTAG00000008340	blue	0.696968	0.00269553	0.777752	0.000389841
ENSBTAG00000011831	blue	0.589398	0.0162747	0.777465	0.000393045
ENSBTAG00000021968	blue	0.65296	0.00610011	0.776789	0.000400701
ENSBTAG00000003935	blue	0.696852	0.00270183	0.776659	0.000402194
ENSBTAG00000049730	blue	0.592889	0.0154985	0.776584	0.000403048
ENSBTAG00000021288	blue	0.499203	0.0489977	0.776468	0.000404385
ENSBTAG00000029897	blue	0.63163	0.00867702	0.775947	0.000410403
ENSBTAG00000005803	blue	0.616712	0.0109425	0.775947	0.000410411
ENSBTAG00000044073	blue	0.786096	0.000305466	0.775542	0.000415147
ENSBTAG00000006609	blue	0.581321	0.0181861	0.775475	0.000415938
ENSBTAG00000015888	blue	0.77043	0.000478911	0.775164	0.000419611
ENSBTAG00000038042	blue	0.631254	0.0087292	0.775084	0.000420549
ENSBTAG00000000842	blue	0.706033	0.00223884	0.774943	0.000422228
ENSBTAG00000004315	blue	0.631817	0.00865128	0.774796	0.000423986
ENSBTAG00000006797	blue	0.815742	0.000116982	0.774776	0.000424225
ENSBTAG00000013606	blue	0.692166	0.00296626	0.774699	0.000425153
ENSBTAG00000018348	blue	0.642555	0.00726731	0.774671	0.000425489
ENSBTAG00000016124	blue	0.659805	0.00541744	0.774638	0.000425877
ENSBTAG00000013793	blue	0.609145	0.0122568	0.774438	0.00042828
ENSBTAG00000052606	blue	0.617165	0.0108674	0.774353	0.000429314
ENSBTAG00000031701	blue	0.514839	0.0412844	0.774069	0.000432755
ENSBTAG00000048030	blue	0.713903	0.00189524	0.774025	0.000433292
ENSBTAG00000037702	blue	0.634396	0.00830128	0.773904	0.000434762
ENSBTAG00000011327	blue	0.760078	0.000632882	0.773886	0.000434984
ENSBTAG00000025219	blue	0.642259	0.0073029	0.773541	0.000439218
ENSBTAG00000045704	blue	0.716001	0.00181127	0.77347	0.000440088
ENSBTAG00000019859	blue	0.649324	0.00648958	0.773381	0.000441184
ENSBTAG00000001013	blue	0.509828	0.0436494	0.773138	0.0004442
ENSBTAG00000000458	blue	0.499972	0.0485949	0.772863	0.00044763
ENSBTAG00000007942	blue	0.573226	0.0202724	0.772465	0.000452629
ENSBTAG00000002923	blue	0.81069	0.00013936	0.77242	0.000453191
ENSBTAG00000048791	blue	0.836515	5.36951e-05	0.772147	0.000456655
ENSBTAG00000053180	blue	0.812825	0.000129503	0.771827	0.000460728
ENSBTAG00000011802	blue	0.726287	0.00144217	0.771648	0.000463026
ENSBTAG00000008068	blue	0.652731	0.00612406	0.771588	0.000463802
ENSBTAG00000037964	blue	0.595856	0.014862	0.771024	0.000471109
ENSBTAG00000003330	blue	0.590858	0.0159464	0.770635	0.000476206
ENSBTAG00000047954	blue	0.585911	0.0170798	0.770593	0.00047676
ENSBTAG00000001294	blue	0.708965	0.00210538	0.770531	0.000477576
ENSBTAG00000004813	blue	0.70013	0.00252838	0.770403	0.000479266
ENSBTAG00000017557	blue	0.630694	0.0088073	0.770402	0.000479285
ENSBTAG00000023054	blue	0.55524	0.025568	0.770175	0.000482289
ENSBTAG00000055051	blue	0.618121	0.0107103	0.770129	0.0004829
ENSBTAG00000048591	blue	0.747604	0.000870273	0.769818	0.000487063
ENSBTAG00000031767	blue	0.679382	0.00379554	0.769785	0.000487505
ENSBTAG00000039129	blue	0.528356	0.0353844	0.768974	0.000498476
ENSBTAG00000026913	blue	0.671065	0.00442854	0.768614	0.000503424
ENSBTAG00000052683	blue	0.557767	0.024766	0.768607	0.00050351
ENSBTAG00000002900	blue	0.728719	0.00136455	0.768308	0.000507642
ENSBTAG00000018152	blue	0.736409	0.00114124	0.768252	0.00050842
ENSBTAG00000008862	blue	0.538743	0.0313024	0.768081	0.000510805
ENSBTAG00000010247	blue	0.689854	0.00310425	0.76796	0.000512494
ENSBTAG00000020997	blue	0.626507	0.00940858	0.767702	0.000516109
ENSBTAG00000019903	blue	0.774092	0.000432469	0.767673	0.000516521
ENSBTAG00000006354	blue	0.744614	0.00093684	0.767589	0.000517705
ENSBTAG00000024888	blue	0.700707	0.00249883	0.767047	0.000525389
ENSBTAG00000048501	blue	0.695471	0.00277767	0.767046	0.000525396
ENSBTAG00000005404	blue	0.570103	0.021125	0.766911	0.000527326
ENSBTAG00000021202	blue	0.557477	0.024857	0.766842	0.000528326
ENSBTAG00000045931	blue	0.530718	0.0344227	0.76614	0.000538467
ENSBTAG00000007111	blue	0.761145	0.000615339	0.765824	0.000543076
ENSBTAG00000004386	blue	0.63799	0.00783234	0.765789	0.000543592
ENSBTAG00000049589	blue	0.697276	0.00267885	0.76553	0.000547401
ENSBTAG00000047998	blue	0.752996	0.000760016	0.765242	0.000551672
ENSBTAG00000024470	blue	0.539456	0.0310359	0.764903	0.000556722
ENSBTAG00000037832	blue	0.605471	0.0129381	0.764446	0.000563601
ENSBTAG00000014506	blue	0.81681	0.000112659	0.76436	0.000564899
ENSBTAG00000048743	blue	0.774629	0.000425988	0.764258	0.00056644
ENSBTAG00000019909	blue	0.442441	0.0861461	0.764233	0.000566817
ENSBTAG00000012297	blue	0.737059	0.00112381	0.764193	0.000567433
ENSBTAG00000000115	blue	0.611688	0.0118019	0.763975	0.000570744
ENSBTAG00000053918	blue	0.582715	0.0178444	0.763919	0.000571612
ENSBTAG00000038536	blue	0.6549	0.00590005	0.76382	0.000573122
ENSBTAG00000005250	blue	0.778684	0.000379558	0.763422	0.000579243
ENSBTAG00000010458	blue	0.59286	0.0155049	0.763237	0.00058211
ENSBTAG00000011034	blue	0.708034	0.00214705	0.763148	0.000583501
ENSBTAG00000026148	blue	0.681097	0.00367455	0.762523	0.00059329
ENSBTAG00000010082	blue	0.689011	0.00315582	0.762395	0.00059531
ENSBTAG00000018322	blue	0.578277	0.0189502	0.761755	0.000605504
ENSBTAG00000009423	blue	0.589656	0.0162162	0.76154	0.000608961
ENSBTAG00000025398	blue	0.727847	0.00139198	0.76137	0.000611698
ENSBTAG00000011838	blue	0.608204	0.0124286	0.76127	0.000613322
ENSBTAG00000015713	blue	0.538381	0.0314384	0.760795	0.000621061
ENSBTAG00000014906	blue	0.778896	0.000377251	0.760768	0.000621492
ENSBTAG00000010411	blue	0.645059	0.00697149	0.760747	0.000621844
ENSBTAG00000006789	blue	0.745785	0.000910297	0.760181	0.000631175
ENSBTAG00000006366	blue	0.747914	0.000863587	0.760017	0.000633897
ENSBTAG00000010998	blue	0.544185	0.0293123	0.759391	0.000644394
ENSBTAG00000040607	blue	0.706353	0.00222398	0.759337	0.000645301
ENSBTAG00000020399	blue	0.567504	0.0218554	0.759242	0.000646907
ENSBTAG00000020990	blue	0.736672	0.00113415	0.759086	0.00064956
ENSBTAG00000018331	blue	0.739062	0.00107151	0.758762	0.000655084
ENSBTAG00000012349	blue	0.600386	0.0139296	0.758728	0.000655658
ENSBTAG00000049346	blue	0.751216	0.000795078	0.757943	0.000669222
ENSBTAG00000005413	blue	0.596199	0.0147897	0.756544	0.000693945
ENSBTAG00000016822	blue	0.56422	0.0228057	0.75609	0.000702123
ENSBTAG00000052369	blue	0.593638	0.0153358	0.756049	0.000702866
ENSBTAG00000000067	blue	0.653677	0.00602547	0.755948	0.000704689
ENSBTAG00000003711	blue	0.513379	0.0419633	0.755945	0.000704749
ENSBTAG00000014791	blue	0.570409	0.0210401	0.755877	0.000705987
ENSBTAG00000020482	blue	0.55788	0.0247304	0.755119	0.000719881
ENSBTAG00000019267	blue	0.77957	0.000369984	0.754968	0.000722675
ENSBTAG00000004028	blue	0.63195	0.00863291	0.754499	0.000731432
ENSBTAG00000005951	blue	0.605128	0.0130031	0.754394	0.00073339
ENSBTAG00000013724	blue	0.632124	0.00860893	0.754089	0.000739137
ENSBTAG00000012047	blue	0.498119	0.0495693	0.754036	0.000740141
ENSBTAG00000009958	blue	0.5303	0.0345914	0.753976	0.000741277
ENSBTAG00000031287	blue	0.691184	0.00302429	0.753971	0.000741372
ENSBTAG00000034496	blue	0.651018	0.00630577	0.753622	0.000748009
ENSBTAG00000004150	blue	0.768624	0.000503276	0.753526	0.000749829
ENSBTAG00000038124	blue	0.593984	0.0152613	0.75334	0.000753391
ENSBTAG00000017318	blue	0.550314	0.0271879	0.753018	0.000759602
ENSBTAG00000008272	blue	0.617323	0.0108414	0.752998	0.000759974
ENSBTAG00000009846	blue	0.565635	0.0223925	0.752934	0.000761215
ENSBTAG00000002025	blue	0.615823	0.0110907	0.752785	0.000764104
ENSBTAG00000011317	blue	0.586416	0.0169612	0.752767	0.000764453
ENSBTAG00000012090	blue	0.585599	0.0171533	0.75221	0.00077533
ENSBTAG00000011241	blue	0.659421	0.00545411	0.751912	0.000781212
ENSBTAG00000020490	blue	0.785609	0.000309937	0.751887	0.000781697
ENSBTAG00000012182	blue	0.56994	0.0211701	0.751679	0.000785825
ENSBTAG00000007976	blue	0.538818	0.0312742	0.751658	0.000786244
ENSBTAG00000003525	blue	0.711162	0.00200968	0.751215	0.000795089
ENSBTAG00000014387	blue	0.591051	0.0159034	0.750944	0.000800539
ENSBTAG00000020573	blue	0.522516	0.0378493	0.750943	0.000800552
ENSBTAG00000016045	blue	0.477584	0.0613657	0.750854	0.000802364
ENSBTAG00000001444	blue	0.692273	0.00296001	0.750518	0.000809164
ENSBTAG00000003743	blue	0.679003	0.00382276	0.749773	0.000824453
ENSBTAG00000016038	blue	0.602249	0.0135596	0.749617	0.000827675
ENSBTAG00000052147	blue	0.836199	5.43761e-05	0.74909	0.000838651
ENSBTAG00000033078	blue	0.480603	0.0595132	0.749012	0.000840279
ENSBTAG00000048916	blue	0.472677	0.0644659	0.748607	0.000848818
ENSBTAG00000003514	blue	0.638146	0.00781247	0.747974	0.000862304
ENSBTAG00000012035	blue	0.699383	0.00256709	0.747547	0.000871493
ENSBTAG00000049665	blue	0.728517	0.00137087	0.74751	0.000872293
ENSBTAG00000017113	blue	0.763409	0.000579454	0.747496	0.000872595
ENSBTAG00000048508	blue	0.645289	0.00694479	0.747424	0.000874157
ENSBTAG00000017041	blue	0.846952	3.48399e-05	0.747391	0.00087487
ENSBTAG00000021766	blue	0.521303	0.0383773	0.746981	0.000883815
ENSBTAG00000012185	blue	0.709728	0.00207172	0.746925	0.000885028
ENSBTAG00000012675	blue	0.541226	0.0303821	0.746795	0.000887887
ENSBTAG00000011876	blue	0.655965	0.0057924	0.746733	0.000889243
ENSBTAG00000008649	blue	0.548379	0.0278456	0.746613	0.000891894
ENSBTAG00000035230	blue	0.542498	0.0299184	0.746354	0.000897619
ENSBTAG00000016297	blue	0.513098	0.0420948	0.74552	0.000916248
ENSBTAG00000005525	blue	0.662705	0.00514739	0.745273	0.000921819
ENSBTAG00000039937	blue	0.549006	0.0276313	0.74506	0.000926654
ENSBTAG00000007534	blue	0.713778	0.00190035	0.744697	0.000934943
ENSBTAG00000002385	blue	0.703966	0.00233699	0.744373	0.000942388
ENSBTAG00000000495	blue	0.617522	0.0108085	0.744216	0.00094601
ENSBTAG00000002623	blue	0.612889	0.0115918	0.743982	0.000951431
ENSBTAG00000006928	blue	0.534456	0.0329412	0.74393	0.00095265
ENSBTAG00000004714	blue	0.759786	0.000637762	0.743374	0.000965646
ENSBTAG00000046003	blue	0.72372	0.00152795	0.742922	0.000976311
ENSBTAG00000013128	blue	0.496077	0.0506603	0.742726	0.000980984
ENSBTAG00000006832	blue	0.577582	0.0191279	0.742557	0.000985015
ENSBTAG00000003567	blue	0.531737	0.0340139	0.742197	0.000993651
ENSBTAG00000047690	blue	0.597005	0.014621	0.742081	0.000996458
ENSBTAG00000030521	blue	0.729415	0.00134299	0.741634	0.00100728
ENSBTAG00000001605	blue	0.79792	0.000212226	0.741402	0.00101295
ENSBTAG00000027875	blue	0.514036	0.0416568	0.741302	0.0010154
ENSBTAG00000006343	blue	0.679762	0.00376846	0.741266	0.00101628
ENSBTAG00000014278	blue	0.650483	0.00636338	0.740982	0.00102325
ENSBTAG00000020066	blue	0.485557	0.0565637	0.740982	0.00102326
ENSBTAG00000031548	blue	0.655101	0.00587962	0.740779	0.00102826
ENSBTAG00000023907	blue	0.618615	0.0106299	0.740581	0.00103319
ENSBTAG00000014788	blue	0.788583	0.00028347	0.740428	0.001037
ENSBTAG00000004999	blue	0.623323	0.00988732	0.740388	0.00103798
ENSBTAG00000021176	blue	0.719071	0.00169389	0.739939	0.00104924
ENSBTAG00000010593	blue	0.489115	0.054513	0.739558	0.00105887
ENSBTAG00000012088	blue	0.793336	0.000245072	0.739534	0.00105949
ENSBTAG00000048206	blue	0.612485	0.0116621	0.739022	0.00107254
ENSBTAG00000047956	blue	0.658157	0.005576	0.738942	0.00107458
ENSBTAG00000020193	blue	0.588529	0.0164724	0.738756	0.00107936
ENSBTAG00000014374	blue	0.542984	0.0297428	0.738505	0.00108586
ENSBTAG00000000898	blue	0.738987	0.00107344	0.738195	0.0010939
ENSBTAG00000002615	blue	0.594782	0.0150899	0.737811	0.00110394
ENSBTAG00000005299	blue	0.734512	0.00119334	0.737499	0.00111216
ENSBTAG00000048122	blue	0.676297	0.00402125	0.736609	0.00113585
ENSBTAG00000004104	blue	0.687418	0.0032552	0.73643	0.00114067
ENSBTAG00000038154	blue	0.597211	0.0145781	0.735319	0.00117092
ENSBTAG00000010234	blue	0.672638	0.00430274	0.73522	0.00117365
ENSBTAG00000010503	blue	0.437437	0.0901827	0.735091	0.00117723
ENSBTAG00000004814	blue	0.572786	0.0203909	0.734669	0.00118894
ENSBTAG00000005090	blue	0.526212	0.036275	0.734372	0.00119724
ENSBTAG00000005556	blue	0.666012	0.00485264	0.733912	0.00121021
ENSBTAG00000000042	blue	0.662652	0.0051522	0.733909	0.00121027
ENSBTAG00000013881	blue	0.62287	0.00995686	0.733237	0.00122941
ENSBTAG00000049467	blue	0.603152	0.0133832	0.733112	0.00123301
ENSBTAG00000008866	blue	0.577865	0.0190553	0.73295	0.00123765
ENSBTAG00000011352	blue	0.565024	0.0225702	0.732939	0.00123797
ENSBTAG00000007118	blue	0.561175	0.0237153	0.73291	0.00123882
ENSBTAG00000003109	blue	0.689659	0.00311613	0.732573	0.00124855
ENSBTAG00000009995	blue	0.579425	0.0186593	0.732531	0.00124978
ENSBTAG00000017508	blue	0.637216	0.00793152	0.732218	0.00125888
ENSBTAG00000026953	blue	0.586519	0.0169371	0.731862	0.00126932
ENSBTAG00000012010	blue	0.51145	0.0428728	0.73138	0.00128357
ENSBTAG00000011112	blue	0.628166	0.00916655	0.730989	0.00129522
ENSBTAG00000001083	blue	0.56699	0.0220021	0.730855	0.00129921
ENSBTAG00000042099	blue	0.598127	0.0143886	0.730707	0.00130367
ENSBTAG00000008730	blue	0.512331	0.0424556	0.730504	0.0013098
ENSBTAG00000026428	blue	0.63847	0.00777137	0.72988	0.00132872
ENSBTAG00000016848	blue	0.467906	0.0675883	0.729615	0.00133684
ENSBTAG00000002056	blue	0.579107	0.0187394	0.72889	0.00135922
ENSBTAG00000019090	blue	0.698531	0.00261183	0.728264	0.0013788
ENSBTAG00000015157	blue	0.595807	0.0148724	0.727975	0.00138792
ENSBTAG00000013074	blue	0.53989	0.0308746	0.727939	0.00138905
ENSBTAG00000001097	blue	0.718263	0.00172416	0.727825	0.00139269
ENSBTAG00000013658	blue	0.586938	0.0168394	0.727443	0.00140485
ENSBTAG00000050136	blue	0.65606	0.00578292	0.726903	0.00142216
ENSBTAG00000004977	blue	0.562952	0.0231813	0.726872	0.00142318
ENSBTAG00000037726	blue	0.719942	0.00166173	0.72651	0.00143492
ENSBTAG00000006221	blue	0.842571	4.19334e-05	0.726204	0.00144487
ENSBTAG00000004570	blue	0.677276	0.00394851	0.726183	0.00144558
ENSBTAG00000013477	blue	0.596189	0.0147918	0.726148	0.00144672
ENSBTAG00000043975	blue	0.702359	0.00241568	0.725858	0.00145623
ENSBTAG00000004168	blue	0.475749	0.0625115	0.725856	0.0014563
ENSBTAG00000010452	blue	0.727674	0.00139746	0.725782	0.00145873
ENSBTAG00000001395	blue	0.586538	0.0169326	0.725767	0.00145923
ENSBTAG00000049851	blue	0.518322	0.0396979	0.725697	0.00146152
ENSBTAG00000013099	blue	0.729339	0.00134531	0.725687	0.00146186
ENSBTAG00000021106	blue	0.687294	0.00326305	0.725656	0.00146287
ENSBTAG00000015007	blue	0.482961	0.0580957	0.725496	0.00146817
ENSBTAG00000005400	blue	0.444556	0.0844794	0.725188	0.00147841
ENSBTAG00000039355	blue	0.555044	0.0256307	0.72515	0.00147965
ENSBTAG00000009881	blue	0.504009	0.046521	0.725095	0.00148149
ENSBTAG00000016920	blue	0.674671	0.00414441	0.724404	0.00150468
ENSBTAG00000043377	blue	0.485836	0.056401	0.724211	0.00151122
ENSBTAG00000012736	blue	0.614521	0.0113109	0.72372	0.00152795
ENSBTAG00000007109	blue	0.68936	0.00313437	0.723473	0.00153642
ENSBTAG00000027064	blue	0.584431	0.0174306	0.722905	0.00155603
ENSBTAG00000003566	blue	0.589065	0.0163502	0.722442	0.00157218
ENSBTAG00000006075	blue	0.53158	0.0340767	0.721248	0.00161444
ENSBTAG00000039731	blue	0.569443	0.0213086	0.720548	0.00163966
ENSBTAG00000019368	blue	0.609204	0.012246	0.720151	0.00165408
ENSBTAG00000033961	blue	0.758808	0.000654304	0.719848	0.00166517
ENSBTAG00000018474	blue	0.567264	0.0219237	0.719772	0.00166795
ENSBTAG00000016073	blue	0.524666	0.0369273	0.71967	0.00167171
ENSBTAG00000016344	blue	0.510664	0.043248	0.719447	0.00167995
ENSBTAG00000054057	blue	0.725503	0.00146795	0.719446	0.00167999
ENSBTAG00000011593	blue	0.595824	0.0148687	0.719056	0.00169444
ENSBTAG00000000807	blue	0.675857	0.00405431	0.718938	0.00169884
ENSBTAG00000027766	blue	0.700314	0.00251893	0.718871	0.00170132
ENSBTAG00000004275	blue	0.657059	0.00568353	0.718716	0.00170715
ENSBTAG00000015313	blue	0.767246	0.000522562	0.718598	0.00171156
ENSBTAG00000021978	blue	0.576672	0.0193629	0.717986	0.00173462
ENSBTAG00000002894	blue	0.561811	0.023523	0.717875	0.00173886
ENSBTAG00000020169	blue	0.491302	0.0532805	0.717804	0.00174154
ENSBTAG00000011931	blue	0.645834	0.00688185	0.717523	0.00175229
ENSBTAG00000008159	blue	0.503127	0.0469686	0.716904	0.00177607
ENSBTAG00000013454	blue	0.486107	0.0562436	0.716826	0.00177909
ENSBTAG00000001299	blue	0.633738	0.00838954	0.716804	0.00177996
ENSBTAG00000017819	blue	0.557026	0.024999	0.716792	0.0017804
ENSBTAG00000017746	blue	0.664163	0.0050157	0.716265	0.00180091
ENSBTAG00000002770	blue	0.71458	0.0018678	0.716165	0.00180483
ENSBTAG00000030836	blue	0.523288	0.0375165	0.715975	0.00181229
ENSBTAG00000002080	blue	0.577174	0.019233	0.715882	0.00181597
ENSBTAG00000000396	blue	0.47145	0.0652585	0.715745	0.00182137
ENSBTAG00000037962	blue	0.589379	0.0162791	0.715709	0.00182279
ENSBTAG00000049220	blue	0.719081	0.00169351	0.715679	0.00182397
ENSBTAG00000005273	blue	0.586336	0.01698	0.715093	0.00184723
ENSBTAG00000020848	blue	0.642487	0.00727554	0.714827	0.00185787
ENSBTAG00000003586	blue	0.596915	0.0146398	0.714412	0.0018746
ENSBTAG00000025760	blue	0.664755	0.004963	0.714275	0.00188014
ENSBTAG00000020806	blue	0.622397	0.01003	0.714269	0.00188037
ENSBTAG00000009049	blue	0.781067	0.000354277	0.714096	0.0018874
ENSBTAG00000003237	blue	0.554334	0.02586	0.713776	0.00190043
ENSBTAG00000023652	blue	0.500351	0.0483975	0.713677	0.00190445
ENSBTAG00000014402	blue	0.60125	0.0137569	0.71353	0.0019105
ENSBTAG00000049788	blue	0.66672	0.00479129	0.713023	0.00193137
ENSBTAG00000020601	blue	0.616269	0.0110161	0.712458	0.00195487
ENSBTAG00000000057	blue	0.712193	0.00196599	0.712367	0.00195868
ENSBTAG00000011415	blue	0.494337	0.0516038	0.712218	0.00196495
ENSBTAG00000038815	blue	0.531177	0.0342382	0.711838	0.00198094
ENSBTAG00000011170	blue	0.605022	0.0130232	0.710759	0.00202694
ENSBTAG00000010743	blue	0.470961	0.0655763	0.710655	0.00203146
ENSBTAG00000010664	blue	0.549369	0.0275078	0.710625	0.00203276
ENSBTAG00000031500	blue	0.452734	0.0782519	0.710526	0.002037
ENSBTAG00000039922	blue	0.546679	0.0284333	0.710176	0.00205217
ENSBTAG00000017764	blue	0.494446	0.0515441	0.710167	0.00205259
ENSBTAG00000030517	blue	0.713719	0.00190276	0.709213	0.00209442
ENSBTAG00000001945	blue	0.47643	0.0620844	0.70892	0.00210741
ENSBTAG00000021091	blue	0.547528	0.0281385	0.708445	0.00212857
ENSBTAG00000018254	blue	0.466181	0.0687438	0.70747	0.00217261
ENSBTAG00000000321	blue	0.483499	0.057776	0.707129	0.00218819
ENSBTAG00000010812	blue	0.660106	0.00538889	0.707031	0.00219268
ENSBTAG00000005193	blue	0.572654	0.0204265	0.706997	0.00219425
ENSBTAG00000050614	blue	0.707675	0.00216331	0.706772	0.0022046
ENSBTAG00000000581	blue	0.511024	0.0430759	0.706182	0.0022319
ENSBTAG00000050853	blue	0.666611	0.0048007	0.706127	0.00223449
ENSBTAG00000007962	blue	0.529481	0.0349238	0.706084	0.00223649
ENSBTAG00000007196	blue	0.655836	0.00580535	0.706027	0.00223914
ENSBTAG00000016269	blue	0.531811	0.0339845	0.705921	0.00224411
ENSBTAG00000003585	blue	0.450241	0.0801141	0.705761	0.0022516
ENSBTAG00000012805	blue	0.671132	0.00442305	0.705739	0.00225261
ENSBTAG00000016014	blue	0.519798	0.0390401	0.705716	0.00225369
ENSBTAG00000001198	blue	0.578443	0.018908	0.705636	0.00225747
ENSBTAG00000015053	blue	0.550059	0.0272741	0.705487	0.00226446
ENSBTAG00000019340	blue	0.750131	0.00081707	0.70514	0.00228084
ENSBTAG00000046544	blue	0.628892	0.00906217	0.704944	0.00229014
ENSBTAG00000048887	blue	0.602604	0.0134899	0.703912	0.00233963
ENSBTAG00000005504	blue	0.572939	0.0203496	0.70355	0.00235719
ENSBTAG00000016169	blue	0.671416	0.00440022	0.702529	0.00240726
ENSBTAG00000047362	blue	0.644423	0.00704561	0.702452	0.00241107
ENSBTAG00000001941	blue	0.466931	0.0682397	0.702202	0.00242349
ENSBTAG00000026896	blue	0.643483	0.00715657	0.702147	0.00242624
ENSBTAG00000016498	blue	0.62067	0.0103006	0.701747	0.00244622
ENSBTAG00000010018	blue	0.646499	0.00680565	0.701228	0.00247237
ENSBTAG00000004757	blue	0.673046	0.0042706	0.700654	0.00250155
ENSBTAG00000014803	blue	0.561932	0.0234865	0.699932	0.00253862
ENSBTAG00000001081	blue	0.627502	0.00926279	0.69991	0.00253976
ENSBTAG00000001507	blue	0.623081	0.0099244	0.699877	0.00254145
ENSBTAG00000009755	blue	0.485557	0.0565639	0.699312	0.00257081
ENSBTAG00000003557	blue	0.414886	0.110059	0.699303	0.00257125
ENSBTAG00000051167	blue	0.558855	0.0244268	0.698957	0.0025894
ENSBTAG00000017808	blue	0.644402	0.00704817	0.698588	0.00260883
ENSBTAG00000010105	blue	0.622251	0.0100527	0.698078	0.00263586
ENSBTAG00000019675	blue	0.62596	0.00948954	0.698035	0.00263815
ENSBTAG00000001396	blue	0.447535	0.0821713	0.698031	0.00263835
ENSBTAG00000001209	blue	0.53984	0.0308932	0.697259	0.00267975
ENSBTAG00000000306	blue	0.549853	0.0273436	0.697027	0.00269229
ENSBTAG00000054278	blue	0.613206	0.0115369	0.696135	0.00274096
ENSBTAG00000019742	blue	0.477289	0.0615491	0.696081	0.00274393
ENSBTAG00000000706	blue	0.650405	0.00637182	0.695933	0.00275212
ENSBTAG00000004877	blue	0.402393	0.122302	0.695878	0.00275513
ENSBTAG00000019284	blue	0.658838	0.00551007	0.695829	0.00275788
ENSBTAG00000015249	blue	0.547649	0.0280966	0.695466	0.00277794
ENSBTAG00000011454	blue	0.6309	0.00877841	0.695007	0.00280354
ENSBTAG00000048608	blue	0.710548	0.00203604	0.694893	0.00280997
ENSBTAG00000051160	blue	0.629755	0.00893934	0.694749	0.00281801
ENSBTAG00000000434	blue	0.717397	0.00175709	0.694654	0.00282336
ENSBTAG00000050986	blue	0.616329	0.0110061	0.694639	0.00282421
ENSBTAG00000011962	blue	0.657319	0.00565797	0.694467	0.00283393
ENSBTAG00000004562	blue	0.571937	0.0206211	0.693363	0.00289685
ENSBTAG00000010663	blue	0.615857	0.011085	0.693175	0.00290763
ENSBTAG00000039591	blue	0.43666	0.0908214	0.693148	0.00290917
ENSBTAG00000021576	blue	0.698916	0.00259151	0.692251	0.00296129
ENSBTAG00000007259	blue	0.631395	0.00870968	0.692246	0.0029616
ENSBTAG00000030333	blue	0.666864	0.00477894	0.691573	0.0030012
ENSBTAG00000033441	blue	0.460227	0.0728438	0.691345	0.00301469
ENSBTAG00000003165	blue	0.648388	0.00659304	0.690961	0.00303758
ENSBTAG00000013191	blue	0.741513	0.00101023	0.690872	0.00304289
ENSBTAG00000024240	blue	0.53062	0.0344623	0.690777	0.0030486
ENSBTAG00000049982	blue	0.532451	0.0337297	0.690525	0.0030637
ENSBTAG00000003222	blue	0.488266	0.0549973	0.690474	0.00306678
ENSBTAG00000000243	blue	0.598412	0.01433	0.689909	0.00310092
ENSBTAG00000001142	blue	0.532169	0.0338416	0.689819	0.00310639
ENSBTAG00000013166	blue	0.59312	0.0154482	0.68969	0.00311426
ENSBTAG00000013472	blue	0.649694	0.00644901	0.689074	0.00315194
ENSBTAG00000020019	blue	0.654927	0.00589723	0.687805	0.00323081
ENSBTAG00000015537	blue	0.53756	0.0317482	0.687702	0.00323727
ENSBTAG00000003535	blue	0.531971	0.0339204	0.686574	0.00330886
ENSBTAG00000001961	blue	0.669342	0.00456962	0.686278	0.00332784
ENSBTAG00000019519	blue	0.73685	0.00112939	0.68588	0.00335352
ENSBTAG00000049615	blue	0.430946	0.0956186	0.685386	0.00338556
ENSBTAG00000052436	blue	0.710977	0.00201759	0.685357	0.00338747
ENSBTAG00000015188	blue	0.48514	0.0568078	0.684996	0.00341104
ENSBTAG00000046583	blue	0.681005	0.00368098	0.684851	0.00342059
ENSBTAG00000052884	blue	0.680889	0.00368906	0.68449	0.00344439
ENSBTAG00000010856	blue	0.596967	0.014629	0.684346	0.00345393
ENSBTAG00000018161	blue	0.66517	0.00492639	0.684174	0.0034653
ENSBTAG00000004257	blue	0.436713	0.0907781	0.682836	0.0035551
ENSBTAG00000022155	blue	0.629439	0.00898427	0.682368	0.00358692
ENSBTAG00000008300	blue	0.513768	0.0417816	0.68165	0.00363627
ENSBTAG00000003669	blue	0.63027	0.00886668	0.680647	0.00370603
ENSBTAG00000014782	blue	0.706621	0.00221156	0.680178	0.00373904
ENSBTAG00000002817	blue	0.710645	0.00203188	0.680167	0.00373978
ENSBTAG00000021377	blue	0.657508	0.00563939	0.680065	0.00374698
ENSBTAG00000001864	blue	0.482896	0.0581347	0.679986	0.00375256
ENSBTAG00000047083	blue	0.687286	0.00326355	0.679974	0.00375341
ENSBTAG00000015353	blue	0.770628	0.000476294	0.679058	0.00381878
ENSBTAG00000009899	blue	0.550527	0.0271163	0.678863	0.00383283
ENSBTAG00000015441	blue	0.621075	0.0102365	0.678828	0.00383534
ENSBTAG00000011185	blue	0.688286	0.00320073	0.678789	0.00383811
ENSBTAG00000017674	blue	0.545869	0.0287164	0.678539	0.00385619
ENSBTAG00000014438	blue	0.484725	0.0570517	0.678403	0.00386602
ENSBTAG00000007129	blue	0.585725	0.0171234	0.678402	0.00386614
ENSBTAG00000016217	blue	0.557935	0.0247135	0.67815	0.00388445
ENSBTAG00000012004	blue	0.631248	0.00873004	0.677907	0.00390217
ENSBTAG00000006910	blue	0.627769	0.00922411	0.675977	0.00404522
ENSBTAG00000004917	blue	0.489187	0.0544725	0.675958	0.00404668
ENSBTAG00000004036	blue	0.61315	0.0115465	0.675927	0.00404902
ENSBTAG00000010350	blue	0.546223	0.0285923	0.675323	0.00409465
ENSBTAG00000020872	blue	0.640503	0.00751712	0.674964	0.00412201
ENSBTAG00000038490	blue	0.702504	0.00240854	0.674825	0.00413262
ENSBTAG00000014304	blue	0.576193	0.0194874	0.67446	0.00416064
ENSBTAG00000022007	blue	0.452107	0.0787172	0.673564	0.00423003
ENSBTAG00000005093	blue	0.652324	0.00616688	0.673472	0.00423719
ENSBTAG00000050392	blue	0.58196	0.018029	0.673278	0.00425242
ENSBTAG00000039347	blue	0.651207	0.00628549	0.672755	0.00429347
ENSBTAG00000004371	blue	0.458045	0.0743902	0.672732	0.00429527
ENSBTAG00000004014	blue	0.612044	0.0117394	0.672539	0.00431058
ENSBTAG00000049228	blue	0.443781	0.0850871	0.67243	0.00431921
ENSBTAG00000014014	blue	0.467577	0.0678074	0.67225	0.00433351
ENSBTAG00000006253	blue	0.654654	0.00592506	0.671274	0.00441165
ENSBTAG00000010660	blue	0.671671	0.0043797	0.670917	0.00444046
ENSBTAG00000036154	blue	0.679423	0.00379264	0.67026	0.00449402
ENSBTAG00000021158	blue	0.47275	0.064419	0.670077	0.00450903
ENSBTAG00000015366	blue	0.648234	0.00661007	0.669976	0.0045173
ENSBTAG00000015077	blue	0.464192	0.0700941	0.669886	0.0045247
ENSBTAG00000011643	blue	0.476345	0.0621376	0.669336	0.00457012
ENSBTAG00000004799	blue	0.615382	0.011165	0.669194	0.00458192
ENSBTAG00000022539	blue	0.437786	0.0898967	0.669183	0.00458289
ENSBTAG00000055220	blue	0.625639	0.00953717	0.669147	0.00458589
ENSBTAG00000000817	blue	0.633995	0.00835494	0.669085	0.00459102
ENSBTAG00000004556	blue	0.497015	0.0501568	0.669036	0.00459505
ENSBTAG00000003043	blue	0.489974	0.0540265	0.668725	0.00462108
ENSBTAG00000004297	blue	0.656239	0.00576499	0.668251	0.00466083
ENSBTAG00000033160	blue	0.627778	0.00922278	0.667574	0.0047182
ENSBTAG00000004608	blue	0.612938	0.0115833	0.666895	0.00477622
ENSBTAG00000015727	blue	0.458036	0.0743966	0.666582	0.00480318
ENSBTAG00000020213	blue	0.469694	0.0664051	0.666549	0.00480607
ENSBTAG00000044082	blue	0.537924	0.0316106	0.666204	0.00483596
ENSBTAG00000008625	blue	0.619144	0.0105444	0.665938	0.00485908
ENSBTAG00000014953	blue	0.521574	0.038259	0.665693	0.00488045
ENSBTAG00000015298	blue	0.525914	0.0363997	0.665595	0.00488902
ENSBTAG00000008948	blue	0.598109	0.0143923	0.66541	0.00490529
ENSBTAG00000015780	blue	0.549373	0.0275062	0.665344	0.00491103
ENSBTAG00000014835	blue	0.617068	0.0108834	0.664702	0.00496775
ENSBTAG00000004672	blue	0.480101	0.0598185	0.664227	0.00500996
ENSBTAG00000016857	blue	0.597155	0.0145898	0.664163	0.00501572
ENSBTAG00000049900	blue	0.744252	0.000945181	0.663426	0.00508192
ENSBTAG00000010030	blue	0.534345	0.0329846	0.662832	0.0051358
ENSBTAG00000000097	blue	0.454317	0.077086	0.662185	0.00519502
ENSBTAG00000021393	blue	0.562645	0.0232727	0.662177	0.00519571
ENSBTAG00000045293	blue	0.463503	0.0705666	0.661125	0.00529314
ENSBTAG00000020050	blue	0.531738	0.0340136	0.660642	0.00533836
ENSBTAG00000048526	blue	0.513854	0.0417415	0.660013	0.00539777
ENSBTAG00000045565	blue	0.634232	0.00832316	0.659808	0.00541724
ENSBTAG00000014354	blue	0.553844	0.0260192	0.659479	0.00544852
ENSBTAG00000020445	blue	0.45862	0.0739803	0.659327	0.00546308
ENSBTAG00000029237	blue	0.491753	0.0530288	0.65906	0.00548865
ENSBTAG00000034206	blue	0.642835	0.0072337	0.658728	0.00552068
ENSBTAG00000019617	blue	0.55194	0.0266447	0.658124	0.00557914
ENSBTAG00000001785	blue	0.514602	0.0413939	0.658031	0.00558826
ENSBTAG00000017439	blue	0.371218	0.15689	0.657977	0.00559348
ENSBTAG00000019230	blue	0.544001	0.0293779	0.657897	0.00560128
ENSBTAG00000009522	blue	0.404746	0.119927	0.65785	0.00560591
ENSBTAG00000048143	blue	0.655986	0.00579033	0.657513	0.00563891
ENSBTAG00000031355	blue	0.492793	0.0524518	0.657211	0.00566855
ENSBTAG00000052140	blue	0.599554	0.0140973	0.656325	0.00575648
ENSBTAG00000006839	blue	0.4761	0.0622915	0.656049	0.00578399
ENSBTAG00000003018	blue	0.621559	0.0101606	0.655894	0.0057996
ENSBTAG00000016388	blue	0.358116	0.173212	0.655537	0.00583546
ENSBTAG00000046389	blue	0.644051	0.00708934	0.655509	0.00583832
ENSBTAG00000002883	blue	0.442845	0.0858256	0.654925	0.00589744
ENSBTAG00000013341	blue	0.399334	0.125438	0.654361	0.00595509
ENSBTAG00000048958	blue	0.585045	0.0172844	0.654068	0.00598513
ENSBTAG00000033344	blue	0.481616	0.0589013	0.653822	0.00601057
ENSBTAG00000015891	blue	0.49468	0.0514168	0.653738	0.00601917
ENSBTAG00000054738	blue	0.708477	0.00212715	0.653555	0.0060382
ENSBTAG00000018863	blue	0.477581	0.0613676	0.653486	0.00604534
ENSBTAG00000015911	blue	0.545356	0.028897	0.653386	0.00605571
ENSBTAG00000021693	blue	0.440106	0.0880129	0.652004	0.00620064
ENSBTAG00000046744	blue	0.392019	0.133161	0.651413	0.00626342
ENSBTAG00000003033	blue	0.542328	0.0299801	0.649745	0.00644347
ENSBTAG00000000381	blue	0.523338	0.0374949	0.649699	0.0064485
ENSBTAG00000048952	blue	0.530625	0.0344603	0.649397	0.00648161
ENSBTAG00000050981	blue	0.653881	0.00600447	0.648965	0.00652907
ENSBTAG00000021045	blue	0.410825	0.11394	0.648422	0.00658925
ENSBTAG00000015752	blue	0.506303	0.0453724	0.648305	0.00660218
ENSBTAG00000011932	blue	0.636902	0.00797201	0.648115	0.00662343
ENSBTAG00000009150	blue	0.766328	0.000535724	0.647923	0.00664485
ENSBTAG00000025210	blue	0.524708	0.0369095	0.647843	0.00665376
ENSBTAG00000037534	blue	0.521268	0.0383928	0.647564	0.00668509
ENSBTAG00000009477	blue	0.637269	0.00792473	0.646649	0.00678855
ENSBTAG00000023823	blue	0.537509	0.0317676	0.646249	0.00683418
ENSBTAG00000039993	blue	0.553272	0.026206	0.644746	0.00700786
ENSBTAG00000031435	blue	0.368587	0.160082	0.644727	0.00701012
ENSBTAG00000005475	blue	0.484563	0.0571467	0.644352	0.00705397
ENSBTAG00000006896	blue	0.651525	0.00625149	0.643812	0.00711752
ENSBTAG00000021756	blue	0.484034	0.057459	0.64308	0.00720448
ENSBTAG00000010303	blue	0.353025	0.179848	0.642874	0.00722904
ENSBTAG00000003489	blue	0.459389	0.0734348	0.642566	0.00726602
ENSBTAG00000018397	blue	0.687558	0.00324635	0.642078	0.00732477
ENSBTAG00000005353	blue	0.552375	0.026501	0.641463	0.00739949
ENSBTAG00000046671	blue	0.61069	0.0119789	0.641426	0.007404
ENSBTAG00000003499	blue	0.472135	0.064815	0.641402	0.0074069
ENSBTAG00000016851	blue	0.33183	0.20926	0.639866	0.00759611
ENSBTAG00000005026	blue	0.370403	0.157875	0.63874	0.00773716
ENSBTAG00000043964	blue	0.489325	0.0543941	0.638113	0.00781663
ENSBTAG00000040387	blue	0.596453	0.0147363	0.637422	0.00790501
ENSBTAG00000002848	blue	0.474948	0.0630169	0.636917	0.00797009
ENSBTAG00000054239	blue	0.503686	0.0466847	0.636911	0.00797093
ENSBTAG00000017431	blue	0.375471	0.151823	0.636854	0.00797827
ENSBTAG00000012370	blue	0.670377	0.00448442	0.636772	0.00798882
ENSBTAG00000012504	blue	0.686464	0.00331589	0.6364	0.00803713
ENSBTAG00000000184	blue	0.379729	0.146862	0.635035	0.00821628
ENSBTAG00000012715	blue	0.664271	0.00500606	0.635033	0.00821658
ENSBTAG00000031658	blue	0.614888	0.0112485	0.634371	0.00830455
ENSBTAG00000044129	blue	0.523784	0.0373036	0.633793	0.00838208
ENSBTAG00000001078	blue	0.594525	0.015145	0.633459	0.00842708
ENSBTAG00000021633	blue	0.358054	0.173292	0.633458	0.00842723
ENSBTAG00000017112	blue	0.377637	0.149285	0.633176	0.00846539
ENSBTAG00000015074	blue	0.677493	0.00393252	0.633148	0.00846923
ENSBTAG00000001607	blue	0.413971	0.110926	0.633127	0.00847205
ENSBTAG00000019294	blue	0.347162	0.187694	0.632888	0.00850449
ENSBTAG00000031020	blue	0.558627	0.0244977	0.632377	0.00857425
ENSBTAG00000049487	blue	0.46667	0.0684151	0.632347	0.00857845
ENSBTAG00000040422	blue	0.484816	0.056998	0.631448	0.00870225
ENSBTAG00000015716	blue	0.433673	0.0933075	0.629923	0.00891568
ENSBTAG00000042406	blue	0.395774	0.129156	0.62948	0.00897837
ENSBTAG00000007931	blue	0.512324	0.0424589	0.629447	0.00898313
ENSBTAG00000040331	blue	0.550987	0.0269623	0.62871	0.00908823
ENSBTAG00000019938	blue	0.500214	0.0484687	0.628567	0.00910887
ENSBTAG00000003354	blue	0.470245	0.0660436	0.628433	0.00912804
ENSBTAG00000018137	blue	0.6324	0.00857108	0.628419	0.00913008
ENSBTAG00000039132	blue	0.523764	0.0373122	0.628204	0.00916115
ENSBTAG00000014465	blue	0.454016	0.0773071	0.627382	0.00928034
ENSBTAG00000031849	blue	0.503363	0.0468482	0.626331	0.00943455
ENSBTAG00000054739	blue	0.582529	0.0178898	0.625802	0.00951299
ENSBTAG00000039556	blue	0.544877	0.0290662	0.624382	0.00972603
ENSBTAG00000046158	blue	0.528438	0.0353507	0.624354	0.00973027
ENSBTAG00000017863	blue	0.446867	0.0826848	0.624312	0.00973656
ENSBTAG00000005015	blue	0.505738	0.0456537	0.623828	0.0098101
ENSBTAG00000001740	blue	0.652097	0.00619081	0.623485	0.00986249
ENSBTAG00000024269	blue	0.683651	0.00350018	0.623135	0.00991612
ENSBTAG00000050373	blue	0.601353	0.0137364	0.622806	0.00996679
ENSBTAG00000034848	blue	0.460033	0.07298	0.621528	0.0101654
ENSBTAG00000011019	blue	0.416042	0.108972	0.620483	0.0103302
ENSBTAG00000005868	blue	0.52354	0.0374083	0.620275	0.0103633
ENSBTAG00000001462	blue	0.52142	0.0383263	0.620273	0.0103636
ENSBTAG00000016229	blue	0.452322	0.0785578	0.620109	0.0103896
ENSBTAG00000015902	blue	0.665998	0.00485384	0.619418	0.0105003
ENSBTAG00000032089	blue	0.493795	0.0518999	0.61905	0.0105596
ENSBTAG00000008839	blue	0.463609	0.0704935	0.618885	0.0105863
ENSBTAG00000008921	blue	0.645801	0.0068856	0.618802	0.0105996
ENSBTAG00000014599	blue	0.643448	0.00716063	0.618651	0.0106241
ENSBTAG00000026097	blue	0.463302	0.0707048	0.618613	0.0106303
ENSBTAG00000003408	blue	0.429581	0.0967901	0.61845	0.0106568
ENSBTAG00000015615	blue	0.497173	0.0500728	0.616719	0.0109412
ENSBTAG00000000505	blue	0.490979	0.0534613	0.61539	0.0111637
ENSBTAG00000021617	blue	0.424865	0.100918	0.61522	0.0111923
ENSBTAG00000047879	blue	0.469804	0.0663332	0.61492	0.0112431
ENSBTAG00000004630	blue	0.565249	0.0225046	0.61413	0.0113778
ENSBTAG00000014546	blue	0.798994	0.000205082	0.613836	0.0114282
ENSBTAG00000015327	blue	0.357712	0.173734	0.613005	0.0115716
ENSBTAG00000015240	blue	0.387164	0.138464	0.612806	0.0116063
ENSBTAG00000017412	blue	0.632422	0.00856818	0.612719	0.0116213
ENSBTAG00000001414	blue	0.540367	0.0306981	0.612708	0.0116233
ENSBTAG00000000242	blue	0.309261	0.243797	0.612486	0.0116619
ENSBTAG00000005208	blue	0.399286	0.125488	0.612462	0.0116661
ENSBTAG00000018036	blue	0.3719	0.156071	0.61246	0.0116666
ENSBTAG00000013860	blue	0.488883	0.0546453	0.612451	0.011668
ENSBTAG00000016711	blue	0.660719	0.0053312	0.612036	0.0117408
ENSBTAG00000005293	blue	0.484151	0.0573896	0.611376	0.011857
ENSBTAG00000022681	blue	0.306581	0.248119	0.610946	0.0119332
ENSBTAG00000054702	blue	0.467731	0.0677049	0.610476	0.012017
ENSBTAG00000020984	blue	0.461062	0.0722586	0.610357	0.0120384
ENSBTAG00000032092	blue	0.508961	0.0440686	0.609972	0.0121073
ENSBTAG00000019061	blue	0.394882	0.1301	0.607989	0.0124681
ENSBTAG00000037937	blue	0.542582	0.0298882	0.607031	0.0126452
ENSBTAG00000000991	blue	0.368077	0.160705	0.606768	0.0126943
ENSBTAG00000047524	blue	0.638062	0.00782314	0.606714	0.0127042
ENSBTAG00000012156	blue	0.381004	0.145398	0.606713	0.0127045
ENSBTAG00000002786	blue	0.650107	0.00640404	0.605873	0.0128621
ENSBTAG00000008967	blue	0.36388	0.165899	0.605084	0.0130115
ENSBTAG00000047428	blue	0.440695	0.0875392	0.605022	0.0130233
ENSBTAG00000015844	blue	0.568613	0.0215413	0.603471	0.0133212
ENSBTAG00000007960	blue	0.345613	0.189805	0.601971	0.0136144
ENSBTAG00000013426	blue	0.74062	0.00103221	0.601941	0.0136201
ENSBTAG00000020199	blue	0.364248	0.165439	0.601939	0.0136207
ENSBTAG00000018940	blue	0.551246	0.0268757	0.601284	0.0137503
ENSBTAG00000051734	blue	0.470142	0.0661117	0.601262	0.0137547
ENSBTAG00000010637	blue	0.506529	0.0452608	0.60057	0.0138926
ENSBTAG00000020459	blue	0.429898	0.0965176	0.600194	0.0139681
ENSBTAG00000048747	blue	0.456666	0.0753792	0.598338	0.0143453
ENSBTAG00000020749	blue	0.686457	0.00331632	0.597563	0.014505
ENSBTAG00000015728	blue	0.496482	0.0504423	0.597238	0.0145724
ENSBTAG00000047129	blue	0.615407	0.0111607	0.596755	0.0146731
ENSBTAG00000007837	blue	0.380067	0.146472	0.59647	0.0147327
ENSBTAG00000011146	blue	0.442621	0.0860034	0.595772	0.0148796
ENSBTAG00000014325	blue	0.377899	0.148981	0.595577	0.0149209
ENSBTAG00000024381	blue	0.390693	0.134596	0.594889	0.015067
ENSBTAG00000054998	blue	0.552624	0.0264188	0.594059	0.0152451
ENSBTAG00000010256	blue	0.406451	0.118226	0.593889	0.0152816
ENSBTAG00000052345	blue	0.461934	0.0716504	0.593152	0.0154413
ENSBTAG00000011207	blue	0.54575	0.0287584	0.592528	0.0155775
ENSBTAG00000014310	blue	0.38676	0.138912	0.592505	0.0155824
ENSBTAG00000013957	blue	0.527889	0.0355769	0.590502	0.0160259
ENSBTAG00000008537	blue	0.400985	0.123739	0.590368	0.0160559
ENSBTAG00000048635	blue	0.412904	0.111942	0.589669	0.0162133
ENSBTAG00000008096	blue	0.491611	0.0531075	0.589527	0.0162454
ENSBTAG00000054948	blue	0.562317	0.0233709	0.589458	0.0162611
ENSBTAG00000020787	blue	0.296329	0.265094	0.58849	0.0164813
ENSBTAG00000010784	blue	0.29752	0.263086	0.588371	0.0165087
ENSBTAG00000021457	blue	0.436819	0.0906905	0.587053	0.0168127
ENSBTAG00000050891	blue	0.429251	0.0970756	0.586253	0.0169993
ENSBTAG00000037686	blue	0.580682	0.0183445	0.585999	0.017059
ENSBTAG00000053508	blue	0.496627	0.0503647	0.585586	0.0171564
ENSBTAG00000032453	blue	0.646582	0.00679624	0.584468	0.0174219
ENSBTAG00000051316	blue	0.531166	0.0342424	0.583331	0.017695
ENSBTAG00000054649	blue	0.505222	0.045911	0.582692	0.01785
ENSBTAG00000014069	blue	0.53169	0.0340327	0.581872	0.0180505
ENSBTAG00000052388	blue	0.466312	0.068656	0.581447	0.018155
ENSBTAG00000054370	blue	0.437544	0.0900949	0.58031	0.0184371
ENSBTAG00000049855	blue	0.509335	0.043887	0.579694	0.0185914
ENSBTAG00000010644	blue	0.417996	0.107151	0.579363	0.0186748
ENSBTAG00000051611	blue	0.418494	0.10669	0.579117	0.018737
ENSBTAG00000002670	blue	0.494316	0.0516153	0.578418	0.0189143
ENSBTAG00000005658	blue	0.451669	0.0790437	0.577142	0.0192414
ENSBTAG00000021183	blue	0.546053	0.0286518	0.576633	0.019373
ENSBTAG00000024137	blue	0.544055	0.0293586	0.575111	0.019771
ENSBTAG00000054976	blue	0.409328	0.115395	0.574493	0.0199343
ENSBTAG00000054697	blue	0.505631	0.045707	0.571824	0.0206519
ENSBTAG00000000440	blue	0.561913	0.0234923	0.571575	0.0207196
ENSBTAG00000005182	blue	0.426854	0.0991624	0.571364	0.0207776
ENSBTAG00000019722	blue	0.659994	0.00539954	0.56852	0.0215675
ENSBTAG00000019517	blue	0.449284	0.0808374	0.568013	0.0217108
ENSBTAG00000026502	blue	0.645666	0.00690123	0.567626	0.0218205
ENSBTAG00000009786	blue	0.515717	0.0408798	0.567032	0.0219899
ENSBTAG00000046343	blue	0.479101	0.0604296	0.562561	0.0232979
ENSBTAG00000045086	blue	0.662767	0.00514177	0.561954	0.02348
ENSBTAG00000046266	blue	0.475214	0.0628491	0.561578	0.0235934
ENSBTAG00000037907	blue	0.66915	0.00458557	0.561013	0.0237644
ENSBTAG00000019672	blue	0.455534	0.0761984	0.560344	0.0239682
ENSBTAG00000027246	blue	0.403396	0.121285	0.558499	0.0245372
ENSBTAG00000021933	blue	0.562973	0.0231749	0.558455	0.0245512
ENSBTAG00000012977	blue	0.447625	0.0821021	0.5575	0.0248497
ENSBTAG00000024901	blue	0.566135	0.0222477	0.557464	0.0248611
ENSBTAG00000051083	blue	0.421227	0.104186	0.55621	0.0252579
ENSBTAG00000046076	blue	0.490496	0.0537324	0.556205	0.0252594
ENSBTAG00000012394	blue	0.405937	0.118737	0.556072	0.0253018
ENSBTAG00000005055	blue	0.429105	0.0972012	0.55391	0.0259979
ENSBTAG00000038544	blue	0.465387	0.0692807	0.551746	0.0267093
ENSBTAG00000008353	blue	0.490466	0.0537488	0.549331	0.0275205
ENSBTAG00000053511	blue	0.336281	0.202843	0.549155	0.0275805
ENSBTAG00000054254	blue	0.351275	0.182167	0.54726	0.0282312
ENSBTAG00000002788	blue	0.586614	0.0169149	0.54706	0.0283007
ENSBTAG00000048135	blue	0.483852	0.0575669	0.546965	0.0283338
ENSBTAG00000032515	blue	0.587527	0.0167029	0.543989	0.0293821
ENSBTAG00000007031	blue	0.406024	0.118651	0.543889	0.0294181
ENSBTAG00000008765	blue	0.503249	0.0469064	0.543711	0.0294816
ENSBTAG00000020116	blue	0.46084	0.0724138	0.543189	0.0296691
ENSBTAG00000005078	blue	0.454355	0.0770584	0.541448	0.0303008
ENSBTAG00000052760	blue	0.517273	0.0401709	0.541427	0.0303085
ENSBTAG00000032899	blue	0.583764	0.0175907	0.541292	0.0303578
ENSBTAG00000011011	blue	0.394855	0.130129	0.540938	0.0304878
ENSBTAG00000052611	blue	0.573298	0.020253	0.538933	0.0312313
ENSBTAG00000004971	blue	0.497255	0.0500287	0.538277	0.0314774
ENSBTAG00000007075	blue	0.45851	0.0740582	0.537662	0.0317096
ENSBTAG00000009256	blue	0.413692	0.111191	0.535031	0.0327176
ENSBTAG00000006432	blue	0.247569	0.355251	0.532303	0.0337884
ENSBTAG00000051168	blue	0.720684	0.00163473	0.532106	0.0338669
ENSBTAG00000011154	blue	0.536212	0.0322624	0.531663	0.0340434
ENSBTAG00000050602	blue	0.506157	0.0454451	0.531249	0.0342092
ENSBTAG00000011871	blue	0.480997	0.0592747	0.530674	0.0344405
ENSBTAG00000050329	blue	0.457329	0.0749024	0.530119	0.0346646
ENSBTAG00000032719	blue	0.33677	0.202146	0.528999	0.0351205
ENSBTAG00000016896	blue	0.280656	0.292381	0.52742	0.0357709
ENSBTAG00000009850	blue	0.297	0.263962	0.526007	0.0363609
ENSBTAG00000002143	blue	0.381493	0.144839	0.525116	0.0367366
ENSBTAG00000012969	blue	0.446435	0.083018	0.524661	0.0369296
ENSBTAG00000007799	blue	0.309411	0.243556	0.524414	0.0370345
ENSBTAG00000040296	blue	0.495613	0.0509105	0.524292	0.0370863
ENSBTAG00000049003	blue	0.48454	0.0571603	0.523496	0.0374272
ENSBTAG00000049560	blue	0.50168	0.0477092	0.51934	0.0392433
ENSBTAG00000015769	blue	0.656667	0.00572238	0.518837	0.0394674
ENSBTAG00000010037	blue	0.418066	0.107086	0.518679	0.0395379
ENSBTAG00000055182	blue	0.385624	0.140176	0.516596	0.0404782
ENSBTAG00000050822	blue	0.535239	0.032637	0.516217	0.0406511
ENSBTAG00000005140	blue	0.670798	0.00445016	0.515579	0.0409431
ENSBTAG00000053516	blue	0.27871	0.295883	0.515287	0.0410778
ENSBTAG00000008635	blue	0.438736	0.089122	0.514522	0.0414309
ENSBTAG00000049916	blue	0.497558	0.0498673	0.514169	0.0415946
ENSBTAG00000031647	blue	0.556945	0.0250248	0.513679	0.041823
ENSBTAG00000021378	blue	0.487533	0.0554184	0.512435	0.0424066
ENSBTAG00000055254	blue	0.469916	0.0662593	0.512321	0.0424604
ENSBTAG00000003359	blue	0.265807	0.31972	0.51143	0.0428822
ENSBTAG00000006615	blue	0.266037	0.319286	0.509873	0.0436274
ENSBTAG00000054617	blue	0.377246	0.149741	0.509334	0.0438879
ENSBTAG00000047605	blue	0.515081	0.0411725	0.509307	0.0439009
ENSBTAG00000018986	blue	0.262362	0.326267	0.505873	0.0455863
ENSBTAG00000027319	blue	0.426113	0.0998143	0.505509	0.0457675
ENSBTAG00000034776	blue	0.535515	0.0325305	0.505216	0.0459143
ENSBTAG00000008047	blue	0.512601	0.0423281	0.504229	0.0464102
ENSBTAG00000046977	blue	0.527759	0.0356308	0.499272	0.0489614
ENSBTAG00000037687	blue	0.659962	0.00540262	0.498654	0.0492867
ENSBTAG00000045795	blue	0.41994	0.105359	0.497485	0.0499062
ENSBTAG00000002416	blue	0.321689	0.224365	0.497345	0.049981
ENSBTAG00000052586	blue	0.310615	0.24163	0.494276	0.0516367
ENSBTAG00000054774	blue	0.567311	0.0219103	0.492055	0.0528607
[truncated: 165 more rows]

## Sheet: red
geneSymbol	moduleColor	GS.treatment	p.GS.treatment	p.MM.blue	MM.red	p.MM.red
ENSBTAG00000013249	red	-0.635995	0.00808998	0.0151534	0.982213	1.44139e-11
ENSBTAG00000023736	red	-0.706519	0.0022163	0.00444058	0.980157	3.08267e-11
ENSBTAG00000002881	red	-0.686544	0.00331077	0.0136636	0.978984	4.59302e-11
ENSBTAG00000002651	red	-0.598897	0.0142308	0.0180325	0.976596	9.69454e-11
ENSBTAG00000021307	red	-0.629026	0.00904313	0.0138959	0.97555	1.31319e-10
ENSBTAG00000007066	red	-0.652371	0.00616183	0.0194925	0.973068	2.56633e-10
ENSBTAG00000000599	red	-0.684904	0.0034171	0.015719	0.970365	4.97672e-10
ENSBTAG00000023843	red	-0.674979	0.00412085	0.0093604	0.969138	6.5896e-10
ENSBTAG00000017739	red	-0.657337	0.00565616	0.0197003	0.967235	9.96773e-10
ENSBTAG00000004876	red	-0.734244	0.00120083	0.00765856	0.967147	1.01549e-09
ENSBTAG00000014211	red	-0.558272	0.0246082	0.0611558	0.966008	1.28525e-09
ENSBTAG00000021538	red	-0.784249	0.000322699	0.00122201	0.963679	2.03108e-09
ENSBTAG00000038221	red	-0.717263	0.00176225	0.00338197	0.963002	2.30722e-09
ENSBTAG00000021600	red	-0.622377	0.010033	0.017419	0.962054	2.74733e-09
ENSBTAG00000010144	red	-0.614794	0.0112645	0.0222397	0.961994	2.77742e-09
ENSBTAG00000019455	red	-0.56785	0.0217571	0.0226948	0.961256	3.17138e-09
ENSBTAG00000002689	red	-0.70876	0.00211451	0.00453302	0.96094	3.35396e-09
ENSBTAG00000004685	red	-0.503464	0.0467972	0.0676812	0.960861	3.40093e-09
ENSBTAG00000000536	red	-0.77233	0.000454328	0.00281582	0.960195	3.82069e-09
ENSBTAG00000003986	red	-0.731476	0.00128071	0.00684421	0.959919	4.00736e-09
ENSBTAG00000013856	red	-0.796637	0.000221028	0.00143718	0.959632	4.20952e-09
ENSBTAG00000008808	red	-0.603822	0.0132533	0.0143084	0.959439	4.34986e-09
ENSBTAG00000046346	red	-0.648372	0.00659481	0.0229924	0.958283	5.27914e-09
ENSBTAG00000013256	red	-0.629553	0.00896798	0.0108272	0.958273	5.28823e-09
ENSBTAG00000033182	red	-0.74575	0.000911076	0.00510594	0.958051	5.48503e-09
ENSBTAG00000011000	red	-0.587296	0.0167563	0.0433063	0.95749	6.00982e-09
ENSBTAG00000045832	red	-0.636454	0.00803008	0.0343447	0.95651	7.03173e-09
ENSBTAG00000014597	red	-0.621658	0.0101451	0.0545754	0.955376	8.39451e-09
ENSBTAG00000007761	red	-0.709748	0.00207086	0.0178245	0.95475	9.23814e-09
ENSBTAG00000018297	red	-0.590383	0.0160528	0.0237918	0.954372	9.78221e-09
ENSBTAG00000001125	red	-0.63232	0.00858207	0.0076186	0.954033	1.02942e-08
ENSBTAG00000019052	red	-0.616219	0.0110244	0.00956276	0.953287	1.1499e-08
ENSBTAG00000015343	red	-0.675856	0.00405434	0.0125307	0.952736	1.24639e-08
ENSBTAG00000000804	red	-0.639572	0.00763275	0.0344947	0.952508	1.28834e-08
ENSBTAG00000009698	red	-0.628218	0.00915911	0.0442271	0.951741	1.43825e-08
ENSBTAG00000002799	red	-0.6573	0.00565985	0.0334355	0.951557	1.47634e-08
ENSBTAG00000011373	red	-0.580074	0.0184962	0.0775725	0.950913	1.61661e-08
ENSBTAG00000007821	red	-0.598585	0.0142947	0.0663802	0.950847	1.63158e-08
ENSBTAG00000015607	red	-0.522997	0.0376418	0.0569261	0.950745	1.65493e-08
ENSBTAG00000019537	red	-0.715118	0.00184624	0.0194303	0.950726	1.65932e-08
ENSBTAG00000036028	red	-0.722448	0.00157196	0.00780288	0.950609	1.68661e-08
ENSBTAG00000018841	red	-0.612548	0.0116512	0.00695861	0.949247	2.03278e-08
ENSBTAG00000011173	red	-0.610706	0.0119759	0.00854304	0.949153	2.05893e-08
ENSBTAG00000050189	red	-0.618196	0.0106982	0.00594136	0.948718	2.18288e-08
ENSBTAG00000012566	red	-0.800504	0.000195376	0.00141377	0.948483	2.2525e-08
ENSBTAG00000003747	red	-0.641091	0.00744485	0.049187	0.947719	2.49166e-08
ENSBTAG00000004844	red	-0.497154	0.0500827	0.0837064	0.947478	2.57153e-08
ENSBTAG00000003049	red	-0.551305	0.0268559	0.0271955	0.947194	2.66858e-08
ENSBTAG00000003059	red	-0.568396	0.0216024	0.0664105	0.946852	2.78944e-08
ENSBTAG00000021741	red	-0.527109	0.0359001	0.0290811	0.946288	2.9988e-08
ENSBTAG00000016312	red	-0.658293	0.00556278	0.0291941	0.945554	3.29093e-08
ENSBTAG00000014415	red	-0.670477	0.00447626	0.0369008	0.945364	3.37058e-08
ENSBTAG00000016591	red	-0.481864	0.0587524	0.0893584	0.945305	3.39557e-08
ENSBTAG00000030432	red	-0.678203	0.00388053	0.00141249	0.945285	3.40404e-08
ENSBTAG00000015016	red	-0.647194	0.00672678	0.0343462	0.945092	3.48711e-08
ENSBTAG00000010582	red	-0.62465	0.00968549	0.0315748	0.944826	3.60452e-08
ENSBTAG00000013676	red	-0.667829	0.0046965	0.00164358	0.944747	3.6403e-08
ENSBTAG00000016048	red	-0.767845	0.0005141	0.00401175	0.944141	3.92263e-08
ENSBTAG00000015879	red	-0.558973	0.0243901	0.0181899	0.944083	3.95048e-08
ENSBTAG00000003580	red	-0.80574	0.000164623	0.00143665	0.943878	4.05076e-08
ENSBTAG00000014306	red	-0.577359	0.0191853	0.0630753	0.943659	4.16021e-08
ENSBTAG00000031933	red	-0.674999	0.00411935	0.00480091	0.943312	4.33886e-08
ENSBTAG00000012409	red	-0.519616	0.0391206	0.0304764	0.943169	4.41484e-08
ENSBTAG00000007096	red	-0.716136	0.00180598	0.00395502	0.94307	4.46762e-08
ENSBTAG00000003569	red	-0.768236	0.000508653	0.00341277	0.94306	4.47279e-08
ENSBTAG00000011927	red	-0.726107	0.00144804	0.0262103	0.942907	4.55594e-08
ENSBTAG00000003215	red	-0.667348	0.00473745	0.0238718	0.942771	4.63064e-08
ENSBTAG00000006446	red	-0.560558	0.023903	0.027589	0.942375	4.85429e-08
ENSBTAG00000053568	red	-0.697886	0.00264608	0.0120401	0.941928	5.11846e-08
ENSBTAG00000048540	red	-0.571288	0.0207983	0.0203877	0.94159	5.32567e-08
ENSBTAG00000001511	red	-0.772609	0.000450806	0.00479104	0.941365	5.46776e-08
ENSBTAG00000008884	red	-0.673299	0.00425075	0.00653276	0.941232	5.55282e-08
ENSBTAG00000037765	red	-0.616041	0.0110543	0.0137344	0.940984	5.71501e-08
ENSBTAG00000011525	red	-0.621975	0.0100956	0.0100074	0.940558	6.00326e-08
ENSBTAG00000021422	red	-0.624473	0.00971215	0.00491114	0.940273	6.20302e-08
ENSBTAG00000012537	red	-0.609225	0.0122422	0.0485878	0.940091	6.33351e-08
ENSBTAG00000011586	red	-0.587279	0.0167602	0.0424371	0.939866	6.4984e-08
ENSBTAG00000008036	red	-0.540309	0.0307197	0.0154863	0.939493	6.77834e-08
ENSBTAG00000015562	red	-0.676591	0.00399926	0.0128155	0.939491	6.78051e-08
ENSBTAG00000021073	red	-0.630883	0.00878087	0.00442362	0.938775	7.34837e-08
ENSBTAG00000007834	red	-0.602119	0.0135852	0.00475186	0.938744	7.37375e-08
ENSBTAG00000046574	red	-0.621367	0.0101907	0.00972729	0.938654	7.44778e-08
ENSBTAG00000017738	red	-0.624044	0.00977724	0.00993521	0.938614	7.48147e-08
ENSBTAG00000012464	red	-0.562865	0.0232073	0.126932	0.938321	7.7285e-08
ENSBTAG00000000970	red	-0.683248	0.00352722	0.00706451	0.938172	7.85698e-08
ENSBTAG00000010230	red	-0.618576	0.0106363	0.0833036	0.938058	7.95644e-08
ENSBTAG00000002843	red	-0.508371	0.0443556	0.0314924	0.937834	8.15539e-08
ENSBTAG00000015050	red	-0.683473	0.00351212	0.00545463	0.937725	8.25336e-08
ENSBTAG00000020988	red	-0.551532	0.0267805	0.0165091	0.937303	8.64298e-08
ENSBTAG00000014119	red	-0.719276	0.00168628	0.00481307	0.937274	8.67054e-08
ENSBTAG00000009208	red	-0.801844	0.000187088	0.000363047	0.937165	8.77412e-08
ENSBTAG00000019121	red	-0.769533	0.000490896	0.000373059	0.937079	8.85604e-08
ENSBTAG00000006686	red	-0.539511	0.0310154	0.0327562	0.936648	9.27895e-08
ENSBTAG00000007829	red	-0.565479	0.0224376	0.0732082	0.936455	9.47373e-08
ENSBTAG00000007880	red	-0.653889	0.00600358	0.0491871	0.936411	9.51902e-08
ENSBTAG00000014272	red	-0.561901	0.0234959	0.0934001	0.936049	9.89492e-08
ENSBTAG00000031135	red	-0.685637	0.00336921	0.00542132	0.93569	1.02807e-07
ENSBTAG00000001484	red	-0.682313	0.00359071	0.00067144	0.935561	1.04224e-07
ENSBTAG00000006541	red	-0.609695	0.0121572	0.0376332	0.935169	1.08625e-07
ENSBTAG00000017868	red	-0.477856	0.0611968	0.123613	0.935108	1.09322e-07
ENSBTAG00000012509	red	-0.599243	0.0141602	0.0894077	0.934773	1.13232e-07
ENSBTAG00000004073	red	-0.687184	0.00327	0.0195903	0.934718	1.13883e-07
ENSBTAG00000043953	red	-0.712469	0.00195442	0.0100727	0.934713	1.13952e-07
ENSBTAG00000007675	red	-0.567817	0.0217663	0.0270447	0.934694	1.14175e-07
ENSBTAG00000004294	red	-0.520762	0.0386145	0.130349	0.934622	1.15039e-07
ENSBTAG00000015094	red	-0.655517	0.00583753	0.00609745	0.934043	1.22168e-07
ENSBTAG00000020319	red	-0.536673	0.032086	0.0274651	0.934006	1.22635e-07
ENSBTAG00000039340	red	-0.717522	0.0017523	0.0060881	0.933603	1.27835e-07
ENSBTAG00000009331	red	-0.716671	0.0017851	0.00264369	0.933067	1.35044e-07
ENSBTAG00000050989	red	-0.705016	0.00228673	0.0120427	0.933052	1.35248e-07
ENSBTAG00000016477	red	-0.563945	0.0228867	0.0268396	0.932926	1.36998e-07
ENSBTAG00000035244	red	-0.611397	0.0118532	0.0758326	0.932703	1.40129e-07
ENSBTAG00000017051	red	-0.651083	0.00629874	0.0553778	0.932676	1.40519e-07
ENSBTAG00000018431	red	-0.611615	0.0118149	0.00588846	0.932649	1.40896e-07
ENSBTAG00000002744	red	-0.575439	0.0196847	0.0389128	0.932498	1.43063e-07
ENSBTAG00000017239	red	-0.649102	0.00651398	0.0415248	0.932486	1.43244e-07
ENSBTAG00000012019	red	-0.647742	0.00666509	0.0205375	0.932429	1.44064e-07
ENSBTAG00000017564	red	-0.527371	0.0357914	0.052361	0.932414	1.44288e-07
ENSBTAG00000010123	red	-0.675157	0.00410733	0.0138145	0.931824	1.5309e-07
ENSBTAG00000008160	red	-0.697587	0.0026621	0.00524472	0.931468	1.58617e-07
ENSBTAG00000007507	red	-0.539727	0.0309352	0.0529391	0.931412	1.59512e-07
ENSBTAG00000017684	red	-0.622186	0.0100627	0.0206152	0.931318	1.60999e-07
ENSBTAG00000014137	red	-0.536676	0.0320846	0.097607	0.931217	1.62621e-07
ENSBTAG00000016904	red	-0.557395	0.0248829	0.084974	0.931146	1.63771e-07
ENSBTAG00000039161	red	-0.69506	0.00280061	0.0219855	0.931116	1.64252e-07
ENSBTAG00000013407	red	-0.541475	0.0302911	0.0225164	0.930992	1.66291e-07
ENSBTAG00000001257	red	-0.469801	0.0663348	0.102632	0.930947	1.67021e-07
ENSBTAG00000006951	red	-0.784762	0.000317833	0.00371102	0.930515	1.74276e-07
ENSBTAG00000011534	red	-0.677278	0.00394835	0.00224207	0.930328	1.77497e-07
ENSBTAG00000019611	red	-0.661774	0.00523287	0.0131278	0.929954	1.84079e-07
ENSBTAG00000005238	red	-0.695716	0.00276408	0.00682654	0.92988	1.85417e-07
ENSBTAG00000017240	red	-0.624122	0.00976545	0.0795032	0.929804	1.8679e-07
ENSBTAG00000050763	red	-0.650621	0.00634844	0.0110618	0.929577	1.90941e-07
ENSBTAG00000008626	red	-0.698965	0.00258896	0.0124642	0.929305	1.96023e-07
ENSBTAG00000007762	red	-0.666615	0.00480036	0.00323929	0.92877	2.06336e-07
ENSBTAG00000025071	red	-0.773416	0.000440752	0.00693002	0.928732	2.07099e-07
ENSBTAG00000020194	red	-0.628894	0.00906189	0.0144568	0.92873	2.07126e-07
ENSBTAG00000016841	red	-0.511161	0.0430104	0.0420126	0.928667	2.08377e-07
ENSBTAG00000015314	red	-0.716087	0.00180788	0.0122432	0.92845	2.12729e-07
ENSBTAG00000032617	red	-0.479104	0.060428	0.15559	0.928358	2.14605e-07
ENSBTAG00000012489	red	-0.650393	0.00637302	0.0118606	0.928353	2.14713e-07
ENSBTAG00000013160	red	-0.64547	0.00692376	0.00775676	0.927945	2.23169e-07
ENSBTAG00000001439	red	-0.67402	0.00419462	0.0131438	0.927811	2.26004e-07
ENSBTAG00000013339	red	-0.610916	0.0119386	0.0189584	0.927595	2.30658e-07
ENSBTAG00000035084	red	-0.706477	0.00221822	0.0126699	0.927462	2.33541e-07
ENSBTAG00000003454	red	-0.518097	0.0397992	0.0207145	0.927425	2.34358e-07
ENSBTAG00000016827	red	-0.529821	0.0347857	0.143844	0.927111	2.41346e-07
ENSBTAG00000018999	red	-0.527542	0.0357204	0.166487	0.927052	2.4268e-07
ENSBTAG00000031765	red	-0.665912	0.00486135	0.00343606	0.927033	2.43116e-07
ENSBTAG00000009107	red	-0.503056	0.0470046	0.0290902	0.927009	2.43644e-07
ENSBTAG00000007564	red	-0.67518	0.00410554	0.0268645	0.92694	2.45213e-07
ENSBTAG00000013469	red	-0.629053	0.00903914	0.00267261	0.926835	2.47624e-07
ENSBTAG00000019421	red	-0.803221	0.000178874	0.00230889	0.926737	2.49883e-07
ENSBTAG00000007844	red	-0.728327	0.00137684	0.00113591	0.926594	2.53236e-07
ENSBTAG00000012425	red	-0.578403	0.018918	0.046626	0.926012	2.6721e-07
ENSBTAG00000004625	red	-0.604878	0.0130508	0.0836803	0.925717	2.74541e-07
ENSBTAG00000002104	red	-0.534519	0.0329166	0.0152545	0.925686	2.75309e-07
ENSBTAG00000051164	red	-0.649035	0.00652135	0.00180163	0.925632	2.76668e-07
ENSBTAG00000043963	red	-0.499674	0.0487507	0.073935	0.925494	2.80178e-07
ENSBTAG00000018819	red	-0.705865	0.00224669	0.00150324	0.925469	2.80811e-07
ENSBTAG00000020454	red	-0.501307	0.0479014	0.0401597	0.925319	2.84694e-07
ENSBTAG00000020346	red	-0.641472	0.00739832	0.0336577	0.925222	2.87209e-07
ENSBTAG00000022067	red	-0.771123	0.000469815	0.00183147	0.924855	2.96916e-07
ENSBTAG00000016937	red	-0.758766	0.000655014	0.0132231	0.924664	3.02089e-07
ENSBTAG00000026966	red	-0.465536	0.0691801	0.0584109	0.924662	3.02149e-07
ENSBTAG00000004367	red	-0.537985	0.0315876	0.0583289	0.92449	3.0688e-07
ENSBTAG00000054743	red	-0.603687	0.0132794	0.0362453	0.924073	3.18581e-07
ENSBTAG00000000875	red	-0.538168	0.0315184	0.103896	0.92407	3.18666e-07
ENSBTAG00000019014	red	-0.785738	0.000308744	0.00270137	0.923544	3.33968e-07
ENSBTAG00000003667	red	-0.630783	0.00879487	0.00582761	0.922992	3.50678e-07
ENSBTAG00000002126	red	-0.584057	0.0175202	0.0617049	0.922734	3.58738e-07
ENSBTAG00000005198	red	-0.56926	0.0213599	0.0130374	0.92266	3.6108e-07
ENSBTAG00000048486	red	-0.66793	0.00468797	0.00774149	0.922605	3.6283e-07
ENSBTAG00000039740	red	-0.772545	0.00045162	0.0104834	0.922067	3.80286e-07
ENSBTAG00000011648	red	-0.634712	0.00825912	0.0681779	0.921836	3.88004e-07
ENSBTAG00000018049	red	-0.5934	0.0153874	0.0581282	0.921404	4.02789e-07
ENSBTAG00000012456	red	-0.554616	0.0257689	0.0118478	0.921345	4.04872e-07
ENSBTAG00000016936	red	-0.605314	0.0129678	0.0112712	0.921063	4.14829e-07
ENSBTAG00000043976	red	-0.768284	0.000507985	0.010932	0.921007	4.1682e-07
ENSBTAG00000000942	red	-0.48183	0.0587724	0.119772	0.920941	4.19189e-07
ENSBTAG00000009127	red	-0.52705	0.0359246	0.0680633	0.920805	4.24095e-07
ENSBTAG00000009917	red	-0.574367	0.0199677	0.0423986	0.920546	4.33604e-07
ENSBTAG00000002847	red	-0.624354	0.00973014	0.020695	0.920519	4.34596e-07
ENSBTAG00000051609	red	-0.592466	0.015591	0.0436331	0.920497	4.35413e-07
ENSBTAG00000019175	red	-0.464207	0.0700841	0.076766	0.920433	4.37818e-07
ENSBTAG00000012687	red	-0.495472	0.0509869	0.0902032	0.92019	4.46953e-07
ENSBTAG00000009573	red	-0.661659	0.00524357	0.00135336	0.92012	4.4963e-07
ENSBTAG00000007245	red	-0.622055	0.0100831	0.00226104	0.920112	4.49927e-07
ENSBTAG00000008739	red	-0.563477	0.0230251	0.0131525	0.920035	4.52876e-07
ENSBTAG00000001279	red	-0.449058	0.0810091	0.198831	0.919946	4.56306e-07
ENSBTAG00000002600	red	-0.422192	0.103313	0.10578	0.919875	4.59041e-07
ENSBTAG00000018904	red	-0.488298	0.0549793	0.0285971	0.919508	4.7351e-07
ENSBTAG00000055014	red	-0.434343	0.0927456	0.0672174	0.919372	4.78979e-07
ENSBTAG00000025667	red	-0.755196	0.000718473	0.00105429	0.919209	4.85557e-07
ENSBTAG00000017951	red	-0.845288	3.74051e-05	0.000357283	0.919206	4.85676e-07
ENSBTAG00000012749	red	-0.47872	0.0606635	0.233775	0.919036	4.92668e-07
ENSBTAG00000012499	red	-0.559926	0.0240963	0.0139073	0.918883	4.98996e-07
ENSBTAG00000011584	red	-0.667308	0.00474092	0.0220727	0.918722	5.05766e-07
ENSBTAG00000037718	red	-0.58035	0.0184272	0.0106713	0.918503	5.15091e-07
ENSBTAG00000005908	red	-0.626864	0.00935604	0.00473001	0.918341	5.22041e-07
ENSBTAG00000010658	red	-0.617245	0.0108542	0.0534978	0.91833	5.22539e-07
ENSBTAG00000052518	red	-0.746901	0.000885549	0.00424129	0.918307	5.23535e-07
ENSBTAG00000020737	red	-0.518248	0.0397311	0.0665832	0.918038	5.35343e-07
ENSBTAG00000019065	red	-0.768834	0.0005004	0.00188873	0.918036	5.35422e-07
ENSBTAG00000021970	red	-0.557716	0.0247819	0.0181358	0.917789	5.46437e-07
ENSBTAG00000024561	red	-0.764236	0.000566777	0.0139064	0.917467	5.61124e-07
ENSBTAG00000001163	red	-0.6734	0.00424282	0.00633204	0.917452	5.618e-07
ENSBTAG00000020384	red	-0.53836	0.0314464	0.0850921	0.917327	5.6761e-07
ENSBTAG00000003245	red	-0.797744	0.00021341	0.00318297	0.917238	5.71758e-07
ENSBTAG00000024708	red	-0.623732	0.00982478	0.060625	0.917141	5.76319e-07
ENSBTAG00000014064	red	-0.570508	0.0210129	0.0147815	0.917099	5.7827e-07
ENSBTAG00000004869	red	-0.578244	0.0189587	0.0172526	0.917082	5.79098e-07
ENSBTAG00000013405	red	-0.717065	0.00176987	0.0209457	0.917042	5.80992e-07
ENSBTAG00000016622	red	-0.788181	0.000286937	0.00690778	0.916989	5.83505e-07
ENSBTAG00000019568	red	-0.613806	0.0114333	0.0176001	0.916518	6.06313e-07
ENSBTAG00000030599	red	-0.697839	0.00264859	0.019974	0.916371	6.13558e-07
ENSBTAG00000002422	red	-0.412468	0.112358	0.0934104	0.915968	6.33867e-07
ENSBTAG00000023106	red	-0.680818	0.00369407	0.00682328	0.915836	6.4062e-07
ENSBTAG00000030587	red	-0.605255	0.012979	0.0889144	0.915706	6.47376e-07
ENSBTAG00000005069	red	-0.506601	0.0452252	0.0328912	0.915662	6.49679e-07
ENSBTAG00000008609	red	-0.485689	0.0564871	0.0951662	0.915623	6.51701e-07
ENSBTAG00000004749	red	-0.587913	0.0166138	0.0178336	0.91538	6.6453e-07
ENSBTAG00000001545	red	-0.662175	0.00519592	0.00324119	0.915276	6.70063e-07
ENSBTAG00000009974	red	-0.578215	0.0189659	0.0971642	0.915175	6.75496e-07
ENSBTAG00000019694	red	-0.603928	0.0132328	0.0427534	0.914924	6.89111e-07
ENSBTAG00000018638	red	-0.646935	0.00675607	0.00228479	0.914888	6.91101e-07
ENSBTAG00000053546	red	-0.533133	0.0334601	0.0675794	0.914749	6.988e-07
ENSBTAG00000014966	red	-0.37762	0.149305	0.172565	0.914598	7.07184e-07
ENSBTAG00000021343	red	-0.448622	0.0813406	0.182405	0.914565	7.09041e-07
ENSBTAG00000052998	red	-0.606066	0.0128258	0.036105	0.914492	7.13153e-07
ENSBTAG00000017996	red	-0.517255	0.0401793	0.146332	0.914364	7.20411e-07
ENSBTAG00000019674	red	-0.527752	0.0356333	0.191962	0.914105	7.35284e-07
ENSBTAG00000003709	red	-0.680005	0.00375121	0.00550824	0.913955	7.4405e-07
ENSBTAG00000020444	red	-0.747208	0.000878862	0.00501932	0.913742	7.56578e-07
ENSBTAG00000023377	red	-0.567631	0.0218193	0.0552532	0.913603	7.64853e-07
ENSBTAG00000047606	red	-0.636253	0.00805625	0.0887637	0.913527	7.69458e-07
ENSBTAG00000004502	red	-0.457053	0.0751008	0.199453	0.913396	7.77376e-07
ENSBTAG00000015095	red	-0.56293	0.0231877	0.0107636	0.913292	7.83705e-07
ENSBTAG00000013761	red	-0.738023	0.00109839	0.00688237	0.913197	7.89491e-07
ENSBTAG00000008294	red	-0.569048	0.0214192	0.0179601	0.91319	7.89926e-07
ENSBTAG00000040356	red	-0.52304	0.0376232	0.0278456	0.91316	7.9179e-07
ENSBTAG00000006909	red	-0.730618	0.00130635	0.0127096	0.913152	7.92309e-07
ENSBTAG00000015984	red	-0.652814	0.00611539	0.0131938	0.913118	7.94375e-07
ENSBTAG00000003578	red	-0.813171	0.000127961	0.000286171	0.912878	8.09371e-07
ENSBTAG00000024958	red	-0.606587	0.0127279	0.0487605	0.912804	8.13988e-07
ENSBTAG00000016751	red	-0.757028	0.000685299	0.00119262	0.912748	8.17531e-07
ENSBTAG00000046277	red	-0.495589	0.0509235	0.0377008	0.912662	8.23021e-07
ENSBTAG00000011818	red	-0.415026	0.109927	0.104267	0.912573	8.28681e-07
ENSBTAG00000011700	red	-0.51551	0.0409749	0.0793864	0.912499	8.33472e-07
ENSBTAG00000001112	red	-0.532179	0.0338376	0.126776	0.912457	8.36159e-07
ENSBTAG00000002227	red	-0.551036	0.026946	0.00993593	0.912387	8.40689e-07
ENSBTAG00000015220	red	-0.616706	0.0109434	0.0336218	0.912286	8.47271e-07
ENSBTAG00000016580	red	-0.587584	0.0166897	0.0482851	0.912212	8.52082e-07
ENSBTAG00000011684	red	-0.567823	0.0217646	0.0521956	0.912211	8.5219e-07
ENSBTAG00000000016	red	-0.696934	0.00269738	0.0121712	0.912156	8.55827e-07
ENSBTAG00000016542	red	-0.806539	0.000160304	0.000427701	0.912054	8.62537e-07
ENSBTAG00000000754	red	-0.767577	0.000517872	0.0141481	0.91198	8.6745e-07
ENSBTAG00000018157	red	-0.674441	0.00416214	0.00276724	0.911738	8.83734e-07
ENSBTAG00000025402	red	-0.73073	0.00130296	0.00319207	0.911661	8.88921e-07
ENSBTAG00000032148	red	-0.66533	0.00491227	0.00512398	0.911535	8.97568e-07
ENSBTAG00000020989	red	-0.498902	0.0491558	0.0843858	0.911497	9.00116e-07
ENSBTAG00000012262	red	-0.536445	0.0321731	0.0450859	0.911383	9.08008e-07
ENSBTAG00000003876	red	-0.475435	0.0627095	0.116114	0.91119	9.21427e-07
ENSBTAG00000011820	red	-0.543017	0.029731	0.0781777	0.911184	9.2185e-07
ENSBTAG00000024431	red	-0.579807	0.0185632	0.0956734	0.911048	9.31463e-07
ENSBTAG00000012253	red	-0.503078	0.0469932	0.129371	0.910864	9.44582e-07
ENSBTAG00000011941	red	-0.456953	0.0751726	0.122218	0.910787	9.50103e-07
ENSBTAG00000000357	red	-0.672	0.00435341	0.0103599	0.910772	9.51146e-07
ENSBTAG00000017709	red	-0.501548	0.0477771	0.112571	0.910574	9.65546e-07
ENSBTAG00000014689	red	-0.621071	0.0102372	0.0534711	0.910562	9.66373e-07
ENSBTAG00000020147	red	-0.681567	0.00364194	0.00778908	0.910473	9.72921e-07
ENSBTAG00000050630	red	-0.645701	0.00689713	0.0232915	0.910386	9.79294e-07
ENSBTAG00000014221	red	-0.566837	0.0220457	0.00876655	0.910271	9.87857e-07
ENSBTAG00000000140	red	-0.521537	0.0382751	0.0395524	0.910247	9.89608e-07
ENSBTAG00000007384	red	-0.494962	0.0512632	0.133785	0.910186	9.94174e-07
ENSBTAG00000006824	red	-0.637116	0.00794443	0.0385342	0.910165	9.95738e-07
ENSBTAG00000018694	red	-0.422093	0.103401	0.136188	0.910017	1.00685e-06
ENSBTAG00000019167	red	-0.574864	0.019836	0.10041	0.909884	1.01695e-06
ENSBTAG00000044018	red	-0.606512	0.0127421	0.0130759	0.909613	1.03778e-06
ENSBTAG00000049215	red	-0.458831	0.0738301	0.0731222	0.909584	1.04007e-06
ENSBTAG00000006263	red	-0.725309	0.00147436	0.00239997	0.90952	1.04504e-06
ENSBTAG00000020465	red	-0.455736	0.0760515	0.119772	0.909509	1.04591e-06
ENSBTAG00000018002	red	-0.591142	0.0158833	0.10433	0.909342	1.05902e-06
ENSBTAG00000013336	red	-0.588484	0.0164828	0.0126814	0.909339	1.05923e-06
ENSBTAG00000018225	red	-0.363091	0.166888	0.237648	0.909153	1.07405e-06
ENSBTAG00000020617	red	-0.424409	0.101323	0.276221	0.908939	1.09117e-06
ENSBTAG00000003929	red	-0.572171	0.0205573	0.12531	0.908847	1.09866e-06
ENSBTAG00000019550	red	-0.611639	0.0118105	0.016696	0.908826	1.10037e-06
ENSBTAG00000010773	red	-0.702549	0.00240627	0.0370718	0.908641	1.11554e-06
ENSBTAG00000016739	red	-0.802217	0.000184832	0.0032382	0.908583	1.12035e-06
ENSBTAG00000000501	red	-0.558421	0.0245618	0.0066665	0.908473	1.12945e-06
ENSBTAG00000008793	red	-0.710097	0.00205564	0.00381378	0.908363	1.1387e-06
ENSBTAG00000010833	red	-0.697805	0.00265042	0.00710232	0.908181	1.15399e-06
ENSBTAG00000048365	red	-0.623411	0.00987371	0.00936544	0.908079	1.1627e-06
ENSBTAG00000048792	red	-0.519238	0.0392888	0.0193577	0.908063	1.16407e-06
ENSBTAG00000007208	red	-0.558316	0.0245943	0.00910027	0.907985	1.17072e-06
ENSBTAG00000018164	red	-0.719331	0.00168424	0.000966908	0.907692	1.19613e-06
ENSBTAG00000006784	red	-0.547581	0.0281203	0.162091	0.907534	1.21e-06
ENSBTAG00000016658	red	-0.721704	0.00159818	0.0114563	0.907489	1.214e-06
ENSBTAG00000000313	red	-0.743982	0.000951435	0.00588847	0.907464	1.21623e-06
ENSBTAG00000012215	red	-0.646086	0.00685286	0.00966826	0.907303	1.23053e-06
ENSBTAG00000038156	red	-0.551551	0.0267739	0.0565847	0.907085	1.25021e-06
ENSBTAG00000045567	red	-0.479466	0.0602062	0.0817674	0.906715	1.28422e-06
ENSBTAG00000033446	red	-0.506949	0.045053	0.187401	0.906686	1.28687e-06
ENSBTAG00000049822	red	-0.607779	0.0125067	0.00283426	0.906646	1.29065e-06
ENSBTAG00000047214	red	-0.517856	0.0399077	0.163733	0.906441	1.30983e-06
ENSBTAG00000007415	red	-0.447414	0.0822638	0.0785677	0.906351	1.31842e-06
ENSBTAG00000009507	red	-0.588958	0.0163746	0.0484011	0.906323	1.32104e-06
ENSBTAG00000014982	red	-0.594446	0.015162	0.0224339	0.906201	1.33267e-06
ENSBTAG00000047461	red	-0.783797	0.000327038	0.000124837	0.906079	1.34442e-06
ENSBTAG00000018828	red	-0.51851	0.0396137	0.212881	0.906068	1.34547e-06
ENSBTAG00000039916	red	-0.627919	0.00920229	0.0614942	0.906039	1.34825e-06
ENSBTAG00000005318	red	-0.716963	0.0017738	0.0077218	0.906018	1.35027e-06
ENSBTAG00000012121	red	-0.534968	0.0327422	0.136603	0.905691	1.38234e-06
ENSBTAG00000026748	red	-0.480041	0.0598552	0.115338	0.905469	1.40437e-06
ENSBTAG00000035064	red	-0.591611	0.0157792	0.00250788	0.90538	1.41333e-06
ENSBTAG00000000177	red	-0.622631	0.00999383	0.00431066	0.905136	1.43807e-06
ENSBTAG00000011881	red	-0.718398	0.00171907	0.00352425	0.904919	1.46045e-06
ENSBTAG00000015209	red	-0.59665	0.0146951	0.0406393	0.904842	1.4684e-06
ENSBTAG00000020418	red	-0.715565	0.00182848	0.00143884	0.9048	1.4728e-06
ENSBTAG00000001983	red	-0.77726	0.000395358	0.00648702	0.904756	1.4774e-06
ENSBTAG00000001702	red	-0.651427	0.00626191	0.00712334	0.904665	1.48692e-06
ENSBTAG00000020825	red	-0.640462	0.00752221	0.0187685	0.904616	1.49212e-06
ENSBTAG00000001489	red	-0.609218	0.0122435	0.063852	0.904497	1.50469e-06
ENSBTAG00000018935	red	-0.552084	0.0265971	0.0721752	0.904339	1.52153e-06
ENSBTAG00000018768	red	-0.73728	0.00111794	0.0085869	0.904228	1.5335e-06
ENSBTAG00000024539	red	-0.717938	0.00173648	0.0286987	0.904179	1.5388e-06
ENSBTAG00000038929	red	-0.670998	0.0044339	0.00551751	0.904168	1.53999e-06
ENSBTAG00000004040	red	-0.686817	0.00329335	0.00129439	0.904051	1.55266e-06
ENSBTAG00000010682	red	-0.479939	0.0599172	0.0271016	0.904023	1.55572e-06
ENSBTAG00000010841	red	-0.576222	0.0194799	0.00800067	0.903909	1.56816e-06
ENSBTAG00000013007	red	-0.399497	0.12527	0.16149	0.903749	1.58588e-06
ENSBTAG00000037413	red	-0.501605	0.0477481	0.185871	0.903718	1.58928e-06
ENSBTAG00000005793	red	-0.678768	0.00383963	0.0491926	0.903698	1.59152e-06
ENSBTAG00000009806	red	-0.783269	0.00033217	0.00596428	0.903527	1.61073e-06
ENSBTAG00000008579	red	-0.704241	0.00232375	0.0377342	0.903275	1.63927e-06
ENSBTAG00000051809	red	-0.759202	0.000647589	0.00925918	0.903166	1.65172e-06
ENSBTAG00000006589	red	-0.535878	0.0323907	0.0272001	0.902793	1.69505e-06
ENSBTAG00000015377	red	-0.664021	0.00502846	0.0187717	0.902658	1.71098e-06
ENSBTAG00000007746	red	-0.64035	0.00753607	0.0195637	0.902467	1.73372e-06
ENSBTAG00000002097	red	-0.654093	0.00598262	0.00308504	0.902202	1.76572e-06
ENSBTAG00000010849	red	-0.614323	0.0113447	0.03679	0.90215	1.77198e-06
ENSBTAG00000019342	red	-0.720442	0.00164349	0.00716422	0.902116	1.7762e-06
ENSBTAG00000007719	red	-0.395419	0.129532	0.262477	0.901915	1.80088e-06
ENSBTAG00000002211	red	-0.631452	0.00870176	0.0773088	0.901895	1.80334e-06
ENSBTAG00000014512	red	-0.417614	0.107505	0.183962	0.901864	1.80715e-06
ENSBTAG00000021275	red	-0.612101	0.0117293	0.0333772	0.901782	1.81738e-06
ENSBTAG00000052862	red	-0.673346	0.00424707	0.0381575	0.901727	1.82422e-06
ENSBTAG00000008576	red	-0.649836	0.00643362	0.027089	0.90167	1.83129e-06
ENSBTAG00000027172	red	-0.64394	0.00710247	0.027712	0.901609	1.83899e-06
ENSBTAG00000004249	red	-0.385201	0.140648	0.0826942	0.901361	1.87042e-06
ENSBTAG00000000837	red	-0.784529	0.000320034	0.00618709	0.901321	1.87554e-06
ENSBTAG00000047752	red	-0.462422	0.0713124	0.103908	0.901318	1.87589e-06
ENSBTAG00000037929	red	-0.460386	0.0727321	0.114507	0.901278	1.88108e-06
ENSBTAG00000009679	red	-0.659207	0.00547454	0.0200533	0.901256	1.88392e-06
ENSBTAG00000003137	red	-0.492716	0.0524941	0.0688372	0.90085	1.93655e-06
ENSBTAG00000020731	red	-0.491969	0.0529085	0.0283043	0.900653	1.96266e-06
ENSBTAG00000030820	red	-0.643443	0.00716125	0.0113651	0.900366	2.00115e-06
ENSBTAG00000005633	red	-0.561053	0.0237523	0.00894416	0.900344	2.00404e-06
ENSBTAG00000014373	red	-0.659883	0.00541011	0.0253239	0.900198	2.02398e-06
ENSBTAG00000055281	red	-0.452109	0.0787161	0.192187	0.900182	2.02613e-06
ENSBTAG00000014048	red	-0.692422	0.00295132	0.0392406	0.900083	2.03973e-06
ENSBTAG00000007654	red	-0.451151	0.0794308	0.118048	0.900041	2.0455e-06
ENSBTAG00000016594	red	-0.407569	0.117121	0.12311	0.900026	2.04746e-06
ENSBTAG00000021645	red	-0.778463	0.000381975	0.00642226	0.900026	2.04748e-06
ENSBTAG00000002714	red	-0.646293	0.00682914	0.00663476	0.899886	2.06685e-06
ENSBTAG00000009459	red	-0.592468	0.0155906	0.0626679	0.899854	2.07132e-06
ENSBTAG00000012365	red	-0.725313	0.00147424	0.0166899	0.89983	2.07464e-06
ENSBTAG00000007206	red	-0.516835	0.0403694	0.0677319	0.899801	2.07873e-06
ENSBTAG00000021065	red	-0.670006	0.00451483	0.031944	0.899726	2.08916e-06
ENSBTAG00000021250	red	-0.626976	0.00933963	0.0720113	0.899617	2.10452e-06
ENSBTAG00000024042	red	-0.552323	0.026518	0.00941382	0.899612	2.10528e-06
ENSBTAG00000009014	red	-0.423897	0.10178	0.118999	0.899522	2.11797e-06
ENSBTAG00000012885	red	-0.842918	4.13301e-05	0.00347978	0.899516	2.1188e-06
ENSBTAG00000016341	red	-0.547849	0.0280278	0.0854061	0.89942	2.13238e-06
ENSBTAG00000012321	red	-0.677001	0.00396883	0.0318085	0.899251	2.1566e-06
ENSBTAG00000015432	red	-0.600666	0.0138733	0.00254048	0.899226	2.16028e-06
ENSBTAG00000004330	red	-0.610933	0.0119356	0.0041876	0.89918	2.16688e-06
ENSBTAG00000018284	red	-0.490083	0.053965	0.0577588	0.899163	2.16935e-06
ENSBTAG00000009680	red	-0.738788	0.00107854	0.0227481	0.899073	2.18238e-06
ENSBTAG00000048237	red	-0.408771	0.11594	0.091204	0.898994	2.19397e-06
ENSBTAG00000010944	red	-0.653458	0.00604823	0.00297571	0.898864	2.21302e-06
ENSBTAG00000008852	red	-0.727161	0.00141387	0.0032528	0.898706	2.23634e-06
ENSBTAG00000002129	red	-0.530574	0.0344805	0.021162	0.898676	2.24084e-06
ENSBTAG00000018848	red	-0.619247	0.0105278	0.0342877	0.898638	2.24643e-06
ENSBTAG00000017124	red	-0.666963	0.00477043	0.0329731	0.898637	2.24654e-06
ENSBTAG00000008126	red	-0.674287	0.00417401	0.0138844	0.898446	2.27521e-06
ENSBTAG00000007933	red	-0.527242	0.0358449	0.045581	0.898352	2.28931e-06
ENSBTAG00000034393	red	-0.431276	0.0953366	0.0620538	0.898243	2.30597e-06
ENSBTAG00000012907	red	-0.460227	0.072844	0.0679279	0.898196	2.31316e-06
ENSBTAG00000007659	red	-0.837189	5.22632e-05	0.00117005	0.89798	2.34631e-06
ENSBTAG00000000371	red	-0.598117	0.0143906	0.0988159	0.897953	2.35042e-06
ENSBTAG00000015368	red	-0.749453	0.000831072	0.0164252	0.89793	2.3541e-06
ENSBTAG00000013078	red	-0.599894	0.0140284	0.0171391	0.897854	2.36583e-06
ENSBTAG00000021808	red	-0.513085	0.0421006	0.0818812	0.897831	2.36949e-06
ENSBTAG00000014030	red	-0.422567	0.102974	0.172355	0.897673	2.39416e-06
ENSBTAG00000013773	red	-0.480205	0.0597553	0.0401141	0.897652	2.39744e-06
ENSBTAG00000017602	red	-0.480195	0.0597614	0.109137	0.897634	2.40025e-06
ENSBTAG00000031001	red	-0.573761	0.0201291	0.0872627	0.897422	2.43382e-06
ENSBTAG00000008868	red	-0.700527	0.00250803	0.0127213	0.897402	2.43715e-06
ENSBTAG00000052100	red	-0.581019	0.0182609	0.00202421	0.897348	2.4457e-06
ENSBTAG00000015510	red	-0.549094	0.0276014	0.0175308	0.897331	2.4484e-06
ENSBTAG00000011471	red	-0.590241	0.0160846	0.076854	0.897275	2.45747e-06
ENSBTAG00000019138	red	-0.643806	0.00711825	0.0254909	0.89722	2.46622e-06
ENSBTAG00000008352	red	-0.639121	0.00768929	0.0065769	0.897022	2.49829e-06
ENSBTAG00000006140	red	-0.476912	0.0617837	0.112449	0.896909	2.51678e-06
ENSBTAG00000012384	red	-0.835543	5.58166e-05	0.00111914	0.896836	2.52887e-06
ENSBTAG00000008495	red	-0.390559	0.134741	0.170167	0.89664	2.56125e-06
ENSBTAG00000009762	red	-0.56331	0.0230747	0.0306381	0.896625	2.56379e-06
ENSBTAG00000047626	red	-0.529312	0.0349928	0.0616769	0.896599	2.56813e-06
ENSBTAG00000005124	red	-0.560975	0.0237758	0.114593	0.896575	2.57212e-06
ENSBTAG00000000517	red	-0.525894	0.0364083	0.00783298	0.896454	2.59238e-06
ENSBTAG00000021417	red	-0.659691	0.0054283	0.0223425	0.896361	2.60803e-06
ENSBTAG00000010652	red	-0.627699	0.00923414	0.0289351	0.896293	2.61958e-06
ENSBTAG00000001243	red	-0.716443	0.00179397	0.0082293	0.896281	2.62162e-06
ENSBTAG00000014575	red	-0.449977	0.0803129	0.0836439	0.896142	2.64531e-06
ENSBTAG00000009987	red	-0.612779	0.0116109	0.0393676	0.895952	2.67798e-06
ENSBTAG00000004561	red	-0.736801	0.00113071	0.00371837	0.895732	2.71632e-06
ENSBTAG00000004879	red	-0.649485	0.00647198	0.0726141	0.895631	2.73402e-06
ENSBTAG00000020084	red	-0.746832	0.000887075	0.00742978	0.895554	2.7475e-06
ENSBTAG00000018671	red	-0.574584	0.0199102	0.146503	0.895554	2.74756e-06
ENSBTAG00000034384	red	-0.770147	0.000482659	0.000792437	0.895438	2.76817e-06
ENSBTAG00000009620	red	-0.50836	0.0443609	0.0395012	0.895345	2.78469e-06
ENSBTAG00000002417	red	-0.702173	0.00242495	0.00828462	0.895305	2.79185e-06
ENSBTAG00000012848	red	-0.377923	0.148952	0.0870826	0.895229	2.80552e-06
ENSBTAG00000006883	red	-0.588293	0.0165264	0.10899	0.894969	2.85247e-06
ENSBTAG00000030425	red	-0.395251	0.12971	0.177148	0.89488	2.86878e-06
ENSBTAG00000011551	red	-0.572203	0.0205487	0.104245	0.894424	2.95339e-06
ENSBTAG00000001857	red	-0.537934	0.0316068	0.0312457	0.894332	2.97065e-06
ENSBTAG00000039055	red	-0.596322	0.0147639	0.00291829	0.894279	2.98064e-06
ENSBTAG00000003066	red	-0.763215	0.00058245	0.0100073	0.894205	2.99463e-06
ENSBTAG00000015536	red	-0.694331	0.0028416	0.0157101	0.894129	3.00907e-06
ENSBTAG00000003762	red	-0.447799	0.0819686	0.191125	0.894129	3.00913e-06
ENSBTAG00000023393	red	-0.442109	0.0864101	0.109095	0.89401	3.03187e-06
ENSBTAG00000027764	red	-0.828286	7.39899e-05	0.000564322	0.893944	3.04451e-06
ENSBTAG00000030839	red	-0.581752	0.0180801	0.0897022	0.893938	3.0457e-06
ENSBTAG00000003707	red	-0.741831	0.0010025	0.00865354	0.893908	3.05155e-06
ENSBTAG00000004852	red	-0.541173	0.0304014	0.120838	0.893808	3.07084e-06
ENSBTAG00000021836	red	-0.543758	0.0294649	0.0395388	0.893681	3.09555e-06
ENSBTAG00000049724	red	-0.557794	0.0247575	0.129778	0.8936	3.11149e-06
ENSBTAG00000012096	red	-0.60205	0.0135986	0.035463	0.893462	3.13859e-06
ENSBTAG00000003733	red	-0.655703	0.00581873	0.00662184	0.893458	3.13939e-06
ENSBTAG00000017268	red	-0.596856	0.0146521	0.0256316	0.893457	3.13957e-06
ENSBTAG00000010716	red	-0.562499	0.0233165	0.021021	0.893446	3.14185e-06
ENSBTAG00000014760	red	-0.508614	0.0442373	0.0305226	0.893382	3.15444e-06
ENSBTAG00000025644	red	-0.64372	0.00712846	0.0430875	0.893373	3.15626e-06
ENSBTAG00000015559	red	-0.459256	0.0735288	0.215095	0.893165	3.19777e-06
ENSBTAG00000000489	red	-0.55651	0.0251626	0.0104318	0.893115	3.20781e-06
ENSBTAG00000002049	red	-0.434434	0.0926691	0.184297	0.893107	3.20954e-06
ENSBTAG00000008978	red	-0.479254	0.0603361	0.271981	0.893106	3.20961e-06
ENSBTAG00000021971	red	-0.460504	0.0726492	0.0234797	0.893096	3.21176e-06
ENSBTAG00000005490	red	-0.388533	0.136954	0.163202	0.892968	3.2375e-06
ENSBTAG00000033464	red	-0.691991	0.00297653	0.000667237	0.892968	3.23761e-06
ENSBTAG00000048010	red	-0.660017	0.00539733	0.000767497	0.892956	3.23991e-06
ENSBTAG00000003559	red	-0.473953	0.0636484	0.193623	0.892771	3.2778e-06
ENSBTAG00000016062	red	-0.688836	0.00316662	0.0157586	0.892751	3.2819e-06
ENSBTAG00000008551	red	-0.562165	0.0234165	0.0259253	0.892632	3.30633e-06
ENSBTAG00000014096	red	-0.588798	0.0164111	0.0310293	0.892615	3.30974e-06
ENSBTAG00000027900	red	-0.549832	0.0273507	0.0133127	0.892587	3.31569e-06
ENSBTAG00000037377	red	-0.591878	0.0157203	0.0631779	0.89248	3.33782e-06
ENSBTAG00000016373	red	-0.59485	0.0150754	0.00288909	0.892468	3.34036e-06
ENSBTAG00000003946	red	-0.659345	0.00546131	0.0232465	0.892287	3.37825e-06
ENSBTAG00000018024	red	-0.522457	0.0378748	0.112381	0.892128	3.41176e-06
ENSBTAG00000002188	red	-0.611153	0.0118965	0.00698578	0.892098	3.41809e-06
ENSBTAG00000031595	red	-0.799642	0.000200867	0.0026058	0.892022	3.43434e-06
ENSBTAG00000001927	red	-0.536648	0.0320953	0.01407	0.891967	3.44607e-06
ENSBTAG00000048432	red	-0.424368	0.10136	0.104496	0.891911	3.45805e-06
ENSBTAG00000007346	red	-0.693137	0.00290981	0.0204434	0.891728	3.49747e-06
ENSBTAG00000002352	red	-0.777783	0.00038949	0.0069406	0.891667	3.51068e-06
ENSBTAG00000011504	red	-0.730342	0.00131468	0.0115918	0.891449	3.55827e-06
ENSBTAG00000009340	red	-0.723746	0.00152705	0.00664518	0.891353	3.57939e-06
ENSBTAG00000009489	red	-0.413941	0.110954	0.132119	0.891262	3.59959e-06
ENSBTAG00000005478	red	-0.472033	0.0648807	0.223049	0.891128	3.62949e-06
ENSBTAG00000001354	red	-0.581185	0.0182198	0.0332175	0.890994	3.65958e-06
ENSBTAG00000036183	red	-0.522769	0.03774	0.117734	0.890832	3.696e-06
ENSBTAG00000014455	red	-0.558081	0.0246677	0.037648	0.890797	3.70394e-06
ENSBTAG00000016902	red	-0.534295	0.0330042	0.0555329	0.890766	3.71118e-06
ENSBTAG00000014343	red	-0.591452	0.0158144	0.0127304	0.890748	3.71517e-06
ENSBTAG00000031572	red	-0.835585	5.57236e-05	0.00174469	0.890654	3.73671e-06
ENSBTAG00000011634	red	-0.704099	0.00233057	0.0018435	0.890529	3.76535e-06
ENSBTAG00000045762	red	-0.80671	0.000159394	0.0055154	0.890453	3.78297e-06
ENSBTAG00000001917	red	-0.567552	0.0218417	0.0176835	0.890095	3.86648e-06
ENSBTAG00000017867	red	-0.626366	0.00942943	0.00206665	0.890069	3.87267e-06
ENSBTAG00000005955	red	-0.369099	0.159458	0.192569	0.889949	3.90105e-06
ENSBTAG00000008966	red	-0.613256	0.0115281	0.0574403	0.889809	3.93439e-06
ENSBTAG00000000830	red	-0.726557	0.00143337	0.0145237	0.889672	3.9673e-06
ENSBTAG00000011136	red	-0.368728	0.15991	0.17905	0.889551	3.9966e-06
ENSBTAG00000014434	red	-0.651506	0.00625356	0.0207519	0.889493	4.01055e-06
ENSBTAG00000020420	red	-0.793645	0.000242734	0.00580246	0.889401	4.0331e-06
ENSBTAG00000017690	red	-0.486723	0.0558859	0.0190255	0.889384	4.03714e-06
ENSBTAG00000014670	red	-0.7386	0.00108341	0.000849292	0.889308	4.05577e-06
ENSBTAG00000000582	red	-0.625488	0.00955977	0.00411015	0.889228	4.07537e-06
ENSBTAG00000026004	red	-0.452928	0.0781089	0.165091	0.889189	4.08493e-06
ENSBTAG00000000317	red	-0.587056	0.016812	0.00862002	0.888978	4.1374e-06
ENSBTAG00000007409	red	-0.685985	0.00334668	0.0351328	0.888883	4.16108e-06
ENSBTAG00000009362	red	-0.776757	0.000401073	0.0094264	0.888859	4.16721e-06
ENSBTAG00000024756	red	-0.471448	0.06526	0.216783	0.888729	4.20002e-06
ENSBTAG00000031018	red	-0.639585	0.00763113	0.00362041	0.888687	4.21045e-06
ENSBTAG00000000542	red	-0.644743	0.0070082	0.0242117	0.888609	4.23041e-06
ENSBTAG00000033621	red	-0.825225	8.30121e-05	0.00333031	0.888582	4.23723e-06
ENSBTAG00000007615	red	-0.548547	0.0277882	0.0273902	0.888544	4.24684e-06
ENSBTAG00000018570	red	-0.59196	0.0157023	0.00202317	0.888246	4.32358e-06
ENSBTAG00000014923	red	-0.715974	0.00181235	0.000992531	0.88823	4.32764e-06
ENSBTAG00000005497	red	-0.62391	0.00979761	0.0738074	0.888212	4.33217e-06
ENSBTAG00000019589	red	-0.511186	0.0429983	0.0898474	0.888171	4.34304e-06
ENSBTAG00000047450	red	-0.438873	0.0890108	0.189397	0.888169	4.34354e-06
ENSBTAG00000053132	red	-0.440635	0.0875874	0.0954171	0.887781	4.44531e-06
ENSBTAG00000012222	red	-0.529974	0.0347235	0.0806363	0.887775	4.44699e-06
ENSBTAG00000048674	red	-0.553501	0.0261312	0.112035	0.887725	4.46008e-06
ENSBTAG00000016508	red	-0.461031	0.0722804	0.236379	0.887708	4.46465e-06
ENSBTAG00000005493	red	-0.597717	0.0144731	0.105653	0.887632	4.48494e-06
ENSBTAG00000045867	red	-0.779003	0.000376083	0.000418194	0.887588	4.4966e-06
ENSBTAG00000034659	red	-0.429463	0.0968925	0.235609	0.887492	4.52256e-06
ENSBTAG00000021921	red	-0.800562	0.000195008	0.00430627	0.887432	4.53863e-06
ENSBTAG00000004907	red	-0.376918	0.150124	0.372448	0.887316	4.57006e-06
ENSBTAG00000002626	red	-0.603364	0.0133419	0.0347327	0.887226	4.59451e-06
ENSBTAG00000003822	red	-0.69354	0.00288667	0.0252418	0.887183	4.60612e-06
ENSBTAG00000027525	red	-0.811903	0.000133686	0.00721814	0.88713	4.62083e-06
ENSBTAG00000004524	red	-0.45704	0.0751096	0.277429	0.886809	4.70941e-06
ENSBTAG00000005021	red	-0.666918	0.00477427	0.0138829	0.886743	4.7277e-06
ENSBTAG00000007502	red	-0.609148	0.0122562	0.0104361	0.886664	4.7498e-06
ENSBTAG00000051867	red	-0.669985	0.0045166	0.0059026	0.886616	4.76326e-06
ENSBTAG00000055241	red	-0.780686	0.000358218	0.000596915	0.886547	4.78268e-06
ENSBTAG00000022991	red	-0.658546	0.00553826	0.0134033	0.886535	4.78616e-06
ENSBTAG00000021133	red	-0.457439	0.0748233	0.0694727	0.886524	4.78911e-06
ENSBTAG00000009861	red	-0.801045	0.000191989	0.00329866	0.886422	4.81819e-06
ENSBTAG00000046943	red	-0.569375	0.0213277	0.0588978	0.886357	4.83643e-06
ENSBTAG00000009830	red	-0.521663	0.03822	0.0106386	0.886281	4.85821e-06
ENSBTAG00000055247	red	-0.764336	0.000565252	0.0222642	0.886168	4.89045e-06
ENSBTAG00000051212	red	-0.785713	0.000308979	0.0126863	0.886025	4.9318e-06
ENSBTAG00000002706	red	-0.840242	4.61699e-05	0.000427221	0.886015	4.9347e-06
ENSBTAG00000010477	red	-0.658817	0.00551204	0.0015923	0.885998	4.93968e-06
ENSBTAG00000023445	red	-0.697862	0.0026474	0.0293229	0.8858	4.99734e-06
ENSBTAG00000002699	red	-0.742708	0.000981413	0.00256156	0.885727	5.0188e-06
ENSBTAG00000052132	red	-0.58153	0.0181347	0.0101408	0.88554	5.07393e-06
ENSBTAG00000017775	red	-0.741428	0.00101231	0.00663127	0.88547	5.09466e-06
ENSBTAG00000006162	red	-0.634703	0.00826036	0.0131649	0.885466	5.09594e-06
ENSBTAG00000017790	red	-0.606557	0.0127336	0.00871683	0.885249	5.16071e-06
ENSBTAG00000008587	red	-0.54931	0.0275279	0.0159695	0.885181	5.1813e-06
ENSBTAG00000009047	red	-0.547626	0.0281046	0.0755236	0.885173	5.18368e-06
ENSBTAG00000015164	red	-0.560943	0.0237856	0.0094462	0.885144	5.19224e-06
ENSBTAG00000055212	red	-0.674009	0.0041955	0.0447384	0.885129	5.19687e-06
ENSBTAG00000005343	red	-0.75534	0.000715813	0.0100861	0.884985	5.24059e-06
ENSBTAG00000016210	red	-0.516334	0.0405975	0.0735971	0.884847	5.28266e-06
ENSBTAG00000002976	red	-0.615881	0.011081	0.00456685	0.88476	5.30962e-06
ENSBTAG00000008147	red	-0.677132	0.00395909	0.0214932	0.88463	5.34947e-06
ENSBTAG00000051916	red	-0.453845	0.0774326	0.143869	0.88461	5.35577e-06
ENSBTAG00000012919	red	-0.428156	0.0980248	0.0994455	0.884513	5.38595e-06
ENSBTAG00000007948	red	-0.547628	0.0281041	0.0282509	0.884488	5.39383e-06
ENSBTAG00000012609	red	-0.597231	0.0145738	0.00747824	0.884396	5.42251e-06
ENSBTAG00000011723	red	-0.513398	0.0419543	0.070468	0.884373	5.42964e-06
ENSBTAG00000051466	red	-0.510055	0.0435401	0.0227164	0.88434	5.44007e-06
ENSBTAG00000015362	red	-0.490606	0.0536701	0.0167926	0.884237	5.47255e-06
ENSBTAG00000004509	red	-0.591189	0.0158728	0.0875935	0.884072	5.52498e-06
ENSBTAG00000020119	red	-0.446377	0.083063	0.0604727	0.884012	5.5441e-06
ENSBTAG00000018232	red	-0.511588	0.0428073	0.024643	0.883917	5.57451e-06
ENSBTAG00000007216	red	-0.621547	0.0101625	0.00814701	0.883869	5.5898e-06
ENSBTAG00000014286	red	-0.568818	0.0214836	0.0145849	0.88359	5.68021e-06
ENSBTAG00000026422	red	-0.47819	0.0609904	0.152277	0.883496	5.71077e-06
ENSBTAG00000002115	red	-0.704076	0.00233172	0.000516945	0.883217	5.80288e-06
ENSBTAG00000052155	red	-0.763457	0.000578707	0.00107699	0.883208	5.80572e-06
ENSBTAG00000021072	red	-0.755623	0.000710614	0.00133555	0.883125	5.83354e-06
ENSBTAG00000025477	red	-0.541413	0.0303134	0.061175	0.882959	5.88893e-06
ENSBTAG00000000874	red	-0.658984	0.00549593	0.0346712	0.882908	5.9063e-06
ENSBTAG00000006212	red	-0.436706	0.0907841	0.036966	0.882852	5.92488e-06
ENSBTAG00000010338	red	-0.603796	0.0132583	0.00301952	0.882615	6.0055e-06
ENSBTAG00000036367	red	-0.623418	0.00987263	0.0499629	0.882606	6.00846e-06
ENSBTAG00000003144	red	-0.654134	0.00597834	0.00195277	0.882602	6.01014e-06
ENSBTAG00000014503	red	-0.517155	0.0402244	0.0126024	0.882601	6.01018e-06
ENSBTAG00000002305	red	-0.431407	0.0952248	0.0637823	0.882513	6.04063e-06
ENSBTAG00000038845	red	-0.557367	0.0248916	0.0995261	0.882477	6.05276e-06
ENSBTAG00000016037	red	-0.678697	0.0038448	0.0292863	0.882433	6.06811e-06
ENSBTAG00000037757	red	-0.558943	0.0243996	0.0803798	0.882299	6.11443e-06
ENSBTAG00000032288	red	-0.559018	0.0243761	0.00382495	0.882244	6.13342e-06
ENSBTAG00000008429	red	-0.407251	0.117435	0.145329	0.882238	6.1356e-06
ENSBTAG00000016625	red	-0.693541	0.00288662	0.0298876	0.882083	6.18954e-06
ENSBTAG00000018959	red	-0.502636	0.0472191	0.179001	0.882025	6.20977e-06
ENSBTAG00000019473	red	-0.578337	0.0189349	0.0139056	0.88189	6.25759e-06
ENSBTAG00000049604	red	-0.687912	0.00322411	0.00654926	0.881848	6.27237e-06
ENSBTAG00000020080	red	-0.654086	0.00598329	0.0304932	0.881645	6.34456e-06
ENSBTAG00000009080	red	-0.556271	0.0252383	0.0313473	0.88151	6.39309e-06
ENSBTAG00000013251	red	-0.577261	0.0192106	0.0881036	0.881471	6.40729e-06
ENSBTAG00000010395	red	-0.806096	0.000162689	0.00275345	0.881397	6.43382e-06
ENSBTAG00000040253	red	-0.646125	0.00684843	0.089107	0.881364	6.44603e-06
ENSBTAG00000000959	red	-0.687493	0.00325048	0.0581939	0.88134	6.45458e-06
ENSBTAG00000018566	red	-0.48151	0.0589653	0.112917	0.881316	6.46327e-06
ENSBTAG00000031388	red	-0.697813	0.00264999	0.00302242	0.881169	6.51691e-06
ENSBTAG00000009306	red	-0.577758	0.0190829	0.00724148	0.881134	6.52965e-06
ENSBTAG00000018652	red	-0.566477	0.0221492	0.010404	0.881061	6.55645e-06
ENSBTAG00000051383	red	-0.735054	0.00117823	0.00165655	0.880982	6.58548e-06
ENSBTAG00000009282	red	-0.487547	0.05541	0.0814379	0.880892	6.61912e-06
ENSBTAG00000018745	red	-0.555144	0.0255988	0.0345776	0.880637	6.71392e-06
ENSBTAG00000031800	red	-0.585991	0.0170609	0.045474	0.880581	6.73519e-06
ENSBTAG00000006938	red	-0.586602	0.0169178	0.0862642	0.880535	6.75243e-06
ENSBTAG00000005744	red	-0.598896	0.014231	0.14696	0.880482	6.77249e-06
ENSBTAG00000002981	red	-0.829264	7.12866e-05	0.00254415	0.880464	6.7793e-06
ENSBTAG00000019402	red	-0.61312	0.0115518	0.00332563	0.880457	6.78199e-06
ENSBTAG00000018908	red	-0.408587	0.116119	0.147727	0.880395	6.80552e-06
ENSBTAG00000024195	red	-0.528561	0.0352999	0.0145469	0.880224	6.87038e-06
ENSBTAG00000053588	red	-0.355426	0.176698	0.404544	0.880012	6.95192e-06
ENSBTAG00000014294	red	-0.612185	0.0117146	0.067186	0.880006	6.95428e-06
ENSBTAG00000001842	red	-0.539149	0.0311504	0.0577372	0.879848	7.0156e-06
ENSBTAG00000010868	red	-0.688044	0.00321584	0.0423812	0.879802	7.03342e-06
ENSBTAG00000000793	red	-0.591496	0.0158046	0.00428534	0.8798	7.03431e-06
ENSBTAG00000047658	red	-0.608936	0.0122947	0.0398554	0.879774	7.04438e-06
ENSBTAG00000008468	red	-0.476411	0.0620962	0.135063	0.879732	7.06101e-06
ENSBTAG00000015390	red	-0.533908	0.0331552	0.12643	0.879718	7.06637e-06
ENSBTAG00000050008	red	-0.727655	0.00139808	0.00935837	0.879524	7.14265e-06
ENSBTAG00000002591	red	-0.586002	0.0170584	0.103852	0.879522	7.14359e-06
ENSBTAG00000015516	red	-0.75564	0.000710319	0.00506434	0.879464	7.16657e-06
ENSBTAG00000001818	red	-0.808819	0.000148497	0.0016905	0.87936	7.20799e-06
ENSBTAG00000016470	red	-0.557868	0.0247342	0.144266	0.879272	7.24296e-06
ENSBTAG00000034689	red	-0.774427	0.000428416	0.0104799	0.879191	7.27544e-06
ENSBTAG00000013185	red	-0.593059	0.0154615	0.0397936	0.879172	7.28322e-06
ENSBTAG00000002144	red	-0.689985	0.00309629	0.0047437	0.879161	7.28737e-06
ENSBTAG00000017666	red	-0.36702	0.162003	0.342187	0.879135	7.29802e-06
ENSBTAG00000002176	red	-0.46955	0.0665003	0.186657	0.879077	7.32121e-06
ENSBTAG00000020318	red	-0.641481	0.00739722	0.0185202	0.87907	7.32427e-06
ENSBTAG00000020999	red	-0.855593	2.37621e-05	0.00321127	0.879005	7.35045e-06
ENSBTAG00000011533	red	-0.407836	0.116857	0.181532	0.87883	7.42153e-06
ENSBTAG00000051480	red	-0.544865	0.0290705	0.010954	0.878787	7.43929e-06
ENSBTAG00000009132	red	-0.572132	0.020568	0.0125772	0.878772	7.44534e-06
ENSBTAG00000010091	red	-0.582327	0.0179391	0.0165165	0.8786	7.51614e-06
ENSBTAG00000018199	red	-0.453748	0.0775038	0.0323967	0.878381	7.60689e-06
ENSBTAG00000010496	red	-0.573686	0.0201491	0.089294	0.878329	7.62848e-06
ENSBTAG00000008787	red	-0.36324	0.1667	0.237315	0.878163	7.69828e-06
ENSBTAG00000027425	red	-0.533816	0.0331916	0.00764029	0.877995	7.76938e-06
ENSBTAG00000003820	red	-0.899132	2.17389e-06	0.000532907	0.877971	7.77931e-06
ENSBTAG00000018607	red	-0.79474	0.00023459	0.00120632	0.87796	7.78395e-06
ENSBTAG00000043981	red	-0.428393	0.0978188	0.21811	0.877953	7.78681e-06
ENSBTAG00000033486	red	-0.618721	0.0106127	0.10988	0.87795	7.7883e-06
ENSBTAG00000018546	red	-0.749414	0.000831892	0.0207485	0.877872	7.82143e-06
ENSBTAG00000011088	red	-0.858317	2.0954e-05	0.00150089	0.877869	7.82266e-06
ENSBTAG00000013492	red	-0.514772	0.0413151	0.0507473	0.87785	7.83086e-06
ENSBTAG00000021643	red	-0.566857	0.02204	0.00712523	0.877785	7.85875e-06
ENSBTAG00000001652	red	-0.730303	0.00131585	0.0290715	0.877651	7.91647e-06
ENSBTAG00000015567	red	-0.710552	0.0020359	0.00951779	0.877634	7.92343e-06
ENSBTAG00000002738	red	-0.78404	0.000324706	0.00428966	0.877577	7.94842e-06
ENSBTAG00000033220	red	-0.620104	0.0103904	0.00460405	0.877472	7.99387e-06
ENSBTAG00000020654	red	-0.412661	0.112174	0.11396	0.877455	8.0014e-06
ENSBTAG00000001101	red	-0.787434	0.000293462	0.000136145	0.877401	8.02483e-06
ENSBTAG00000018499	red	-0.651774	0.00622502	0.000541918	0.87737	8.03838e-06
ENSBTAG00000002471	red	-0.629012	0.00904506	0.0033653	0.877358	8.04328e-06
ENSBTAG00000017958	red	-0.633478	0.00842451	0.0209183	0.87734	8.05142e-06
ENSBTAG00000000157	red	-0.498974	0.0491182	0.122933	0.877296	8.07079e-06
ENSBTAG00000018804	red	-0.475437	0.062708	0.134972	0.877175	8.12393e-06
ENSBTAG00000013857	red	-0.456901	0.0752096	0.0379727	0.877118	8.14908e-06
ENSBTAG00000003075	red	-0.388357	0.137147	0.354687	0.877019	8.19293e-06
ENSBTAG00000054700	red	-0.700459	0.0025115	0.00871156	0.876949	8.22395e-06
ENSBTAG00000033515	red	-0.589707	0.0162048	0.00896388	0.876899	8.24621e-06
ENSBTAG00000019179	red	-0.496155	0.0506181	0.0479083	0.876887	8.25146e-06
ENSBTAG00000020192	red	-0.535446	0.0325573	0.131315	0.876865	8.26145e-06
ENSBTAG00000008964	red	-0.784781	0.000317658	0.0116518	0.876743	8.31611e-06
ENSBTAG00000020264	red	-0.657329	0.00565701	0.0052907	0.876711	8.33035e-06
ENSBTAG00000005630	red	-0.663692	0.00505799	0.00111471	0.876699	8.33553e-06
ENSBTAG00000005049	red	-0.765097	0.000553817	0.00523587	0.876661	8.35282e-06
ENSBTAG00000018914	red	-0.426598	0.0993871	0.0974057	0.876642	8.36156e-06
ENSBTAG00000049861	red	-0.649056	0.00651905	0.0235716	0.876522	8.41575e-06
ENSBTAG00000046358	red	-0.671605	0.00438501	0.0577301	0.876351	8.49349e-06
ENSBTAG00000009773	red	-0.433264	0.0936516	0.0398297	0.876277	8.5277e-06
ENSBTAG00000008728	red	-0.402879	0.121808	0.176905	0.876131	8.59465e-06
ENSBTAG00000009495	red	-0.36845	0.160249	0.179379	0.876119	8.60013e-06
ENSBTAG00000048646	red	-0.477223	0.06159	0.0595808	0.875997	8.65668e-06
ENSBTAG00000050741	red	-0.578538	0.0188837	0.00606146	0.87589	8.70683e-06
ENSBTAG00000015651	red	-0.645097	0.00696703	0.00238252	0.87587	8.71598e-06
ENSBTAG00000004476	red	-0.688392	0.00319412	0.00477611	0.875841	8.72953e-06
ENSBTAG00000009078	red	-0.545543	0.028831	0.0716407	0.875585	8.84997e-06
ENSBTAG00000019382	red	-0.492467	0.0526319	0.0488528	0.875483	8.89838e-06
ENSBTAG00000020150	red	-0.58874	0.0164242	0.00421543	0.875463	8.90809e-06
ENSBTAG00000038878	red	-0.508943	0.0440772	0.0361051	0.875413	8.93179e-06
ENSBTAG00000017366	red	-0.552164	0.0265707	0.0313107	0.875411	8.93295e-06
ENSBTAG00000020924	red	-0.627925	0.0092015	0.00121301	0.87539	8.94299e-06
ENSBTAG00000019254	red	-0.542282	0.0299969	0.0112067	0.875296	8.98799e-06
ENSBTAG00000009148	red	-0.482428	0.0584142	0.0374	0.875192	9.0379e-06
ENSBTAG00000030669	red	-0.59198	0.0156979	0.0892578	0.875101	9.08186e-06
ENSBTAG00000012012	red	-0.486791	0.0558463	0.0294714	0.87496	9.15018e-06
ENSBTAG00000017313	red	-0.723871	0.00152278	0.0236847	0.874884	9.1873e-06
ENSBTAG00000005392	red	-0.691679	0.00299492	0.0196277	0.87485	9.20412e-06
ENSBTAG00000006595	red	-0.512418	0.0424143	0.0117529	0.874819	9.21902e-06
ENSBTAG00000002232	red	-0.532543	0.0336932	0.0237388	0.874728	9.26404e-06
ENSBTAG00000020018	red	-0.542346	0.0299736	0.0171715	0.874701	9.27695e-06
ENSBTAG00000007428	red	-0.569104	0.0214035	0.00955629	0.874584	9.3348e-06
ENSBTAG00000009903	red	-0.574101	0.0200385	0.0839627	0.87445	9.40135e-06
ENSBTAG00000025822	red	-0.610938	0.0119346	0.0025717	0.874445	9.40421e-06
ENSBTAG00000012941	red	-0.479888	0.0599483	0.0181627	0.874416	9.41861e-06
ENSBTAG00000050909	red	-0.534436	0.032949	0.182659	0.874378	9.43764e-06
ENSBTAG00000011048	red	-0.690471	0.00306693	0.00116082	0.874318	9.46755e-06
ENSBTAG00000000215	red	-0.692726	0.0029336	0.0666665	0.874066	9.59432e-06
ENSBTAG00000015692	red	-0.583199	0.0177271	0.00363595	0.874043	9.60635e-06
ENSBTAG00000003393	red	-0.669415	0.00456363	0.00202198	0.874023	9.61622e-06
ENSBTAG00000014699	red	-0.703395	0.00236472	0.000325414	0.874014	9.62063e-06
ENSBTAG00000004318	red	-0.568443	0.0215891	0.0341159	0.873999	9.62853e-06
ENSBTAG00000006528	red	-0.649995	0.00641621	0.00660038	0.873977	9.63988e-06
ENSBTAG00000008307	red	-0.548339	0.0278592	0.00630021	0.873937	9.66024e-06
ENSBTAG00000019745	red	-0.406901	0.11778	0.263783	0.873837	9.71098e-06
ENSBTAG00000011056	red	-0.349817	0.184114	0.182789	0.873709	9.77696e-06
ENSBTAG00000019919	red	-0.604342	0.0131533	0.00353404	0.873649	9.80797e-06
ENSBTAG00000017053	red	-0.711853	0.00198033	0.0233753	0.873628	9.8184e-06
ENSBTAG00000011908	red	-0.629794	0.00893391	0.019364	0.873618	9.82398e-06
ENSBTAG00000052956	red	-0.764943	0.000556126	0.00599148	0.873506	9.88165e-06
ENSBTAG00000051215	red	-0.632642	0.00853804	0.0018609	0.873456	9.908e-06
ENSBTAG00000020097	red	-0.546068	0.0286466	0.0391602	0.873258	1.00115e-05
ENSBTAG00000016501	red	-0.67063	0.00446378	0.0247477	0.872934	1.01829e-05
ENSBTAG00000007494	red	-0.39699	0.127878	0.306797	0.872764	1.02735e-05
ENSBTAG00000032360	red	-0.804471	0.000171679	0.00391629	0.872606	1.03591e-05
ENSBTAG00000018849	red	-0.810204	0.000141685	0.0014752	0.872589	1.03682e-05
ENSBTAG00000014355	red	-0.567334	0.0219037	0.00403172	0.872567	1.03797e-05
ENSBTAG00000004263	red	-0.672622	0.004304	0.0010059	0.872545	1.03918e-05
ENSBTAG00000008556	red	-0.813566	0.000126222	0.00264215	0.872308	1.05207e-05
ENSBTAG00000047203	red	-0.534158	0.0330574	0.00783342	0.872266	1.05437e-05
ENSBTAG00000002985	red	-0.838664	4.92396e-05	0.00118431	0.872257	1.05488e-05
ENSBTAG00000001597	red	-0.853299	2.63642e-05	0.00105884	0.872211	1.05743e-05
ENSBTAG00000010444	red	-0.501016	0.048052	0.0319858	0.872206	1.05767e-05
ENSBTAG00000011872	red	-0.595628	0.0149102	0.12534	0.872092	1.064e-05
ENSBTAG00000019864	red	-0.629685	0.00894929	0.00143005	0.871972	1.07064e-05
ENSBTAG00000002606	red	-0.45289	0.0781366	0.0879618	0.871918	1.07362e-05
ENSBTAG00000016948	red	-0.517096	0.0402512	0.0579149	0.87189	1.07521e-05
ENSBTAG00000010068	red	-0.817595	0.000109565	0.00527188	0.87183	1.07855e-05
ENSBTAG00000051072	red	-0.541266	0.0303675	0.0120735	0.871739	1.08367e-05
ENSBTAG00000006156	red	-0.594481	0.0151544	0.00576875	0.87163	1.08979e-05
ENSBTAG00000040398	red	-0.59336	0.0153961	0.0034938	0.871584	1.09236e-05
ENSBTAG00000046218	red	-0.349983	0.183892	0.208768	0.871454	1.09975e-05
ENSBTAG00000017245	red	-0.775207	0.000419095	0.0071521	0.871422	1.10155e-05
ENSBTAG00000044079	red	-0.633251	0.00845529	0.033307	0.871408	1.10236e-05
ENSBTAG00000030470	red	-0.581709	0.0180906	0.0154291	0.87131	1.10796e-05
ENSBTAG00000004471	red	-0.607611	0.0125377	0.139148	0.871247	1.11154e-05
ENSBTAG00000004832	red	-0.569094	0.0214062	0.00338504	0.871214	1.11345e-05
ENSBTAG00000012348	red	-0.591554	0.0157919	0.0037674	0.871172	1.11589e-05
ENSBTAG00000037729	red	-0.405697	0.118976	0.218728	0.871135	1.11801e-05
ENSBTAG00000000986	red	-0.37514	0.152214	0.184429	0.871098	1.12014e-05
ENSBTAG00000048171	red	-0.819738	0.000101481	5.71773e-05	0.871057	1.1225e-05
ENSBTAG00000007684	red	-0.564229	0.022803	0.0895618	0.871044	1.12325e-05
ENSBTAG00000000958	red	-0.494037	0.0517677	0.0522422	0.87091	1.13106e-05
ENSBTAG00000016534	red	-0.756892	0.000687723	0.00527021	0.870863	1.13375e-05
ENSBTAG00000002408	red	-0.637014	0.00795758	0.0019962	0.870616	1.14826e-05
ENSBTAG00000002742	red	-0.744587	0.000937465	0.0126579	0.870607	1.1488e-05
ENSBTAG00000003819	red	-0.346996	0.18792	0.0985291	0.870561	1.15152e-05
ENSBTAG00000021764	red	-0.66087	0.00531697	0.0401526	0.870537	1.15295e-05
ENSBTAG00000031806	red	-0.485563	0.0565606	0.136705	0.870377	1.16241e-05
ENSBTAG00000013888	red	-0.44777	0.0819913	0.0538437	0.870311	1.16638e-05
ENSBTAG00000011892	red	-0.367423	0.161508	0.191167	0.870289	1.16769e-05
ENSBTAG00000053542	red	-0.490419	0.0537755	0.0495399	0.870224	1.17158e-05
ENSBTAG00000018834	red	-0.373346	0.154341	0.425031	0.870203	1.17279e-05
ENSBTAG00000019793	red	-0.590313	0.0160684	0.00786959	0.870198	1.17309e-05
ENSBTAG00000014135	red	-0.614091	0.0113845	0.0495954	0.870153	1.17584e-05
ENSBTAG00000039190	red	-0.554057	0.02595	0.0961525	0.870119	1.17787e-05
ENSBTAG00000019297	red	-0.502222	0.0474306	0.126052	0.87009	1.17959e-05
ENSBTAG00000018169	red	-0.406175	0.118501	0.0987754	0.869899	1.19116e-05
ENSBTAG00000003462	red	-0.554206	0.0259016	0.0424048	0.869853	1.194e-05
ENSBTAG00000005067	red	-0.683513	0.00350944	0.0538242	0.869833	1.19522e-05
ENSBTAG00000015261	red	-0.753761	0.000745358	0.00450931	0.869644	1.20676e-05
ENSBTAG00000015222	red	-0.540833	0.0305264	0.240563	0.869573	1.21116e-05
ENSBTAG00000007584	red	-0.767252	0.000522466	0.0129954	0.869486	1.2165e-05
ENSBTAG00000002765	red	-0.560431	0.0239416	0.0899917	0.869462	1.21801e-05
ENSBTAG00000003218	red	-0.561592	0.0235892	0.155397	0.869351	1.2249e-05
ENSBTAG00000033351	red	-0.618232	0.0106923	0.0150067	0.869253	1.23102e-05
ENSBTAG00000004518	red	-0.414927	0.110021	0.0684001	0.869241	1.23174e-05
ENSBTAG00000003871	red	-0.555816	0.0253832	0.00640205	0.869239	1.23185e-05
ENSBTAG00000054325	red	-0.492004	0.0528891	0.199592	0.869108	1.24006e-05
ENSBTAG00000050386	red	-0.652586	0.00613927	0.0334633	0.869056	1.24334e-05
ENSBTAG00000002470	red	-0.612177	0.0117159	0.00150111	0.869008	1.24636e-05
ENSBTAG00000017228	red	-0.730345	0.00131459	0.00356953	0.868828	1.25778e-05
ENSBTAG00000047761	red	-0.563515	0.0230139	0.0353226	0.868823	1.2581e-05
ENSBTAG00000044092	red	-0.71718	0.00176543	0.000182254	0.868816	1.25859e-05
ENSBTAG00000008774	red	-0.374203	0.153322	0.175157	0.868719	1.26475e-05
ENSBTAG00000008224	red	-0.658731	0.00552033	0.0566787	0.868617	1.27128e-05
ENSBTAG00000001221	red	-0.415315	0.109655	0.072	0.868562	1.27482e-05
ENSBTAG00000003800	red	-0.580919	0.0182858	0.00276204	0.868398	1.28543e-05
ENSBTAG00000020914	red	-0.386252	0.139476	0.308925	0.868267	1.29394e-05
ENSBTAG00000012939	red	-0.734934	0.00118158	0.0117183	0.868238	1.2958e-05
ENSBTAG00000021862	red	-0.53511	0.032687	0.0523999	0.868168	1.30037e-05
ENSBTAG00000008097	red	-0.494318	0.0516141	0.0829067	0.868151	1.30149e-05
ENSBTAG00000027694	red	-0.567137	0.0219599	0.00401017	0.868075	1.30653e-05
ENSBTAG00000011495	red	-0.544879	0.0290658	0.175429	0.868038	1.30895e-05
ENSBTAG00000008144	red	-0.567316	0.0219088	0.00525605	0.867973	1.31323e-05
ENSBTAG00000013708	red	-0.648464	0.00658451	0.102909	0.867741	1.3286e-05
ENSBTAG00000003512	red	-0.718052	0.00173212	0.00880263	0.867722	1.32985e-05
ENSBTAG00000032121	red	-0.640807	0.00747971	0.0261657	0.867703	1.3311e-05
ENSBTAG00000008528	red	-0.721298	0.00161266	0.0110812	0.867665	1.33366e-05
ENSBTAG00000020940	red	-0.598366	0.0143394	0.0964936	0.867651	1.33458e-05
ENSBTAG00000006324	red	-0.415836	0.109165	0.333515	0.867598	1.33815e-05
ENSBTAG00000008376	red	-0.472307	0.0647043	0.0137459	0.867533	1.34249e-05
ENSBTAG00000007611	red	-0.362669	0.167418	0.190464	0.867502	1.34458e-05
ENSBTAG00000052532	red	-0.506293	0.0453774	0.129335	0.867488	1.34551e-05
ENSBTAG00000027181	red	-0.468409	0.0672541	0.050316	0.867467	1.34697e-05
ENSBTAG00000018395	red	-0.308869	0.244425	0.186141	0.867256	1.36124e-05
ENSBTAG00000026394	red	-0.542068	0.0300748	0.119849	0.86704	1.376e-05
ENSBTAG00000016758	red	-0.618687	0.0106183	0.0919909	0.867038	1.37617e-05
ENSBTAG00000047567	red	-0.699631	0.0025542	0.0158255	0.867003	1.37853e-05
ENSBTAG00000014750	red	-0.374702	0.152731	0.134407	0.866957	1.38171e-05
ENSBTAG00000006167	red	-0.605965	0.0128447	0.0514737	0.866867	1.38789e-05
ENSBTAG00000052803	red	-0.63812	0.00781585	0.123876	0.866839	1.38984e-05
ENSBTAG00000008173	red	-0.494056	0.0517573	0.19761	0.866835	1.39011e-05
ENSBTAG00000051649	red	-0.524429	0.0370282	0.152032	0.866771	1.39458e-05
ENSBTAG00000044070	red	-0.776536	0.000403601	0.00251675	0.866699	1.3996e-05
ENSBTAG00000006805	red	-0.617085	0.0108806	0.0305112	0.866684	1.40062e-05
ENSBTAG00000001424	red	-0.679411	0.00379352	0.0338082	0.866679	1.40098e-05
ENSBTAG00000015419	red	-0.536737	0.0320615	0.0172908	0.866606	1.40603e-05
ENSBTAG00000011273	red	-0.556282	0.0252349	0.00767039	0.866548	1.41012e-05
ENSBTAG00000017955	red	-0.633311	0.00844708	0.0366595	0.866497	1.41367e-05
ENSBTAG00000007186	red	-0.305788	0.249408	0.301363	0.866353	1.4238e-05
ENSBTAG00000047339	red	-0.776403	0.000405132	0.00842367	0.866333	1.42528e-05
ENSBTAG00000001843	red	-0.456684	0.0753662	0.16782	0.866278	1.42916e-05
ENSBTAG00000010657	red	-0.412024	0.112784	0.160851	0.866243	1.4316e-05
ENSBTAG00000055034	red	-0.532619	0.0336631	0.00625663	0.86596	1.45184e-05
ENSBTAG00000015656	red	-0.543207	0.0296626	0.0334486	0.865914	1.45516e-05
ENSBTAG00000001233	red	-0.447492	0.0822038	0.19372	0.865902	1.45596e-05
ENSBTAG00000000392	red	-0.719208	0.00168879	0.0218516	0.865818	1.46202e-05
ENSBTAG00000016664	red	-0.425984	0.0999273	0.104391	0.865775	1.46512e-05
ENSBTAG00000013666	red	-0.441872	0.0865981	0.163029	0.865751	1.46693e-05
ENSBTAG00000007714	red	-0.471468	0.0652467	0.152331	0.865629	1.47576e-05
ENSBTAG00000013320	red	-0.617585	0.0107982	0.00604211	0.865581	1.47921e-05
ENSBTAG00000017450	red	-0.600185	0.0139699	0.0173581	0.865507	1.48463e-05
ENSBTAG00000003455	red	-0.477904	0.0611673	0.0525254	0.865434	1.49002e-05
ENSBTAG00000001874	red	-0.458789	0.0738601	0.194261	0.865422	1.49089e-05
ENSBTAG00000044033	red	-0.733565	0.00122005	0.00193617	0.865349	1.49622e-05
ENSBTAG00000026812	red	-0.700434	0.00251279	0.000758365	0.865283	1.50108e-05
ENSBTAG00000046193	red	-0.606544	0.012736	0.00701785	0.865256	1.50312e-05
ENSBTAG00000012278	red	-0.802161	0.000185165	0.00509742	0.865245	1.50393e-05
ENSBTAG00000018749	red	-0.580058	0.0185002	0.0224502	0.8652	1.50728e-05
ENSBTAG00000039117	red	-0.556976	0.0250148	0.0240417	0.865138	1.51186e-05
ENSBTAG00000015242	red	-0.492649	0.0525313	0.19261	0.864897	1.52987e-05
ENSBTAG00000018028	red	-0.378273	0.148546	0.0743548	0.864851	1.53326e-05
ENSBTAG00000019373	red	-0.492736	0.0524833	0.172002	0.864841	1.53403e-05
ENSBTAG00000022032	red	-0.617485	0.0108146	0.00628223	0.864726	1.54274e-05
ENSBTAG00000006067	red	-0.417711	0.107415	0.278702	0.864724	1.54288e-05
ENSBTAG00000000918	red	-0.542274	0.0299999	0.226415	0.8647	1.54471e-05
ENSBTAG00000000905	red	-0.560575	0.0238977	0.0067541	0.864697	1.54489e-05
ENSBTAG00000012503	red	-0.524387	0.0370458	0.0188606	0.864666	1.54724e-05
ENSBTAG00000003699	red	-0.341321	0.195732	0.162704	0.864658	1.54788e-05
ENSBTAG00000016105	red	-0.493705	0.0519492	0.202596	0.864652	1.54835e-05
ENSBTAG00000016192	red	-0.602195	0.0135702	0.0022736	0.864647	1.54871e-05
ENSBTAG00000052307	red	-0.620723	0.0102922	0.00599807	0.864637	1.54945e-05
ENSBTAG00000015232	red	-0.501658	0.0477209	0.0225009	0.864625	1.55035e-05
ENSBTAG00000027629	red	-0.578439	0.018909	0.0453896	0.864508	1.55927e-05
ENSBTAG00000013114	red	-0.632402	0.00857082	0.0626281	0.864483	1.56113e-05
ENSBTAG00000032852	red	-0.538483	0.0313999	0.120329	0.864453	1.56349e-05
ENSBTAG00000011585	red	-0.315666	0.233655	0.384295	0.864353	1.57112e-05
ENSBTAG00000001092	red	-0.725518	0.00146744	0.0278561	0.864233	1.58032e-05
ENSBTAG00000022509	red	-0.593236	0.0154231	0.00669755	0.864156	1.58626e-05
ENSBTAG00000007766	red	-0.394149	0.130879	0.28294	0.864133	1.58808e-05
ENSBTAG00000006069	red	-0.60509	0.0130103	0.00227527	0.864118	1.5892e-05
ENSBTAG00000020649	red	-0.646618	0.00679211	0.0603057	0.864082	1.59205e-05
ENSBTAG00000009617	red	-0.592168	0.0156564	0.0975717	0.864015	1.59721e-05
ENSBTAG00000015655	red	-0.490605	0.053671	0.175671	0.863946	1.60263e-05
ENSBTAG00000000621	red	-0.361543	0.168839	0.316273	0.863815	1.61281e-05
ENSBTAG00000051412	red	-0.71948	0.00167873	0.0100439	0.863772	1.61625e-05
ENSBTAG00000020214	red	-0.66099	0.0053058	0.0233272	0.863669	1.62433e-05
ENSBTAG00000011487	red	-0.715481	0.0018318	0.000703606	0.863638	1.62674e-05
ENSBTAG00000031178	red	-0.756379	0.000696909	0.0124421	0.863522	1.63599e-05
ENSBTAG00000019876	red	-0.699159	0.00257877	0.00390951	0.863453	1.64143e-05
ENSBTAG00000017718	red	-0.63035	0.00885553	0.055603	0.863303	1.6534e-05
ENSBTAG00000031071	red	-0.622603	0.00999804	0.0376854	0.863236	1.65875e-05
ENSBTAG00000019028	red	-0.590062	0.0161247	0.00250783	0.863226	1.65962e-05
ENSBTAG00000033214	red	-0.544551	0.029182	0.0641543	0.863224	1.65977e-05
ENSBTAG00000031340	red	-0.485878	0.0563766	0.0188581	0.863162	1.66471e-05
ENSBTAG00000001793	red	-0.447322	0.0823345	0.245185	0.863128	1.66745e-05
ENSBTAG00000010758	red	-0.532629	0.033659	0.00617743	0.86309	1.67055e-05
ENSBTAG00000015226	red	-0.317876	0.230219	0.385334	0.863082	1.67119e-05
ENSBTAG00000017223	red	-0.746378	0.000897069	0.0101376	0.862981	1.67935e-05
ENSBTAG00000013337	red	-0.594479	0.0151549	0.0369595	0.862972	1.68007e-05
ENSBTAG00000022022	red	-0.567854	0.0217558	0.100965	0.86285	1.69001e-05
ENSBTAG00000051958	red	-0.549875	0.0273364	0.00758822	0.862834	1.69134e-05
ENSBTAG00000012620	red	-0.364885	0.164645	0.336483	0.862828	1.6918e-05
ENSBTAG00000019277	red	-0.511989	0.042617	0.0300641	0.862754	1.69787e-05
ENSBTAG00000003115	red	-0.621951	0.0100994	0.0967302	0.862609	1.7098e-05
ENSBTAG00000017571	red	-0.645979	0.00686514	0.01604	0.862567	1.71328e-05
ENSBTAG00000006754	red	-0.413325	0.11154	0.18868	0.862543	1.71523e-05
ENSBTAG00000026088	red	-0.472739	0.0644256	0.0819781	0.862421	1.72531e-05
ENSBTAG00000004126	red	-0.564235	0.0228014	0.00516485	0.862171	1.74617e-05
ENSBTAG00000016667	red	-0.28019	0.293218	0.415243	0.862059	1.75558e-05
ENSBTAG00000016593	red	-0.674644	0.00414651	0.0339592	0.862035	1.75759e-05
ENSBTAG00000027696	red	-0.488819	0.0546818	0.0105784	0.861997	1.76082e-05
ENSBTAG00000018382	red	-0.622446	0.0100224	0.0672988	0.861846	1.7736e-05
ENSBTAG00000013509	red	-0.602266	0.0135563	0.00899036	0.861823	1.77556e-05
ENSBTAG00000005787	red	-0.571481	0.0207456	0.00347871	0.861808	1.7768e-05
ENSBTAG00000010008	red	-0.577831	0.0190643	0.0051781	0.861784	1.77888e-05
ENSBTAG00000000868	red	-0.728984	0.00135631	0.0312881	0.861654	1.78999e-05
ENSBTAG00000050388	red	-0.519952	0.0389718	0.196364	0.861647	1.79057e-05
ENSBTAG00000002974	red	-0.494877	0.0513097	0.00697028	0.861621	1.79278e-05
ENSBTAG00000015321	red	-0.749658	0.000826831	0.0106129	0.861547	1.79917e-05
ENSBTAG00000008827	red	-0.840132	4.638e-05	0.00116383	0.861455	1.8071e-05
ENSBTAG00000052255	red	-0.530752	0.034409	0.0404163	0.861382	1.81337e-05
ENSBTAG00000016147	red	-0.674135	0.00418573	0.000874815	0.861207	1.82857e-05
ENSBTAG00000004499	red	-0.634338	0.00830904	0.0776705	0.861202	1.82903e-05
ENSBTAG00000001359	red	-0.788438	0.00028472	0.00213403	0.861142	1.83428e-05
ENSBTAG00000047930	red	-0.793925	0.000240631	0.00660707	0.861097	1.83815e-05
ENSBTAG00000051039	red	-0.554139	0.0259234	0.174763	0.861096	1.83829e-05
ENSBTAG00000010426	red	-0.490798	0.0535627	0.134631	0.860961	1.85011e-05
ENSBTAG00000008145	red	-0.382773	0.143382	0.259131	0.860934	1.85246e-05
ENSBTAG00000032132	red	-0.862149	1.74801e-05	0.000713546	0.860914	1.85425e-05
ENSBTAG00000019011	red	-0.582515	0.0178932	0.183798	0.86089	1.85638e-05
ENSBTAG00000021308	red	-0.422459	0.103071	0.0821845	0.860868	1.85831e-05
ENSBTAG00000004896	red	-0.539842	0.0308925	0.0528176	0.860841	1.86068e-05
ENSBTAG00000004328	red	-0.775629	0.000414118	0.0077067	0.860799	1.86444e-05
ENSBTAG00000018415	red	-0.551398	0.026825	0.0830581	0.860728	1.87072e-05
ENSBTAG00000048257	red	-0.529899	0.034754	0.0090544	0.860727	1.8708e-05
ENSBTAG00000022917	red	-0.585025	0.0172891	0.00376517	0.860622	1.88015e-05
ENSBTAG00000004622	red	-0.560296	0.0239828	0.00569427	0.860613	1.88092e-05
ENSBTAG00000021922	red	-0.716933	0.00177497	0.025575	0.860542	1.88733e-05
ENSBTAG00000018213	red	-0.509689	0.043716	0.0919887	0.86039	1.90092e-05
ENSBTAG00000019841	red	-0.689125	0.00314881	0.0013146	0.860374	1.90238e-05
ENSBTAG00000019604	red	-0.664616	0.0049754	0.0330364	0.860306	1.90848e-05
ENSBTAG00000018833	red	-0.737341	0.00111633	0.00353011	0.860228	1.91557e-05
ENSBTAG00000055158	red	-0.750073	0.000818272	0.00450913	0.860162	1.92154e-05
ENSBTAG00000016742	red	-0.529155	0.0350568	0.00571265	0.860157	1.92198e-05
ENSBTAG00000013836	red	-0.74164	0.00100713	0.012264	0.860104	1.92683e-05
ENSBTAG00000015792	red	-0.641297	0.00741965	0.0134542	0.85999	1.93721e-05
ENSBTAG00000008158	red	-0.410976	0.113794	0.0709265	0.859851	1.95002e-05
ENSBTAG00000001824	red	-0.779324	0.000372619	0.0198608	0.859815	1.9533e-05
ENSBTAG00000018770	red	-0.451861	0.0789002	0.253106	0.85975	1.95928e-05
ENSBTAG00000012688	red	-0.601018	0.0138032	0.00327214	0.859743	1.95998e-05
ENSBTAG00000003942	red	-0.434015	0.0930206	0.416417	0.859662	1.96746e-05
ENSBTAG00000008744	red	-0.442654	0.0859769	0.225695	0.859653	1.96826e-05
ENSBTAG00000006204	red	-0.767838	0.000514204	0.00737508	0.859393	1.99255e-05
ENSBTAG00000011473	red	-0.571296	0.0207961	0.05727	0.859391	1.99267e-05
ENSBTAG00000053696	red	-0.470507	0.0658727	0.102262	0.859312	2.00013e-05
ENSBTAG00000018996	red	-0.532202	0.0338286	0.0150168	0.859282	2.00296e-05
ENSBTAG00000014076	red	-0.712014	0.00197351	0.0364375	0.85926	2.00495e-05
ENSBTAG00000021604	red	-0.359756	0.171111	0.379495	0.859184	2.01216e-05
ENSBTAG00000016618	red	-0.541981	0.0301064	0.138756	0.859178	2.01276e-05
ENSBTAG00000032588	red	-0.488644	0.0547813	0.101437	0.859069	2.02307e-05
ENSBTAG00000003460	red	-0.768842	0.000500281	0.00758556	0.859063	2.0236e-05
ENSBTAG00000003897	red	-0.721403	0.00160891	0.0254415	0.859011	2.02853e-05
ENSBTAG00000001572	red	-0.533929	0.0331472	0.00543265	0.858913	2.03789e-05
ENSBTAG00000000939	red	-0.612426	0.0116725	0.0899463	0.858612	2.06675e-05
ENSBTAG00000027612	red	-0.710651	0.00203161	0.0499889	0.8585	2.07761e-05
ENSBTAG00000021326	red	-0.679647	0.00377668	0.0201881	0.858312	2.09597e-05
ENSBTAG00000032819	red	-0.53382	0.0331897	0.0235836	0.858311	2.09604e-05
ENSBTAG00000052771	red	-0.647142	0.00673268	0.0615613	0.858222	2.10473e-05
ENSBTAG00000021972	red	-0.60744	0.0125694	0.005314	0.858187	2.10813e-05
ENSBTAG00000005094	red	-0.715291	0.00183934	0.00226594	0.857811	2.14531e-05
ENSBTAG00000030456	red	-0.756541	0.000693989	0.0149805	0.85779	2.14743e-05
ENSBTAG00000000944	red	-0.579924	0.0185338	0.189223	0.857769	2.14957e-05
ENSBTAG00000022484	red	-0.508627	0.0442305	0.0138968	0.857756	2.15086e-05
ENSBTAG00000018238	red	-0.694339	0.00284116	0.0259111	0.8577	2.15641e-05
ENSBTAG00000008888	red	-0.597315	0.0145564	0.113865	0.857691	2.15732e-05
ENSBTAG00000021614	red	-0.774518	0.000427317	0.0108112	0.857673	2.15919e-05
ENSBTAG00000026586	red	-0.645454	0.00692561	0.00628242	0.857668	2.15968e-05
ENSBTAG00000011494	red	-0.409	0.115716	0.229869	0.857639	2.16255e-05
ENSBTAG00000014442	red	-0.610476	0.0120169	0.148326	0.857444	2.18216e-05
ENSBTAG00000025182	red	-0.496926	0.0502044	0.0738069	0.857214	2.20557e-05
ENSBTAG00000038496	red	-0.685815	0.00335768	0.0149669	0.857169	2.21012e-05
ENSBTAG00000006158	red	-0.446105	0.0832734	0.140655	0.857126	2.21451e-05
ENSBTAG00000038735	red	-0.570238	0.0210877	0.010877	0.856994	2.22809e-05
ENSBTAG00000006990	red	-0.483351	0.0578636	0.114987	0.856936	2.23401e-05
ENSBTAG00000015569	red	-0.713006	0.00193208	0.000609478	0.856706	2.25791e-05
ENSBTAG00000010460	red	-0.369283	0.159233	0.161873	0.856627	2.26614e-05
ENSBTAG00000032152	red	-0.743453	0.000963788	0.0150138	0.856561	2.27297e-05
ENSBTAG00000017031	red	-0.632743	0.00852425	0.00175201	0.856533	2.27591e-05
ENSBTAG00000047810	red	-0.547243	0.0282374	0.00732304	0.856495	2.27986e-05
ENSBTAG00000007142	red	-0.553331	0.0261866	0.0451233	0.856428	2.28695e-05
ENSBTAG00000007002	red	-0.400324	0.124417	0.260147	0.856293	2.30112e-05
ENSBTAG00000019329	red	-0.597645	0.014488	0.0332843	0.856244	2.30632e-05
ENSBTAG00000009194	red	-0.60418	0.0131843	0.0853021	0.855897	2.34335e-05
ENSBTAG00000016455	red	-0.526864	0.0360021	0.0227821	0.855871	2.3461e-05
ENSBTAG00000007148	red	-0.560021	0.024067	0.0080508	0.855822	2.3514e-05
ENSBTAG00000014764	red	-0.526178	0.036289	0.0264994	0.855821	2.35155e-05
ENSBTAG00000053485	red	-0.384559	0.141367	0.0875141	0.85579	2.35485e-05
ENSBTAG00000009902	red	-0.764938	0.000556198	0.00653218	0.855665	2.36839e-05
ENSBTAG00000030593	red	-0.770575	0.000476996	0.0172174	0.855641	2.37099e-05
ENSBTAG00000047794	red	-0.576354	0.0194454	0.0079116	0.855608	2.37454e-05
ENSBTAG00000049864	red	-0.517718	0.0399696	0.149482	0.855598	2.37562e-05
ENSBTAG00000020070	red	-0.425454	0.100396	0.0916899	0.855581	2.37746e-05
ENSBTAG00000018438	red	-0.326181	0.217592	0.236824	0.855452	2.39145e-05
ENSBTAG00000015478	red	-0.583656	0.0176166	0.0229799	0.855447	2.3921e-05
ENSBTAG00000014806	red	-0.661232	0.00528319	0.0907477	0.855379	2.3995e-05
ENSBTAG00000013631	red	-0.663849	0.00504388	0.0384584	0.855373	2.40012e-05
ENSBTAG00000053208	red	-0.466537	0.0685041	0.214387	0.855369	2.40056e-05
ENSBTAG00000008902	red	-0.447748	0.0820075	0.132976	0.855362	2.40138e-05
ENSBTAG00000021346	red	-0.630703	0.008806	0.0802344	0.854908	2.45148e-05
ENSBTAG00000004159	red	-0.424835	0.100945	0.133212	0.854862	2.45665e-05
ENSBTAG00000046805	red	-0.451105	0.0794649	0.0429585	0.854708	2.47387e-05
ENSBTAG00000049091	red	-0.424187	0.101521	0.0582228	0.854695	2.47534e-05
ENSBTAG00000036349	red	-0.381483	0.14485	0.0748688	0.854679	2.47713e-05
ENSBTAG00000012820	red	-0.377514	0.149429	0.196683	0.85467	2.47811e-05
ENSBTAG00000020679	red	-0.473608	0.0638689	0.0600346	0.854299	2.52022e-05
ENSBTAG00000012434	red	-0.557258	0.0249259	0.145035	0.854116	2.54109e-05
ENSBTAG00000031433	red	-0.718688	0.00170816	0.000460441	0.854039	2.54996e-05
ENSBTAG00000001816	red	-0.567416	0.0218803	0.0255039	0.85393	2.56249e-05
ENSBTAG00000018155	red	-0.667118	0.00475713	0.0496291	0.853788	2.57898e-05
ENSBTAG00000006642	red	-0.574674	0.0198863	0.162827	0.853716	2.58739e-05
ENSBTAG00000046391	red	-0.586719	0.0168906	0.00822468	0.853674	2.59231e-05
ENSBTAG00000020032	red	-0.58189	0.0180461	0.0040923	0.853646	2.59553e-05
ENSBTAG00000019787	red	-0.636723	0.00799517	0.0731058	0.853568	2.60468e-05
ENSBTAG00000048550	red	-0.738744	0.00107967	0.00652649	0.853539	2.6081e-05
ENSBTAG00000040361	red	-0.484762	0.05703	0.211352	0.853537	2.6083e-05
ENSBTAG00000053289	red	-0.653676	0.00602558	0.0502433	0.85347	2.61625e-05
ENSBTAG00000014042	red	-0.736682	0.00113389	0.0100765	0.853467	2.61655e-05
ENSBTAG00000016821	red	-0.760022	0.000633824	0.00413361	0.853412	2.62301e-05
ENSBTAG00000004791	red	-0.385651	0.140146	0.44442	0.853125	2.65706e-05
ENSBTAG00000006560	red	-0.489659	0.0542046	0.111252	0.85311	2.65886e-05
ENSBTAG00000026684	red	-0.523291	0.0375152	0.00777737	0.853106	2.65932e-05
ENSBTAG00000015543	red	-0.593066	0.0154599	0.0918062	0.853083	2.66208e-05
ENSBTAG00000012753	red	-0.532632	0.0336578	0.149409	0.85301	2.67087e-05
ENSBTAG00000013810	red	-0.634921	0.00823146	0.0106123	0.853007	2.67122e-05
ENSBTAG00000021516	red	-0.496995	0.0501678	0.0091207	0.852945	2.67866e-05
ENSBTAG00000050116	red	-0.574404	0.0199579	0.00918374	0.852906	2.68329e-05
ENSBTAG00000010393	red	-0.72529	0.00147499	0.0228245	0.852807	2.69519e-05
ENSBTAG00000005442	red	-0.624097	0.00976921	0.00148368	0.85278	2.69847e-05
ENSBTAG00000049341	red	-0.646588	0.00679555	0.0515886	0.852766	2.70021e-05
ENSBTAG00000016883	red	-0.716797	0.00178021	0.0506614	0.852643	2.7151e-05
ENSBTAG00000017388	red	-0.679506	0.00378671	0.0121206	0.852607	2.71945e-05
ENSBTAG00000017215	red	-0.789079	0.000279247	0.00682997	0.852319	2.75468e-05
ENSBTAG00000033545	red	-0.808791	0.000148641	0.000423874	0.852075	2.78478e-05
ENSBTAG00000012157	red	-0.461174	0.0721801	0.0159634	0.851938	2.80176e-05
ENSBTAG00000003054	red	-0.455933	0.0759085	0.0476251	0.851798	2.81933e-05
ENSBTAG00000009760	red	-0.646278	0.00683096	0.069062	0.85155	2.85056e-05
ENSBTAG00000001694	red	-0.386428	0.139281	0.0772255	0.851488	2.8583e-05
ENSBTAG00000025634	red	-0.42782	0.0983177	0.0328718	0.851474	2.86016e-05
ENSBTAG00000014138	red	-0.719342	0.00168381	0.0190999	0.851435	2.86514e-05
ENSBTAG00000019187	red	-0.351792	0.18148	0.229253	0.85143	2.8657e-05
ENSBTAG00000025161	red	-0.56203	0.0234572	0.0463124	0.851332	2.87818e-05
ENSBTAG00000054394	red	-0.550201	0.027226	0.0489863	0.85127	2.88614e-05
ENSBTAG00000007740	red	-0.517473	0.0400806	0.0416669	0.851227	2.89156e-05
ENSBTAG00000055017	red	-0.769479	0.000491625	0.00272834	0.851209	2.89386e-05
ENSBTAG00000010462	red	-0.428457	0.097763	0.186049	0.851062	2.9128e-05
ENSBTAG00000014418	red	-0.683832	0.0034881	0.0131302	0.850994	2.92157e-05
ENSBTAG00000003776	red	-0.499404	0.0488924	0.155749	0.850972	2.92444e-05
ENSBTAG00000001848	red	-0.67723	0.0039519	0.0177704	0.850888	2.93524e-05
ENSBTAG00000018156	red	-0.359774	0.171088	0.232016	0.85088	2.93637e-05
ENSBTAG00000000656	red	-0.636681	0.00800069	0.0426946	0.850747	2.95363e-05
ENSBTAG00000004855	red	-0.442293	0.0862633	0.0438857	0.850634	2.9683e-05
ENSBTAG00000014217	red	-0.794578	0.000235782	0.0022862	0.850629	2.96899e-05
ENSBTAG00000016791	red	-0.632377	0.00857424	0.0547439	0.850586	2.97469e-05
ENSBTAG00000010548	red	-0.561615	0.0235822	0.00741245	0.850572	2.97651e-05
ENSBTAG00000018342	red	-0.30836	0.245244	0.220249	0.850523	2.9829e-05
ENSBTAG00000047594	red	-0.51698	0.0403038	0.0143554	0.850418	2.99668e-05
ENSBTAG00000025226	red	-0.522368	0.0379136	0.155867	0.850385	3.00103e-05
ENSBTAG00000004303	red	-0.765368	0.00054979	3.00214e-05	0.850352	3.00541e-05
ENSBTAG00000006048	red	-0.447229	0.0824059	0.191292	0.850243	3.01985e-05
ENSBTAG00000019621	red	-0.469822	0.0663215	0.219493	0.850078	3.04182e-05
ENSBTAG00000007916	red	-0.531592	0.0340718	0.0108638	0.850077	3.04191e-05
ENSBTAG00000036087	red	-0.57919	0.0187185	0.0151694	0.850002	3.05194e-05
ENSBTAG00000015766	red	-0.751582	0.000787753	0.00536858	0.849938	3.06059e-05
ENSBTAG00000046189	red	-0.363341	0.166574	0.117839	0.849838	3.07404e-05
ENSBTAG00000010119	red	-0.514254	0.0415551	0.00472433	0.84981	3.07776e-05
ENSBTAG00000020923	red	-0.455603	0.0761481	0.122188	0.849629	3.10233e-05
ENSBTAG00000012979	red	-0.70456	0.00230848	0.000390239	0.849451	3.12655e-05
ENSBTAG00000011981	red	-0.790557	0.000266961	0.00142486	0.849431	3.12924e-05
ENSBTAG00000015487	red	-0.626647	0.00938802	0.0897627	0.849424	3.13022e-05
ENSBTAG00000008006	red	-0.593864	0.0152871	0.0567626	0.849328	3.14336e-05
ENSBTAG00000021573	red	-0.695321	0.00278605	0.0573531	0.849209	3.15971e-05
ENSBTAG00000011246	red	-0.378237	0.148587	0.144778	0.849154	3.16732e-05
ENSBTAG00000004641	red	-0.394746	0.130245	0.129836	0.849153	3.16743e-05
ENSBTAG00000030646	red	-0.550753	0.0270407	0.124793	0.849141	3.16916e-05
ENSBTAG00000006771	red	-0.507761	0.0446536	0.0385103	0.849065	3.17966e-05
ENSBTAG00000007065	red	-0.730479	0.00131055	0.0157426	0.84904	3.18308e-05
ENSBTAG00000007164	red	-0.495043	0.0512194	0.0407839	0.84904	3.18309e-05
ENSBTAG00000048876	red	-0.560771	0.0238381	0.0373137	0.849037	3.1835e-05
ENSBTAG00000015539	red	-0.767161	0.000523766	0.00297617	0.848998	3.18891e-05
ENSBTAG00000014636	red	-0.323639	0.221409	0.205576	0.84895	3.1956e-05
ENSBTAG00000019726	red	-0.451385	0.0792557	0.0672172	0.848946	3.19617e-05
ENSBTAG00000008989	red	-0.636617	0.00800899	0.0496859	0.848818	3.21397e-05
ENSBTAG00000018753	red	-0.792812	0.000249084	0.00710336	0.848782	3.21902e-05
ENSBTAG00000049300	red	-0.408616	0.116091	0.156817	0.848633	3.23995e-05
ENSBTAG00000006409	red	-0.624149	0.00976123	0.00156144	0.848553	3.25129e-05
ENSBTAG00000008424	red	-0.449891	0.0803782	0.272201	0.848366	3.27782e-05
ENSBTAG00000017258	red	-0.740191	0.00104292	0.00351507	0.848364	3.27798e-05
ENSBTAG00000018861	red	-0.614383	0.0113345	0.00784308	0.848184	3.30374e-05
ENSBTAG00000019818	red	-0.330347	0.211428	0.26547	0.848163	3.30673e-05
ENSBTAG00000011682	red	-0.436255	0.0911556	0.0868553	0.848099	3.31596e-05
ENSBTAG00000003712	red	-0.466609	0.0684559	0.34596	0.848094	3.31665e-05
ENSBTAG00000046256	red	-0.325133	0.21916	0.148847	0.848083	3.31818e-05
ENSBTAG00000050814	red	-0.609908	0.0121189	0.00333043	0.848079	3.31877e-05
ENSBTAG00000017442	red	-0.344483	0.191353	0.215792	0.848046	3.32348e-05
ENSBTAG00000016515	red	-0.375066	0.1523	0.0681868	0.847983	3.33261e-05
ENSBTAG00000007284	red	-0.422878	0.102694	0.0538831	0.847962	3.33564e-05
ENSBTAG00000054600	red	-0.60432	0.0131575	0.00167692	0.847926	3.34078e-05
ENSBTAG00000011905	red	-0.69716	0.00268509	0.0215491	0.847789	3.3607e-05
ENSBTAG00000012629	red	-0.598798	0.014251	0.0295051	0.847732	3.36889e-05
ENSBTAG00000010439	red	-0.52286	0.0377008	0.272069	0.84769	3.37509e-05
ENSBTAG00000040559	red	-0.752046	0.000778567	0.0042273	0.847433	3.41258e-05
ENSBTAG00000001293	red	-0.69584	0.00275724	0.00126774	0.847259	3.43826e-05
ENSBTAG00000002993	red	-0.458988	0.0737189	0.310671	0.847066	3.46695e-05
ENSBTAG00000034005	red	-0.548683	0.0277415	0.0828798	0.84696	3.48286e-05
ENSBTAG00000011172	red	-0.621467	0.0101749	0.0261333	0.846958	3.48305e-05
ENSBTAG00000012792	red	-0.681155	0.00367053	0.0721291	0.846801	3.50666e-05
ENSBTAG00000008869	red	-0.51042	0.0433649	0.139619	0.846724	3.51832e-05
ENSBTAG00000030317	red	-0.261651	0.327628	0.248958	0.84662	3.53396e-05
ENSBTAG00000046321	red	-0.490484	0.053739	0.0786078	0.846598	3.53731e-05
ENSBTAG00000017741	red	-0.707975	0.00214972	0.0359681	0.846589	3.53868e-05
ENSBTAG00000002428	red	-0.731884	0.00126868	0.013115	0.846557	3.54358e-05
ENSBTAG00000002081	red	-0.577317	0.0191963	0.00675202	0.846541	3.54588e-05
ENSBTAG00000004594	red	-0.801294	0.000190449	0.00150859	0.84638	3.57049e-05
ENSBTAG00000013403	red	-0.468638	0.067102	0.141216	0.846313	3.58073e-05
ENSBTAG00000008719	red	-0.531127	0.0342579	0.156031	0.846114	3.61123e-05
ENSBTAG00000025403	red	-0.637718	0.00786715	0.0240609	0.846103	3.613e-05
ENSBTAG00000053996	red	-0.433743	0.0932481	0.12995	0.845936	3.63879e-05
ENSBTAG00000017482	red	-0.683991	0.00347749	0.00321924	0.845928	3.64e-05
ENSBTAG00000006618	red	-0.354662	0.177696	0.311092	0.845876	3.6481e-05
ENSBTAG00000013314	red	-0.545621	0.0288037	0.281284	0.845697	3.67611e-05
ENSBTAG00000055291	red	-0.764138	0.000568265	0.0278276	0.845536	3.70138e-05
ENSBTAG00000006719	red	-0.817532	0.000109811	0.00182961	0.845521	3.70375e-05
ENSBTAG00000048263	red	-0.503247	0.0469073	0.0218184	0.845451	3.71477e-05
ENSBTAG00000006947	red	-0.560869	0.0238083	0.0104246	0.845325	3.73467e-05
ENSBTAG00000015926	red	-0.394456	0.130553	0.0979952	0.845231	3.7496e-05
ENSBTAG00000009366	red	-0.528332	0.0353941	0.178395	0.8452	3.75454e-05
ENSBTAG00000012163	red	-0.594081	0.0152403	0.126776	0.845174	3.75859e-05
ENSBTAG00000004161	red	-0.685447	0.00338158	0.0471086	0.844858	3.80927e-05
ENSBTAG00000003169	red	-0.693548	0.00288622	0.00769638	0.844795	3.81955e-05
ENSBTAG00000030578	red	-0.354191	0.178314	0.258337	0.844786	3.82093e-05
ENSBTAG00000021068	red	-0.535816	0.0324145	0.101503	0.844626	3.84692e-05
ENSBTAG00000051066	red	-0.483062	0.0580357	0.187972	0.844595	3.85191e-05
ENSBTAG00000013849	red	-0.745372	0.000919585	0.00358022	0.844527	3.86306e-05
ENSBTAG00000020836	red	-0.556103	0.0252917	0.0136455	0.844526	3.86323e-05
ENSBTAG00000014522	red	-0.804386	0.000172161	0.00293679	0.844525	3.86326e-05
ENSBTAG00000027024	red	-0.376048	0.151144	0.0895168	0.844496	3.86797e-05
ENSBTAG00000016290	red	-0.620981	0.0102514	0.0470578	0.844483	3.8701e-05
ENSBTAG00000048972	red	-0.424312	0.10141	0.322426	0.84446	3.874e-05
ENSBTAG00000027182	red	-0.460581	0.0725952	0.0680778	0.844294	3.9012e-05
ENSBTAG00000020852	red	-0.534209	0.0330377	0.019469	0.844194	3.91756e-05
ENSBTAG00000047664	red	-0.397175	0.127684	0.0537096	0.844187	3.91875e-05
ENSBTAG00000013698	red	-0.521296	0.0383803	0.0152916	0.844084	3.9358e-05
ENSBTAG00000012490	red	-0.851024	2.91763e-05	0.00267974	0.843954	3.95743e-05
ENSBTAG00000053201	red	-0.505987	0.0455298	0.137658	0.84393	3.96141e-05
ENSBTAG00000008797	red	-0.434406	0.0926933	0.0473635	0.843888	3.96836e-05
ENSBTAG00000011445	red	-0.296021	0.265615	0.227619	0.843719	3.99668e-05
ENSBTAG00000017277	red	-0.613908	0.0114159	0.00188103	0.84364	4.00993e-05
ENSBTAG00000053850	red	-0.566893	0.0220297	0.12142	0.843591	4.01825e-05
ENSBTAG00000004378	red	-0.254947	0.340619	0.306041	0.843551	4.02489e-05
ENSBTAG00000040088	red	-0.840346	4.59735e-05	0.000270471	0.843522	4.02984e-05
ENSBTAG00000003802	red	-0.572709	0.0204117	0.00390111	0.843428	4.04578e-05
ENSBTAG00000000220	red	-0.543588	0.0295256	0.00441652	0.843402	4.05015e-05
ENSBTAG00000019915	red	-0.732008	0.00126503	0.00519228	0.843167	4.09018e-05
ENSBTAG00000007449	red	-0.762552	0.000592829	0.00283244	0.843142	4.09445e-05
ENSBTAG00000003443	red	-0.472172	0.0647909	0.158707	0.843093	4.10282e-05
ENSBTAG00000002515	red	-0.536825	0.0320278	0.00879027	0.843092	4.10313e-05
ENSBTAG00000023426	red	-0.888697	4.20796e-06	0.000668924	0.843009	4.11731e-05
ENSBTAG00000008105	red	-0.785487	0.000311061	0.00323146	0.843006	4.11777e-05
ENSBTAG00000032031	red	-0.378752	0.14799	0.210347	0.842881	4.13935e-05
ENSBTAG00000005062	red	-0.60552	0.0129288	0.137357	0.842808	4.1521e-05
ENSBTAG00000006886	red	-0.403331	0.121351	0.325228	0.842774	4.15787e-05
ENSBTAG00000020190	red	-0.548778	0.0277091	0.124844	0.842629	4.18315e-05
ENSBTAG00000018103	red	-0.812332	0.000131724	0.00647814	0.842556	4.19581e-05
ENSBTAG00000019371	red	-0.685289	0.00339188	0.024257	0.842509	4.20416e-05
ENSBTAG00000003701	red	-0.591909	0.0157135	0.101874	0.842475	4.21015e-05
ENSBTAG00000051917	red	-0.390372	0.134945	0.176893	0.842453	4.21384e-05
ENSBTAG00000046649	red	-0.602636	0.0134836	0.00612841	0.842452	4.21417e-05
ENSBTAG00000039711	red	-0.716262	0.00180104	0.00980225	0.842451	4.2142e-05
ENSBTAG00000004099	red	-0.619884	0.0104255	0.00255311	0.842387	4.22554e-05
ENSBTAG00000016784	red	-0.58118	0.018221	0.0368071	0.842348	4.23247e-05
ENSBTAG00000003835	red	-0.416743	0.108316	0.0442153	0.842338	4.23412e-05
ENSBTAG00000003395	red	-0.453903	0.0773896	0.226217	0.842327	4.2361e-05
ENSBTAG00000020750	red	-0.781422	0.00035063	0.00221819	0.842315	4.23815e-05
ENSBTAG00000025554	red	-0.532418	0.0337426	0.00757979	0.84213	4.27086e-05
ENSBTAG00000049014	red	-0.495316	0.0510714	0.240821	0.842091	4.27789e-05
ENSBTAG00000011924	red	-0.612302	0.0116941	0.00420694	0.842079	4.2799e-05
ENSBTAG00000012241	red	-0.681255	0.00366361	0.0529852	0.841772	4.33485e-05
ENSBTAG00000015104	red	-0.498848	0.0491844	0.0601605	0.841727	4.34296e-05
ENSBTAG00000050688	red	-0.733085	0.00123377	0.00197821	0.8416	4.36575e-05
ENSBTAG00000011256	red	-0.386198	0.139536	0.272717	0.841522	4.37997e-05
ENSBTAG00000000576	red	-0.504818	0.0461134	0.0607353	0.841498	4.38427e-05
ENSBTAG00000011698	red	-0.570083	0.0211304	0.108444	0.841471	4.3891e-05
ENSBTAG00000000160	red	-0.606864	0.0126764	0.0337153	0.84144	4.39482e-05
ENSBTAG00000017033	red	-0.332848	0.207782	0.246122	0.841398	4.40238e-05
ENSBTAG00000054228	red	-0.396481	0.128413	0.106585	0.841378	4.4061e-05
ENSBTAG00000017812	red	-0.33042	0.21132	0.110909	0.841269	4.42604e-05
ENSBTAG00000051169	red	-0.562948	0.0231824	0.00526883	0.841258	4.42801e-05
ENSBTAG00000015986	red	-0.664355	0.00499857	0.0438359	0.841164	4.44522e-05
ENSBTAG00000017810	red	-0.628795	0.00907615	0.00211719	0.841156	4.44675e-05
ENSBTAG00000001187	red	-0.572181	0.0205548	0.0507995	0.841076	4.46128e-05
ENSBTAG00000016091	red	-0.563223	0.0231005	0.043058	0.841067	4.463e-05
ENSBTAG00000005542	red	-0.659345	0.00546134	0.0802194	0.840978	4.47941e-05
ENSBTAG00000049093	red	-0.662207	0.00519295	0.00151208	0.840977	4.47962e-05
ENSBTAG00000013294	red	-0.395705	0.12923	0.0320692	0.840797	4.51295e-05
ENSBTAG00000011338	red	-0.80601	0.000163154	0.00994882	0.840771	4.5178e-05
ENSBTAG00000001753	red	-0.407575	0.117114	0.058711	0.840723	4.52675e-05
ENSBTAG00000009026	red	-0.69473	0.00281909	0.0383609	0.840685	4.53381e-05
ENSBTAG00000006807	red	-0.639369	0.00765818	0.0180201	0.840595	4.55068e-05
ENSBTAG00000006474	red	-0.41449	0.110434	0.0830075	0.840525	4.56377e-05
ENSBTAG00000012567	red	-0.709456	0.0020837	0.0517024	0.840474	4.57329e-05
ENSBTAG00000001135	red	-0.515873	0.0408083	0.0112735	0.840414	4.58463e-05
ENSBTAG00000003718	red	-0.470296	0.0660104	0.27915	0.840384	4.59017e-05
ENSBTAG00000015273	red	-0.486176	0.0562031	0.0842849	0.840055	4.65259e-05
ENSBTAG00000013306	red	-0.419563	0.105705	0.0620417	0.840035	4.65631e-05
ENSBTAG00000008842	red	-0.336133	0.203054	0.192007	0.839853	4.69126e-05
ENSBTAG00000017139	red	-0.712892	0.00193681	0.0133452	0.839795	4.70238e-05
ENSBTAG00000048565	red	-0.858874	2.04162e-05	0.000939741	0.839774	4.7063e-05
ENSBTAG00000001598	red	-0.414958	0.109991	0.0660521	0.83977	4.70716e-05
ENSBTAG00000043989	red	-0.604083	0.013203	0.0577071	0.839761	4.70883e-05
ENSBTAG00000002076	red	-0.41272	0.112117	0.228642	0.839759	4.7092e-05
ENSBTAG00000009351	red	-0.301747	0.256038	0.489899	0.839546	4.75043e-05
ENSBTAG00000019711	red	-0.703894	0.00234047	0.0134446	0.839481	4.76297e-05
ENSBTAG00000019633	red	-0.274829	0.302939	0.35519	0.839434	4.77216e-05
ENSBTAG00000009549	red	-0.619853	0.0104305	0.00425386	0.839347	4.78912e-05
ENSBTAG00000008077	red	-0.432807	0.0940371	0.279256	0.839067	4.84411e-05
ENSBTAG00000005501	red	-0.393497	0.131575	0.239471	0.839045	4.84842e-05
ENSBTAG00000006999	red	-0.658128	0.00557881	0.0449141	0.838895	4.87801e-05
ENSBTAG00000005557	red	-0.518182	0.0397609	0.150832	0.838885	4.88008e-05
ENSBTAG00000014992	red	-0.646627	0.00679104	0.00033406	0.83883	4.89107e-05
ENSBTAG00000001662	red	-0.682501	0.00357788	0.023685	0.8388	4.89687e-05
ENSBTAG00000038322	red	-0.6679	0.00469049	0.0101989	0.838692	4.91843e-05
ENSBTAG00000051269	red	-0.645801	0.00688557	0.0420214	0.838665	4.92386e-05
ENSBTAG00000047786	red	-0.573806	0.0201171	0.00665964	0.838656	4.92559e-05
ENSBTAG00000003414	red	-0.602583	0.0134942	0.00260671	0.838653	4.92619e-05
ENSBTAG00000044204	red	-0.755196	0.000718463	0.0108078	0.83853	4.95093e-05
ENSBTAG00000009984	red	-0.512819	0.0422258	0.180362	0.838463	4.9643e-05
ENSBTAG00000008479	red	-0.671907	0.00436081	0.0511347	0.838409	4.97532e-05
ENSBTAG00000046623	red	-0.698756	0.00259995	0.0090444	0.838383	4.98043e-05
ENSBTAG00000015378	red	-0.536683	0.0320819	0.0148617	0.838275	5.00223e-05
ENSBTAG00000021438	red	-0.35884	0.172282	0.301146	0.837955	5.06742e-05
ENSBTAG00000021813	red	-0.497046	0.0501403	0.26019	0.837926	5.07342e-05
ENSBTAG00000006387	red	-0.606451	0.0127534	0.00315089	0.837887	5.08143e-05
ENSBTAG00000051048	red	-0.609318	0.0122254	0.0312094	0.837878	5.08318e-05
ENSBTAG00000001274	red	-0.332091	0.208881	0.226085	0.837833	5.09239e-05
ENSBTAG00000013301	red	-0.688979	0.00315778	0.00465695	0.837811	5.09697e-05
ENSBTAG00000030930	red	-0.870659	1.14571e-05	0.00101791	0.837657	5.12871e-05
ENSBTAG00000013505	red	-0.590227	0.0160876	0.00394689	0.83759	5.14259e-05
ENSBTAG00000014495	red	-0.574932	0.0198181	0.119906	0.837491	5.16306e-05
ENSBTAG00000051207	red	-0.601073	0.0137922	0.00407289	0.837481	5.16528e-05
ENSBTAG00000009736	red	-0.2888	0.278002	0.422758	0.837471	5.16735e-05
ENSBTAG00000027312	red	-0.583735	0.0175975	0.00631503	0.837455	5.17065e-05
ENSBTAG00000001987	red	-0.811966	0.000133397	0.00318246	0.837432	5.17536e-05
ENSBTAG00000002340	red	-0.487781	0.0552753	0.0169889	0.837417	5.17854e-05
ENSBTAG00000018025	red	-0.502466	0.0473058	0.0108827	0.837188	5.22651e-05
ENSBTAG00000021284	red	-0.561367	0.023657	0.00975427	0.837169	5.23054e-05
ENSBTAG00000008062	red	-0.503192	0.0469354	0.02102	0.837132	5.23819e-05
ENSBTAG00000048750	red	-0.794533	0.000236113	0.00343135	0.83708	5.24917e-05
ENSBTAG00000001580	red	-0.788274	0.000286129	0.00189418	0.837023	5.26113e-05
ENSBTAG00000020829	red	-0.337157	0.201595	0.24596	0.836982	5.26999e-05
ENSBTAG00000025853	red	-0.690772	0.00304887	0.0201477	0.836927	5.28155e-05
ENSBTAG00000044099	red	-0.532911	0.0335474	0.0967841	0.836595	5.35238e-05
ENSBTAG00000015742	red	-0.548359	0.0278523	0.153505	0.836508	5.37092e-05
ENSBTAG00000054467	red	-0.624837	0.00965731	0.012949	0.836465	5.3802e-05
ENSBTAG00000034385	red	-0.583758	0.017592	0.0315841	0.836371	5.40042e-05
ENSBTAG00000051082	red	-0.599176	0.014174	0.0515703	0.836319	5.41158e-05
ENSBTAG00000014406	red	-0.41081	0.113955	0.287501	0.836254	5.42582e-05
ENSBTAG00000054811	red	-0.358123	0.173203	0.10188	0.836239	5.42905e-05
ENSBTAG00000015058	red	-0.514108	0.0416233	0.0303023	0.836183	5.44115e-05
ENSBTAG00000025826	red	-0.83113	6.63562e-05	0.000617932	0.835803	5.52424e-05
ENSBTAG00000013589	red	-0.452522	0.0784094	0.239901	0.835632	5.56205e-05
ENSBTAG00000017662	red	-0.551964	0.0266368	0.126495	0.835556	5.5788e-05
ENSBTAG00000024633	red	-0.777622	0.000391295	0.00626373	0.835494	5.5925e-05
ENSBTAG00000027426	red	-0.764053	0.000569559	0.013421	0.835466	5.59869e-05
ENSBTAG00000004617	red	-0.599412	0.0141261	0.00212352	0.835416	5.60993e-05
ENSBTAG00000007039	red	-0.509206	0.0439496	0.233035	0.835403	5.6129e-05
ENSBTAG00000012071	red	-0.400914	0.123811	0.226114	0.835392	5.6153e-05
ENSBTAG00000003531	red	-0.658436	0.00554883	0.00142588	0.835209	5.65613e-05
ENSBTAG00000007681	red	-0.644843	0.00699663	0.0328303	0.835129	5.67409e-05
ENSBTAG00000017354	red	-0.366783	0.162295	0.215092	0.834882	5.73008e-05
ENSBTAG00000048456	red	-0.520004	0.0389485	0.0366068	0.834728	5.76508e-05
ENSBTAG00000046172	red	-0.710696	0.00202967	0.0136517	0.834685	5.77474e-05
ENSBTAG00000025535	red	-0.565905	0.0223143	0.0047953	0.834557	5.80407e-05
ENSBTAG00000043949	red	-0.353521	0.179194	0.127138	0.834534	5.80934e-05
ENSBTAG00000021527	red	-0.381271	0.145092	0.137397	0.834515	5.81376e-05
ENSBTAG00000008950	red	-0.689466	0.00312793	0.000561257	0.834353	5.85107e-05
ENSBTAG00000000251	red	-0.250434	0.349528	0.332256	0.834328	5.85669e-05
ENSBTAG00000053509	red	-0.470886	0.0656252	0.0402657	0.83427	5.87027e-05
ENSBTAG00000020416	red	-0.589147	0.0163315	0.027541	0.834253	5.87405e-05
ENSBTAG00000003779	red	-0.319246	0.228105	0.289946	0.834253	5.87405e-05
ENSBTAG00000003595	red	-0.593269	0.0154159	0.00453815	0.834017	5.92893e-05
ENSBTAG00000002522	red	-0.622154	0.0100678	0.00176474	0.833942	5.94642e-05
ENSBTAG00000018151	red	-0.751934	0.00078077	0.00600417	0.833941	5.94673e-05
ENSBTAG00000032509	red	-0.544434	0.0292237	0.0103583	0.833885	5.95992e-05
ENSBTAG00000030282	red	-0.508315	0.044383	0.173557	0.833873	5.96277e-05
ENSBTAG00000003120	red	-0.836721	5.3253e-05	0.00161211	0.833767	5.98762e-05
ENSBTAG00000008656	red	-0.414621	0.11031	0.15073	0.833674	6.00951e-05
ENSBTAG00000009290	red	-0.633694	0.00839544	0.00447378	0.83343	6.06734e-05
ENSBTAG00000016194	red	-0.604397	0.0131427	0.0707721	0.833235	6.11381e-05
ENSBTAG00000002972	red	-0.516376	0.0405784	0.00985556	0.83321	6.11974e-05
ENSBTAG00000003682	red	-0.606979	0.0126549	0.00629994	0.833157	6.13249e-05
ENSBTAG00000002361	red	-0.427666	0.098452	0.0282736	0.833154	6.13323e-05
ENSBTAG00000014818	red	-0.627186	0.0093089	0.00194475	0.833067	6.1541e-05
ENSBTAG00000004709	red	-0.549373	0.0275064	0.106948	0.832762	6.22805e-05
ENSBTAG00000026467	red	-0.59742	0.0145346	0.00606994	0.832699	6.24342e-05
ENSBTAG00000027841	red	-0.775181	0.000419403	0.000893246	0.83267	6.25044e-05
ENSBTAG00000040547	red	-0.549501	0.027463	0.00656337	0.832649	6.25556e-05
ENSBTAG00000021957	red	-0.523298	0.0375121	0.249024	0.832534	6.28353e-05
ENSBTAG00000005203	red	-0.576275	0.019466	0.0152629	0.832509	6.28973e-05
ENSBTAG00000014017	red	-0.328271	0.214485	0.50724	0.832472	6.29896e-05
ENSBTAG00000012205	red	-0.663978	0.00503229	0.101577	0.832395	6.31779e-05
ENSBTAG00000038426	red	-0.523347	0.037491	0.109938	0.832187	6.36907e-05
ENSBTAG00000009908	red	-0.849244	3.15494e-05	0.00692447	0.832072	6.39778e-05
ENSBTAG00000024869	red	-0.480231	0.0597397	0.13612	0.831993	6.41733e-05
ENSBTAG00000017659	red	-0.6766	0.00399858	0.0354523	0.831974	6.42209e-05
ENSBTAG00000019738	red	-0.629441	0.00898392	0.0263892	0.831861	6.45037e-05
ENSBTAG00000001080	red	-0.53089	0.0343535	0.0158808	0.831677	6.49653e-05
ENSBTAG00000040521	red	-0.581428	0.0181598	0.0278562	0.83164	6.50594e-05
ENSBTAG00000044065	red	-0.758402	0.000661258	0.00998838	0.83155	6.52871e-05
ENSBTAG00000019585	red	-0.690651	0.00305614	0.00625593	0.831492	6.54336e-05
ENSBTAG00000020665	red	-0.5984	0.0143325	0.0184616	0.831426	6.56012e-05
ENSBTAG00000019309	red	-0.791606	0.000258515	0.000126704	0.83142	6.56148e-05
ENSBTAG00000018578	red	-0.342966	0.193445	0.362148	0.831397	6.56727e-05
ENSBTAG00000023806	red	-0.431606	0.0950551	0.0867835	0.83137	6.57423e-05
ENSBTAG00000019044	red	-0.204019	0.448508	0.532322	0.831265	6.60105e-05
ENSBTAG00000050418	red	-0.560387	0.0239551	0.00748566	0.831241	6.60712e-05
ENSBTAG00000003576	red	-0.811265	0.000136645	0.0130528	0.831218	6.61305e-05
ENSBTAG00000007723	red	-0.529635	0.0348611	0.138271	0.831156	6.62881e-05
ENSBTAG00000017771	red	-0.240136	0.370341	0.603324	0.83106	6.65343e-05
ENSBTAG00000019497	red	-0.56078	0.0238352	0.0668304	0.831051	6.65587e-05
ENSBTAG00000011651	red	-0.416076	0.108939	0.446238	0.830981	6.67376e-05
ENSBTAG00000016829	red	-0.623927	0.00979505	0.026505	0.830865	6.70382e-05
ENSBTAG00000020788	red	-0.3205	0.226181	0.250607	0.830858	6.70548e-05
ENSBTAG00000016854	red	-0.580929	0.0182832	0.00284528	0.830644	6.76119e-05
ENSBTAG00000006022	red	-0.554077	0.0259437	0.166263	0.830496	6.79986e-05
ENSBTAG00000009744	red	-0.583484	0.0176581	0.157366	0.830315	6.84727e-05
ENSBTAG00000017964	red	-0.608203	0.0124286	0.00330499	0.830278	6.85695e-05
ENSBTAG00000051448	red	-0.384668	0.141246	0.199333	0.829963	6.94044e-05
ENSBTAG00000052585	red	-0.484751	0.0570366	0.0788021	0.829897	6.95795e-05
ENSBTAG00000013629	red	-0.236024	0.378836	0.458415	0.829442	7.08032e-05
ENSBTAG00000015384	red	-0.260853	0.329159	0.463973	0.829341	7.10766e-05
ENSBTAG00000020992	red	-0.73616	0.00114797	0.0157463	0.829309	7.11623e-05
ENSBTAG00000006647	red	-0.467155	0.0680897	0.280878	0.829193	7.1479e-05
ENSBTAG00000016017	red	-0.5474	0.0281828	0.00560514	0.829174	7.153e-05
ENSBTAG00000018783	red	-0.64901	0.00652414	0.0782189	0.829136	7.16336e-05
ENSBTAG00000014574	red	-0.580655	0.0183513	0.005619	0.829072	7.1811e-05
ENSBTAG00000021327	red	-0.536083	0.0323118	0.0128213	0.82907	7.18155e-05
ENSBTAG00000005010	red	-0.838226	5.01228e-05	0.00143962	0.829038	7.1903e-05
ENSBTAG00000006588	red	-0.349794	0.184145	0.315428	0.82899	7.20335e-05
ENSBTAG00000015097	red	-0.458903	0.073779	0.120428	0.828968	7.20952e-05
ENSBTAG00000010978	red	-0.527977	0.0355406	0.115889	0.828938	7.21776e-05
ENSBTAG00000053808	red	-0.614062	0.0113894	0.0247276	0.828849	7.24236e-05
ENSBTAG00000011887	red	-0.808095	0.000152167	0.00400024	0.828779	7.26151e-05
ENSBTAG00000020800	red	-0.370383	0.157899	0.169389	0.828607	7.30934e-05
ENSBTAG00000007668	red	-0.807944	0.000152939	0.00288031	0.828467	7.34817e-05
ENSBTAG00000006934	red	-0.52865	0.0352634	0.0904939	0.828444	7.35479e-05
ENSBTAG00000038134	red	-0.447956	0.0818484	0.0169858	0.82832	7.38946e-05
ENSBTAG00000004192	red	-0.542916	0.0297674	0.0153047	0.828204	7.42205e-05
ENSBTAG00000004905	red	-0.504196	0.0464269	0.0262829	0.828179	7.42918e-05
ENSBTAG00000021857	red	-0.604702	0.0130843	0.0155341	0.828112	7.44791e-05
ENSBTAG00000001629	red	-0.380816	0.145613	0.445634	0.828089	7.45455e-05
ENSBTAG00000020663	red	-0.336008	0.203233	0.318346	0.827896	7.50911e-05
ENSBTAG00000026861	red	-0.714685	0.00186359	0.0506109	0.827891	7.51045e-05
ENSBTAG00000020947	red	-0.343326	0.192948	0.450798	0.827889	7.51127e-05
ENSBTAG00000006044	red	-0.779227	0.000373663	0.0142489	0.827868	7.51717e-05
ENSBTAG00000023734	red	-0.533481	0.0333228	0.0496973	0.827796	7.53775e-05
ENSBTAG00000015017	red	-0.430071	0.096369	0.101619	0.827589	7.59674e-05
ENSBTAG00000019321	red	-0.565187	0.0225225	0.023076	0.827563	7.60419e-05
ENSBTAG00000019948	red	-0.687156	0.00327176	0.0400639	0.827517	7.61749e-05
ENSBTAG00000004554	red	-0.675859	0.00405409	0.0542879	0.827491	7.62513e-05
ENSBTAG00000053072	red	-0.614424	0.0113276	0.00565032	0.827489	7.62567e-05
ENSBTAG00000015575	red	-0.410181	0.114565	0.047397	0.827405	7.64972e-05
ENSBTAG00000005933	red	-0.619771	0.0104437	0.0809068	0.82719	7.7122e-05
ENSBTAG00000018062	red	-0.307351	0.246873	0.179534	0.827137	7.72763e-05
ENSBTAG00000023415	red	-0.402122	0.122578	0.338788	0.827056	7.75122e-05
ENSBTAG00000017802	red	-0.37215	0.15577	0.0986353	0.826894	7.79862e-05
ENSBTAG00000020696	red	-0.647017	0.00674681	0.00705643	0.826521	7.90861e-05
ENSBTAG00000014331	red	-0.456658	0.0753848	0.239316	0.826445	7.93126e-05
ENSBTAG00000007319	red	-0.437336	0.0902656	0.0471498	0.826338	7.96306e-05
ENSBTAG00000021923	red	-0.362861	0.167177	0.142093	0.826327	7.96636e-05
ENSBTAG00000014464	red	-0.544712	0.0291248	0.0121872	0.826269	7.98356e-05
ENSBTAG00000008939	red	-0.586009	0.0170567	0.05595	0.826053	8.04846e-05
ENSBTAG00000005765	red	-0.428985	0.0973054	0.131756	0.825913	8.09082e-05
ENSBTAG00000018682	red	-0.487699	0.0553227	0.179016	0.825791	8.12775e-05
ENSBTAG00000016738	red	-0.845794	3.66093e-05	0.00309222	0.825653	8.16963e-05
ENSBTAG00000031351	red	-0.521392	0.0383383	0.00321701	0.825578	8.19274e-05
ENSBTAG00000011910	red	-0.570213	0.0210944	0.00747381	0.825577	8.19285e-05
ENSBTAG00000054662	red	-0.545198	0.0289527	0.186255	0.825505	8.21511e-05
ENSBTAG00000037951	red	-0.620725	0.0102918	0.0423758	0.825451	8.23167e-05
ENSBTAG00000003321	red	-0.538954	0.0312236	0.0112301	0.825324	8.2707e-05
ENSBTAG00000030973	red	-0.508884	0.0441056	0.0147307	0.825278	8.28467e-05
ENSBTAG00000039335	red	-0.571242	0.0208108	0.130772	0.825016	8.36608e-05
ENSBTAG00000023384	red	-0.419602	0.10567	0.27197	0.824985	8.37554e-05
ENSBTAG00000009172	red	-0.515358	0.0410447	0.0993478	0.824936	8.39072e-05
ENSBTAG00000014225	red	-0.415648	0.109341	0.0410186	0.824699	8.46489e-05
ENSBTAG00000040477	red	-0.685054	0.00340724	0.0161369	0.824691	8.46759e-05
ENSBTAG00000019244	red	-0.580548	0.0183778	0.0060651	0.824511	8.52435e-05
ENSBTAG00000022656	red	-0.456912	0.0752017	0.13037	0.824465	8.53894e-05
ENSBTAG00000014829	red	-0.865605	1.4775e-05	0.000195656	0.824406	8.55738e-05
ENSBTAG00000051245	red	-0.275459	0.301787	0.194336	0.824284	8.59637e-05
ENSBTAG00000010442	red	-0.419598	0.105673	0.389493	0.824235	8.6119e-05
ENSBTAG00000008605	red	-0.548701	0.0277355	0.00941694	0.824219	8.61684e-05
ENSBTAG00000012608	red	-0.377894	0.148985	0.239994	0.824122	8.64788e-05
ENSBTAG00000013677	red	-0.5268	0.0360289	0.179315	0.824094	8.65701e-05
ENSBTAG00000016554	red	-0.377495	0.149451	0.0694938	0.823976	8.69466e-05
ENSBTAG00000003498	red	-0.295544	0.266422	0.275468	0.823916	8.71395e-05
ENSBTAG00000048781	red	-0.868149	1.30166e-05	0.00049456	0.82373	8.774e-05
ENSBTAG00000014955	red	-0.590759	0.0159686	0.0901473	0.823642	8.80262e-05
ENSBTAG00000011890	red	-0.502914	0.0470771	0.0272582	0.823632	8.80562e-05
ENSBTAG00000025140	red	-0.344109	0.191867	0.209264	0.823572	8.82518e-05
ENSBTAG00000019488	red	-0.777294	0.000394969	0.00483717	0.823536	8.83691e-05
ENSBTAG00000002583	red	-0.579186	0.0187195	0.00501208	0.823535	8.83734e-05
ENSBTAG00000021394	red	-0.676655	0.00399449	0.0896361	0.823479	8.85559e-05
ENSBTAG00000003458	red	-0.711458	0.00199705	0.015909	0.823408	8.87888e-05
ENSBTAG00000009328	red	-0.563459	0.0230306	0.00889465	0.823302	8.9133e-05
ENSBTAG00000015930	red	-0.435015	0.0921849	0.0906075	0.823289	8.91776e-05
ENSBTAG00000019053	red	-0.518575	0.0395848	0.0320062	0.823152	8.9628e-05
ENSBTAG00000054059	red	-0.606451	0.0127535	0.0120575	0.823148	8.96417e-05
ENSBTAG00000018326	red	-0.687677	0.00323889	0.0491074	0.823097	8.9809e-05
ENSBTAG00000002581	red	-0.720553	0.00163948	0.000222505	0.823074	8.9886e-05
ENSBTAG00000020406	red	-0.408644	0.116063	0.10829	0.82306	8.99299e-05
ENSBTAG00000012015	red	-0.668649	0.00462745	0.000795186	0.822994	9.01488e-05
ENSBTAG00000049838	red	-0.461151	0.072196	0.0330854	0.822922	9.03871e-05
ENSBTAG00000039890	red	-0.308375	0.24522	0.478625	0.82288	9.05285e-05
ENSBTAG00000048759	red	-0.402219	0.122479	0.269197	0.822865	9.05771e-05
ENSBTAG00000017794	red	-0.607303	0.0125947	0.00389536	0.822838	9.0667e-05
ENSBTAG00000010673	red	-0.344213	0.191724	0.132041	0.822814	9.07471e-05
ENSBTAG00000049524	red	-0.595974	0.014837	0.00331238	0.822783	9.08499e-05
ENSBTAG00000017661	red	-0.593271	0.0154154	0.00380164	0.822757	9.09357e-05
ENSBTAG00000011660	red	-0.558945	0.0243989	0.0117634	0.822473	9.18887e-05
ENSBTAG00000000654	red	-0.551783	0.0266968	0.00635558	0.822393	9.21581e-05
ENSBTAG00000004653	red	-0.392251	0.132911	0.136673	0.822317	9.24126e-05
ENSBTAG00000032862	red	-0.48791	0.0552016	0.0237116	0.822234	9.26942e-05
ENSBTAG00000012972	red	-0.374715	0.152715	0.191083	0.822123	9.30728e-05
ENSBTAG00000013778	red	-0.584949	0.0173071	0.00566908	0.822121	9.30786e-05
ENSBTAG00000016926	red	-0.527591	0.0357003	0.0149889	0.822043	9.33429e-05
ENSBTAG00000009649	red	-0.592147	0.015661	0.00500583	0.822033	9.33775e-05
ENSBTAG00000012338	red	-0.426226	0.0997144	0.168425	0.821952	9.36538e-05
ENSBTAG00000016637	red	-0.632605	0.00854314	0.125734	0.82194	9.36957e-05
ENSBTAG00000012408	red	-0.793266	0.000245604	0.00445927	0.821708	9.44912e-05
ENSBTAG00000013736	red	-0.487351	0.0555231	0.0226566	0.821513	9.5166e-05
ENSBTAG00000007809	red	-0.590127	0.01611	0.0042371	0.82145	9.53844e-05
ENSBTAG00000051134	red	-0.800517	0.000195292	0.0011992	0.821256	9.60583e-05
ENSBTAG00000021609	red	-0.749272	0.000834856	0.00111488	0.821219	9.61882e-05
ENSBTAG00000009390	red	-0.222359	0.407827	0.26347	0.821186	9.63023e-05
ENSBTAG00000017748	red	-0.542014	0.0300945	0.151195	0.821043	9.68034e-05
ENSBTAG00000017298	red	-0.660394	0.00536172	0.0519985	0.820945	9.71492e-05
ENSBTAG00000034827	red	-0.633079	0.00847857	0.0561413	0.820822	9.7583e-05
ENSBTAG00000020127	red	-0.704128	0.00232921	0.00827123	0.820805	9.7642e-05
ENSBTAG00000052788	red	-0.566878	0.0220341	0.0102997	0.820794	9.76827e-05
ENSBTAG00000017695	red	-0.767084	0.000524863	0.00842964	0.820678	9.80944e-05
ENSBTAG00000027197	red	-0.561337	0.0236661	0.0128719	0.820662	9.81518e-05
ENSBTAG00000053714	red	-0.624084	0.00977114	0.0183415	0.820437	9.89514e-05
ENSBTAG00000048682	red	-0.779269	0.000373213	0.023153	0.820359	9.9232e-05
ENSBTAG00000045902	red	-0.455956	0.0758924	0.0436695	0.82031	9.94063e-05
ENSBTAG00000026915	red	-0.521986	0.0380794	0.123189	0.820261	9.95851e-05
ENSBTAG00000009575	red	-0.436779	0.0907236	0.117191	0.820233	9.9686e-05
ENSBTAG00000045767	red	-0.709796	0.00206876	0.055408	0.820008	0.000100498
ENSBTAG00000032353	red	-0.792785	0.000249293	0.00156309	0.819967	0.000100647
ENSBTAG00000031483	red	-0.542941	0.0297585	0.0661703	0.819936	0.000100757
ENSBTAG00000009291	red	-0.563956	0.0228836	0.00562513	0.819726	0.000101524
ENSBTAG00000054250	red	-0.613112	0.0115532	0.102207	0.819709	0.000101587
ENSBTAG00000003892	red	-0.492838	0.0524269	0.149916	0.819585	0.000102041
ENSBTAG00000021801	red	-0.71179	0.00198296	0.0333205	0.819529	0.000102247
ENSBTAG00000045658	red	-0.770265	0.000481095	0.00257666	0.819267	0.000103213
ENSBTAG00000013187	red	-0.332638	0.208085	0.0755863	0.819158	0.000103618
ENSBTAG00000053646	red	-0.765159	0.000552896	0.00112923	0.819148	0.000103654
ENSBTAG00000020595	red	-0.626294	0.0094401	0.0909608	0.819134	0.000103708
ENSBTAG00000008336	red	-0.85482	2.46129e-05	0.000871501	0.818904	0.000104566
ENSBTAG00000047330	red	-0.791915	0.000256067	0.00258385	0.818774	0.000105053
ENSBTAG00000025669	red	-0.524455	0.0370172	0.0374728	0.81877	0.00010507
ENSBTAG00000046553	red	-0.595608	0.0149144	0.0639048	0.818687	0.000105381
ENSBTAG00000046552	red	-0.751928	0.000780889	0.00617042	0.818521	0.00010601
ENSBTAG00000044112	red	-0.681283	0.00366163	0.00959241	0.818319	0.000106777
ENSBTAG00000051385	red	-0.370567	0.157677	0.201844	0.818312	0.000106802
ENSBTAG00000019581	red	-0.767768	0.000515178	0.00683381	0.818282	0.000106917
ENSBTAG00000022890	red	-0.661356	0.00527168	0.0354324	0.818182	0.0001073
ENSBTAG00000001710	red	-0.529527	0.0349052	0.0177164	0.817963	0.000108141
ENSBTAG00000010116	red	-0.588859	0.0163972	0.0064235	0.817946	0.000108205
ENSBTAG00000008695	red	-0.663402	0.00508411	0.0480717	0.81791	0.000108344
ENSBTAG00000001845	red	-0.584658	0.0173765	0.00703085	0.817828	0.000108662
ENSBTAG00000008789	red	-0.465657	0.069098	0.295355	0.817803	0.000108758
ENSBTAG00000004693	red	-0.619109	0.0105501	0.00151619	0.817795	0.00010879
ENSBTAG00000018991	red	-0.696742	0.0027078	0.000463063	0.817668	0.000109283
ENSBTAG00000017719	red	-0.603467	0.0133218	0.0244572	0.817641	0.000109387
ENSBTAG00000011713	red	-0.504216	0.0464167	0.020274	0.817591	0.000109583
ENSBTAG00000003952	red	-0.516362	0.0405851	0.0174562	0.81754	0.00010978
ENSBTAG00000040338	red	-0.295625	0.266286	0.204076	0.817364	0.000110469
ENSBTAG00000011203	red	-0.461988	0.0716133	0.0334149	0.817362	0.000110476
ENSBTAG00000021273	red	-0.598031	0.0144083	0.0657425	0.817296	0.000110736
ENSBTAG00000004246	red	-0.383264	0.142827	0.208044	0.817159	0.000111275
ENSBTAG00000021768	red	-0.637295	0.00792137	0.0721182	0.817137	0.000111361
ENSBTAG00000052989	red	-0.364462	0.165172	0.233866	0.817058	0.000111675
ENSBTAG00000000933	red	-0.395143	0.129824	0.318344	0.816976	0.000111999
ENSBTAG00000016259	red	-0.537139	0.0319083	0.123911	0.816924	0.000112205
ENSBTAG00000039316	red	-0.415972	0.109037	0.332285	0.816798	0.000112708
ENSBTAG00000008756	red	-0.613991	0.0114016	0.00472127	0.816702	0.00011309
ENSBTAG00000021408	red	-0.508438	0.0443228	0.0271591	0.816663	0.000113248
ENSBTAG00000010062	red	-0.500799	0.0481646	0.0340812	0.816494	0.000113926
ENSBTAG00000050790	red	-0.305859	0.249291	0.192821	0.816455	0.000114082
ENSBTAG00000052744	red	-0.887419	4.54211e-06	0.000887128	0.816356	0.000114481
ENSBTAG00000021204	red	-0.691803	0.00298758	0.0129795	0.816304	0.000114692
ENSBTAG00000011844	red	-0.65611	0.00577792	0.00901578	0.816214	0.000115056
ENSBTAG00000026893	red	-0.500812	0.0481579	0.261601	0.816199	0.000115118
ENSBTAG00000002174	red	-0.340541	0.196822	0.164647	0.816097	0.000115532
ENSBTAG00000007079	red	-0.795502	0.000229065	0.00471765	0.815986	0.000115983
ENSBTAG00000048655	red	-0.494664	0.0514255	0.0626386	0.815943	0.000116159
ENSBTAG00000021940	red	-0.339904	0.197714	0.449444	0.815875	0.000116436
ENSBTAG00000001593	red	-0.644342	0.0070552	0.0475213	0.815788	0.000116795
ENSBTAG00000009481	red	-0.549931	0.0273173	0.00656189	0.815749	0.000116956
ENSBTAG00000020584	red	-0.535032	0.0327176	0.00737806	0.815744	0.000116976
ENSBTAG00000006515	red	-0.438181	0.0895744	0.0512088	0.81571	0.000117116
ENSBTAG00000019132	red	-0.331442	0.209827	0.339999	0.8157	0.000117154
ENSBTAG00000050273	red	-0.515468	0.0409943	0.201852	0.815635	0.000117423
ENSBTAG00000025181	red	-0.446061	0.0833073	0.198882	0.815563	0.00011772
ENSBTAG00000013070	red	-0.741758	0.00100427	0.0195837	0.815337	0.000118658
ENSBTAG00000032122	red	-0.693522	0.0028877	0.0258443	0.815299	0.000118816
ENSBTAG00000003444	red	-0.317012	0.231559	0.221023	0.815272	0.000118928
ENSBTAG00000034338	red	-0.587294	0.0167568	0.0036424	0.815237	0.000119076
ENSBTAG00000009151	red	-0.760517	0.000625613	0.00135027	0.815054	0.000119843
ENSBTAG00000019287	red	-0.554299	0.0258716	0.010253	0.814922	0.000120398
ENSBTAG00000020929	red	-0.47825	0.0609532	0.0304975	0.814893	0.00012052
ENSBTAG00000021365	red	-0.488309	0.054973	0.0208067	0.814838	0.000120751
ENSBTAG00000020566	red	-0.287092	0.280981	0.235649	0.814822	0.00012082
ENSBTAG00000046160	red	-0.745243	0.000922489	0.0261454	0.81482	0.000120827
ENSBTAG00000016359	red	-0.617265	0.0108508	0.0184066	0.814739	0.000121171
ENSBTAG00000016549	red	-0.291613	0.273136	0.278057	0.814715	0.00012127
ENSBTAG00000005244	red	-0.478714	0.0606673	0.248608	0.814714	0.000121276
ENSBTAG00000004750	red	-0.560733	0.0238497	0.105457	0.814678	0.000121429
ENSBTAG00000019799	red	-0.72312	0.00154857	0.00302902	0.814669	0.000121467
ENSBTAG00000006060	red	-0.536078	0.0323138	0.00673864	0.814664	0.000121487
ENSBTAG00000054686	red	-0.366563	0.162566	0.0800937	0.814619	0.000121679
ENSBTAG00000021358	red	-0.700626	0.00250294	0.0405515	0.814547	0.000121985
ENSBTAG00000008397	red	-0.481451	0.0590009	0.0452638	0.81454	0.000122013
ENSBTAG00000046837	red	-0.336567	0.202435	0.351408	0.814533	0.000122044
ENSBTAG00000008201	red	-0.621204	0.0102163	0.00324363	0.814524	0.000122084
ENSBTAG00000014595	red	-0.727854	0.00139177	0.0221382	0.814505	0.000122164
ENSBTAG00000031352	red	-0.445855	0.0834671	0.359895	0.814484	0.000122254
ENSBTAG00000003163	red	-0.372275	0.155621	0.084573	0.81447	0.000122311
ENSBTAG00000015511	red	-0.750883	0.000801761	0.00927595	0.814347	0.000122839
ENSBTAG00000020436	red	-0.517851	0.0399099	0.00985856	0.81433	0.000122914
ENSBTAG00000008253	red	-0.457346	0.07489	0.0460295	0.814326	0.000122931
ENSBTAG00000046092	red	-0.551772	0.0267006	0.14162	0.814277	0.000123141
ENSBTAG00000000664	red	-0.430407	0.09608	0.17464	0.814275	0.000123148
ENSBTAG00000018857	red	-0.765913	0.000541779	0.00234073	0.814147	0.000123698
ENSBTAG00000014855	red	-0.36085	0.169717	0.165925	0.814076	0.000124004
ENSBTAG00000004856	red	-0.423618	0.10203	0.289476	0.81405	0.000124116
ENSBTAG00000043950	red	-0.457519	0.0747658	0.0347954	0.813983	0.000124406
ENSBTAG00000014043	red	-0.418699	0.1065	0.37025	0.813929	0.000124641
ENSBTAG00000021984	red	-0.574384	0.019963	0.00469666	0.813859	0.000124944
ENSBTAG00000004863	red	-0.327832	0.215136	0.3141	0.813673	0.000125754
ENSBTAG00000053910	red	-0.743265	0.0009682	0.0330652	0.813608	0.000126037
ENSBTAG00000026696	red	-0.643059	0.00720699	0.00158458	0.813405	0.00012693
ENSBTAG00000044190	red	-0.60241	0.0135279	0.0052999	0.813132	0.000128134
ENSBTAG00000021251	red	-0.443766	0.085099	0.0264118	0.813033	0.000128576
ENSBTAG00000016244	red	-0.58288	0.0178043	0.00421926	0.81295	0.000128946
ENSBTAG00000011349	red	-0.345145	0.190445	0.57577	0.812839	0.000129441
ENSBTAG00000034159	red	-0.73445	0.00119505	0.00713819	0.812804	0.000129599
ENSBTAG00000001877	red	-0.733833	0.00121244	0.0161875	0.812362	0.000131592
ENSBTAG00000005617	red	-0.393765	0.131289	0.301645	0.812327	0.000131748
ENSBTAG00000037555	red	-0.533966	0.0331328	0.0151065	0.812322	0.000131772
ENSBTAG00000004976	red	-0.678543	0.00385589	0.0233588	0.812236	0.000132161
ENSBTAG00000022598	red	-0.416845	0.10822	0.349999	0.812146	0.000132574
ENSBTAG00000014144	red	-0.550573	0.027101	0.0123734	0.812083	0.000132859
ENSBTAG00000004732	red	-0.57763	0.0191157	0.0297202	0.812004	0.000133223
ENSBTAG00000010859	red	-0.627628	0.00924459	0.0991836	0.811969	0.000133383
ENSBTAG00000014814	red	-0.674538	0.00415468	0.0357646	0.811924	0.000133588
ENSBTAG00000020689	red	-0.376876	0.150173	0.234601	0.811846	0.00013395
ENSBTAG00000003291	red	-0.329884	0.212106	0.171658	0.811706	0.000134595
ENSBTAG00000018071	red	-0.508046	0.0445141	0.282022	0.811655	0.00013483
ENSBTAG00000013638	red	-0.64352	0.00715215	0.00113306	0.811445	0.000135803
ENSBTAG00000012446	red	-0.395616	0.129324	0.0790459	0.811227	0.000136824
ENSBTAG00000049802	red	-0.536081	0.0323127	0.188246	0.811207	0.000136914
ENSBTAG00000014466	red	-0.4514	0.0792448	0.0239831	0.811159	0.000137141
ENSBTAG00000000387	red	-0.531811	0.0339843	0.265732	0.811114	0.000137353
ENSBTAG00000047425	red	-0.691717	0.00299269	0.024472	0.811094	0.000137448
ENSBTAG00000051982	red	-0.40974	0.114993	0.207131	0.811047	0.000137669
ENSBTAG00000025211	red	-0.450614	0.0798331	0.127259	0.810975	0.000138006
ENSBTAG00000009494	red	-0.338928	0.199087	0.365302	0.810887	0.000138423
ENSBTAG00000013831	red	-0.650061	0.00640909	0.0295719	0.810838	0.000138655
ENSBTAG00000015717	red	-0.296138	0.265417	0.183897	0.810752	0.000139064
ENSBTAG00000050991	red	-0.649222	0.00650078	0.000964762	0.810445	0.000140525
ENSBTAG00000017752	red	-0.522216	0.0379793	0.00595517	0.810436	0.000140569
ENSBTAG00000016567	red	-0.411533	0.113257	0.231901	0.81018	0.0001418
ENSBTAG00000014769	red	-0.667782	0.00470051	0.082863	0.810103	0.000142175
ENSBTAG00000001481	red	-0.318798	0.228795	0.229396	0.810102	0.000142178
ENSBTAG00000009686	red	-0.683642	0.00350077	0.00108439	0.810078	0.000142296
ENSBTAG00000021501	red	-0.803288	0.000178481	0.000131828	0.810032	0.000142517
ENSBTAG00000021190	red	-0.727284	0.00140993	0.0159325	0.809642	0.00014442
ENSBTAG00000013245	red	-0.629524	0.00897221	0.0789583	0.809507	0.000145079
ENSBTAG00000003539	red	-0.564923	0.0225998	0.00953713	0.809469	0.000145268
ENSBTAG00000003432	red	-0.838647	4.92737e-05	0.000567585	0.809427	0.000145476
ENSBTAG00000008175	red	-0.7952	0.000231238	0.000617781	0.809305	0.000146077
ENSBTAG00000037986	red	-0.701393	0.00246401	0.0176417	0.809295	0.000146127
ENSBTAG00000008091	red	-0.423841	0.10183	0.0348855	0.809275	0.000146224
ENSBTAG00000021714	red	-0.517463	0.0400851	0.00857413	0.809257	0.000146314
ENSBTAG00000008487	red	-0.411252	0.113528	0.0975149	0.809172	0.000146738
ENSBTAG00000046152	red	-0.47331	0.0640592	0.0534659	0.80914	0.000146896
ENSBTAG00000012448	red	-0.703152	0.0023766	0.017251	0.809107	0.000147061
ENSBTAG00000050508	red	-0.312385	0.238817	0.263376	0.809104	0.000147075
ENSBTAG00000005729	red	-0.733558	0.00122023	0.00719648	0.808929	0.000147946
ENSBTAG00000020523	red	-0.387173	0.138454	0.0596273	0.808609	0.000149556
ENSBTAG00000008798	red	-0.609232	0.012241	0.00405083	0.808457	0.000150324
ENSBTAG00000001286	red	-0.381251	0.145115	0.139088	0.808453	0.000150343
ENSBTAG00000017405	red	-0.420601	0.104756	0.140637	0.808309	0.000151073
ENSBTAG00000053406	red	-0.416798	0.108264	0.265716	0.808188	0.00015169
ENSBTAG00000032544	red	-0.485967	0.056325	0.0236697	0.808041	0.000152444
ENSBTAG00000004187	red	-0.555876	0.0253643	0.00917386	0.807652	0.000154447
ENSBTAG00000018502	red	-0.423642	0.102009	0.0907534	0.80758	0.000154823
ENSBTAG00000005231	red	-0.596353	0.0147573	0.00565146	0.807399	0.000155764
ENSBTAG00000045864	red	-0.578876	0.0187978	0.0448939	0.807376	0.000155882
ENSBTAG00000011822	red	-0.495233	0.0511163	0.0128909	0.80734	0.000156071
ENSBTAG00000013183	red	-0.778261	0.000384191	0.000758567	0.807335	0.000156096
ENSBTAG00000015541	red	-0.572099	0.0205769	0.0929647	0.807334	0.000156105
ENSBTAG00000015856	red	-0.468963	0.0668874	0.0100009	0.807331	0.00015612
ENSBTAG00000013983	red	-0.55663	0.0251245	0.00155361	0.807163	0.000157002
ENSBTAG00000013614	red	-0.778906	0.00037714	0.00149156	0.807118	0.000157234
ENSBTAG00000021769	red	-0.56014	0.0240306	0.110255	0.807067	0.000157505
ENSBTAG00000019944	red	-0.660378	0.0053632	0.0635915	0.806874	0.000158523
ENSBTAG00000021547	red	-0.558468	0.0245469	0.00695361	0.806831	0.000158753
ENSBTAG00000000090	red	-0.637396	0.0079084	0.0877751	0.806815	0.000158833
ENSBTAG00000047532	red	-0.467728	0.0677068	0.115681	0.806574	0.000160116
ENSBTAG00000010483	red	-0.304491	0.251523	0.404534	0.806504	0.000160495
ENSBTAG00000013420	red	-0.676229	0.00402631	0.000746977	0.806497	0.00016053
ENSBTAG00000008538	red	-0.525948	0.0363855	0.0198127	0.806381	0.00016115
ENSBTAG00000051752	red	-0.646191	0.00684081	0.0533776	0.806355	0.000161291
ENSBTAG00000014830	red	-0.576717	0.0193512	0.00681857	0.806308	0.000161542
ENSBTAG00000031134	red	-0.815582	0.000117645	0.00911086	0.806233	0.000161947
ENSBTAG00000046701	red	-0.354351	0.178104	0.271635	0.806191	0.000162173
ENSBTAG00000003508	red	-0.548993	0.0276358	0.00324768	0.806121	0.000162554
ENSBTAG00000005278	red	-0.66712	0.00475695	0.0521664	0.80612	0.000162559
ENSBTAG00000030198	red	-0.551046	0.0269424	0.00332824	0.806118	0.000162566
ENSBTAG00000004639	red	-0.269769	0.312286	0.391461	0.806046	0.000162956
ENSBTAG00000007334	red	-0.696653	0.00271261	0.0717798	0.806019	0.000163103
ENSBTAG00000024801	red	-0.372201	0.155709	0.0990597	0.805987	0.000163279
ENSBTAG00000013879	red	-0.377632	0.149291	0.0759577	0.805985	0.000163289
ENSBTAG00000043961	red	-0.287035	0.281081	0.349063	0.805854	0.000163999
ENSBTAG00000047229	red	-0.813935	0.000124614	0.00311849	0.805823	0.000164171
ENSBTAG00000006001	red	-0.385309	0.140528	0.317358	0.805695	0.000164869
ENSBTAG00000020107	red	-0.919656	4.67652e-07	0.000433911	0.805683	0.000164932
ENSBTAG00000021367	red	-0.712882	0.00193721	0.0446073	0.805448	0.000166224
ENSBTAG00000013462	red	-0.473779	0.0637598	0.161018	0.805291	0.000167091
ENSBTAG00000014601	red	-0.400387	0.124352	0.174226	0.805254	0.000167297
ENSBTAG00000023429	red	-0.475618	0.0625945	0.0377954	0.805246	0.000167343
ENSBTAG00000010977	red	-0.535337	0.0325991	0.0451756	0.80508	0.000168265
ENSBTAG00000008951	red	-0.629552	0.00896818	0.00140154	0.80505	0.00016843
ENSBTAG00000017350	red	-0.539511	0.0310157	0.00456388	0.804832	0.000169646
ENSBTAG00000037375	red	-0.681668	0.00363503	0.0461252	0.804753	0.000170088
ENSBTAG00000003887	red	-0.309835	0.242876	0.372007	0.80445	0.000171799
ENSBTAG00000000623	red	-0.428294	0.0979047	0.13796	0.804287	0.000172723
ENSBTAG00000032517	red	-0.72488	0.00148869	0.00523104	0.804205	0.000173188
ENSBTAG00000046587	red	-0.471322	0.0653418	0.0702057	0.803996	0.000174381
ENSBTAG00000005356	red	-0.347535	0.187189	0.183637	0.803988	0.000174429
ENSBTAG00000014376	red	-0.761124	0.000615683	0.00999754	0.803771	0.000175676
ENSBTAG00000007550	red	-0.592521	0.015579	0.118567	0.803701	0.000176078
ENSBTAG00000037902	red	-0.478194	0.0609877	0.128135	0.803632	0.00017648
ENSBTAG00000034633	red	-0.737442	0.00111365	0.0118026	0.803602	0.000176654
ENSBTAG00000040334	red	-0.401744	0.122963	0.273657	0.803549	0.000176962
ENSBTAG00000002058	red	-0.630598	0.00882066	0.0887234	0.803459	0.000177486
ENSBTAG00000014515	red	-0.793783	0.000241698	0.00818547	0.803391	0.000177877
ENSBTAG00000011451	red	-0.637661	0.00787445	0.0791601	0.80333	0.000178236
ENSBTAG00000010158	red	-0.334827	0.204925	0.169367	0.803176	0.000179134
ENSBTAG00000018394	red	-0.567559	0.0218396	0.00176218	0.803116	0.000179488
ENSBTAG00000018041	red	-0.494779	0.0513626	0.183131	0.803114	0.000179501
ENSBTAG00000009994	red	-0.6963	0.00273193	0.0147	0.803094	0.000179616
ENSBTAG00000047089	red	-0.781514	0.000349692	0.00430206	0.80309	0.000179641
ENSBTAG00000020173	red	-0.635199	0.00819467	0.0572878	0.803026	0.000180015
ENSBTAG00000014713	red	-0.675252	0.00410007	0.0131131	0.802987	0.000180244
ENSBTAG00000026769	red	-0.503656	0.0467	0.0750613	0.802955	0.000180437
ENSBTAG00000004575	red	-0.569207	0.0213747	0.0850174	0.802735	0.000181738
ENSBTAG00000018106	red	-0.543715	0.0294803	0.0103496	0.802557	0.000182793
ENSBTAG00000000429	red	-0.359976	0.17083	0.47317	0.802543	0.000182878
ENSBTAG00000021127	red	-0.460964	0.072327	0.0161528	0.80252	0.000183018
ENSBTAG00000035144	red	-0.406774	0.117906	0.133276	0.802442	0.000183483
ENSBTAG00000033326	red	-0.440717	0.0875221	0.0781215	0.802269	0.000184516
ENSBTAG00000017644	red	-0.528697	0.0352445	0.0140906	0.802151	0.000185226
ENSBTAG00000008693	red	-0.568103	0.0216852	0.0069721	0.801997	0.000186158
ENSBTAG00000046142	red	-0.558486	0.0245416	0.121382	0.801953	0.000186426
ENSBTAG00000048054	red	-0.533719	0.0332295	0.0682389	0.801938	0.000186514
ENSBTAG00000025448	red	-0.655336	0.00585575	0.00350023	0.801779	0.000187483
ENSBTAG00000016523	red	-0.673715	0.00421828	0.00113133	0.801652	0.000188255
ENSBTAG00000017769	red	-0.512999	0.042141	0.0119823	0.801513	0.000189106
ENSBTAG00000015942	red	-0.53519	0.0326563	0.0442843	0.80135	0.00019011
ENSBTAG00000009434	red	-0.587479	0.016714	0.0539109	0.80112	0.00019153
ENSBTAG00000049233	red	-0.676136	0.00403329	0.049811	0.801107	0.000191608
ENSBTAG00000002480	red	-0.852137	2.7771e-05	0.0037164	0.801075	0.000191809
ENSBTAG00000016844	red	-0.571244	0.0208102	0.00555452	0.801016	0.000192172
ENSBTAG00000003509	red	-0.628438	0.00912733	0.0587014	0.800966	0.000192482
ENSBTAG00000034192	red	-0.598767	0.0142574	0.00216838	0.800956	0.000192544
ENSBTAG00000013015	red	-0.514584	0.0414022	0.00990553	0.80075	0.000193828
ENSBTAG00000013920	red	-0.527992	0.0355344	0.00772279	0.800649	0.000194465
ENSBTAG00000008752	red	-0.569897	0.0211821	0.00317495	0.80052	0.000195273
ENSBTAG00000019210	red	-0.342313	0.194351	0.18248	0.80052	0.000195275
ENSBTAG00000014485	red	-0.590633	0.0159968	0.0111637	0.800425	0.000195871
ENSBTAG00000007008	red	-0.622714	0.00998098	0.00276922	0.800347	0.000196363
ENSBTAG00000010881	red	-0.644083	0.00708565	0.00298331	0.800304	0.000196641
ENSBTAG00000012735	red	-0.490263	0.0538635	0.0181546	0.800296	0.000196689
ENSBTAG00000050086	red	-0.670192	0.00449955	0.0310728	0.800237	0.000197065
ENSBTAG00000011888	red	-0.330653	0.21098	0.0844751	0.800217	0.00019719
ENSBTAG00000009714	red	-0.834018	5.92883e-05	0.00348319	0.800162	0.000197537
ENSBTAG00000016199	red	-0.583878	0.0175632	0.131172	0.79999	0.000198632
ENSBTAG00000051891	red	-0.407854	0.11684	0.068452	0.799906	0.000199169
ENSBTAG00000012377	red	-0.528155	0.0354669	0.0696313	0.799885	0.000199307
ENSBTAG00000020559	red	-0.545331	0.0289058	0.00924717	0.799789	0.000199925
ENSBTAG00000006578	red	-0.522373	0.0379115	0.00516058	0.799772	0.00020003
ENSBTAG00000005464	red	-0.369163	0.15938	0.10892	0.799546	0.000201489
ENSBTAG00000003705	red	-0.39136	0.133873	0.173532	0.79935	0.000202753
ENSBTAG00000015202	red	-0.903586	1.60406e-06	0.000580204	0.799314	0.00020299
ENSBTAG00000012991	red	-0.55747	0.0248591	0.0763752	0.799273	0.000203256
ENSBTAG00000017833	red	-0.661181	0.00528794	0.0781634	0.799265	0.000203306
ENSBTAG00000051225	red	-0.324192	0.220575	0.461492	0.799179	0.000203868
ENSBTAG00000026400	red	-0.648624	0.00656677	0.0401105	0.798976	0.0002052
ENSBTAG00000018538	red	-0.777985	0.00038725	0.0355803	0.798934	0.00020547
ENSBTAG00000012016	red	-0.280121	0.293342	0.20086	0.798911	0.000205625
ENSBTAG00000016213	red	-0.85651	2.27834e-05	0.0026544	0.798817	0.000206244
ENSBTAG00000012005	red	-0.254519	0.341459	0.186002	0.798768	0.000206565
ENSBTAG00000008323	red	-0.806635	0.000159791	0.000203296	0.798733	0.000206799
ENSBTAG00000049566	red	-0.544428	0.0292258	0.0101442	0.798697	0.000207036
ENSBTAG00000005076	red	-0.633826	0.0083777	0.150964	0.79869	0.000207081
ENSBTAG00000016732	red	-0.562735	0.023246	0.00916698	0.798636	0.000207437
ENSBTAG00000007921	red	-0.630684	0.00880867	0.0758111	0.798591	0.000207738
ENSBTAG00000008076	red	-0.360414	0.170271	0.415712	0.798511	0.000208269
ENSBTAG00000001879	red	-0.486438	0.0560511	0.240492	0.798375	0.000209174
ENSBTAG00000002688	red	-0.436679	0.0908058	0.105753	0.798359	0.000209279
ENSBTAG00000035643	red	-0.679505	0.00378677	0.0149565	0.798339	0.000209409
ENSBTAG00000039012	red	-0.37287	0.154909	0.10094	0.798339	0.000209415
ENSBTAG00000010568	red	-0.755224	0.000717946	0.0228922	0.798255	0.00020997
ENSBTAG00000015398	red	-0.201425	0.454424	0.620146	0.798216	0.000210236
ENSBTAG00000009966	red	-0.487361	0.0555174	0.248845	0.798179	0.000210481
ENSBTAG00000005675	red	-0.451837	0.0789181	0.0323761	0.798139	0.000210748
ENSBTAG00000050611	red	-0.562123	0.0234291	0.000494795	0.798036	0.000211439
ENSBTAG00000014382	red	-0.457463	0.0748065	0.0980653	0.797944	0.000212061
ENSBTAG00000007966	red	-0.679848	0.00376238	0.0782768	0.797788	0.000213113
ENSBTAG00000038283	red	-0.791478	0.000259531	0.00554575	0.797751	0.000213367
ENSBTAG00000030671	red	-0.525143	0.0367252	0.0151045	0.797713	0.000213626
ENSBTAG00000019451	red	-0.564148	0.0228271	0.0493507	0.797684	0.00021382
ENSBTAG00000054065	red	-0.55918	0.0243261	0.0105235	0.797559	0.000214668
ENSBTAG00000007362	red	-0.640027	0.00757604	0.0656928	0.797366	0.000215987
ENSBTAG00000047213	red	-0.738127	0.00109567	0.0141833	0.7969	0.000219197
ENSBTAG00000001805	red	-0.561319	0.0236716	0.131469	0.796887	0.000219286
ENSBTAG00000013136	red	-0.604349	0.0131518	0.0216117	0.796811	0.000219814
ENSBTAG00000019104	red	-0.374846	0.15256	0.229103	0.796789	0.000219964
ENSBTAG00000004788	red	-0.257173	0.336274	0.788091	0.796715	0.000220481
ENSBTAG00000005455	red	-0.640224	0.00755161	0.0737268	0.796704	0.000220555
ENSBTAG00000021974	red	-0.437183	0.0903913	0.458271	0.796633	0.000221051
ENSBTAG00000005168	red	-0.590917	0.0159334	0.00210072	0.796472	0.000222182
ENSBTAG00000019822	red	-0.478614	0.060729	0.00898546	0.796422	0.000222526
ENSBTAG00000030189	red	-0.621693	0.0101395	0.00172104	0.796402	0.000222672
ENSBTAG00000016377	red	-0.827817	7.53158e-05	0.00180305	0.796389	0.000222761
ENSBTAG00000017731	red	-0.526439	0.0361797	0.234551	0.796277	0.000223546
ENSBTAG00000053478	red	-0.711585	0.00199164	0.0103089	0.796216	0.000223978
ENSBTAG00000004112	red	-0.267163	0.317164	0.380967	0.79615	0.000224442
ENSBTAG00000009072	red	-0.690678	0.00305448	0.0456677	0.796138	0.000224528
ENSBTAG00000012858	red	-0.790207	0.000269832	0.023201	0.796092	0.000224851
ENSBTAG00000017533	red	-0.385657	0.140139	0.270985	0.795889	0.000226296
ENSBTAG00000015309	red	-0.509744	0.0436896	0.0132715	0.795816	0.000226813
ENSBTAG00000001830	red	-0.538947	0.0312259	0.00756135	0.795713	0.000227549
ENSBTAG00000001786	red	-0.434242	0.0928297	0.289782	0.795654	0.000227971
ENSBTAG00000031265	red	-0.37346	0.154205	0.0788932	0.795629	0.000228152
ENSBTAG00000001969	red	-0.436834	0.0906786	0.0224	0.795544	0.000228761
ENSBTAG00000012850	red	-0.553141	0.0262489	0.00712155	0.795515	0.000228966
ENSBTAG00000000781	red	-0.205924	0.44419	0.65152	0.795337	0.000230249
ENSBTAG00000010635	red	-0.310017	0.242586	0.371478	0.79531	0.000230445
ENSBTAG00000033727	red	-0.368369	0.160349	0.26909	0.795306	0.000230477
ENSBTAG00000021568	red	-0.431896	0.0948092	0.202924	0.795271	0.000230725
ENSBTAG00000008504	red	-0.77752	0.000392428	0.023162	0.795226	0.000231049
ENSBTAG00000014054	red	-0.493597	0.0520086	0.0290928	0.795199	0.000231245
ENSBTAG00000004727	red	-0.426775	0.0992321	0.353833	0.795081	0.000232103
ENSBTAG00000004237	red	-0.234882	0.381215	0.242279	0.795079	0.00023212
ENSBTAG00000002550	red	-0.636501	0.008024	0.0186714	0.795029	0.000232483
ENSBTAG00000002737	red	-0.577239	0.0192162	0.0503979	0.794913	0.000233327
ENSBTAG00000019927	red	-0.355627	0.176436	0.211879	0.794891	0.000233491
ENSBTAG00000010253	red	-0.356048	0.175888	0.236495	0.794778	0.000234311
ENSBTAG00000021015	red	-0.581027	0.0182589	0.123487	0.794679	0.00023504
ENSBTAG00000012068	red	-0.675395	0.00408919	0.0508827	0.79461	0.000235544
ENSBTAG00000023372	red	-0.387447	0.138151	0.267184	0.794604	0.000235591
ENSBTAG00000015825	red	-0.517549	0.0400461	0.0145413	0.794536	0.000236091
ENSBTAG00000009581	red	-0.517215	0.040197	0.00743705	0.794534	0.000236103
ENSBTAG00000012945	red	-0.448311	0.0815774	0.10521	0.794492	0.000236415
ENSBTAG00000050402	red	-0.503706	0.0466744	0.0148427	0.794264	0.0002381
ENSBTAG00000018588	red	-0.325306	0.218901	0.69824	0.794247	0.000238226
ENSBTAG00000038869	red	-0.377378	0.149587	0.268349	0.794142	0.000239011
ENSBTAG00000051830	red	-0.333414	0.206961	0.321178	0.794046	0.000239724
ENSBTAG00000015571	red	-0.624608	0.00969178	0.0902901	0.793906	0.000240774
ENSBTAG00000001224	red	-0.503971	0.0465405	0.198273	0.793474	0.000244024
ENSBTAG00000015635	red	-0.658003	0.00559097	0.0125962	0.793272	0.000245557
ENSBTAG00000020791	red	-0.703957	0.00233743	0.0420796	0.793175	0.000246301
ENSBTAG00000039206	red	-0.725864	0.00145601	0.0158861	0.792923	0.00024823
ENSBTAG00000054839	red	-0.46016	0.0728908	0.0249523	0.792879	0.000248567
ENSBTAG00000005340	red	-0.748973	0.000841118	0.0255506	0.792868	0.000248648
ENSBTAG00000011770	red	-0.341174	0.195937	0.219123	0.792659	0.000250261
ENSBTAG00000043957	red	-0.365025	0.164471	0.0382905	0.79261	0.000250642
ENSBTAG00000005150	red	-0.922694	3.60009e-07	0.000325514	0.79226	0.000253363
ENSBTAG00000020205	red	-0.484876	0.0569626	0.0145938	0.792208	0.000253767
ENSBTAG00000018420	red	-0.603717	0.0132735	0.133529	0.792128	0.000254393
ENSBTAG00000015106	red	-0.390145	0.135191	0.0744873	0.792018	0.000255263
ENSBTAG00000000987	red	-0.500384	0.0483804	0.144533	0.792002	0.000255386
ENSBTAG00000023523	red	-0.322419	0.223256	0.397677	0.791976	0.000255591
ENSBTAG00000000437	red	-0.488926	0.0546208	0.0251834	0.791879	0.000256358
ENSBTAG00000000413	red	-0.292505	0.271603	0.231317	0.791748	0.000257391
ENSBTAG00000023529	red	-0.556802	0.02507	0.0105181	0.791594	0.000258615
ENSBTAG00000054376	red	-0.601058	0.0137951	0.00242928	0.791554	0.000258925
ENSBTAG00000009419	red	-0.526638	0.0360964	0.0156583	0.791537	0.000259061
ENSBTAG00000049806	red	-0.541216	0.0303856	0.121426	0.791521	0.00025919
ENSBTAG00000011121	red	-0.638233	0.00780137	0.0732704	0.791514	0.000259246
ENSBTAG00000009302	red	-0.349461	0.184591	0.130319	0.791456	0.000259713
ENSBTAG00000019198	red	-0.468217	0.0673814	0.241394	0.791166	0.000262027
ENSBTAG00000022382	red	-0.32592	0.217982	0.522794	0.791156	0.000262108
ENSBTAG00000019782	red	-0.854468	2.50095e-05	0.00209581	0.791096	0.000262592
ENSBTAG00000049473	red	-0.760623	0.000623867	0.00164632	0.791081	0.000262713
ENSBTAG00000052058	red	-0.228029	0.395658	0.307592	0.791024	0.000263173
ENSBTAG00000019282	red	-0.772367	0.000453858	0.000635171	0.791004	0.000263335
ENSBTAG00000004585	red	-0.445399	0.0838217	0.0653054	0.790918	0.00026403
ENSBTAG00000012119	red	-0.474223	0.0634768	0.0430469	0.790862	0.000264481
ENSBTAG00000051435	red	-0.497111	0.0501057	0.0294312	0.790853	0.000264555
ENSBTAG00000050919	red	-0.220161	0.412596	0.301185	0.790758	0.000265323
ENSBTAG00000020814	red	-0.731406	0.00128279	0.00928234	0.790525	0.000267224
ENSBTAG00000044192	red	-0.690824	0.00304578	0.0270451	0.790516	0.000267297
ENSBTAG00000051330	red	-0.573632	0.0201635	0.0719382	0.790471	0.000267659
ENSBTAG00000004364	red	-0.69043	0.00306943	0.00633082	0.790401	0.000268234
ENSBTAG00000014458	red	-0.502818	0.0471258	0.383737	0.790195	0.000269928
ENSBTAG00000015936	red	-0.603347	0.0133452	0.0311068	0.79005	0.000271125
ENSBTAG00000051675	red	-0.732497	0.00125077	0.000884378	0.790012	0.00027144
ENSBTAG00000003212	red	-0.399018	0.125765	0.0438988	0.789918	0.000272214
ENSBTAG00000000191	red	-0.50738	0.0448409	0.124069	0.789843	0.000272838
ENSBTAG00000047815	red	-0.460561	0.0726094	0.0279958	0.789771	0.00027344
ENSBTAG00000015267	red	-0.31166	0.239966	0.558005	0.789674	0.000274244
ENSBTAG00000046273	red	-0.539761	0.0309226	0.0663167	0.789664	0.000274331
ENSBTAG00000005904	red	-0.678155	0.00388409	0.0683168	0.789551	0.000275269
ENSBTAG00000010509	red	-0.653788	0.00601409	0.082071	0.78951	0.00027562
ENSBTAG00000048493	red	-0.369573	0.158881	0.0991997	0.789398	0.000276552
ENSBTAG00000016924	red	-0.759085	0.000649573	0.00645361	0.78913	0.000278814
ENSBTAG00000008192	red	-0.320564	0.226083	0.238851	0.789055	0.00027945
ENSBTAG00000055143	red	-0.537975	0.0315913	0.00923673	0.789024	0.000279713
ENSBTAG00000004498	red	-0.478597	0.0607394	0.0563382	0.788881	0.000280929
ENSBTAG00000005917	red	-0.327355	0.215843	0.16633	0.788781	0.000281781
ENSBTAG00000050467	red	-0.559627	0.0241882	0.024339	0.788679	0.000282651
ENSBTAG00000011823	red	-0.179392	0.506187	0.654816	0.788599	0.000283338
ENSBTAG00000052904	red	-0.357856	0.173548	0.471153	0.788551	0.000283749
ENSBTAG00000009761	red	-0.707368	0.00217728	0.022994	0.788515	0.000284058
ENSBTAG00000005871	red	-0.27924	0.294927	0.192794	0.788455	0.000284574
ENSBTAG00000016929	red	-0.744179	0.000946869	0.0218179	0.788343	0.000285539
ENSBTAG00000005086	red	-0.591154	0.0158806	0.161617	0.788325	0.00028569
ENSBTAG00000008196	red	-0.636238	0.00805829	0.0425048	0.788282	0.000286064
ENSBTAG00000004296	red	-0.477998	0.0611089	0.0274838	0.788216	0.000286631
ENSBTAG00000006117	red	-0.587896	0.0166178	0.0798136	0.788101	0.000287628
ENSBTAG00000018727	red	-0.219548	0.413932	0.328001	0.788058	0.000287999
ENSBTAG00000020121	red	-0.617435	0.0108229	0.121048	0.787888	0.000289485
ENSBTAG00000046990	red	-0.626165	0.00945917	0.0514756	0.787818	0.000290096
ENSBTAG00000021469	red	-0.28526	0.284199	0.335973	0.787569	0.00029228
ENSBTAG00000010967	red	-0.68294	0.00354806	0.00827602	0.787455	0.000293276
ENSBTAG00000013976	red	-0.788652	0.000282883	0.000390793	0.78741	0.000293676
ENSBTAG00000003594	red	-0.500916	0.0481041	0.019029	0.787391	0.000293842
ENSBTAG00000004580	red	-0.833815	5.9764e-05	0.00212556	0.787311	0.00029455
ENSBTAG00000006780	red	-0.792395	0.000252309	0.0064415	0.787258	0.000295022
ENSBTAG00000032106	red	-0.533182	0.0334405	0.141124	0.787198	0.000295551
ENSBTAG00000001406	red	-0.463307	0.0707014	0.124639	0.787	0.000297313
ENSBTAG00000034613	red	-0.346701	0.18832	0.135263	0.786917	0.000298052
ENSBTAG00000016415	red	-0.387859	0.137696	0.414965	0.786884	0.000298349
ENSBTAG00000019134	red	-0.554265	0.0258824	0.00478884	0.786881	0.000298377
ENSBTAG00000032684	red	-0.564104	0.02284	0.0699493	0.78685	0.000298659
ENSBTAG00000026637	red	-0.724771	0.00149235	0.00025932	0.786715	0.000299864
ENSBTAG00000008176	red	-0.535753	0.0324388	0.0104182	0.786664	0.00030032
ENSBTAG00000014772	red	-0.767742	0.000515547	0.0330839	0.786571	0.000301158
ENSBTAG00000048774	red	-0.251591	0.347231	0.728759	0.786476	0.000302016
ENSBTAG00000039935	red	-0.631615	0.00867913	0.0232052	0.78613	0.00030516
ENSBTAG00000050603	red	-0.586498	0.0169421	0.047052	0.786104	0.000305399
ENSBTAG00000049540	red	-0.525352	0.0366365	0.00375579	0.785523	0.000310732
ENSBTAG00000010278	red	-0.584768	0.0173502	0.00227284	0.785374	0.00031211
ENSBTAG00000052982	red	-0.40109	0.123631	0.0380234	0.785354	0.000312294
ENSBTAG00000001124	red	-0.558302	0.0245988	0.00207459	0.785306	0.000312743
ENSBTAG00000048438	red	-0.616597	0.0109615	0.0223338	0.785228	0.000313466
ENSBTAG00000001102	red	-0.554911	0.0256736	0.0377873	0.78521	0.000313638
ENSBTAG00000034645	red	-0.631	0.00876454	0.011748	0.785141	0.000314276
ENSBTAG00000051541	red	-0.281567	0.290751	0.2672	0.785123	0.000314446
ENSBTAG00000006490	red	-0.725588	0.00146512	0.0183701	0.785024	0.00031537
ENSBTAG00000013760	red	-0.330527	0.211164	0.166808	0.784995	0.000315649
ENSBTAG00000001721	red	-0.753003	0.000759876	0.0222414	0.784955	0.000316019
ENSBTAG00000002181	red	-0.538655	0.0313355	0.0953686	0.784875	0.000316777
ENSBTAG00000004676	red	-0.417585	0.107532	0.0256862	0.784867	0.000316843
ENSBTAG00000006760	red	-0.311613	0.240041	0.14168	0.784732	0.000318118
ENSBTAG00000006680	red	-0.454955	0.07662	0.251435	0.784568	0.000319668
ENSBTAG00000016137	red	-0.732431	0.00125267	0.00938696	0.784438	0.000320902
ENSBTAG00000016741	red	-0.803534	0.000177048	0.000372167	0.784086	0.000324256
ENSBTAG00000003290	red	-0.619599	0.0104712	0.05866	0.784026	0.000324832
ENSBTAG00000011059	red	-0.853866	2.56996e-05	0.00302708	0.78402	0.000324893
ENSBTAG00000017029	red	-0.661086	0.00529682	0.0259973	0.783705	0.000327929
ENSBTAG00000021223	red	-0.226088	0.399801	0.484087	0.783538	0.000329549
ENSBTAG00000021595	red	-0.708005	0.00214835	0.0328019	0.783513	0.000329791
ENSBTAG00000033429	red	-0.688059	0.00321493	0.000805604	0.783484	0.000330068
ENSBTAG00000021092	red	-0.609712	0.0121541	0.0179996	0.783417	0.000330722
ENSBTAG00000003944	red	-0.472007	0.0648976	0.0306979	0.783287	0.000331989
ENSBTAG00000021969	red	-0.332262	0.208631	0.295466	0.783277	0.000332085
ENSBTAG00000002251	red	-0.514745	0.0413275	0.0413841	0.783226	0.000332585
ENSBTAG00000007204	red	-0.53326	0.0334098	0.00515452	0.783188	0.000332963
ENSBTAG00000001391	red	-0.504964	0.0460402	0.0422331	0.783119	0.000333635
ENSBTAG00000054911	red	-0.312343	0.238883	0.426258	0.783079	0.000334028
ENSBTAG00000001898	red	-0.424604	0.10115	0.0990204	0.783039	0.000334423
ENSBTAG00000032705	red	-0.314544	0.235413	0.402699	0.782982	0.000334979
ENSBTAG00000030575	red	-0.688828	0.00316714	0.0086761	0.782975	0.000335054
ENSBTAG00000000919	red	-0.375867	0.151356	0.107567	0.782974	0.000335059
ENSBTAG00000025401	red	-0.778494	0.000381637	0.00350643	0.782957	0.000335227
ENSBTAG00000011298	red	-0.34792	0.186667	0.0927417	0.782956	0.000335237
ENSBTAG00000030667	red	-0.310742	0.241427	0.171721	0.782909	0.000335698
ENSBTAG00000011562	red	-0.361193	0.169283	0.0884383	0.782802	0.00033676
ENSBTAG00000021920	red	-0.449389	0.0807573	0.279223	0.782673	0.000338037
ENSBTAG00000009657	red	-0.570384	0.0210471	0.127864	0.782484	0.000339914
ENSBTAG00000017616	red	-0.536539	0.0321372	0.0108764	0.782475	0.00034
ENSBTAG00000009341	red	-0.436976	0.0905619	0.0197795	0.782206	0.00034269
ENSBTAG00000003128	red	-0.605954	0.0128467	0.0112039	0.78216	0.000343158
ENSBTAG00000001173	red	-0.193993	0.471581	0.60403	0.782133	0.000343429
ENSBTAG00000008195	red	-0.543653	0.0295026	0.133521	0.782061	0.000344152
ENSBTAG00000049253	red	-0.455598	0.0761516	0.0208386	0.781979	0.000344974
ENSBTAG00000052472	red	-0.258211	0.334258	0.2362	0.78195	0.000345264
ENSBTAG00000054533	red	-0.212684	0.429039	0.390413	0.781828	0.000346501
ENSBTAG00000009314	red	-0.447919	0.0818769	0.038418	0.781815	0.000346628
ENSBTAG00000017333	red	-0.289793	0.276278	0.116644	0.781786	0.000346927
ENSBTAG00000008567	red	-0.451027	0.0795235	0.0733006	0.781662	0.000348183
ENSBTAG00000019093	red	-0.603541	0.0133076	0.0181906	0.781652	0.00034829
ENSBTAG00000021975	red	-0.307371	0.24684	0.225913	0.781359	0.000351272
ENSBTAG00000014409	red	-0.556849	0.0250551	0.00899123	0.781299	0.000351891
ENSBTAG00000001527	red	-0.483286	0.0579026	0.0168387	0.781279	0.000352092
ENSBTAG00000016878	red	-0.828167	7.43245e-05	0.00286792	0.781264	0.000352252
ENSBTAG00000055107	red	-0.297238	0.263561	0.421754	0.781182	0.000353087
ENSBTAG00000033543	red	-0.417932	0.107209	0.454951	0.781155	0.000353372
ENSBTAG00000000231	red	-0.227693	0.396374	0.240888	0.781063	0.000354311
ENSBTAG00000015221	red	-0.538859	0.0312588	0.074135	0.781013	0.000354831
ENSBTAG00000009216	red	-0.655088	0.0058809	0.0256845	0.780961	0.00035537
ENSBTAG00000006587	red	-0.706436	0.00222012	0.0133704	0.780866	0.000356355
ENSBTAG00000019492	red	-0.778446	0.00038216	0.00350176	0.780841	0.000356611
ENSBTAG00000008858	red	-0.250903	0.348596	0.140706	0.780835	0.000356669
ENSBTAG00000000785	red	-0.712629	0.00194773	0.00851998	0.780333	0.000361911
ENSBTAG00000038682	red	-0.357379	0.174163	0.126515	0.780286	0.0003624
ENSBTAG00000046502	red	-0.260668	0.329515	0.547639	0.780253	0.000362752
ENSBTAG00000007436	red	-0.304604	0.251339	0.111839	0.779825	0.000367266
ENSBTAG00000007365	red	-0.786147	0.000305003	0.0148195	0.779626	0.000369388
ENSBTAG00000020994	red	-0.579232	0.0187078	0.141372	0.77915	0.000374492
ENSBTAG00000047357	red	-0.469966	0.0662265	0.0410409	0.779084	0.000375212
ENSBTAG00000008001	red	-0.736843	0.00112958	0.0315815	0.778929	0.000376893
ENSBTAG00000016320	red	-0.370629	0.157602	0.254126	0.778874	0.000377482
ENSBTAG00000008301	red	-0.355458	0.176657	0.128709	0.778847	0.000377781
ENSBTAG00000047675	red	-0.712198	0.0019658	0.0101745	0.778827	0.000377995
ENSBTAG00000008132	red	-0.338998	0.198988	0.244095	0.778664	0.000379775
ENSBTAG00000019823	red	-0.418436	0.106743	0.086881	0.778595	0.000380529
ENSBTAG00000040001	red	-0.217559	0.41828	0.473479	0.778499	0.000381572
ENSBTAG00000031631	red	-0.775277	0.000418272	0.00291102	0.778294	0.000383834
ENSBTAG00000000138	red	-0.790253	0.000269448	0.00081436	0.77825	0.000384309
ENSBTAG00000007807	red	-0.698511	0.00261287	0.0230583	0.778226	0.00038458
ENSBTAG00000021008	red	-0.342042	0.194727	0.211045	0.778135	0.000385586
ENSBTAG00000039652	red	-0.216378	0.420874	0.420952	0.777951	0.000387624
ENSBTAG00000011990	red	-0.764779	0.000558579	0.00250864	0.777931	0.000387843
ENSBTAG00000031679	red	-0.361416	0.169	0.100416	0.777784	0.000389479
ENSBTAG00000017956	red	-0.355605	0.176465	0.308428	0.777741	0.000389961
ENSBTAG00000016967	red	-0.644775	0.00700451	0.10785	0.777722	0.000390177
ENSBTAG00000048358	red	-0.294981	0.267378	0.356345	0.777619	0.000391329
ENSBTAG00000014492	red	-0.310784	0.241361	0.551988	0.777534	0.00039228
ENSBTAG00000006392	red	-0.470269	0.066028	0.113858	0.777461	0.000393099
ENSBTAG00000004921	red	-0.611494	0.0118361	0.00129936	0.777443	0.000393296
ENSBTAG00000001419	red	-0.664817	0.00495751	0.0658142	0.777139	0.000396721
ENSBTAG00000019252	red	-0.284631	0.285309	0.229869	0.777105	0.000397112
ENSBTAG00000049554	red	-0.600411	0.0139245	0.118583	0.776959	0.000398771
ENSBTAG00000004924	red	-0.401846	0.122859	0.111709	0.776949	0.000398883
ENSBTAG00000013989	red	-0.468099	0.06746	0.0239632	0.776872	0.00039976
ENSBTAG00000026657	red	-0.317422	0.230922	0.120919	0.776828	0.000400254
ENSBTAG00000052115	red	-0.867708	1.33081e-05	8.74525e-05	0.776787	0.000400722
ENSBTAG00000017549	red	-0.251269	0.347869	0.318335	0.776562	0.000403304
ENSBTAG00000021503	red	-0.571685	0.0206898	0.0297897	0.776298	0.000406334
ENSBTAG00000018829	red	-0.31742	0.230926	0.395741	0.776293	0.000406398
ENSBTAG00000013588	red	-0.145978	0.589576	0.559931	0.776218	0.000407258
ENSBTAG00000005568	red	-0.537651	0.0317138	0.0148918	0.776148	0.000408072
ENSBTAG00000006907	red	-0.807011	0.0001578	0.00865405	0.776143	0.000408128
ENSBTAG00000000253	red	-0.286651	0.281753	0.227119	0.775899	0.000410964
ENSBTAG00000000211	red	-0.21248	0.429491	0.367183	0.775815	0.000411952
ENSBTAG00000003721	red	-0.36281	0.167241	0.468613	0.775787	0.000412272
ENSBTAG00000009826	red	-0.423615	0.102033	0.276091	0.775776	0.000412403
ENSBTAG00000012030	red	-0.715535	0.00182966	0.0325132	0.775759	0.000412606
ENSBTAG00000024219	red	-0.390762	0.13452	0.149369	0.775703	0.000413254
ENSBTAG00000001673	red	-0.626348	0.00943203	0.0639476	0.7757	0.000413293
ENSBTAG00000020965	red	-0.526743	0.0360528	0.0132106	0.775606	0.000414399
ENSBTAG00000006379	red	-0.492317	0.0527149	0.184434	0.775246	0.000418635
ENSBTAG00000025942	red	-0.40155	0.12316	0.130674	0.775203	0.00041914
ENSBTAG00000002982	red	-0.44074	0.0875036	0.0654883	0.775041	0.000421061
ENSBTAG00000032680	red	-0.280967	0.291825	0.617665	0.774987	0.00042171
ENSBTAG00000004975	red	-0.337355	0.201313	0.254898	0.774757	0.000424456
ENSBTAG00000002415	red	-0.282364	0.289331	0.566615	0.774754	0.000424493
ENSBTAG00000007473	red	-0.643223	0.00718747	0.0400905	0.774742	0.000424628
ENSBTAG00000019814	red	-0.845399	3.723e-05	0.00643436	0.774696	0.000425184
ENSBTAG00000016374	red	-0.658625	0.0055306	0.0280624	0.774688	0.000425281
ENSBTAG00000004405	red	-0.462317	0.0713853	0.0160749	0.774524	0.000427247
ENSBTAG00000009694	red	-0.586737	0.0168863	0.0901783	0.774468	0.000427923
ENSBTAG00000000835	red	-0.400187	0.124558	0.053699	0.774398	0.00042877
ENSBTAG00000001889	red	-0.83555	5.58016e-05	0.00211655	0.774268	0.000430335
ENSBTAG00000054572	red	-0.268212	0.315195	0.201634	0.774135	0.000431954
ENSBTAG00000008467	red	-0.65109	0.00629801	0.0770387	0.773909	0.000434705
ENSBTAG00000012039	red	-0.57492	0.0198214	0.202593	0.77387	0.00043518
ENSBTAG00000026604	red	-0.387786	0.137777	0.187464	0.773734	0.00043684
ENSBTAG00000014602	red	-0.694885	0.00281043	0.0150636	0.773733	0.000436855
ENSBTAG00000034281	red	-0.712747	0.00194282	0.00687505	0.773638	0.000438017
ENSBTAG00000050274	red	-0.823017	9.00731e-05	0.00163746	0.773555	0.000439037
ENSBTAG00000007569	red	-0.196306	0.466206	0.62657	0.773524	0.000439428
ENSBTAG00000000660	red	-0.697023	0.00269252	0.0419766	0.773456	0.000440258
ENSBTAG00000051797	red	-0.518991	0.0393989	0.0216432	0.773374	0.000441272
ENSBTAG00000006712	red	-0.654085	0.00598346	0.0940521	0.773305	0.000442129
ENSBTAG00000010736	red	-0.176134	0.514067	0.301618	0.773285	0.000442367
ENSBTAG00000017642	red	-0.477614	0.0613472	0.212783	0.773066	0.000445091
ENSBTAG00000018771	red	-0.544245	0.0292909	0.0113263	0.773054	0.000445235
ENSBTAG00000053347	red	-0.435277	0.0919663	0.0826159	0.772546	0.000451597
ENSBTAG00000017681	red	-0.254872	0.340768	0.297596	0.772435	0.000453
ENSBTAG00000033136	red	-0.582967	0.0177833	0.114872	0.772201	0.000455969
ENSBTAG00000003275	red	-0.56882	0.0214831	0.0843241	0.771832	0.000460665
ENSBTAG00000000512	red	-0.512855	0.042209	0.0365455	0.771743	0.000461811
ENSBTAG00000001508	red	-0.325976	0.217898	0.267899	0.771693	0.000462449
ENSBTAG00000001618	red	-0.605008	0.013026	0.054955	0.771581	0.000463898
ENSBTAG00000023411	red	-0.736434	0.00114056	0.00012705	0.771305	0.000467461
ENSBTAG00000033291	red	-0.481695	0.0588536	0.0178825	0.77122	0.000468562
ENSBTAG00000002319	red	-0.570403	0.021042	0.0167403	0.771142	0.000469568
ENSBTAG00000001474	red	-0.463639	0.0704731	0.110145	0.771062	0.000470618
ENSBTAG00000045727	red	-0.514863	0.0412731	0.0349478	0.770801	0.000474023
ENSBTAG00000015376	red	-0.549345	0.027516	0.183362	0.770798	0.000474063
ENSBTAG00000055063	red	-0.534691	0.0328498	0.0524117	0.770733	0.000474916
ENSBTAG00000012723	red	-0.849289	3.1487e-05	0.00237202	0.77053	0.000477585
ENSBTAG00000019081	red	-0.46116	0.0721902	0.0714284	0.770515	0.000477791
ENSBTAG00000046291	red	-0.428655	0.0975914	0.0325565	0.770308	0.000480529
ENSBTAG00000046263	red	-0.414636	0.110295	0.238235	0.770236	0.000481477
ENSBTAG00000031919	red	-0.471573	0.0651789	0.345819	0.770178	0.000482249
ENSBTAG00000009639	red	-0.548259	0.0278867	0.00238105	0.769864	0.000486435
ENSBTAG00000049030	red	-0.532545	0.0336924	0.1229	0.769861	0.000486483
ENSBTAG00000010820	red	-0.246212	0.357979	0.391443	0.769781	0.000487549
ENSBTAG00000038190	red	-0.712534	0.00195172	0.0414311	0.769756	0.000487885
ENSBTAG00000019877	red	-0.736613	0.00113575	0.0286448	0.769697	0.000488681
ENSBTAG00000003192	red	-0.188019	0.485598	0.445648	0.769692	0.000488747
ENSBTAG00000052094	red	-0.850654	2.9657e-05	0.00271115	0.769653	0.000489277
ENSBTAG00000004097	red	-0.451755	0.0789796	0.118366	0.769404	0.000492634
ENSBTAG00000014521	red	-0.440437	0.0877467	0.346502	0.769361	0.00049321
ENSBTAG00000022580	red	-0.338644	0.199488	0.10365	0.769354	0.000493306
ENSBTAG00000001417	red	-0.339773	0.197898	0.0775784	0.769347	0.000493402
ENSBTAG00000021301	red	-0.339706	0.197992	0.414367	0.769238	0.000494881
ENSBTAG00000016692	red	-0.509164	0.04397	0.0782836	0.768886	0.000499688
[truncated: 1,285 more rows]
