# Supplementary material for: Examination of the lung and lymphoid tissue mRNA transcriptome response in dairy calves following experimental challenge with bovine alphaherpesvirus one (BoHV-1)
Source: PLoS One. 2025 May 2;20(5):e0319575. doi: 10.1371/journal.pone.0319575 (PMC12047826; doi:10.1371/journal.pone.0319575)
Supplement: S16 Table — (XLSX) [file pone.0319575.s016.xlsx]

## Sheet: KEGG
Darkorange2 module KEGG pathways														Green module KEGG pathways
Category	Term	Count	%	PValue	Genes	List Total	Pop Hits	Pop Total	Fold Enrichment	Bonferroni	Benjamini	FDR		Category	Term	Count	%	PValue	Genes	List Total	Pop Hits	Pop Total	Fold Enrichment	Bonferroni	Benjamini	FDR
KEGG_PATHWAY	bta04141:Protein processing in endoplasmic reticulum	60	4.23131	2.81845e-24	ENSBTAG00000016799, ENSBTAG00000004173, ENSBTAG00000003362, ENSBTAG00000007203, ENSBTAG00000005786, ENSBTAG00000019264, ENSBTAG00000004937, ENSBTAG00000005227, ENSBTAG00000006833, ENSBTAG00000018295, ENSBTAG00000039035, ENSBTAG00000014971, ENSBTAG00000015438, ENSBTAG00000006085, ENSBTAG00000005191, ENSBTAG00000020547, ENSBTAG00000005355, ENSBTAG00000011913, ENSBTAG00000008068, ENSBTAG00000006045,…	719	171	9288	4.53261	8.93449e-22	8.93449e-22	7.44071e-22		KEGG_PATHWAY	bta04110:Cell cycle	109	1.87802	2.12519e-29	ENSBTAG00000034220, ENSBTAG00000011589, ENSBTAG00000039916, ENSBTAG00000006551, ENSBTAG00000002474, ENSBTAG00000046286, ENSBTAG00000044023, ENSBTAG00000008736, ENSBTAG00000000579, ENSBTAG00000035437, ENSBTAG00000016198, ENSBTAG00000031473, ENSBTAG00000014453, ENSBTAG00000011597, ENSBTAG00000010422, ENSBTAG00000007093, ENSBTAG00000004021, ENSBTAG00000003971, ENSBTAG00000021673, ENSBTAG00000048057,…	2412	158	9288	2.65653	7.43815e-27	7.43815e-27	6.09929e-27
KEGG_PATHWAY	bta04061:Viral protein interaction with cytokine and cytokine receptor	34	2.39774	2.66439e-14	ENSBTAG00000014798, ENSBTAG00000008099, ENSBTAG00000019428, ENSBTAG00000004211, ENSBTAG00000009943, ENSBTAG00000050852, ENSBTAG00000053649, ENSBTAG00000001725, ENSBTAG00000048980, ENSBTAG00000005603, ENSBTAG00000038042, ENSBTAG00000015483, ENSBTAG00000024928, ENSBTAG00000049392, ENSBTAG00000014113, ENSBTAG00000037811, ENSBTAG00000037778, ENSBTAG00000013586, ENSBTAG00000018994, ENSBTAG00000012771,…	719	94	9288	4.67245	8.44658e-12	4.22305e-12	3.51699e-12		KEGG_PATHWAY	bta03010:Ribosome	94	1.61957	5.10227e-17	ENSBTAG00000008570, ENSBTAG00000013924, ENSBTAG00000003560, ENSBTAG00000005620, ENSBTAG00000020733, ENSBTAG00000027772, ENSBTAG00000049833, ENSBTAG00000052337, ENSBTAG00000003205, ENSBTAG00000026327, ENSBTAG00000030942, ENSBTAG00000005349, ENSBTAG00000017441, ENSBTAG00000015301, ENSBTAG00000015388, ENSBTAG00000020905, ENSBTAG00000015831, ENSBTAG00000014226, ENSBTAG00000024097, ENSBTAG00000033080,…	2412	165	9288	2.19376	1.78579e-14	8.92897e-15	7.32176e-15
KEGG_PATHWAY	bta05322:Systemic lupus erythematosus	42	2.96192	1.78373e-10	ENSBTAG00000039657, ENSBTAG00000037533, ENSBTAG00000008592, ENSBTAG00000008612, ENSBTAG00000002096, ENSBTAG00000048743, ENSBTAG00000017280, ENSBTAG00000054812, ENSBTAG00000054933, ENSBTAG00000031778, ENSBTAG00000038124, ENSBTAG00000052577, ENSBTAG00000007450, ENSBTAG00000053097, ENSBTAG00000052382, ENSBTAG00000012529, ENSBTAG00000002581, ENSBTAG00000004840, ENSBTAG00000045923, ENSBTAG00000006864,…	719	180	9288	3.01419	5.65442e-08	1.88481e-08	1.56968e-08		KEGG_PATHWAY	bta04218:Cellular senescence	91	1.56788	3.04175e-16	ENSBTAG00000030182, ENSBTAG00000011541, ENSBTAG00000020617, ENSBTAG00000034220, ENSBTAG00000039916, ENSBTAG00000007160, ENSBTAG00000044105, ENSBTAG00000020455, ENSBTAG00000005269, ENSBTAG00000047418, ENSBTAG00000011905, ENSBTAG00000010619, ENSBTAG00000020133, ENSBTAG00000025434, ENSBTAG00000046286, ENSBTAG00000002313, ENSBTAG00000001069, ENSBTAG00000005904, ENSBTAG00000044023, ENSBTAG00000018330,…	2412	160	9288	2.19011	1.16573e-13	3.54871e-14	2.90994e-14
KEGG_PATHWAY	bta04060:Cytokine-cytokine receptor interaction	60	4.23131	8.14859e-10	ENSBTAG00000013843, ENSBTAG00000008099, ENSBTAG00000019428, ENSBTAG00000004211, ENSBTAG00000048508, ENSBTAG00000015708, ENSBTAG00000009943, ENSBTAG00000047412, ENSBTAG00000006078, ENSBTAG00000000130, ENSBTAG00000020054, ENSBTAG00000018571, ENSBTAG00000031998, ENSBTAG00000048980, ENSBTAG00000018015, ENSBTAG00000049392, ENSBTAG00000037778, ENSBTAG00000037811, ENSBTAG00000019665, ENSBTAG00000012004,…	719	332	9288	2.33457	2.5831e-07	6.45776e-08	5.37807e-08		KEGG_PATHWAY	bta03082:ATP-dependent chromatin remodeling	72	1.24052	6.19991e-15	ENSBTAG00000014734, ENSBTAG00000013842, ENSBTAG00000014814, ENSBTAG00000011865, ENSBTAG00000015308, ENSBTAG00000009988, ENSBTAG00000006678, ENSBTAG00000001024, ENSBTAG00000008412, ENSBTAG00000000252, ENSBTAG00000031716, ENSBTAG00000019220, ENSBTAG00000005904, ENSBTAG00000046003, ENSBTAG00000004138, ENSBTAG00000021062, ENSBTAG00000009704, ENSBTAG00000048262, ENSBTAG00000011180, ENSBTAG00000003929,…	2412	119	9288	2.32986	2.17604e-12	5.42493e-13	4.44844e-13
KEGG_PATHWAY	bta04145:Phagosome	38	2.67983	1.86584e-09	ENSBTAG00000005182, ENSBTAG00000012774, ENSBTAG00000008592, ENSBTAG00000038889, ENSBTAG00000017866, ENSBTAG00000013745, ENSBTAG00000008953, ENSBTAG00000008612, ENSBTAG00000020116, ENSBTAG00000002096, ENSBTAG00000017280, ENSBTAG00000002457, ENSBTAG00000000057, ENSBTAG00000004937, ENSBTAG00000007705, ENSBTAG00000018810, ENSBTAG00000014971, ENSBTAG00000038124, ENSBTAG00000038048, ENSBTAG00000014546,…	719	164	9288	2.99318	5.91471e-07	1.18294e-07	9.85163e-08		KEGG_PATHWAY	bta03083:Polycomb repressive complex	55	0.947622	3.16167e-14	ENSBTAG00000017649, ENSBTAG00000009420, ENSBTAG00000038306, ENSBTAG00000011345, ENSBTAG00000016958, ENSBTAG00000046724, ENSBTAG00000047339, ENSBTAG00000010616, ENSBTAG00000011904, ENSBTAG00000009426, ENSBTAG00000010818, ENSBTAG00000049437, ENSBTAG00000026403, ENSBTAG00000005904, ENSBTAG00000048067, ENSBTAG00000007847, ENSBTAG00000015584, ENSBTAG00000016198, ENSBTAG00000019983, ENSBTAG00000015025,…	2412	82	9288	2.58282	1.10745e-11	2.21317e-12	1.8148e-12
KEGG_PATHWAY	bta05164:Influenza A	40	2.82087	7.36361e-09	ENSBTAG00000008471, ENSBTAG00000004211, ENSBTAG00000020535, ENSBTAG00000021565, ENSBTAG00000003366, ENSBTAG00000053649, ENSBTAG00000050239, ENSBTAG00000009948, ENSBTAG00000001725, ENSBTAG00000007867, ENSBTAG00000018274, ENSBTAG00000053807, ENSBTAG00000049392, ENSBTAG00000037811, ENSBTAG00000018994, ENSBTAG00000008142, ENSBTAG00000015779, ENSBTAG00000004380, ENSBTAG00000014921, ENSBTAG00000006240,…	719	187	9288	2.7632	2.33426e-06	3.89044e-07	3.23999e-07		KEGG_PATHWAY	bta03460:Fanconi anemia pathway	40	0.68918	1.72452e-13	ENSBTAG00000016758, ENSBTAG00000043999, ENSBTAG00000006015, ENSBTAG00000011529, ENSBTAG00000009129, ENSBTAG00000008399, ENSBTAG00000004790, ENSBTAG00000007364, ENSBTAG00000020451, ENSBTAG00000019086, ENSBTAG00000002612, ENSBTAG00000003745, ENSBTAG00000017087, ENSBTAG00000015005, ENSBTAG00000001906, ENSBTAG00000016433, ENSBTAG00000013168, ENSBTAG00000010077, ENSBTAG00000019104, ENSBTAG00000002918,…	2412	52	9288	2.96211	6.03462e-11	1.00597e-11	8.24897e-12
KEGG_PATHWAY	bta00510:N-Glycan biosynthesis	20	1.41044	1.16842e-08	ENSBTAG00000011850, ENSBTAG00000006085, ENSBTAG00000005371, ENSBTAG00000033891, ENSBTAG00000011611, ENSBTAG00000014913, ENSBTAG00000005191, ENSBTAG00000010601, ENSBTAG00000014648, ENSBTAG00000005652, ENSBTAG00000007203, ENSBTAG00000021897, ENSBTAG00000046775, ENSBTAG00000003388, ENSBTAG00000003535, ENSBTAG00000019077, ENSBTAG00000007438, ENSBTAG00000001546, ENSBTAG00000001844, ENSBTAG00000032557	719	55	9288	4.69743	3.70388e-06	5.29127e-07	4.40661e-07		KEGG_PATHWAY	bta04120:Ubiquitin mediated proteolysis	80	1.37836	1.9872e-12	ENSBTAG00000038866, ENSBTAG00000013326, ENSBTAG00000047930, ENSBTAG00000027932, ENSBTAG00000020175, ENSBTAG00000006837, ENSBTAG00000002676, ENSBTAG00000050514, ENSBTAG00000020093, ENSBTAG00000008736, ENSBTAG00000035958, ENSBTAG00000013562, ENSBTAG00000019543, ENSBTAG00000014029, ENSBTAG00000010982, ENSBTAG00000010422, ENSBTAG00000055252, ENSBTAG00000010868, ENSBTAG00000021677, ENSBTAG00000002487,…	2412	150	9288	2.05373	6.95516e-10	9.93602e-11	8.14753e-11
KEGG_PATHWAY	bta04612:Antigen processing and presentation	24	1.69252	5.18704e-08	ENSBTAG00000005182, ENSBTAG00000007075, ENSBTAG00000012529, ENSBTAG00000020116, ENSBTAG00000008953, ENSBTAG00000002581, ENSBTAG00000046979, ENSBTAG00000045923, ENSBTAG00000045795, ENSBTAG00000013919, ENSBTAG00000007662, ENSBTAG00000002069, ENSBTAG00000046389, ENSBTAG00000000720, ENSBTAG00000052658, ENSBTAG00000017196, ENSBTAG00000048782, ENSBTAG00000017135, ENSBTAG00000037605, ENSBTAG00000039035,…	719	84	9288	3.69084	1.64428e-05	2.05536e-06	1.71172e-06		KEGG_PATHWAY	bta03410:Base excision repair	34	0.585803	1.30675e-11	ENSBTAG00000014515, ENSBTAG00000021645, ENSBTAG00000000590, ENSBTAG00000013947, ENSBTAG00000007365, ENSBTAG00000022058, ENSBTAG00000026422, ENSBTAG00000000252, ENSBTAG00000005825, ENSBTAG00000000837, ENSBTAG00000011083, ENSBTAG00000011242, ENSBTAG00000014595, ENSBTAG00000009098, ENSBTAG00000006065, ENSBTAG00000013138, ENSBTAG00000021715, ENSBTAG00000010787, ENSBTAG00000014727, ENSBTAG00000007137,…	2412	44	9288	2.97558	4.5736e-09	5.71702e-10	4.68796e-10
KEGG_PATHWAY	bta04610:Complement and coagulation cascades	25	1.76305	9.22214e-08	ENSBTAG00000037533, ENSBTAG00000013125, ENSBTAG00000049919, ENSBTAG00000008291, ENSBTAG00000015769, ENSBTAG00000008612, ENSBTAG00000020872, ENSBTAG00000001244, ENSBTAG00000017280, ENSBTAG00000016151, ENSBTAG00000048122, ENSBTAG00000008717, ENSBTAG00000000898, ENSBTAG00000019741, ENSBTAG00000018137, ENSBTAG00000052577, ENSBTAG00000012467, ENSBTAG00000007450, ENSBTAG00000004840, ENSBTAG00000006864,…	719	93	9288	3.47256	2.92338e-05	3.24824e-06	2.70516e-06		KEGG_PATHWAY	bta04114:Oocyte meiosis	66	1.13715	5.90804e-11	ENSBTAG00000030182, ENSBTAG00000010496, ENSBTAG00000013326, ENSBTAG00000013009, ENSBTAG00000005664, ENSBTAG00000020455, ENSBTAG00000005269, ENSBTAG00000010619, ENSBTAG00000002474, ENSBTAG00000020133, ENSBTAG00000002313, ENSBTAG00000008736, ENSBTAG00000008934, ENSBTAG00000021181, ENSBTAG00000017761, ENSBTAG00000019784, ENSBTAG00000013245, ENSBTAG00000014453, ENSBTAG00000016846, ENSBTAG00000012447,…	2412	121	9288	2.10041	2.06781e-08	2.29757e-09	1.88401e-09
KEGG_PATHWAY	bta05332:Graft-versus-host disease	18	1.26939	1.31661e-06	ENSBTAG00000005182, ENSBTAG00000007075, ENSBTAG00000010057, ENSBTAG00000014921, ENSBTAG00000012529, ENSBTAG00000020116, ENSBTAG00000002581, ENSBTAG00000045923, ENSBTAG00000045795, ENSBTAG00000013919, ENSBTAG00000002069, ENSBTAG00000046389, ENSBTAG00000052658, ENSBTAG00000001008, ENSBTAG00000037605, ENSBTAG00000013055, ENSBTAG00000053015, ENSBTAG00000039215	719	59	9288	3.94107	0.00041728	4.17367e-05	3.47586e-05		KEGG_PATHWAY	bta05168:Herpes simplex virus 1 infection	160	2.75672	9.33501e-10	ENSBTAG00000008175, ENSBTAG00000020617, ENSBTAG00000016513, ENSBTAG00000031071, ENSBTAG00000002472, ENSBTAG00000025471, ENSBTAG00000011904, ENSBTAG00000007488, ENSBTAG00000021661, ENSBTAG00000002594, ENSBTAG00000046204, ENSBTAG00000003447, ENSBTAG00000018094, ENSBTAG00000049158, ENSBTAG00000050438, ENSBTAG00000005866, ENSBTAG00000040063, ENSBTAG00000006954, ENSBTAG00000039075, ENSBTAG00000016077,…	2412	403	9288	1.52883	3.26725e-07	3.26725e-08	2.67915e-08
KEGG_PATHWAY	bta04613:Neutrophil extracellular trap formation	40	2.82087	2.47507e-06	ENSBTAG00000039657, ENSBTAG00000008592, ENSBTAG00000020755, ENSBTAG00000002096, ENSBTAG00000020872, ENSBTAG00000048743, ENSBTAG00000017280, ENSBTAG00000054812, ENSBTAG00000054933, ENSBTAG00000050239, ENSBTAG00000031778, ENSBTAG00000031851, ENSBTAG00000038124, ENSBTAG00000014546, ENSBTAG00000006240, ENSBTAG00000053097, ENSBTAG00000052382, ENSBTAG00000020884, ENSBTAG00000008008, ENSBTAG00000022161,…	719	231	9288	2.23687	0.00078429	7.08511e-05	5.90054e-05		KEGG_PATHWAY	bta03015:mRNA surveillance pathway	55	0.947622	3.10729e-09	ENSBTAG00000020739, ENSBTAG00000020858, ENSBTAG00000020735, ENSBTAG00000020653, ENSBTAG00000008498, ENSBTAG00000004054, ENSBTAG00000007323, ENSBTAG00000003485, ENSBTAG00000052734, ENSBTAG00000006639, ENSBTAG00000008617, ENSBTAG00000015263, ENSBTAG00000019784, ENSBTAG00000017125, ENSBTAG00000019714, ENSBTAG00000012447, ENSBTAG00000010227, ENSBTAG00000023416, ENSBTAG00000006884, ENSBTAG00000003697,…	2412	101	9288	2.09694	1.08755e-06	9.88684e-08	8.10721e-08
KEGG_PATHWAY	bta05150:Staphylococcus aureus infection	24	1.69252	2.68206e-06	ENSBTAG00000037533, ENSBTAG00000008592, ENSBTAG00000012467, ENSBTAG00000007450, ENSBTAG00000008612, ENSBTAG00000002581, ENSBTAG00000020755, ENSBTAG00000002096, ENSBTAG00000004840, ENSBTAG00000045923, ENSBTAG00000006864, ENSBTAG00000013919, ENSBTAG00000020872, ENSBTAG00000046158, ENSBTAG00000017280, ENSBTAG00000006806, ENSBTAG00000048122, ENSBTAG00000031851, ENSBTAG00000037605, ENSBTAG00000050088,…	719	103	9288	3.01001	0.000849854	7.08511e-05	5.90054e-05		KEGG_PATHWAY	bta03013:Nucleocytoplasmic transport	59	1.01654	1.4271e-08	ENSBTAG00000038866, ENSBTAG00000020739, ENSBTAG00000014534, ENSBTAG00000020858, ENSBTAG00000034185, ENSBTAG00000010613, ENSBTAG00000050948, ENSBTAG00000004850, ENSBTAG00000011507, ENSBTAG00000008498, ENSBTAG00000020179, ENSBTAG00000003485, ENSBTAG00000004452, ENSBTAG00000001749, ENSBTAG00000017128, ENSBTAG00000015225, ENSBTAG00000014106, ENSBTAG00000017939, ENSBTAG00000010309, ENSBTAG00000000022,…	2412	115	9288	1.9756	4.99484e-06	4.16238e-07	3.41315e-07
KEGG_PATHWAY	bta04621:NOD-like receptor signaling pathway	35	2.46827	3.29665e-06	ENSBTAG00000019828, ENSBTAG00000020936, ENSBTAG00000011765, ENSBTAG00000020535, ENSBTAG00000020433, ENSBTAG00000001143, ENSBTAG00000003326, ENSBTAG00000053649, ENSBTAG00000050239, ENSBTAG00000007867, ENSBTAG00000018274, ENSBTAG00000053807, ENSBTAG00000015060, ENSBTAG00000037811, ENSBTAG00000037778, ENSBTAG00000038149, ENSBTAG00000004380, ENSBTAG00000014921, ENSBTAG00000006240, ENSBTAG00000014324,…	719	191	9288	2.36716	0.00104449	8.03876e-05	6.69474e-05		KEGG_PATHWAY	bta04070:Phosphatidylinositol signaling system	52	0.895934	1.78948e-08	ENSBTAG00000021905, ENSBTAG00000014138, ENSBTAG00000020616, ENSBTAG00000020455, ENSBTAG00000001061, ENSBTAG00000002313, ENSBTAG00000020173, ENSBTAG00000024107, ENSBTAG00000017240, ENSBTAG00000004018, ENSBTAG00000013245, ENSBTAG00000003809, ENSBTAG00000009232, ENSBTAG00000015637, ENSBTAG00000001030, ENSBTAG00000001354, ENSBTAG00000004901, ENSBTAG00000009917, ENSBTAG00000015352, ENSBTAG00000018984,…	2412	97	9288	2.06432	6.26315e-06	4.81782e-07	3.95061e-07
KEGG_PATHWAY	bta05133:Pertussis	20	1.41044	4.16231e-06	ENSBTAG00000037533, ENSBTAG00000014921, ENSBTAG00000006240, ENSBTAG00000007450, ENSBTAG00000013745, ENSBTAG00000009812, ENSBTAG00000008612, ENSBTAG00000001273, ENSBTAG00000020535, ENSBTAG00000004840, ENSBTAG00000006864, ENSBTAG00000017280, ENSBTAG00000050239, ENSBTAG00000015032, ENSBTAG00000031231, ENSBTAG00000011196, ENSBTAG00000015874, ENSBTAG00000038235, ENSBTAG00000016267, ENSBTAG00000052577	719	77	9288	3.35531	0.00131859	9.42467e-05	7.84894e-05		KEGG_PATHWAY	bta05166:Human T-cell leukemia virus 1 infection	99	1.70572	3.53647e-08	ENSBTAG00000034220, ENSBTAG00000010379, ENSBTAG00000039916, ENSBTAG00000007084, ENSBTAG00000025471, ENSBTAG00000047418, ENSBTAG00000008695, ENSBTAG00000002474, ENSBTAG00000016198, ENSBTAG00000019588, ENSBTAG00000012567, ENSBTAG00000012208, ENSBTAG00000046797, ENSBTAG00000004021, ENSBTAG00000003971, ENSBTAG00000046037, ENSBTAG00000005474, ENSBTAG00000025868, ENSBTAG00000000746, ENSBTAG00000006208,…	2412	232	9288	1.64321	1.23776e-05	8.84117e-07	7.24976e-07
KEGG_PATHWAY	bta05171:Coronavirus disease - COVID-19	44	3.10296	7.93961e-06	ENSBTAG00000037533, ENSBTAG00000008471, ENSBTAG00000008612, ENSBTAG00000004211, ENSBTAG00000020755, ENSBTAG00000020872, ENSBTAG00000003366, ENSBTAG00000048029, ENSBTAG00000017280, ENSBTAG00000050239, ENSBTAG00000001725, ENSBTAG00000007867, ENSBTAG00000048122, ENSBTAG00000053807, ENSBTAG00000019866, ENSBTAG00000038124, ENSBTAG00000037811, ENSBTAG00000019741, ENSBTAG00000052577, ENSBTAG00000008142,…	719	278	9288	2.04457	0.0025137	0.000159125	0.000132521		KEGG_PATHWAY	bta03030:DNA replication	26	0.447967	5.48507e-08	ENSBTAG00000009661, ENSBTAG00000008170, ENSBTAG00000014515, ENSBTAG00000000590, ENSBTAG00000000252, ENSBTAG00000044000, ENSBTAG00000017021, ENSBTAG00000030965, ENSBTAG00000011083, ENSBTAG00000014595, ENSBTAG00000013168, ENSBTAG00000011455, ENSBTAG00000006065, ENSBTAG00000010721, ENSBTAG00000010787, ENSBTAG00000014727, ENSBTAG00000007137, ENSBTAG00000000064, ENSBTAG00000007937, ENSBTAG00000002620,…	2412	36	9288	2.78109	1.91976e-05	1.27985e-06	1.04948e-06
KEGG_PATHWAY	bta05323:Rheumatoid arthritis	23	1.622	8.03155e-06	ENSBTAG00000012004, ENSBTAG00000011563, ENSBTAG00000014921, ENSBTAG00000006240, ENSBTAG00000009812, ENSBTAG00000012529, ENSBTAG00000002581, ENSBTAG00000045923, ENSBTAG00000015818, ENSBTAG00000008008, ENSBTAG00000013919, ENSBTAG00000005077, ENSBTAG00000000130, ENSBTAG00000048029, ENSBTAG00000021035, ENSBTAG00000053649, ENSBTAG00000000720, ENSBTAG00000018200, ENSBTAG00000037605, ENSBTAG00000050088,…	719	102	9288	2.91287	0.00254277	0.000159125	0.000132521		KEGG_PATHWAY	bta04662:B cell receptor signaling pathway	46	0.792557	5.88339e-08	ENSBTAG00000014698, ENSBTAG00000010312, ENSBTAG00000011887, ENSBTAG00000044204, ENSBTAG00000005049, ENSBTAG00000007921, ENSBTAG00000004511, ENSBTAG00000001882, ENSBTAG00000010619, ENSBTAG00000020034, ENSBTAG00000020133, ENSBTAG00000004736, ENSBTAG00000018270, ENSBTAG00000001400, ENSBTAG00000020173, ENSBTAG00000020294, ENSBTAG00000020270, ENSBTAG00000027916, ENSBTAG00000000656, ENSBTAG00000019525,…	2412	84	9288	2.10874	2.05916e-05	1.28699e-06	1.05533e-06
KEGG_PATHWAY	bta03060:Protein export	10	0.705219	2.84951e-05	ENSBTAG00000002457, ENSBTAG00000014105, ENSBTAG00000004937, ENSBTAG00000011954, ENSBTAG00000053918, ENSBTAG00000006644, ENSBTAG00000014146, ENSBTAG00000014971, ENSBTAG00000007662, ENSBTAG00000014353	719	23	9288	5.6165	0.0089924	0.00053135	0.000442512		KEGG_PATHWAY	bta04144:Endocytosis	99	1.70572	7.94004e-07	ENSBTAG00000007120, ENSBTAG00000019868, ENSBTAG00000039916, ENSBTAG00000011505, ENSBTAG00000005345, ENSBTAG00000026320, ENSBTAG00000001662, ENSBTAG00000002475, ENSBTAG00000025358, ENSBTAG00000050712, ENSBTAG00000003727, ENSBTAG00000001700, ENSBTAG00000013362, ENSBTAG00000014295, ENSBTAG00000014691, ENSBTAG00000010492, ENSBTAG00000010386, ENSBTAG00000006162, ENSBTAG00000010422, ENSBTAG00000012208,…	2412	245	9288	1.55602	0.000277863	1.63471e-05	1.34047e-05
KEGG_PATHWAY	bta05146:Amoebiasis	23	1.622	5.78264e-05	ENSBTAG00000012004, ENSBTAG00000012774, ENSBTAG00000013103, ENSBTAG00000014921, ENSBTAG00000006240, ENSBTAG00000011412, ENSBTAG00000005273, ENSBTAG00000011966, ENSBTAG00000012529, ENSBTAG00000011969, ENSBTAG00000012849, ENSBTAG00000008008, ENSBTAG00000008300, ENSBTAG00000025210, ENSBTAG00000024960, ENSBTAG00000008817, ENSBTAG00000001945, ENSBTAG00000050088, ENSBTAG00000019988, ENSBTAG00000015032,…	719	115	9288	2.58359	0.0181645	0.00101839	0.000848121		KEGG_PATHWAY	bta03440:Homologous recombination	27	0.465196	9.45692e-07	ENSBTAG00000019901, ENSBTAG00000033690, ENSBTAG00000009966, ENSBTAG00000000632, ENSBTAG00000017087, ENSBTAG00000014076, ENSBTAG00000011083, ENSBTAG00000001707, ENSBTAG00000018971, ENSBTAG00000013168, ENSBTAG00000002918, ENSBTAG00000053372, ENSBTAG00000020301, ENSBTAG00000021456, ENSBTAG00000006743, ENSBTAG00000022520, ENSBTAG00000003111, ENSBTAG00000007817, ENSBTAG00000006405, ENSBTAG00000000526,…	2412	42	9288	2.47548	0.000330938	1.83885e-05	1.50785e-05
KEGG_PATHWAY	bta05134:Legionellosis	15	1.05783	8.0559e-05	ENSBTAG00000014921, ENSBTAG00000006240, ENSBTAG00000020535, ENSBTAG00000008008, ENSBTAG00000021685, ENSBTAG00000008223, ENSBTAG00000000477, ENSBTAG00000017280, ENSBTAG00000003326, ENSBTAG00000050239, ENSBTAG00000039035, ENSBTAG00000015032, ENSBTAG00000016720, ENSBTAG00000037778, ENSBTAG00000015874	719	57	9288	3.39946	0.0252149	0.00134074	0.00111657		KEGG_PATHWAY	bta04660:T cell receptor signaling pathway	58	0.999311	1.04903e-06	ENSBTAG00000030182, ENSBTAG00000005062, ENSBTAG00000014698, ENSBTAG00000011543, ENSBTAG00000007084, ENSBTAG00000007160, ENSBTAG00000047856, ENSBTAG00000025471, ENSBTAG00000020378, ENSBTAG00000010619, ENSBTAG00000020133, ENSBTAG00000004736, ENSBTAG00000020294, ENSBTAG00000001700, ENSBTAG00000000656, ENSBTAG00000019784, ENSBTAG00000009232, ENSBTAG00000013851, ENSBTAG00000018427, ENSBTAG00000023416,…	2412	124	9288	1.80116	0.000367092	1.93242e-05	1.58458e-05
KEGG_PATHWAY	bta04668:TNF signaling pathway	24	1.69252	8.4589e-05	ENSBTAG00000019828, ENSBTAG00000014921, ENSBTAG00000020936, ENSBTAG00000008441, ENSBTAG00000014127, ENSBTAG00000008096, ENSBTAG00000015802, ENSBTAG00000014824, ENSBTAG00000009812, ENSBTAG00000004211, ENSBTAG00000001034, ENSBTAG00000007773, ENSBTAG00000053649, ENSBTAG00000001725, ENSBTAG00000018274, ENSBTAG00000018200, ENSBTAG00000024928, ENSBTAG00000031231, ENSBTAG00000037768, ENSBTAG00000037778,…	719	126	9288	2.46056	0.0264595	0.00134074	0.00111657		KEGG_PATHWAY	bta03430:Mismatch repair	18	0.310131	2.00493e-06	ENSBTAG00000016758, ENSBTAG00000006065, ENSBTAG00000009396, ENSBTAG00000010787, ENSBTAG00000014727, ENSBTAG00000014515, ENSBTAG00000007137, ENSBTAG00000007684, ENSBTAG00000007364, ENSBTAG00000001424, ENSBTAG00000002742, ENSBTAG00000011083, ENSBTAG00000018589, ENSBTAG00000012241, ENSBTAG00000017951, ENSBTAG00000014595, ENSBTAG00000019279, ENSBTAG00000013168	2412	23	9288	3.01363	0.000701482	3.50863e-05	2.87708e-05
KEGG_PATHWAY	bta05330:Allograft rejection	14	0.987306	0.000118611	ENSBTAG00000005182, ENSBTAG00000007075, ENSBTAG00000010057, ENSBTAG00000012529, ENSBTAG00000020116, ENSBTAG00000002581, ENSBTAG00000045923, ENSBTAG00000013919, ENSBTAG00000002069, ENSBTAG00000001008, ENSBTAG00000037605, ENSBTAG00000050088, ENSBTAG00000013055, ENSBTAG00000053015	719	52	9288	3.47791	0.0369036	0.00167092	0.00139155		KEGG_PATHWAY	bta00562:Inositol phosphate metabolism	37	0.637491	1.00089e-05	ENSBTAG00000006492, ENSBTAG00000014138, ENSBTAG00000021801, ENSBTAG00000006099, ENSBTAG00000007584, ENSBTAG00000009765, ENSBTAG00000002177, ENSBTAG00000003942, ENSBTAG00000005827, ENSBTAG00000019782, ENSBTAG00000020173, ENSBTAG00000018033, ENSBTAG00000024107, ENSBTAG00000000710, ENSBTAG00000002559, ENSBTAG00000019167, ENSBTAG00000053007, ENSBTAG00000014111, ENSBTAG00000003809, ENSBTAG00000009232,…	2412	72	9288	1.97886	0.003497	0.000166815	0.000136788
KEGG_PATHWAY	bta04148:Efferocytosis	28	1.97461	0.000120928	ENSBTAG00000012774, ENSBTAG00000017866, ENSBTAG00000010830, ENSBTAG00000054594, ENSBTAG00000003166, ENSBTAG00000050239, ENSBTAG00000005828, ENSBTAG00000001945, ENSBTAG00000051981, ENSBTAG00000011483, ENSBTAG00000014127, ENSBTAG00000038737, ENSBTAG00000007213, ENSBTAG00000023652, ENSBTAG00000006366, ENSBTAG00000002006, ENSBTAG00000001333, ENSBTAG00000020283, ENSBTAG00000002923, ENSBTAG00000008507,…	719	163	9288	2.21903	0.0376109	0.00167092	0.00139155		KEGG_PATHWAY	bta05171:Coronavirus disease - COVID-19	105	1.8091	1.32398e-05	ENSBTAG00000008570, ENSBTAG00000013924, ENSBTAG00000003560, ENSBTAG00000025471, ENSBTAG00000005620, ENSBTAG00000020733, ENSBTAG00000027772, ENSBTAG00000049833, ENSBTAG00000052337, ENSBTAG00000003205, ENSBTAG00000026327, ENSBTAG00000005349, ENSBTAG00000017441, ENSBTAG00000015388, ENSBTAG00000020905, ENSBTAG00000015831, ENSBTAG00000014226, ENSBTAG00000033080, ENSBTAG00000006963, ENSBTAG00000001793,…	2412	278	9288	1.45442	0.00462323	0.000210633	0.000172719
KEGG_PATHWAY	bta04062:Chemokine signaling pathway	31	2.18618	0.000127175	ENSBTAG00000014798, ENSBTAG00000008099, ENSBTAG00000019428, ENSBTAG00000009943, ENSBTAG00000015708, ENSBTAG00000050852, ENSBTAG00000053649, ENSBTAG00000001725, ENSBTAG00000007867, ENSBTAG00000031998, ENSBTAG00000048980, ENSBTAG00000005603, ENSBTAG00000038042, ENSBTAG00000015483, ENSBTAG00000014113, ENSBTAG00000037811, ENSBTAG00000037778, ENSBTAG00000013586, ENSBTAG00000004380, ENSBTAG00000016629,…	719	190	9288	2.10766	0.0395151	0.00167092	0.00139155		KEGG_PATHWAY	bta04140:Autophagy - animal	70	1.20606	1.8814e-05	ENSBTAG00000011860, ENSBTAG00000020617, ENSBTAG00000012511, ENSBTAG00000012833, ENSBTAG00000011820, ENSBTAG00000017804, ENSBTAG00000020455, ENSBTAG00000011905, ENSBTAG00000006550, ENSBTAG00000020212, ENSBTAG00000008016, ENSBTAG00000019020, ENSBTAG00000027932, ENSBTAG00000000013, ENSBTAG00000003208, ENSBTAG00000016750, ENSBTAG00000000738, ENSBTAG00000003928, ENSBTAG00000017325, ENSBTAG00000016355,…	2412	170	9288	1.5856	0.00656333	0.0002863	0.000234766
KEGG_PATHWAY	bta04512:ECM-receptor interaction	19	1.33992	0.000128044	ENSBTAG00000013103, ENSBTAG00000017866, ENSBTAG00000011412, ENSBTAG00000030190, ENSBTAG00000013745, ENSBTAG00000011966, ENSBTAG00000011802, ENSBTAG00000012849, ENSBTAG00000008300, ENSBTAG00000025210, ENSBTAG00000008817, ENSBTAG00000002006, ENSBTAG00000000057, ENSBTAG00000000575, ENSBTAG00000049122, ENSBTAG00000013191, ENSBTAG00000016151, ENSBTAG00000018810, ENSBTAG00000016566	719	89	9288	2.75776	0.0397796	0.00167092	0.00139155		KEGG_PATHWAY	bta04068:FoxO signaling pathway	56	0.964852	4.27068e-05	ENSBTAG00000030182, ENSBTAG00000010731, ENSBTAG00000017804, ENSBTAG00000044105, ENSBTAG00000005269, ENSBTAG00000006550, ENSBTAG00000004736, ENSBTAG00000026403, ENSBTAG00000046286, ENSBTAG00000024105, ENSBTAG00000000013, ENSBTAG00000016194, ENSBTAG00000002917, ENSBTAG00000016198, ENSBTAG00000039552, ENSBTAG00000013284, ENSBTAG00000006919, ENSBTAG00000013562, ENSBTAG00000014453, ENSBTAG00000009232,…	2412	131	9288	1.64612	0.0148365	0.000622807	0.000510702
KEGG_PATHWAY	bta04142:Lysosome	25	1.76305	0.000131776	ENSBTAG00000013367, ENSBTAG00000010992, ENSBTAG00000047956, ENSBTAG00000010637, ENSBTAG00000005622, ENSBTAG00000000133, ENSBTAG00000020773, ENSBTAG00000021002, ENSBTAG00000004436, ENSBTAG00000017465, ENSBTAG00000015520, ENSBTAG00000011100, ENSBTAG00000014841, ENSBTAG00000011931, ENSBTAG00000005674, ENSBTAG00000046979, ENSBTAG00000021499, ENSBTAG00000021035, ENSBTAG00000000720, ENSBTAG00000003636,…	719	138	9288	2.34021	0.0409151	0.00167092	0.00139155		KEGG_PATHWAY	bta00310:Lysine degradation	33	0.568573	6.68981e-05	ENSBTAG00000010210, ENSBTAG00000018935, ENSBTAG00000011648, ENSBTAG00000013628, ENSBTAG00000001185, ENSBTAG00000000291, ENSBTAG00000023106, ENSBTAG00000007986, ENSBTAG00000009426, ENSBTAG00000020552, ENSBTAG00000001786, ENSBTAG00000018093, ENSBTAG00000007329, ENSBTAG00000016211, ENSBTAG00000012148, ENSBTAG00000012885, ENSBTAG00000014429, ENSBTAG00000008743, ENSBTAG00000007331, ENSBTAG00000024199,…	2412	66	9288	1.92537	0.0231431	0.000936574	0.00076799
KEGG_PATHWAY	bta00513:Various types of N-glycan biosynthesis	13	0.916784	0.000139057	ENSBTAG00000006085, ENSBTAG00000033891, ENSBTAG00000011611, ENSBTAG00000005191, ENSBTAG00000014648, ENSBTAG00000005652, ENSBTAG00000007203, ENSBTAG00000021897, ENSBTAG00000046775, ENSBTAG00000019077, ENSBTAG00000007438, ENSBTAG00000001546, ENSBTAG00000032557	719	46	9288	3.65072	0.0431267	0.00169543	0.00141197		KEGG_PATHWAY	bta04071:Sphingolipid signaling pathway	52	0.895934	9.14745e-05	ENSBTAG00000030182, ENSBTAG00000020614, ENSBTAG00000011748, ENSBTAG00000025471, ENSBTAG00000001061, ENSBTAG00000009789, ENSBTAG00000009984, ENSBTAG00000001069, ENSBTAG00000019784, ENSBTAG00000019302, ENSBTAG00000013016, ENSBTAG00000009232, ENSBTAG00000053390, ENSBTAG00000021717, ENSBTAG00000022927, ENSBTAG00000023416, ENSBTAG00000020783, ENSBTAG00000046797, ENSBTAG00000005990, ENSBTAG00000008145,…	2412	122	9288	1.6413	0.0315104	0.00121435	0.000995769
KEGG_PATHWAY	bta04151:PI3K-Akt signaling pathway	51	3.59661	0.000163677	ENSBTAG00000004772, ENSBTAG00000003362, ENSBTAG00000027654, ENSBTAG00000008817, ENSBTAG00000000057, ENSBTAG00000000575, ENSBTAG00000016151, ENSBTAG00000017680, ENSBTAG00000018810, ENSBTAG00000018134, ENSBTAG00000030343, ENSBTAG00000007173, ENSBTAG00000006240, ENSBTAG00000012647, ENSBTAG00000016649, ENSBTAG00000012849, ENSBTAG00000047325, ENSBTAG00000008300, ENSBTAG00000000782, ENSBTAG00000051898,…	719	384	9288	1.71566	0.0505667	0.00192169	0.0016004		KEGG_PATHWAY	bta04115:p53 signaling pathway	38	0.654721	9.36786e-05	ENSBTAG00000014239, ENSBTAG00000020617, ENSBTAG00000031252, ENSBTAG00000034220, ENSBTAG00000021768, ENSBTAG00000021208, ENSBTAG00000007160, ENSBTAG00000020999, ENSBTAG00000008216, ENSBTAG00000002472, ENSBTAG00000005269, ENSBTAG00000011529, ENSBTAG00000006255, ENSBTAG00000021661, ENSBTAG00000004034, ENSBTAG00000007102, ENSBTAG00000004956, ENSBTAG00000001069, ENSBTAG00000044023, ENSBTAG00000017582,…	2412	81	9288	1.80652	0.0322573	0.00121435	0.000995769
KEGG_PATHWAY	bta05321:Inflammatory bowel disease	16	1.12835	0.000199689	ENSBTAG00000012004, ENSBTAG00000014921, ENSBTAG00000006240, ENSBTAG00000020936, ENSBTAG00000012529, ENSBTAG00000002581, ENSBTAG00000045923, ENSBTAG00000008008, ENSBTAG00000013919, ENSBTAG00000001034, ENSBTAG00000009455, ENSBTAG00000000477, ENSBTAG00000033748, ENSBTAG00000007867, ENSBTAG00000037605, ENSBTAG00000014199	719	69	9288	2.99546	0.0613455	0.00226077	0.00188278		KEGG_PATHWAY	bta03450:Non-homologous end-joining	11	0.189524	0.000175651	ENSBTAG00000031041, ENSBTAG00000017019, ENSBTAG00000015868, ENSBTAG00000010426, ENSBTAG00000008925, ENSBTAG00000003576, ENSBTAG00000024275, ENSBTAG00000011252, ENSBTAG00000007796, ENSBTAG00000000064, ENSBTAG00000010220	2412	13	9288	3.25832	0.0596314	0.00219564	0.00180043
KEGG_PATHWAY	bta04672:Intestinal immune network for IgA production	14	0.987306	0.000218356	ENSBTAG00000011563, ENSBTAG00000014921, ENSBTAG00000002581, ENSBTAG00000045923, ENSBTAG00000013919, ENSBTAG00000005077, ENSBTAG00000006078, ENSBTAG00000000130, ENSBTAG00000019095, ENSBTAG00000015298, ENSBTAG00000018200, ENSBTAG00000037605, ENSBTAG00000050088, ENSBTAG00000015312	719	55	9288	3.2882	0.0668845	0.00238685	0.00198779		KEGG_PATHWAY	bta04722:Neurotrophin signaling pathway	51	0.878704	0.000192174	ENSBTAG00000030182, ENSBTAG00000012511, ENSBTAG00000012999, ENSBTAG00000006193, ENSBTAG00000007963, ENSBTAG00000005664, ENSBTAG00000006036, ENSBTAG00000004736, ENSBTAG00000001069, ENSBTAG00000001700, ENSBTAG00000016072, ENSBTAG00000019302, ENSBTAG00000035662, ENSBTAG00000009232, ENSBTAG00000053390, ENSBTAG00000011234, ENSBTAG00000020783, ENSBTAG00000046797, ENSBTAG00000005550, ENSBTAG00000010906,…	2412	122	9288	1.60974	0.0650547	0.00231934	0.00190186
KEGG_PATHWAY	bta05140:Leishmaniasis	17	1.19887	0.00025252	ENSBTAG00000012004, ENSBTAG00000019828, ENSBTAG00000008592, ENSBTAG00000006240, ENSBTAG00000014127, ENSBTAG00000012529, ENSBTAG00000002581, ENSBTAG00000002096, ENSBTAG00000045923, ENSBTAG00000008008, ENSBTAG00000021685, ENSBTAG00000013919, ENSBTAG00000017280, ENSBTAG00000007867, ENSBTAG00000037605, ENSBTAG00000050088, ENSBTAG00000038124	719	78	9288	2.81545	0.0769381	0.00266829	0.00222218		KEGG_PATHWAY	bta04914:Progesterone-mediated oocyte maturation	40	0.68918	0.000244567	ENSBTAG00000030182, ENSBTAG00000014239, ENSBTAG00000013326, ENSBTAG00000010312, ENSBTAG00000013669, ENSBTAG00000013009, ENSBTAG00000008436, ENSBTAG00000005269, ENSBTAG00000027991, ENSBTAG00000002474, ENSBTAG00000021761, ENSBTAG00000046286, ENSBTAG00000001400, ENSBTAG00000002015, ENSBTAG00000008759, ENSBTAG00000021181, ENSBTAG00000014453, ENSBTAG00000009232, ENSBTAG00000013016, ENSBTAG00000014447,…	2412	90	9288	1.71144	0.0820468	0.00285328	0.00233969
KEGG_PATHWAY	bta05417:Lipid and atherosclerosis	35	2.46827	0.000286755	ENSBTAG00000019828, ENSBTAG00000016799, ENSBTAG00000017866, ENSBTAG00000004211, ENSBTAG00000020755, ENSBTAG00000003362, ENSBTAG00000020535, ENSBTAG00000007662, ENSBTAG00000048029, ENSBTAG00000053649, ENSBTAG00000050239, ENSBTAG00000005227, ENSBTAG00000017680, ENSBTAG00000039035, ENSBTAG00000049392, ENSBTAG00000053766, ENSBTAG00000037811, ENSBTAG00000037778, ENSBTAG00000018994, ENSBTAG00000014921,…	719	236	9288	1.9158	0.0869042	0.0029323	0.00244204		KEGG_PATHWAY	bta04625:C-type lectin receptor signaling pathway	45	0.775327	0.000253475	ENSBTAG00000030182, ENSBTAG00000010312, ENSBTAG00000046409, ENSBTAG00000007084, ENSBTAG00000025471, ENSBTAG00000020455, ENSBTAG00000004378, ENSBTAG00000011905, ENSBTAG00000010619, ENSBTAG00000020133, ENSBTAG00000008719, ENSBTAG00000018270, ENSBTAG00000002313, ENSBTAG00000001400, ENSBTAG00000020270, ENSBTAG00000032705, ENSBTAG00000027916, ENSBTAG00000000656, ENSBTAG00000019525, ENSBTAG00000013245,…	2412	105	9288	1.65032	0.084905	0.00286181	0.00234668
KEGG_PATHWAY	bta05145:Toxoplasmosis	21	1.48096	0.000368986	ENSBTAG00000012004, ENSBTAG00000019828, ENSBTAG00000006240, ENSBTAG00000011412, ENSBTAG00000008099, ENSBTAG00000011966, ENSBTAG00000012529, ENSBTAG00000004211, ENSBTAG00000002581, ENSBTAG00000005215, ENSBTAG00000045923, ENSBTAG00000008008, ENSBTAG00000013919, ENSBTAG00000003794, ENSBTAG00000004386, ENSBTAG00000008817, ENSBTAG00000007867, ENSBTAG00000005978, ENSBTAG00000037605, ENSBTAG00000039035,…	719	113	9288	2.40068	0.110406	0.00365526	0.00304413		KEGG_PATHWAY	bta05223:Non-small cell lung cancer	34	0.585803	0.000280121	ENSBTAG00000012511, ENSBTAG00000034220, ENSBTAG00000010312, ENSBTAG00000014418, ENSBTAG00000007160, ENSBTAG00000020999, ENSBTAG00000002472, ENSBTAG00000010935, ENSBTAG00000001061, ENSBTAG00000000570, ENSBTAG00000021761, ENSBTAG00000004736, ENSBTAG00000001069, ENSBTAG00000001400, ENSBTAG00000044023, ENSBTAG00000009232, ENSBTAG00000006161, ENSBTAG00000011234, ENSBTAG00000002280, ENSBTAG00000020921,…	2412	73	9288	1.7935	0.0934018	0.00306382	0.00251233
KEGG_PATHWAY	bta05152:Tuberculosis	31	2.18618	0.00041513	ENSBTAG00000008592, ENSBTAG00000020936, ENSBTAG00000016414, ENSBTAG00000004211, ENSBTAG00000002096, ENSBTAG00000017280, ENSBTAG00000024503, ENSBTAG00000007867, ENSBTAG00000018274, ENSBTAG00000038124, ENSBTAG00000038048, ENSBTAG00000012004, ENSBTAG00000014546, ENSBTAG00000014921, ENSBTAG00000006240, ENSBTAG00000012529, ENSBTAG00000002581, ENSBTAG00000005215, ENSBTAG00000045923, ENSBTAG00000008008,…	719	203	9288	1.97269	0.123329	0.00398776	0.00332104		KEGG_PATHWAY	bta05225:Hepatocellular carcinoma	67	1.15438	0.000307267	ENSBTAG00000034220, ENSBTAG00000012511, ENSBTAG00000039916, ENSBTAG00000007160, ENSBTAG00000015308, ENSBTAG00000009988, ENSBTAG00000001061, ENSBTAG00000001024, ENSBTAG00000004736, ENSBTAG00000001069, ENSBTAG00000019220, ENSBTAG00000044023, ENSBTAG00000021062, ENSBTAG00000016072, ENSBTAG00000003929, ENSBTAG00000018852, ENSBTAG00000039794, ENSBTAG00000038540, ENSBTAG00000037935, ENSBTAG00000006919,…	2412	174	9288	1.48276	0.101977	0.00325889	0.00267229
KEGG_PATHWAY	bta04940:Type I diabetes mellitus	13	0.916784	0.000691344	ENSBTAG00000005182, ENSBTAG00000007075, ENSBTAG00000010057, ENSBTAG00000012529, ENSBTAG00000020116, ENSBTAG00000002581, ENSBTAG00000045923, ENSBTAG00000013919, ENSBTAG00000002069, ENSBTAG00000001008, ENSBTAG00000037605, ENSBTAG00000013055, ENSBTAG00000053015	719	54	9288	3.10987	0.196865	0.00644577	0.00536808		KEGG_PATHWAY	bta04910:Insulin signaling pathway	55	0.947622	0.000436827	ENSBTAG00000020617, ENSBTAG00000012511, ENSBTAG00000021988, ENSBTAG00000044105, ENSBTAG00000021100, ENSBTAG00000004736, ENSBTAG00000000013, ENSBTAG00000016072, ENSBTAG00000002917, ENSBTAG00000015980, ENSBTAG00000017567, ENSBTAG00000009232, ENSBTAG00000012687, ENSBTAG00000012447, ENSBTAG00000005190, ENSBTAG00000006642, ENSBTAG00000046797, ENSBTAG00000005550, ENSBTAG00000008621, ENSBTAG00000048057,…	2412	138	9288	1.53472	0.141804	0.00449675	0.00368734
KEGG_PATHWAY	bta05169:Epstein-Barr virus infection	33	2.32722	0.000735332	ENSBTAG00000005182, ENSBTAG00000019828, ENSBTAG00000008953, ENSBTAG00000020116, ENSBTAG00000003366, ENSBTAG00000001725, ENSBTAG00000007867, ENSBTAG00000048782, ENSBTAG00000018274, ENSBTAG00000053807, ENSBTAG00000012330, ENSBTAG00000007075, ENSBTAG00000004380, ENSBTAG00000014921, ENSBTAG00000014628, ENSBTAG00000016649, ENSBTAG00000020589, ENSBTAG00000002581, ENSBTAG00000045923, ENSBTAG00000014707,…	719	229	9288	1.86154	0.207994	0.00666	0.0055465		KEGG_PATHWAY	bta04919:Thyroid hormone signaling pathway	49	0.844245	0.000620689	ENSBTAG00000020617, ENSBTAG00000012511, ENSBTAG00000002472, ENSBTAG00000044105, ENSBTAG00000007489, ENSBTAG00000001061, ENSBTAG00000009987, ENSBTAG00000009985, ENSBTAG00000047217, ENSBTAG00000026403, ENSBTAG00000001069, ENSBTAG00000016198, ENSBTAG00000003809, ENSBTAG00000009232, ENSBTAG00000010422, ENSBTAG00000000382, ENSBTAG00000006642, ENSBTAG00000026199, ENSBTAG00000046797, ENSBTAG00000021351,…	2412	121	9288	1.55939	0.195318	0.00618034	0.00506788
KEGG_PATHWAY	bta00330:Arginine and proline metabolism	12	0.846262	0.00104729	ENSBTAG00000002478, ENSBTAG00000005304, ENSBTAG00000011832, ENSBTAG00000017680, ENSBTAG00000001945, ENSBTAG00000005989, ENSBTAG00000032996, ENSBTAG00000004222, ENSBTAG00000009841, ENSBTAG00000047676, ENSBTAG00000001288, ENSBTAG00000000042	719	49	9288	3.16358	0.28263	0.00922194	0.0076801		KEGG_PATHWAY	bta04360:Axon guidance	67	1.15438	0.000635692	ENSBTAG00000031590, ENSBTAG00000001060, ENSBTAG00000047856, ENSBTAG00000001061, ENSBTAG00000004499, ENSBTAG00000007766, ENSBTAG00000005021, ENSBTAG00000010619, ENSBTAG00000020133, ENSBTAG00000000696, ENSBTAG00000018373, ENSBTAG00000004899, ENSBTAG00000001700, ENSBTAG00000009903, ENSBTAG00000038221, ENSBTAG00000013016, ENSBTAG00000006161, ENSBTAG00000009232, ENSBTAG00000053390, ENSBTAG00000022927,…	2412	178	9288	1.44944	0.199535	0.00618034	0.00506788
KEGG_PATHWAY	bta05167:Kaposi sarcoma-associated herpesvirus infection	31	2.18618	0.00108982	ENSBTAG00000005182, ENSBTAG00000055140, ENSBTAG00000008099, ENSBTAG00000019428, ENSBTAG00000004211, ENSBTAG00000020116, ENSBTAG00000017280, ENSBTAG00000007867, ENSBTAG00000018274, ENSBTAG00000015483, ENSBTAG00000037778, ENSBTAG00000007075, ENSBTAG00000004380, ENSBTAG00000014921, ENSBTAG00000005691, ENSBTAG00000014127, ENSBTAG00000008682, ENSBTAG00000047325, ENSBTAG00000002069, ENSBTAG00000021697,…	719	215	9288	1.86259	0.292247	0.00933709	0.007776		KEGG_PATHWAY	bta04922:Glucagon signaling pathway	43	0.740868	0.000685842	ENSBTAG00000012697, ENSBTAG00000005040, ENSBTAG00000008195, ENSBTAG00000021724, ENSBTAG00000044105, ENSBTAG00000002295, ENSBTAG00000020455, ENSBTAG00000009789, ENSBTAG00000010619, ENSBTAG00000020133, ENSBTAG00000026403, ENSBTAG00000002313, ENSBTAG00000000013, ENSBTAG00000001400, ENSBTAG00000032705, ENSBTAG00000002917, ENSBTAG00000016198, ENSBTAG00000019525, ENSBTAG00000019603, ENSBTAG00000017942,…	2412	103	9288	1.60759	0.213472	0.00643829	0.0052794
KEGG_PATHWAY	bta04380:Osteoclast differentiation	23	1.622	0.00114759	ENSBTAG00000019828, ENSBTAG00000006194, ENSBTAG00000004380, ENSBTAG00000008592, ENSBTAG00000008441, ENSBTAG00000005273, ENSBTAG00000054594, ENSBTAG00000012529, ENSBTAG00000004211, ENSBTAG00000002096, ENSBTAG00000007338, ENSBTAG00000007213, ENSBTAG00000021035, ENSBTAG00000004386, ENSBTAG00000001333, ENSBTAG00000005816, ENSBTAG00000006679, ENSBTAG00000007867, ENSBTAG00000002922, ENSBTAG00000054949,…	719	141	9288	2.10718	0.305105	0.00935432	0.00779035		KEGG_PATHWAY	bta04666:Fc gamma R-mediated phagocytosis	41	0.706409	0.000699015	ENSBTAG00000008032, ENSBTAG00000009761, ENSBTAG00000010312, ENSBTAG00000019604, ENSBTAG00000020614, ENSBTAG00000005345, ENSBTAG00000001061, ENSBTAG00000003185, ENSBTAG00000004511, ENSBTAG00000007964, ENSBTAG00000006099, ENSBTAG00000046248, ENSBTAG00000020034, ENSBTAG00000008719, ENSBTAG00000023144, ENSBTAG00000001400, ENSBTAG00000020173, ENSBTAG00000003401, ENSBTAG00000000710, ENSBTAG00000001700,…	2412	97	9288	1.62764	0.217092	0.00643829	0.0052794
KEGG_PATHWAY	bta05144:Malaria	13	0.916784	0.00115085	ENSBTAG00000012004, ENSBTAG00000014921, ENSBTAG00000006240, ENSBTAG00000017866, ENSBTAG00000010830, ENSBTAG00000012529, ENSBTAG00000020755, ENSBTAG00000008008, ENSBTAG00000007773, ENSBTAG00000002006, ENSBTAG00000000057, ENSBTAG00000018810, ENSBTAG00000037811	719	57	9288	2.9462	0.305823	0.00935432	0.00779035		KEGG_PATHWAY	bta05203:Viral carcinogenesis	83	1.43005	0.000736875	ENSBTAG00000011541, ENSBTAG00000010298, ENSBTAG00000014734, ENSBTAG00000034220, ENSBTAG00000012511, ENSBTAG00000046409, ENSBTAG00000007160, ENSBTAG00000005664, ENSBTAG00000020378, ENSBTAG00000002474, ENSBTAG00000007686, ENSBTAG00000004736, ENSBTAG00000003602, ENSBTAG00000026403, ENSBTAG00000001069, ENSBTAG00000044023, ENSBTAG00000001700, ENSBTAG00000003808, ENSBTAG00000015386, ENSBTAG00000016198,…	2412	231	9288	1.3836	0.227406	0.00661298	0.00542264
KEGG_PATHWAY	bta05165:Human papillomavirus infection	44	3.10296	0.00129217	ENSBTAG00000005182, ENSBTAG00000013103, ENSBTAG00000008471, ENSBTAG00000013745, ENSBTAG00000015802, ENSBTAG00000011966, ENSBTAG00000004211, ENSBTAG00000020116, ENSBTAG00000011802, ENSBTAG00000025210, ENSBTAG00000027654, ENSBTAG00000008817, ENSBTAG00000000057, ENSBTAG00000000575, ENSBTAG00000016151, ENSBTAG00000007867, ENSBTAG00000018274, ENSBTAG00000018810, ENSBTAG00000031231, ENSBTAG00000007075,…	719	347	9288	1.63801	0.336272	0.0102405	0.00852833		KEGG_PATHWAY	bta04810:Regulation of actin cytoskeleton	81	1.39559	0.00108269	ENSBTAG00000008373, ENSBTAG00000017847, ENSBTAG00000031590, ENSBTAG00000001060, ENSBTAG00000047856, ENSBTAG00000005345, ENSBTAG00000009987, ENSBTAG00000007964, ENSBTAG00000011905, ENSBTAG00000046248, ENSBTAG00000003401, ENSBTAG00000034827, ENSBTAG00000001700, ENSBTAG00000019545, ENSBTAG00000015264, ENSBTAG00000018852, ENSBTAG00000015543, ENSBTAG00000010386, ENSBTAG00000009232, ENSBTAG00000053390,…	2412	227	9288	1.37405	0.315556	0.00947357	0.00776833
KEGG_PATHWAY	bta04514:Cell adhesion molecules	25	1.76305	0.0017384	ENSBTAG00000005182, ENSBTAG00000000095, ENSBTAG00000020116, ENSBTAG00000020755, ENSBTAG00000007421, ENSBTAG00000031851, ENSBTAG00000033316, ENSBTAG00000013167, ENSBTAG00000007075, ENSBTAG00000045704, ENSBTAG00000015318, ENSBTAG00000010888, ENSBTAG00000003176, ENSBTAG00000014906, ENSBTAG00000002581, ENSBTAG00000045923, ENSBTAG00000002069, ENSBTAG00000013919, ENSBTAG00000026676, ENSBTAG00000007773,…	719	164	9288	1.9692	0.423946	0.0134408	0.0111936		KEGG_PATHWAY	bta05100:Bacterial invasion of epithelial cells	33	0.568573	0.00153231	ENSBTAG00000008032, ENSBTAG00000004291, ENSBTAG00000009761, ENSBTAG00000011307, ENSBTAG00000005345, ENSBTAG00000007964, ENSBTAG00000046248, ENSBTAG00000002633, ENSBTAG00000000696, ENSBTAG00000006817, ENSBTAG00000003401, ENSBTAG00000001009, ENSBTAG00000001700, ENSBTAG00000016072, ENSBTAG00000013362, ENSBTAG00000052631, ENSBTAG00000009232, ENSBTAG00000006161, ENSBTAG00000053390, ENSBTAG00000010386,…	2412	76	9288	1.67203	0.415337	0.0130807	0.0107262
KEGG_PATHWAY	bta05034:Alcoholism	31	2.18618	0.00209412	ENSBTAG00000039657, ENSBTAG00000053097, ENSBTAG00000015802, ENSBTAG00000052382, ENSBTAG00000005039, ENSBTAG00000047325, ENSBTAG00000001288, ENSBTAG00000048743, ENSBTAG00000003794, ENSBTAG00000054812, ENSBTAG00000054933, ENSBTAG00000031778, ENSBTAG00000050209, ENSBTAG00000038173, ENSBTAG00000002767, ENSBTAG00000031886, ENSBTAG00000032453, ENSBTAG00000050122	719	224	9288	1.78775	0.485485	0.0158056	0.013163		KEGG_PATHWAY	bta04152:AMPK signaling pathway	48	0.827016	0.00178776	ENSBTAG00000017803, ENSBTAG00000034222, ENSBTAG00000020617, ENSBTAG00000015325, ENSBTAG00000018317, ENSBTAG00000012019, ENSBTAG00000044105, ENSBTAG00000004258, ENSBTAG00000020277, ENSBTAG00000002475, ENSBTAG00000007840, ENSBTAG00000000013, ENSBTAG00000001400, ENSBTAG00000020192, ENSBTAG00000000613, ENSBTAG00000000754, ENSBTAG00000002917, ENSBTAG00000015980, ENSBTAG00000017662, ENSBTAG00000038321,…	2412	123	9288	1.50273	0.465421	0.014898	0.0122164
KEGG_PATHWAY	bta05163:Human cytomegalovirus infection	33	2.32722	0.00242864	ENSBTAG00000005182, ENSBTAG00000008099, ENSBTAG00000019428, ENSBTAG00000015802, ENSBTAG00000008953, ENSBTAG00000004211, ENSBTAG00000020116, ENSBTAG00000027654, ENSBTAG00000053649, ENSBTAG00000048782, ENSBTAG00000018274, ENSBTAG00000017041, ENSBTAG00000038042, ENSBTAG00000012330, ENSBTAG00000037811, ENSBTAG00000007075, ENSBTAG00000007173, ENSBTAG00000014921, ENSBTAG00000014127, ENSBTAG00000005273,…	719	246	9288	1.73289	0.537364	0.0179041	0.0149107		KEGG_PATHWAY	bta04022:cGMP-PKG signaling pathway	62	1.06823	0.00291316	ENSBTAG00000009780, ENSBTAG00000016711, ENSBTAG00000012511, ENSBTAG00000020614, ENSBTAG00000020455, ENSBTAG00000009789, ENSBTAG00000047418, ENSBTAG00000003840, ENSBTAG00000010619, ENSBTAG00000020133, ENSBTAG00000002313, ENSBTAG00000001305, ENSBTAG00000000656, ENSBTAG00000047491, ENSBTAG00000013245, ENSBTAG00000013016, ENSBTAG00000009552, ENSBTAG00000021717, ENSBTAG00000010026, ENSBTAG00000012687,…	2412	171	9288	1.39618	0.6398	0.0237118	0.0194437
KEGG_PATHWAY	bta04210:Apoptosis	22	1.55148	0.00314604	ENSBTAG00000010057, ENSBTAG00000010992, ENSBTAG00000016799, ENSBTAG00000004211, ENSBTAG00000025462, ENSBTAG00000000671, ENSBTAG00000020773, ENSBTAG00000021035, ENSBTAG00000050313, ENSBTAG00000000720, ENSBTAG00000018274, ENSBTAG00000001008, ENSBTAG00000031544, ENSBTAG00000017135, ENSBTAG00000049392, ENSBTAG00000013055, ENSBTAG00000015874, ENSBTAG00000053015, ENSBTAG00000012442, ENSBTAG00000018784,…	719	143	9288	1.98738	0.631704	0.0226658	0.0188763		KEGG_PATHWAY	bta05212:Pancreatic cancer	32	0.551344	0.00326383	ENSBTAG00000015325, ENSBTAG00000012511, ENSBTAG00000034220, ENSBTAG00000010312, ENSBTAG00000039916, ENSBTAG00000007160, ENSBTAG00000020999, ENSBTAG00000002472, ENSBTAG00000003147, ENSBTAG00000021761, ENSBTAG00000001069, ENSBTAG00000001400, ENSBTAG00000044023, ENSBTAG00000020270, ENSBTAG00000001700, ENSBTAG00000018035, ENSBTAG00000006919, ENSBTAG00000002918, ENSBTAG00000009232, ENSBTAG00000053390,…	2412	76	9288	1.62137	0.681524	0.0259623	0.0212891
KEGG_PATHWAY	bta05203:Viral carcinogenesis	31	2.18618	0.00335017	ENSBTAG00000005182, ENSBTAG00000007075, ENSBTAG00000008099, ENSBTAG00000015802, ENSBTAG00000052382, ENSBTAG00000016649, ENSBTAG00000020116, ENSBTAG00000002069, ENSBTAG00000017280, ENSBTAG00000054812, ENSBTAG00000005816, ENSBTAG00000054933, ENSBTAG00000047680, ENSBTAG00000008703, ENSBTAG00000031778, ENSBTAG00000038173, ENSBTAG00000001338, ENSBTAG00000015483, ENSBTAG00000031886, ENSBTAG00000015312,…	719	231	9288	1.73358	0.654854	0.0236001	0.0196543		KEGG_PATHWAY	bta05214:Glioma	32	0.551344	0.00412924	ENSBTAG00000008650, ENSBTAG00000015325, ENSBTAG00000034220, ENSBTAG00000010312, ENSBTAG00000007160, ENSBTAG00000020999, ENSBTAG00000001061, ENSBTAG00000021761, ENSBTAG00000004736, ENSBTAG00000001069, ENSBTAG00000001400, ENSBTAG00000044023, ENSBTAG00000032705, ENSBTAG00000016072, ENSBTAG00000035662, ENSBTAG00000009232, ENSBTAG00000031483, ENSBTAG00000010422, ENSBTAG00000020921, ENSBTAG00000009778,…	2412	77	9288	1.60031	0.765013	0.032062	0.0262908
KEGG_PATHWAY	bta04620:Toll-like receptor signaling pathway	19	1.33992	0.00438133	ENSBTAG00000019828, ENSBTAG00000004380, ENSBTAG00000014921, ENSBTAG00000006240, ENSBTAG00000008682, ENSBTAG00000008008, ENSBTAG00000047302, ENSBTAG00000021035, ENSBTAG00000000477, ENSBTAG00000050852, ENSBTAG00000053649, ENSBTAG00000005816, ENSBTAG00000047680, ENSBTAG00000001725, ENSBTAG00000022161, ENSBTAG00000007867, ENSBTAG00000018274, ENSBTAG00000005603, ENSBTAG00000015032	719	119	9288	2.06253	0.751406	0.0296388	0.0246834		KEGG_PATHWAY	bta00280:Valine, leucine and isoleucine degradation	23	0.396278	0.00421386	ENSBTAG00000033186, ENSBTAG00000012885, ENSBTAG00000013825, ENSBTAG00000015968, ENSBTAG00000007787, ENSBTAG00000008743, ENSBTAG00000012937, ENSBTAG00000011839, ENSBTAG00000002863, ENSBTAG00000002049, ENSBTAG00000004409, ENSBTAG00000006548, ENSBTAG00000039161, ENSBTAG00000005678, ENSBTAG00000044160, ENSBTAG00000018041, ENSBTAG00000014272, ENSBTAG00000018469, ENSBTAG00000002827, ENSBTAG00000010083,…	2412	50	9288	1.77134	0.771899	0.032062	0.0262908
KEGG_PATHWAY	bta05162:Measles	23	1.622	0.00454983	ENSBTAG00000008142, ENSBTAG00000004380, ENSBTAG00000008471, ENSBTAG00000014921, ENSBTAG00000006240, ENSBTAG00000014628, ENSBTAG00000016649, ENSBTAG00000008008, ENSBTAG00000003366, ENSBTAG00000030913, ENSBTAG00000050313, ENSBTAG00000007519, ENSBTAG00000005816, ENSBTAG00000047680, ENSBTAG00000022161, ENSBTAG00000008703, ENSBTAG00000053807, ENSBTAG00000007867, ENSBTAG00000018274, ENSBTAG00000039035,…	719	157	9288	1.89244	0.764393	0.0296388	0.0246834		KEGG_PATHWAY	bta03420:Nucleotide excision repair	26	0.447967	0.00435414	ENSBTAG00000012577, ENSBTAG00000007362, ENSBTAG00000014515, ENSBTAG00000020999, ENSBTAG00000000590, ENSBTAG00000021569, ENSBTAG00000020777, ENSBTAG00000009566, ENSBTAG00000000252, ENSBTAG00000020093, ENSBTAG00000032527, ENSBTAG00000001926, ENSBTAG00000011083, ENSBTAG00000019366, ENSBTAG00000014595, ENSBTAG00000013168, ENSBTAG00000006065, ENSBTAG00000010787, ENSBTAG00000014727, ENSBTAG00000007137,…	2412	59	9288	1.69694	0.782874	0.0322473	0.0264428
KEGG_PATHWAY	bta04650:Natural killer cell mediated cytotoxicity	23	1.622	0.00454983	ENSBTAG00000010057, ENSBTAG00000054194, ENSBTAG00000045529, ENSBTAG00000012529, ENSBTAG00000002096, ENSBTAG00000007338, ENSBTAG00000005039, ENSBTAG00000045795, ENSBTAG00000046389, ENSBTAG00000048950, ENSBTAG00000002951, ENSBTAG00000052658, ENSBTAG00000024503, ENSBTAG00000001008, ENSBTAG00000054342, ENSBTAG00000050088, ENSBTAG00000049392, ENSBTAG00000013055, ENSBTAG00000015874, ENSBTAG00000019432,…	719	157	9288	1.89244	0.764393	0.0296388	0.0246834		KEGG_PATHWAY	bta05135:Yersinia infection	56	0.964852	0.00442249	ENSBTAG00000030182, ENSBTAG00000021900, ENSBTAG00000005345, ENSBTAG00000025471, ENSBTAG00000009789, ENSBTAG00000007964, ENSBTAG00000001585, ENSBTAG00000046248, ENSBTAG00000003401, ENSBTAG00000001700, ENSBTAG00000000656, ENSBTAG00000010386, ENSBTAG00000009232, ENSBTAG00000053390, ENSBTAG00000022927, ENSBTAG00000003490, ENSBTAG00000026199, ENSBTAG00000046555, ENSBTAG00000020783, ENSBTAG00000003255,…	2412	154	9288	1.40027	0.788029	0.0322473	0.0264428
KEGG_PATHWAY	bta05202:Transcriptional misregulation in cancer	27	1.90409	0.00458139	ENSBTAG00000015779, ENSBTAG00000010057, ENSBTAG00000008592, ENSBTAG00000014921, ENSBTAG00000053097, ENSBTAG00000016649, ENSBTAG00000025462, ENSBTAG00000001244, ENSBTAG00000001333, ENSBTAG00000006679, ENSBTAG00000050209, ENSBTAG00000031544, ENSBTAG00000015032, ENSBTAG00000050088, ENSBTAG00000032453, ENSBTAG00000037768, ENSBTAG00000013055, ENSBTAG00000016345, ENSBTAG00000053015, ENSBTAG00000051972,…	719	196	9288	1.77951	0.766748	0.0296388	0.0246834		KEGG_PATHWAY	bta04931:Insulin resistance	42	0.723639	0.00469787	ENSBTAG00000015325, ENSBTAG00000012019, ENSBTAG00000014119, ENSBTAG00000020614, ENSBTAG00000044105, ENSBTAG00000025471, ENSBTAG00000021862, ENSBTAG00000005760, ENSBTAG00000008719, ENSBTAG00000000013, ENSBTAG00000001400, ENSBTAG00000002015, ENSBTAG00000020270, ENSBTAG00000006616, ENSBTAG00000002917, ENSBTAG00000016336, ENSBTAG00000017942, ENSBTAG00000037679, ENSBTAG00000016775, ENSBTAG00000009232,…	2412	109	9288	1.48377	0.807591	0.0335562	0.0275161
KEGG_PATHWAY	bta05320:Autoimmune thyroid disease	13	0.916784	0.00479484	ENSBTAG00000005182, ENSBTAG00000007075, ENSBTAG00000010057, ENSBTAG00000020116, ENSBTAG00000002581, ENSBTAG00000045923, ENSBTAG00000013919, ENSBTAG00000002069, ENSBTAG00000001008, ENSBTAG00000037605, ENSBTAG00000050088, ENSBTAG00000013055, ENSBTAG00000053015	719	67	9288	2.50647	0.782078	0.0302378	0.0251823		KEGG_PATHWAY	bta04720:Long-term potentiation	29	0.499655	0.0054805	ENSBTAG00000010312, ENSBTAG00000020455, ENSBTAG00000001061, ENSBTAG00000009789, ENSBTAG00000023369, ENSBTAG00000010619, ENSBTAG00000020133, ENSBTAG00000021761, ENSBTAG00000026403, ENSBTAG00000002313, ENSBTAG00000002015, ENSBTAG00000032705, ENSBTAG00000016198, ENSBTAG00000019525, ENSBTAG00000013245, ENSBTAG00000035662, ENSBTAG00000014447, ENSBTAG00000012146, ENSBTAG00000031483, ENSBTAG00000012447,…	2412	69	9288	1.61843	0.853898	0.0383635	0.0314581
KEGG_PATHWAY	bta04657:IL-17 signaling pathway	16	1.12835	0.00486476	ENSBTAG00000006194, ENSBTAG00000014921, ENSBTAG00000014127, ENSBTAG00000009812, ENSBTAG00000012529, ENSBTAG00000003362, ENSBTAG00000015818, ENSBTAG00000048029, ENSBTAG00000001725, ENSBTAG00000018274, ENSBTAG00000004129, ENSBTAG00000037768, ENSBTAG00000037778, ENSBTAG00000015874, ENSBTAG00000037811, ENSBTAG00000051972	719	93	9288	2.22244	0.786878	0.0302378	0.0251823		KEGG_PATHWAY	bta04664:Fc epsilon RI signaling pathway	29	0.499655	0.00691514	ENSBTAG00000030182, ENSBTAG00000010312, ENSBTAG00000020319, ENSBTAG00000025471, ENSBTAG00000001061, ENSBTAG00000004511, ENSBTAG00000010639, ENSBTAG00000020034, ENSBTAG00000004736, ENSBTAG00000001400, ENSBTAG00000020173, ENSBTAG00000001609, ENSBTAG00000009232, ENSBTAG00000053390, ENSBTAG00000022927, ENSBTAG00000009778, ENSBTAG00000020783, ENSBTAG00000046797, ENSBTAG00000005550, ENSBTAG00000006784,…	2412	70	9288	1.59531	0.911849	0.0474569	0.0389146
KEGG_PATHWAY	bta04623:Cytosolic DNA-sensing pathway	15	1.05783	0.00529871	ENSBTAG00000014921, ENSBTAG00000015326, ENSBTAG00000012406, ENSBTAG00000001273, ENSBTAG00000020535, ENSBTAG00000003366, ENSBTAG00000053649, ENSBTAG00000007519, ENSBTAG00000050239, ENSBTAG00000047680, ENSBTAG00000001725, ENSBTAG00000008406, ENSBTAG00000018274, ENSBTAG00000015874, ENSBTAG00000018422	719	85	9288	2.27964	0.814399	0.0323017	0.0269011		KEGG_PATHWAY	bta05210:Colorectal cancer	35	0.603032	0.00724701	ENSBTAG00000016758, ENSBTAG00000030162, ENSBTAG00000015325, ENSBTAG00000012511, ENSBTAG00000010312, ENSBTAG00000039916, ENSBTAG00000020999, ENSBTAG00000002472, ENSBTAG00000007684, ENSBTAG00000021761, ENSBTAG00000004736, ENSBTAG00000001424, ENSBTAG00000001069, ENSBTAG00000024105, ENSBTAG00000001400, ENSBTAG00000018852, ENSBTAG00000018035, ENSBTAG00000006919, ENSBTAG00000019302, ENSBTAG00000009232,…	2412	89	9288	1.51434	0.921581	0.0484797	0.0397534
KEGG_PATHWAY	bta04217:Necroptosis	25	1.76305	0.00551485	ENSBTAG00000039657, ENSBTAG00000004211, ENSBTAG00000020535, ENSBTAG00000048743, ENSBTAG00000050239, ENSBTAG00000007867, ENSBTAG00000018274, ENSBTAG00000011184, ENSBTAG00000049392, ENSBTAG00000018994, ENSBTAG00000013343, ENSBTAG00000004380, ENSBTAG00000006240, ENSBTAG00000008682, ENSBTAG00000012406, ENSBTAG00000012529, ENSBTAG00000001273, ENSBTAG00000049507, ENSBTAG00000001032, ENSBTAG00000005816,…	719	179	9288	1.80418	0.826755	0.0329851	0.0274702		KEGG_PATHWAY	bta04370:VEGF signaling pathway	25	0.430737	0.00734122	ENSBTAG00000030182, ENSBTAG00000012511, ENSBTAG00000010312, ENSBTAG00000002472, ENSBTAG00000001061, ENSBTAG00000010619, ENSBTAG00000020133, ENSBTAG00000018270, ENSBTAG00000001400, ENSBTAG00000001700, ENSBTAG00000016072, ENSBTAG00000019525, ENSBTAG00000009232, ENSBTAG00000053390, ENSBTAG00000022927, ENSBTAG00000020921, ENSBTAG00000009778, ENSBTAG00000020783, ENSBTAG00000046797, ENSBTAG00000009578,…	2412	58	9288	1.6598	0.924143	0.0484797	0.0397534
KEGG_PATHWAY	bta04978:Mineral absorption	12	0.846262	0.0056655	ENSBTAG00000008340, ENSBTAG00000010909, ENSBTAG00000016414, ENSBTAG00000023659, ENSBTAG00000010856, ENSBTAG00000047416, ENSBTAG00000002817, ENSBTAG00000038430, ENSBTAG00000011184, ENSBTAG00000015582, ENSBTAG00000013861, ENSBTAG00000013343	719	60	9288	2.58359	0.834878	0.0332586	0.027698		KEGG_PATHWAY	bta05231:Choline metabolism in cancer	38	0.654721	0.00788547	ENSBTAG00000007163, ENSBTAG00000020617, ENSBTAG00000015325, ENSBTAG00000021905, ENSBTAG00000010312, ENSBTAG00000002490, ENSBTAG00000020616, ENSBTAG00000008293, ENSBTAG00000001061, ENSBTAG00000006099, ENSBTAG00000004352, ENSBTAG00000004736, ENSBTAG00000001400, ENSBTAG00000034827, ENSBTAG00000017240, ENSBTAG00000004018, ENSBTAG00000000710, ENSBTAG00000016050, ENSBTAG00000009232, ENSBTAG00000053390,…	2412	99	9288	1.47806	0.937391	0.0507177	0.0415885
KEGG_PATHWAY	bta03320:PPAR signaling pathway	14	0.987306	0.00880304	ENSBTAG00000019708, ENSBTAG00000017866, ENSBTAG00000011934, ENSBTAG00000015818, ENSBTAG00000008124, ENSBTAG00000048029, ENSBTAG00000002473, ENSBTAG00000001333, ENSBTAG00000006707, ENSBTAG00000005718, ENSBTAG00000004303, ENSBTAG00000004547, ENSBTAG00000001936, ENSBTAG00000010681	719	81	9288	2.23273	0.939367	0.0507375	0.0422546		KEGG_PATHWAY	bta04530:Tight junction	62	1.06823	0.00796992	ENSBTAG00000011189, ENSBTAG00000038426, ENSBTAG00000040507, ENSBTAG00000007160, ENSBTAG00000020614, ENSBTAG00000005345, ENSBTAG00000020378, ENSBTAG00000007964, ENSBTAG00000004131, ENSBTAG00000046248, ENSBTAG00000000013, ENSBTAG00000003401, ENSBTAG00000001700, ENSBTAG00000002917, ENSBTAG00000010386, ENSBTAG00000053390, ENSBTAG00000010026, ENSBTAG00000006642, ENSBTAG00000026199, ENSBTAG00000023734,…	2412	178	9288	1.34127	0.939229	0.0507177	0.0415885
KEGG_PATHWAY	bta04974:Protein digestion and absorption	19	1.33992	0.0101408	ENSBTAG00000014821, ENSBTAG00000013103, ENSBTAG00000023907, ENSBTAG00000010345, ENSBTAG00000030190, ENSBTAG00000027020, ENSBTAG00000010856, ENSBTAG00000011802, ENSBTAG00000012849, ENSBTAG00000025210, ENSBTAG00000021565, ENSBTAG00000047998, ENSBTAG00000020056, ENSBTAG00000049122, ENSBTAG00000010082, ENSBTAG00000010050, ENSBTAG00000013861, ENSBTAG00000033731, ENSBTAG00000013662	719	129	9288	1.90264	0.960484	0.0574042	0.0478067
