# Supplementary material for: Examination of the lung and lymphoid tissue mRNA transcriptome response in dairy calves following experimental challenge with bovine alphaherpesvirus one (BoHV-1)
Source: PLoS One. 2025 May 2;20(5):e0319575. doi: 10.1371/journal.pone.0319575 (PMC12047826; doi:10.1371/journal.pone.0319575)
Supplement: S17 Table — (XLSX) [file pone.0319575.s017.xlsx]

## Sheet: KEGG
Bisque4 module KEGG pathways														Darkseagreen3 module KEGG pathways													Category	Term	Count	%	PValue	Genes	List Total	Pop Hits	Pop Total	Fold Enrichment	Bonferroni	Benjamini	FDR
Category	Term	Count	%	PValue	Genes	List Total	Pop Hits	Pop Total	Fold Enrichment	Bonferroni	Benjamini	FDR		KEGG_PATHWAY	bta05169:Epstein-Barr virus infection	84	2.9745	3.27172e-18	ENSBTAG00000005182, ENSBTAG00000038428, ENSBTAG00000020736, ENSBTAG00000002472, ENSBTAG00000021105, ENSBTAG00000006633, ENSBTAG00000003366, ENSBTAG00000008136, ENSBTAG00000024105, ENSBTAG00000048782, ENSBTAG00000004735, ENSBTAG00000036009, ENSBTAG00000050474, ENSBTAG00000032122, ENSBTAG00000017401, ENSBTAG00000019588, ENSBTAG00000012642, ENSBTAG00000004380, ENSBTAG00000015710, ENSBTAG00000020904,…	1282	229	9288	2.65753	1.1222e-15	1.1222e-15	9.3244e-16
KEGG_PATHWAY	bta04510:Focal adhesion	73	3.16978	5.4517e-22	ENSBTAG00000013688, ENSBTAG00000012837, ENSBTAG00000001061, ENSBTAG00000011628, ENSBTAG00000021302, ENSBTAG00000009987, ENSBTAG00000008938, ENSBTAG00000000057, ENSBTAG00000000696, ENSBTAG00000034827, ENSBTAG00000016156, ENSBTAG00000018810, ENSBTAG00000018255, ENSBTAG00000013760, ENSBTAG00000015543, ENSBTAG00000014575, ENSBTAG00000019940, ENSBTAG00000006161, ENSBTAG00000016525, ENSBTAG00000022927,…	979	203	9288	3.41166	1.86448e-19	1.86448e-19	1.53738e-19		KEGG_PATHWAY	bta04062:Chemokine signaling pathway	68	2.40793	3.81034e-14	ENSBTAG00000014612, ENSBTAG00000011784, ENSBTAG00000008099, ENSBTAG00000019428, ENSBTAG00000001060, ENSBTAG00000020019, ENSBTAG00000003043, ENSBTAG00000010738, ENSBTAG00000015708, ENSBTAG00000009943, ENSBTAG00000003289, ENSBTAG00000004736, ENSBTAG00000031998, ENSBTAG00000001505, ENSBTAG00000001029, ENSBTAG00000031355, ENSBTAG00000004380, ENSBTAG00000020904, ENSBTAG00000011953, ENSBTAG00000010989,…	1282	190	9288	2.59292	1.30617e-11	5.92309e-12	4.92152e-12
KEGG_PATHWAY	bta04520:Adherens junction	37	1.6066	4.86913e-13	ENSBTAG00000013227, ENSBTAG00000012599, ENSBTAG00000010312, ENSBTAG00000013769, ENSBTAG00000021527, ENSBTAG00000011628, ENSBTAG00000000253, ENSBTAG00000005847, ENSBTAG00000008938, ENSBTAG00000001523, ENSBTAG00000019044, ENSBTAG00000002411, ENSBTAG00000013060, ENSBTAG00000016156, ENSBTAG00000018255, ENSBTAG00000014991, ENSBTAG00000010693, ENSBTAG00000006161, ENSBTAG00000015457, ENSBTAG00000022927,…	979	92	9288	3.81552	1.66535e-10	6.22233e-11	5.1307e-11		KEGG_PATHWAY	bta04064:NF-kappa B signaling pathway	48	1.69972	5.18054e-14	ENSBTAG00000011563, ENSBTAG00000014698, ENSBTAG00000038428, ENSBTAG00000020736, ENSBTAG00000006291, ENSBTAG00000010998, ENSBTAG00000006378, ENSBTAG00000021249, ENSBTAG00000021105, ENSBTAG00000020674, ENSBTAG00000001321, ENSBTAG00000003366, ENSBTAG00000025257, ENSBTAG00000020034, ENSBTAG00000005947, ENSBTAG00000000016, ENSBTAG00000002357, ENSBTAG00000009948, ENSBTAG00000000735, ENSBTAG00000027916,…	1282	109	9288	3.19043	1.77837e-11	5.92309e-12	4.92152e-12
KEGG_PATHWAY	bta05205:Proteoglycans in cancer	59	2.56188	5.45819e-13	ENSBTAG00000008097, ENSBTAG00000013125, ENSBTAG00000051083, ENSBTAG00000006071, ENSBTAG00000020455, ENSBTAG00000001061, ENSBTAG00000011628, ENSBTAG00000009987, ENSBTAG00000002392, ENSBTAG00000011905, ENSBTAG00000021343, ENSBTAG00000008938, ENSBTAG00000001745, ENSBTAG00000014291, ENSBTAG00000016156, ENSBTAG00000013287, ENSBTAG00000019267, ENSBTAG00000006161, ENSBTAG00000054120, ENSBTAG00000010820,…	979	204	9288	2.74386	1.86659e-10	6.22233e-11	5.1307e-11		KEGG_PATHWAY	bta05162:Measles	58	2.05382	7.85891e-13	ENSBTAG00000002472, ENSBTAG00000007445, ENSBTAG00000021105, ENSBTAG00000006633, ENSBTAG00000003366, ENSBTAG00000020892, ENSBTAG00000007927, ENSBTAG00000004735, ENSBTAG00000036009, ENSBTAG00000017401, ENSBTAG00000012642, ENSBTAG00000008142, ENSBTAG00000004380, ENSBTAG00000006240, ENSBTAG00000015710, ENSBTAG00000020904, ENSBTAG00000010785, ENSBTAG00000014628, ENSBTAG00000007370, ENSBTAG00000010989,…	1282	157	9288	2.67647	2.69573e-10	6.73902e-11	5.59947e-11
KEGG_PATHWAY	bta04360:Axon guidance	53	2.30135	2.83784e-12	ENSBTAG00000016999, ENSBTAG00000051083, ENSBTAG00000013407, ENSBTAG00000001061, ENSBTAG00000004896, ENSBTAG00000006359, ENSBTAG00000005021, ENSBTAG00000021343, ENSBTAG00000021420, ENSBTAG00000008938, ENSBTAG00000003446, ENSBTAG00000000696, ENSBTAG00000018373, ENSBTAG00000004899, ENSBTAG00000005108, ENSBTAG00000016156, ENSBTAG00000013287, ENSBTAG00000014530, ENSBTAG00000006161, ENSBTAG00000010146,…	979	178	9288	2.82485	9.70542e-10	2.42635e-10	2.00068e-10		KEGG_PATHWAY	bta04621:NOD-like receptor signaling pathway	65	2.3017	2.0526e-12	ENSBTAG00000017525, ENSBTAG00000021901, ENSBTAG00000020535, ENSBTAG00000015509, ENSBTAG00000021105, ENSBTAG00000006633, ENSBTAG00000021144, ENSBTAG00000001143, ENSBTAG00000003326, ENSBTAG00000050239, ENSBTAG00000015060, ENSBTAG00000017002, ENSBTAG00000014374, ENSBTAG00000036009, ENSBTAG00000013245, ENSBTAG00000017401, ENSBTAG00000004380, ENSBTAG00000006240, ENSBTAG00000011511, ENSBTAG00000011632,…	1282	191	9288	2.46555	7.04035e-10	1.33455e-10	1.10888e-10
KEGG_PATHWAY	bta04810:Regulation of actin cytoskeleton	60	2.6053	2.13339e-11	ENSBTAG00000011628, ENSBTAG00000009987, ENSBTAG00000011905, ENSBTAG00000021343, ENSBTAG00000008059, ENSBTAG00000008938, ENSBTAG00000034827, ENSBTAG00000016156, ENSBTAG00000018255, ENSBTAG00000015543, ENSBTAG00000012443, ENSBTAG00000016525, ENSBTAG00000021717, ENSBTAG00000022927, ENSBTAG00000008380, ENSBTAG00000010347, ENSBTAG00000021879, ENSBTAG00000008300, ENSBTAG00000006882, ENSBTAG00000051898,…	979	227	9288	2.50764	7.29621e-09	1.45924e-09	1.20323e-09		KEGG_PATHWAY	bta05164:Influenza A	64	2.26629	2.33449e-12	ENSBTAG00000002472, ENSBTAG00000020535, ENSBTAG00000021105, ENSBTAG00000006633, ENSBTAG00000003366, ENSBTAG00000050239, ENSBTAG00000009948, ENSBTAG00000017401, ENSBTAG00000019588, ENSBTAG00000012642, ENSBTAG00000008142, ENSBTAG00000004380, ENSBTAG00000006240, ENSBTAG00000010785, ENSBTAG00000014628, ENSBTAG00000001273, ENSBTAG00000010989, ENSBTAG00000004741, ENSBTAG00000015718, ENSBTAG00000047680,…	1282	187	9288	2.47955	8.00722e-10	1.33455e-10	1.10888e-10
KEGG_PATHWAY	bta04512:ECM-receptor interaction	34	1.47634	2.60916e-11	ENSBTAG00000013103, ENSBTAG00000012897, ENSBTAG00000019929, ENSBTAG00000013745, ENSBTAG00000011966, ENSBTAG00000011802, ENSBTAG00000012837, ENSBTAG00000021302, ENSBTAG00000009987, ENSBTAG00000000793, ENSBTAG00000000057, ENSBTAG00000001444, ENSBTAG00000018810, ENSBTAG00000011580, ENSBTAG00000013760, ENSBTAG00000014575, ENSBTAG00000013755, ENSBTAG00000016525, ENSBTAG00000027181, ENSBTAG00000011412,…	979	89	9288	3.62434	8.92332e-09	1.48722e-09	1.2263e-09		KEGG_PATHWAY	bta04620:Toll-like receptor signaling pathway	46	1.6289	4.25978e-11	ENSBTAG00000020736, ENSBTAG00000006378, ENSBTAG00000006633, ENSBTAG00000021105, ENSBTAG00000003147, ENSBTAG00000003289, ENSBTAG00000001321, ENSBTAG00000025257, ENSBTAG00000000477, ENSBTAG00000050852, ENSBTAG00000002357, ENSBTAG00000018198, ENSBTAG00000001725, ENSBTAG00000007867, ENSBTAG00000005603, ENSBTAG00000018059, ENSBTAG00000014031, ENSBTAG00000036009, ENSBTAG00000017401, ENSBTAG00000001609,…	1282	119	9288	2.80056	1.46111e-08	2.08729e-09	1.73434e-09
KEGG_PATHWAY	bta04390:Hippo signaling pathway	47	2.04082	3.69174e-11	ENSBTAG00000008097, ENSBTAG00000030162, ENSBTAG00000013227, ENSBTAG00000012599, ENSBTAG00000051083, ENSBTAG00000021601, ENSBTAG00000007841, ENSBTAG00000000231, ENSBTAG00000014291, ENSBTAG00000019788, ENSBTAG00000012295, ENSBTAG00000018134, ENSBTAG00000015362, ENSBTAG00000013187, ENSBTAG00000013880, ENSBTAG00000031134, ENSBTAG00000014991, ENSBTAG00000011682, ENSBTAG00000012004, ENSBTAG00000039307,…	979	156	9288	2.85833	1.26257e-08	1.80368e-09	1.48724e-09		KEGG_PATHWAY	bta04142:Lysosome	49	1.73513	2.87496e-10	ENSBTAG00000021829, ENSBTAG00000013367, ENSBTAG00000015628, ENSBTAG00000012117, ENSBTAG00000000133, ENSBTAG00000002352, ENSBTAG00000027337, ENSBTAG00000047254, ENSBTAG00000017201, ENSBTAG00000015267, ENSBTAG00000011100, ENSBTAG00000007099, ENSBTAG00000015512, ENSBTAG00000005592, ENSBTAG00000006241, ENSBTAG00000016128, ENSBTAG00000006082, ENSBTAG00000005674, ENSBTAG00000007896, ENSBTAG00000005477,…	1282	138	9288	2.57248	9.8611e-08	1.23264e-08	1.0242e-08
KEGG_PATHWAY	bta05412:Arrhythmogenic right ventricular cardiomyopathy	32	1.38949	8.44469e-11	ENSBTAG00000012897, ENSBTAG00000019929, ENSBTAG00000015106, ENSBTAG00000013745, ENSBTAG00000021923, ENSBTAG00000040584, ENSBTAG00000009987, ENSBTAG00000044046, ENSBTAG00000002036, ENSBTAG00000011580, ENSBTAG00000014601, ENSBTAG00000013755, ENSBTAG00000016525, ENSBTAG00000010026, ENSBTAG00000008380, ENSBTAG00000046838, ENSBTAG00000012307, ENSBTAG00000020569, ENSBTAG00000010229, ENSBTAG00000008248,…	979	83	9288	3.65773	2.88808e-08	3.61011e-09	2.97675e-09		KEGG_PATHWAY	bta05140:Leishmaniasis	34	1.20397	5.63416e-10	ENSBTAG00000008592, ENSBTAG00000006490, ENSBTAG00000002096, ENSBTAG00000021105, ENSBTAG00000003147, ENSBTAG00000001321, ENSBTAG00000046862, ENSBTAG00000006894, ENSBTAG00000047238, ENSBTAG00000003305, ENSBTAG00000017060, ENSBTAG00000020294, ENSBTAG00000007867, ENSBTAG00000036009, ENSBTAG00000012451, ENSBTAG00000019588, ENSBTAG00000006240, ENSBTAG00000012544, ENSBTAG00000014127, ENSBTAG00000047707,…	1282	78	9288	3.15805	1.93252e-07	2.10086e-08	1.74561e-08
KEGG_PATHWAY	bta05410:Hypertrophic cardiomyopathy	33	1.43291	2.95316e-09	ENSBTAG00000012897, ENSBTAG00000019929, ENSBTAG00000021707, ENSBTAG00000011424, ENSBTAG00000013745, ENSBTAG00000004553, ENSBTAG00000009987, ENSBTAG00000044046, ENSBTAG00000002036, ENSBTAG00000011580, ENSBTAG00000014601, ENSBTAG00000012004, ENSBTAG00000013755, ENSBTAG00000016525, ENSBTAG00000010026, ENSBTAG00000008380, ENSBTAG00000046838, ENSBTAG00000018747, ENSBTAG00000012307, ENSBTAG00000020569,…	979	99	9288	3.16241	1.00998e-06	1.1222e-07	9.25324e-08		KEGG_PATHWAY	bta04061:Viral protein interaction with cytokine and cytokine receptor	38	1.34561	6.12496e-10	ENSBTAG00000014798, ENSBTAG00000008099, ENSBTAG00000019428, ENSBTAG00000001060, ENSBTAG00000020019, ENSBTAG00000008832, ENSBTAG00000009943, ENSBTAG00000010738, ENSBTAG00000006694, ENSBTAG00000003289, ENSBTAG00000020892, ENSBTAG00000025257, ENSBTAG00000050852, ENSBTAG00000000016, ENSBTAG00000000277, ENSBTAG00000007626, ENSBTAG00000001725, ENSBTAG00000005603, ENSBTAG00000038042, ENSBTAG00000019404,…	1282	94	9288	2.9288	2.10086e-07	2.10086e-08	1.74561e-08
KEGG_PATHWAY	bta04015:Rap1 signaling pathway	50	2.17108	1.09686e-07	ENSBTAG00000013688, ENSBTAG00000001061, ENSBTAG00000011628, ENSBTAG00000009987, ENSBTAG00000008338, ENSBTAG00000008938, ENSBTAG00000021182, ENSBTAG00000034827, ENSBTAG00000016156, ENSBTAG00000006161, ENSBTAG00000022927, ENSBTAG00000051898, ENSBTAG00000002006, ENSBTAG00000005557, ENSBTAG00000015991, ENSBTAG00000011150, ENSBTAG00000010581, ENSBTAG00000011034, ENSBTAG00000014541, ENSBTAG00000054523,…	979	215	9288	2.20633	3.75119e-05	3.63275e-06	2.99543e-06		KEGG_PATHWAY	bta05145:Toxoplasmosis	41	1.45184	4.93122e-09	ENSBTAG00000016711, ENSBTAG00000008099, ENSBTAG00000020736, ENSBTAG00000006490, ENSBTAG00000002472, ENSBTAG00000021105, ENSBTAG00000003147, ENSBTAG00000006894, ENSBTAG00000007867, ENSBTAG00000019404, ENSBTAG00000036009, ENSBTAG00000017843, ENSBTAG00000012451, ENSBTAG00000001609, ENSBTAG00000019588, ENSBTAG00000006240, ENSBTAG00000020848, ENSBTAG00000012544, ENSBTAG00000011698, ENSBTAG00000047707,…	1282	113	9288	2.62869	1.69141e-06	1.53765e-07	1.27764e-07
KEGG_PATHWAY	bta04530:Tight junction	44	1.91055	1.16843e-07	ENSBTAG00000013148, ENSBTAG00000017846, ENSBTAG00000013744, ENSBTAG00000010799, ENSBTAG00000006071, ENSBTAG00000021601, ENSBTAG00000007544, ENSBTAG00000040001, ENSBTAG00000008575, ENSBTAG00000001489, ENSBTAG00000005847, ENSBTAG00000008938, ENSBTAG00000017063, ENSBTAG00000017564, ENSBTAG00000019448, ENSBTAG00000018255, ENSBTAG00000014991, ENSBTAG00000010026, ENSBTAG00000014589, ENSBTAG00000011215,…	979	178	9288	2.34516	3.99595e-05	3.63275e-06	2.99543e-06		KEGG_PATHWAY	bta05168:Herpes simplex virus 1 infection	97	3.43484	2.13886e-08	ENSBTAG00000015228, ENSBTAG00000005182, ENSBTAG00000015348, ENSBTAG00000002472, ENSBTAG00000006633, ENSBTAG00000021105, ENSBTAG00000000892, ENSBTAG00000003366, ENSBTAG00000046204, ENSBTAG00000001066, ENSBTAG00000000016, ENSBTAG00000000533, ENSBTAG00000049158, ENSBTAG00000048782, ENSBTAG00000002956, ENSBTAG00000017123, ENSBTAG00000014891, ENSBTAG00000036009, ENSBTAG00000050035, ENSBTAG00000016830,…	1282	403	9288	1.74382	7.33628e-06	5.95073e-07	4.94449e-07
KEGG_PATHWAY	bta05414:Dilated cardiomyopathy	31	1.34607	2.61906e-07	ENSBTAG00000012897, ENSBTAG00000019929, ENSBTAG00000021707, ENSBTAG00000011424, ENSBTAG00000013745, ENSBTAG00000004553, ENSBTAG00000009987, ENSBTAG00000044046, ENSBTAG00000002036, ENSBTAG00000011580, ENSBTAG00000014601, ENSBTAG00000012004, ENSBTAG00000013755, ENSBTAG00000016525, ENSBTAG00000010026, ENSBTAG00000008380, ENSBTAG00000046838, ENSBTAG00000012307, ENSBTAG00000020569, ENSBTAG00000010229,…	979	106	9288	2.77457	8.95678e-05	7.46431e-06	6.15479e-06		KEGG_PATHWAY	bta04612:Antigen processing and presentation	33	1.16856	2.25538e-08	ENSBTAG00000015228, ENSBTAG00000005182, ENSBTAG00000006490, ENSBTAG00000008953, ENSBTAG00000020116, ENSBTAG00000045795, ENSBTAG00000046268, ENSBTAG00000001762, ENSBTAG00000048782, ENSBTAG00000012330, ENSBTAG00000012451, ENSBTAG00000039215, ENSBTAG00000019588, ENSBTAG00000016828, ENSBTAG00000047707, ENSBTAG00000020649, ENSBTAG00000010645, ENSBTAG00000038619, ENSBTAG00000046979, ENSBTAG00000002069,…	1282	84	9288	2.84622	7.73593e-06	5.95073e-07	4.94449e-07
KEGG_PATHWAY	bta04151:PI3K-Akt signaling pathway	72	3.12636	1.21415e-06	ENSBTAG00000013688, ENSBTAG00000021900, ENSBTAG00000012837, ENSBTAG00000001061, ENSBTAG00000011628, ENSBTAG00000021302, ENSBTAG00000009987, ENSBTAG00000003762, ENSBTAG00000008134, ENSBTAG00000000570, ENSBTAG00000000057, ENSBTAG00000044023, ENSBTAG00000034827, ENSBTAG00000014692, ENSBTAG00000016156, ENSBTAG00000018810, ENSBTAG00000018134, ENSBTAG00000013760, ENSBTAG00000014575, ENSBTAG00000006161,…	979	384	9288	1.77886	0.000415152	3.19414e-05	2.63377e-05		KEGG_PATHWAY	bta05170:Human immunodeficiency virus 1 infection	64	2.26629	8.60762e-08	ENSBTAG00000005182, ENSBTAG00000008099, ENSBTAG00000001060, ENSBTAG00000002472, ENSBTAG00000003043, ENSBTAG00000021105, ENSBTAG00000006633, ENSBTAG00000000892, ENSBTAG00000048782, ENSBTAG00000036009, ENSBTAG00000013245, ENSBTAG00000017401, ENSBTAG00000012642, ENSBTAG00000008021, ENSBTAG00000038536, ENSBTAG00000007099, ENSBTAG00000006240, ENSBTAG00000015710, ENSBTAG00000010785, ENSBTAG00000038619,…	1282	236	9288	1.96473	2.95237e-05	2.10647e-06	1.75027e-06
KEGG_PATHWAY	bta04350:TGF-beta signaling pathway	30	1.30265	1.37374e-06	ENSBTAG00000005140, ENSBTAG00000012599, ENSBTAG00000010312, ENSBTAG00000014912, ENSBTAG00000007589, ENSBTAG00000048508, ENSBTAG00000000231, ENSBTAG00000002278, ENSBTAG00000004990, ENSBTAG00000003045, ENSBTAG00000003329, ENSBTAG00000003505, ENSBTAG00000016156, ENSBTAG00000018114, ENSBTAG00000018013, ENSBTAG00000015362, ENSBTAG00000054512, ENSBTAG00000007273, ENSBTAG00000012004, ENSBTAG00000019839,…	979	108	9288	2.63534	0.000469708	3.35585e-05	2.7671e-05		KEGG_PATHWAY	bta04658:Th1 and Th2 cell differentiation	35	1.23938	9.21196e-08	ENSBTAG00000006490, ENSBTAG00000021249, ENSBTAG00000006335, ENSBTAG00000013705, ENSBTAG00000006452, ENSBTAG00000003147, ENSBTAG00000020892, ENSBTAG00000006453, ENSBTAG00000007626, ENSBTAG00000007867, ENSBTAG00000011481, ENSBTAG00000050474, ENSBTAG00000012451, ENSBTAG00000012695, ENSBTAG00000019588, ENSBTAG00000015710, ENSBTAG00000012544, ENSBTAG00000011698, ENSBTAG00000010664, ENSBTAG00000020904,…	1282	97	9288	2.61415	3.15965e-05	2.10647e-06	1.75027e-06
KEGG_PATHWAY	bta04670:Leukocyte transendothelial migration	30	1.30265	6.51304e-06	ENSBTAG00000013148, ENSBTAG00000017846, ENSBTAG00000019627, ENSBTAG00000001061, ENSBTAG00000004511, ENSBTAG00000008114, ENSBTAG00000005847, ENSBTAG00000002411, ENSBTAG00000052670, ENSBTAG00000017584, ENSBTAG00000019448, ENSBTAG00000018255, ENSBTAG00000015543, ENSBTAG00000019267, ENSBTAG00000014589, ENSBTAG00000011215, ENSBTAG00000010347, ENSBTAG00000010007, ENSBTAG00000021879, ENSBTAG00000026278,…	979	116	9288	2.45359	0.00222499	0.000148497	0.000122445		KEGG_PATHWAY	bta05340:Primary immunodeficiency	21	0.743626	1.33504e-07	ENSBTAG00000015710, ENSBTAG00000020904, ENSBTAG00000020736, ENSBTAG00000020649, ENSBTAG00000005280, ENSBTAG00000008953, ENSBTAG00000021358, ENSBTAG00000006452, ENSBTAG00000001882, ENSBTAG00000005892, ENSBTAG00000003255, ENSBTAG00000021596, ENSBTAG00000023144, ENSBTAG00000001762, ENSBTAG00000003038, ENSBTAG00000007626, ENSBTAG00000019250, ENSBTAG00000019975, ENSBTAG00000017843, ENSBTAG00000032122,…	1282	42	9288	3.62246	4.57907e-05	2.76799e-06	2.29993e-06
KEGG_PATHWAY	bta05165:Human papillomavirus infection	64	2.77898	9.08516e-06	ENSBTAG00000008097, ENSBTAG00000051083, ENSBTAG00000012837, ENSBTAG00000011628, ENSBTAG00000021302, ENSBTAG00000009987, ENSBTAG00000000057, ENSBTAG00000044023, ENSBTAG00000019386, ENSBTAG00000014291, ENSBTAG00000014692, ENSBTAG00000016156, ENSBTAG00000018810, ENSBTAG00000030347, ENSBTAG00000013760, ENSBTAG00000014575, ENSBTAG00000016525, ENSBTAG00000008380, ENSBTAG00000010820, ENSBTAG00000010229,…	979	347	9288	1.74981	0.00310232	0.000194195	0.000160126		KEGG_PATHWAY	bta05152:Tuberculosis	57	2.01841	1.37189e-07	ENSBTAG00000015228, ENSBTAG00000012117, ENSBTAG00000006193, ENSBTAG00000002472, ENSBTAG00000021105, ENSBTAG00000024503, ENSBTAG00000036009, ENSBTAG00000019588, ENSBTAG00000012642, ENSBTAG00000013851, ENSBTAG00000006240, ENSBTAG00000004741, ENSBTAG00000015718, ENSBTAG00000015271, ENSBTAG00000005359, ENSBTAG00000016085, ENSBTAG00000008507, ENSBTAG00000017135, ENSBTAG00000037605, ENSBTAG00000015032,…	1282	203	9288	2.03429	4.70547e-05	2.76799e-06	2.29993e-06
KEGG_PATHWAY	bta04010:MAPK signaling pathway	57	2.47503	1.11755e-05	ENSBTAG00000013688, ENSBTAG00000001061, ENSBTAG00000011628, ENSBTAG00000002036, ENSBTAG00000011905, ENSBTAG00000008134, ENSBTAG00000000570, ENSBTAG00000034827, ENSBTAG00000005700, ENSBTAG00000021183, ENSBTAG00000003966, ENSBTAG00000016156, ENSBTAG00000013162, ENSBTAG00000039035, ENSBTAG00000018134, ENSBTAG00000019940, ENSBTAG00000006161, ENSBTAG00000012004, ENSBTAG00000022927, ENSBTAG00000005273,…	979	299	9288	1.8086	0.00381475	0.000224825	0.000185382		KEGG_PATHWAY	bta05167:Kaposi sarcoma-associated herpesvirus infection	59	2.08924	1.90323e-07	ENSBTAG00000005182, ENSBTAG00000008099, ENSBTAG00000019428, ENSBTAG00000002472, ENSBTAG00000003043, ENSBTAG00000006633, ENSBTAG00000013245, ENSBTAG00000017401, ENSBTAG00000017246, ENSBTAG00000031355, ENSBTAG00000012642, ENSBTAG00000004380, ENSBTAG00000011632, ENSBTAG00000010785, ENSBTAG00000019914, ENSBTAG00000038619, ENSBTAG00000010989, ENSBTAG00000015718, ENSBTAG00000007932, ENSBTAG00000006640,…	1282	215	9288	1.98814	6.52785e-05	3.6267e-06	3.01344e-06
KEGG_PATHWAY	bta05217:Basal cell carcinoma	20	0.868432	1.50518e-05	ENSBTAG00000008097, ENSBTAG00000030162, ENSBTAG00000051083, ENSBTAG00000010820, ENSBTAG00000006631, ENSBTAG00000003075, ENSBTAG00000020267, ENSBTAG00000005111, ENSBTAG00000021068, ENSBTAG00000024137, ENSBTAG00000048057, ENSBTAG00000003835, ENSBTAG00000014291, ENSBTAG00000002107, ENSBTAG00000019336, ENSBTAG00000016420, ENSBTAG00000013287, ENSBTAG00000011682, ENSBTAG00000013860, ENSBTAG00000010671	979	63	9288	3.01182	0.00513451	0.000285983	0.000235811		KEGG_PATHWAY	bta04659:Th17 cell differentiation	38	1.34561	2.43251e-07	ENSBTAG00000006490, ENSBTAG00000021249, ENSBTAG00000006335, ENSBTAG00000013705, ENSBTAG00000006452, ENSBTAG00000003147, ENSBTAG00000001321, ENSBTAG00000020892, ENSBTAG00000006453, ENSBTAG00000007626, ENSBTAG00000007746, ENSBTAG00000007867, ENSBTAG00000018015, ENSBTAG00000019567, ENSBTAG00000031214, ENSBTAG00000011481, ENSBTAG00000018474, ENSBTAG00000012451, ENSBTAG00000012695, ENSBTAG00000019588,…	1282	114	9288	2.41498	8.34316e-05	4.39132e-06	3.64876e-06
KEGG_PATHWAY	bta05100:Bacterial invasion of epithelial cells	21	0.911854	8.01028e-05	ENSBTAG00000006161, ENSBTAG00000031890, ENSBTAG00000013745, ENSBTAG00000006071, ENSBTAG00000016627, ENSBTAG00000021879, ENSBTAG00000011307, ENSBTAG00000004643, ENSBTAG00000002531, ENSBTAG00000008300, ENSBTAG00000004242, ENSBTAG00000006189, ENSBTAG00000001286, ENSBTAG00000008609, ENSBTAG00000008938, ENSBTAG00000000696, ENSBTAG00000021372, ENSBTAG00000014182, ENSBTAG00000016420, ENSBTAG00000015991,…	979	76	9288	2.62147	0.0270244	0.00144185	0.00118889		KEGG_PATHWAY	bta04666:Fc gamma R-mediated phagocytosis	34	1.20397	3.17059e-07	ENSBTAG00000008592, ENSBTAG00000009761, ENSBTAG00000019604, ENSBTAG00000021249, ENSBTAG00000005345, ENSBTAG00000003185, ENSBTAG00000002096, ENSBTAG00000009786, ENSBTAG00000046862, ENSBTAG00000020034, ENSBTAG00000003305, ENSBTAG00000008719, ENSBTAG00000023144, ENSBTAG00000020173, ENSBTAG00000010191, ENSBTAG00000019167, ENSBTAG00000032068, ENSBTAG00000011043, ENSBTAG00000031575, ENSBTAG00000002082,…	1282	97	9288	2.53946	0.000108745	5.34688e-06	4.44274e-06
KEGG_PATHWAY	bta00100:Steroid biosynthesis	10	0.434216	8.78154e-05	ENSBTAG00000012432, ENSBTAG00000009231, ENSBTAG00000004688, ENSBTAG00000005976, ENSBTAG00000018936, ENSBTAG00000005498, ENSBTAG00000010419, ENSBTAG00000001992, ENSBTAG00000003068, ENSBTAG00000016465	979	20	9288	4.74362	0.0295876	0.00150164	0.0012382		KEGG_PATHWAY	bta04662:B cell receptor signaling pathway	31	1.09773	3.2736e-07	ENSBTAG00000014698, ENSBTAG00000044204, ENSBTAG00000013705, ENSBTAG00000007921, ENSBTAG00000011409, ENSBTAG00000001882, ENSBTAG00000020034, ENSBTAG00000004736, ENSBTAG00000020173, ENSBTAG00000020294, ENSBTAG00000027916, ENSBTAG00000019167, ENSBTAG00000032122, ENSBTAG00000011043, ENSBTAG00000031575, ENSBTAG00000013851, ENSBTAG00000020921, ENSBTAG00000010989, ENSBTAG00000008006, ENSBTAG00000021358,…	1282	84	9288	2.67372	0.000112278	5.34688e-06	4.44274e-06
KEGG_PATHWAY	bta04310:Wnt signaling pathway	36	1.56318	0.000130228	ENSBTAG00000011761, ENSBTAG00000012312, ENSBTAG00000016999, ENSBTAG00000008097, ENSBTAG00000030162, ENSBTAG00000012599, ENSBTAG00000051083, ENSBTAG00000001061, ENSBTAG00000008338, ENSBTAG00000003045, ENSBTAG00000005847, ENSBTAG00000005788, ENSBTAG00000005326, ENSBTAG00000014291, ENSBTAG00000009705, ENSBTAG00000012295, ENSBTAG00000015366, ENSBTAG00000013116, ENSBTAG00000022927, ENSBTAG00000010820,…	979	175	9288	1.95166	0.0435634	0.00212085	0.00174877		KEGG_PATHWAY	bta04380:Osteoclast differentiation	43	1.52266	5.47952e-07	ENSBTAG00000005062, ENSBTAG00000021709, ENSBTAG00000008592, ENSBTAG00000038428, ENSBTAG00000054594, ENSBTAG00000006291, ENSBTAG00000009381, ENSBTAG00000002096, ENSBTAG00000003147, ENSBTAG00000001321, ENSBTAG00000003305, ENSBTAG00000004736, ENSBTAG00000007867, ENSBTAG00000036009, ENSBTAG00000051981, ENSBTAG00000013245, ENSBTAG00000012695, ENSBTAG00000001609, ENSBTAG00000012771, ENSBTAG00000035662,…	1282	141	9288	2.20945	0.00018793	8.54307e-06	7.09847e-06
KEGG_PATHWAY	bta04340:Hedgehog signaling pathway	17	0.738168	0.00014375	ENSBTAG00000004277, ENSBTAG00000006631, ENSBTAG00000009315, ENSBTAG00000004555, ENSBTAG00000007476, ENSBTAG00000021068, ENSBTAG00000013909, ENSBTAG00000025477, ENSBTAG00000004287, ENSBTAG00000024137, ENSBTAG00000048057, ENSBTAG00000005326, ENSBTAG00000019853, ENSBTAG00000000616, ENSBTAG00000013287, ENSBTAG00000011682, ENSBTAG00000010671	979	56	9288	2.88005	0.047977	0.00218707	0.00180337		KEGG_PATHWAY	bta04140:Autophagy - animal	48	1.69972	1.29308e-06	ENSBTAG00000011860, ENSBTAG00000012476, ENSBTAG00000010059, ENSBTAG00000017525, ENSBTAG00000011820, ENSBTAG00000011765, ENSBTAG00000011567, ENSBTAG00000031171, ENSBTAG00000010998, ENSBTAG00000006654, ENSBTAG00000020359, ENSBTAG00000007305, ENSBTAG00000009368, ENSBTAG00000009765, ENSBTAG00000008719, ENSBTAG00000019020, ENSBTAG00000011041, ENSBTAG00000036009, ENSBTAG00000017401, ENSBTAG00000016355,…	1282	170	9288	2.04563	0.000443427	1.92837e-05	1.60229e-05
KEGG_PATHWAY	bta05200:Pathways in cancer	85	3.69084	0.000147083	ENSBTAG00000008097, ENSBTAG00000012599, ENSBTAG00000013688, ENSBTAG00000020417, ENSBTAG00000051083, ENSBTAG00000006631, ENSBTAG00000001061, ENSBTAG00000004378, ENSBTAG00000011628, ENSBTAG00000008338, ENSBTAG00000003762, ENSBTAG00000000570, ENSBTAG00000021343, ENSBTAG00000021068, ENSBTAG00000044023, ENSBTAG00000014291, ENSBTAG00000016156, ENSBTAG00000013760, ENSBTAG00000013287, ENSBTAG00000014575,…	979	542	9288	1.48785	0.0490618	0.00218707	0.00180337		KEGG_PATHWAY	bta05321:Inflammatory bowel disease	26	0.92068	2.29448e-06	ENSBTAG00000006490, ENSBTAG00000006335, ENSBTAG00000001321, ENSBTAG00000000477, ENSBTAG00000000277, ENSBTAG00000007626, ENSBTAG00000007867, ENSBTAG00000019567, ENSBTAG00000011481, ENSBTAG00000012451, ENSBTAG00000019588, ENSBTAG00000006240, ENSBTAG00000012544, ENSBTAG00000047707, ENSBTAG00000010645, ENSBTAG00000004741, ENSBTAG00000008008, ENSBTAG00000013919, ENSBTAG00000027204, ENSBTAG00000009455,…	1282	69	9288	2.72997	0.000786699	3.2792e-05	2.7247e-05
KEGG_PATHWAY	bta04514:Cell adhesion molecules	34	1.47634	0.000178161	ENSBTAG00000013148, ENSBTAG00000010178, ENSBTAG00000017846, ENSBTAG00000019929, ENSBTAG00000014357, ENSBTAG00000013769, ENSBTAG00000020755, ENSBTAG00000000253, ENSBTAG00000045895, ENSBTAG00000004990, ENSBTAG00000008114, ENSBTAG00000007708, ENSBTAG00000019386, ENSBTAG00000050757, ENSBTAG00000052670, ENSBTAG00000019448, ENSBTAG00000014530, ENSBTAG00000010562, ENSBTAG00000007075, ENSBTAG00000014589,…	979	164	9288	1.96687	0.0591171	0.0025388	0.0020934		KEGG_PATHWAY	bta05235:PD-L1 expression and PD-1 checkpoint pathway in cancer	31	1.09773	2.95872e-06	ENSBTAG00000011467, ENSBTAG00000000095, ENSBTAG00000021249, ENSBTAG00000007445, ENSBTAG00000013705, ENSBTAG00000006452, ENSBTAG00000003147, ENSBTAG00000006453, ENSBTAG00000002357, ENSBTAG00000020294, ENSBTAG00000018198, ENSBTAG00000007867, ENSBTAG00000036009, ENSBTAG00000012695, ENSBTAG00000001609, ENSBTAG00000006240, ENSBTAG00000015710, ENSBTAG00000012544, ENSBTAG00000010664, ENSBTAG00000012700,…	1282	92	9288	2.44123	0.00101433	4.05937e-05	3.37295e-05
KEGG_PATHWAY	bta05231:Choline metabolism in cancer	24	1.04212	0.000191474	ENSBTAG00000043959, ENSBTAG00000015325, ENSBTAG00000022927, ENSBTAG00000021905, ENSBTAG00000010312, ENSBTAG00000002490, ENSBTAG00000016979, ENSBTAG00000016627, ENSBTAG00000010526, ENSBTAG00000004322, ENSBTAG00000001061, ENSBTAG00000011628, ENSBTAG00000020344, ENSBTAG00000017490, ENSBTAG00000009917, ENSBTAG00000019980, ENSBTAG00000034827, ENSBTAG00000016050, ENSBTAG00000016156, ENSBTAG00000000717,…	979	99	9288	2.29993	0.063392	0.00261937	0.00215983		KEGG_PATHWAY	bta04650:Natural killer cell mediated cytotoxicity	44	1.55807	4.7307e-06	ENSBTAG00000010057, ENSBTAG00000013988, ENSBTAG00000009381, ENSBTAG00000021249, ENSBTAG00000002096, ENSBTAG00000045795, ENSBTAG00000046268, ENSBTAG00000007103, ENSBTAG00000004736, ENSBTAG00000017060, ENSBTAG00000002951, ENSBTAG00000020294, ENSBTAG00000024503, ENSBTAG00000010191, ENSBTAG00000055302, ENSBTAG00000011043, ENSBTAG00000012695, ENSBTAG00000039215, ENSBTAG00000031575, ENSBTAG00000018994,…	1282	157	9288	2.03043	0.00162132	6.24088e-05	5.18557e-05
KEGG_PATHWAY	bta01100:Metabolic pathways	209	9.07512	0.000253846	ENSBTAG00000005183, ENSBTAG00000016519, ENSBTAG00000018936, ENSBTAG00000043577, ENSBTAG00000010419, ENSBTAG00000008338, ENSBTAG00000001021, ENSBTAG00000001142, ENSBTAG00000043571, ENSBTAG00000030824, ENSBTAG00000017167, ENSBTAG00000055207, ENSBTAG00000017616, ENSBTAG00000015314, ENSBTAG00000054120, ENSBTAG00000006160, ENSBTAG00000020589, ENSBTAG00000011879, ENSBTAG00000043568, ENSBTAG00000043563,…	979	1594	9288	1.24393	0.0831636	0.00333905	0.00275325		KEGG_PATHWAY	bta05133:Pertussis	27	0.956091	6.53876e-06	ENSBTAG00000037533, ENSBTAG00000017824, ENSBTAG00000008612, ENSBTAG00000020535, ENSBTAG00000006633, ENSBTAG00000021105, ENSBTAG00000001321, ENSBTAG00000006894, ENSBTAG00000047238, ENSBTAG00000017060, ENSBTAG00000002357, ENSBTAG00000050239, ENSBTAG00000006615, ENSBTAG00000036009, ENSBTAG00000031231, ENSBTAG00000006240, ENSBTAG00000007450, ENSBTAG00000001273, ENSBTAG00000008864, ENSBTAG00000020645,…	1282	77	9288	2.54043	0.00224029	8.30664e-05	6.90202e-05
KEGG_PATHWAY	bta04392:Hippo signaling pathway - multiple species	11	0.477638	0.000492333	ENSBTAG00000019495, ENSBTAG00000039307, ENSBTAG00000031707, ENSBTAG00000007814, ENSBTAG00000007841, ENSBTAG00000019788, ENSBTAG00000026097, ENSBTAG00000032657, ENSBTAG00000015076, ENSBTAG00000003345, ENSBTAG00000013880	979	29	9288	3.59861	0.155	0.00623621	0.00514214		KEGG_PATHWAY	bta05330:Allograft rejection	21	0.743626	8.2698e-06	ENSBTAG00000005182, ENSBTAG00000010057, ENSBTAG00000010785, ENSBTAG00000020736, ENSBTAG00000047707, ENSBTAG00000013118, ENSBTAG00000010645, ENSBTAG00000006490, ENSBTAG00000038619, ENSBTAG00000020116, ENSBTAG00000007445, ENSBTAG00000004741, ENSBTAG00000013919, ENSBTAG00000002069, ENSBTAG00000027204, ENSBTAG00000018059, ENSBTAG00000037605, ENSBTAG00000017843, ENSBTAG00000015730, ENSBTAG00000012451,…	1282	52	9288	2.92584	0.00283253	0.000101305	8.41747e-05
KEGG_PATHWAY	bta04550:Signaling pathways regulating pluripotency of stem cells	29	1.25923	0.000843105	ENSBTAG00000008097, ENSBTAG00000030162, ENSBTAG00000012599, ENSBTAG00000010312, ENSBTAG00000051083, ENSBTAG00000014636, ENSBTAG00000021527, ENSBTAG00000007424, ENSBTAG00000007589, ENSBTAG00000048508, ENSBTAG00000004015, ENSBTAG00000000231, ENSBTAG00000020355, ENSBTAG00000014291, ENSBTAG00000016156, ENSBTAG00000018114, ENSBTAG00000015457, ENSBTAG00000010820, ENSBTAG00000010007, ENSBTAG00000002081,…	979	143	9288	1.92398	0.250586	0.0102979	0.00849127		KEGG_PATHWAY	bta05416:Viral myocarditis	27	0.956091	1.10829e-05	ENSBTAG00000005182, ENSBTAG00000020736, ENSBTAG00000013988, ENSBTAG00000006490, ENSBTAG00000002472, ENSBTAG00000020116, ENSBTAG00000007445, ENSBTAG00000007103, ENSBTAG00000017060, ENSBTAG00000018059, ENSBTAG00000017843, ENSBTAG00000012451, ENSBTAG00000011043, ENSBTAG00000019588, ENSBTAG00000011851, ENSBTAG00000047707, ENSBTAG00000013118, ENSBTAG00000010645, ENSBTAG00000038619, ENSBTAG00000015718,…	1282	79	9288	2.47612	0.00379425	0.000131084	0.000108918
KEGG_PATHWAY	bta05225:Hepatocellular carcinoma	33	1.43291	0.00114374	ENSBTAG00000011761, ENSBTAG00000008097, ENSBTAG00000030162, ENSBTAG00000015325, ENSBTAG00000012599, ENSBTAG00000010312, ENSBTAG00000051083, ENSBTAG00000021527, ENSBTAG00000001061, ENSBTAG00000011628, ENSBTAG00000020632, ENSBTAG00000021761, ENSBTAG00000044023, ENSBTAG00000005326, ENSBTAG00000014291, ENSBTAG00000016156, ENSBTAG00000017584, ENSBTAG00000014372, ENSBTAG00000013066, ENSBTAG00000013860,…	979	174	9288	1.7993	0.323879	0.0129893	0.0107105		KEGG_PATHWAY	bta05132:Salmonella infection	62	2.19547	1.23868e-05	ENSBTAG00000020535, ENSBTAG00000005345, ENSBTAG00000021105, ENSBTAG00000003326, ENSBTAG00000050239, ENSBTAG00000002833, ENSBTAG00000036009, ENSBTAG00000012642, ENSBTAG00000006240, ENSBTAG00000001273, ENSBTAG00000008864, ENSBTAG00000005357, ENSBTAG00000015718, ENSBTAG00000008223, ENSBTAG00000021474, ENSBTAG00000045582, ENSBTAG00000015271, ENSBTAG00000016085, ENSBTAG00000000347, ENSBTAG00000018984,…	1282	259	9288	1.73431	0.00423969	0.000141623	0.000117675
KEGG_PATHWAY	bta04928:Parathyroid hormone synthesis, secretion and action	23	0.998697	0.00117418	ENSBTAG00000011761, ENSBTAG00000013984, ENSBTAG00000015457, ENSBTAG00000013116, ENSBTAG00000010312, ENSBTAG00000015802, ENSBTAG00000037383, ENSBTAG00000021766, ENSBTAG00000004322, ENSBTAG00000020455, ENSBTAG00000001061, ENSBTAG00000011628, ENSBTAG00000008338, ENSBTAG00000046379, ENSBTAG00000018909, ENSBTAG00000012919, ENSBTAG00000021761, ENSBTAG00000017490, ENSBTAG00000001545, ENSBTAG00000006877,…	979	105	9288	2.07816	0.330889	0.0129893	0.0107105		KEGG_PATHWAY	bta04640:Hematopoietic cell lineage	33	1.16856	1.35808e-05	ENSBTAG00000004270, ENSBTAG00000011421, ENSBTAG00000008592, ENSBTAG00000013569, ENSBTAG00000006490, ENSBTAG00000006452, ENSBTAG00000001321, ENSBTAG00000020892, ENSBTAG00000024960, ENSBTAG00000047238, ENSBTAG00000006453, ENSBTAG00000018572, ENSBTAG00000038045, ENSBTAG00000039993, ENSBTAG00000018474, ENSBTAG00000012451, ENSBTAG00000032122, ENSBTAG00000019588, ENSBTAG00000012771, ENSBTAG00000013730,…	1282	108	9288	2.21373	0.0046474	0.000150265	0.000124855
KEGG_PATHWAY	bta05226:Gastric cancer	30	1.30265	0.0011774	ENSBTAG00000011761, ENSBTAG00000008097, ENSBTAG00000030162, ENSBTAG00000015325, ENSBTAG00000012599, ENSBTAG00000010312, ENSBTAG00000051083, ENSBTAG00000021964, ENSBTAG00000011628, ENSBTAG00000021761, ENSBTAG00000005326, ENSBTAG00000014291, ENSBTAG00000016156, ENSBTAG00000013860, ENSBTAG00000017664, ENSBTAG00000012004, ENSBTAG00000006161, ENSBTAG00000010820, ENSBTAG00000003075, ENSBTAG00000011518,…	979	153	9288	1.86024	0.331626	0.0129893	0.0107105		KEGG_PATHWAY	bta04514:Cell adhesion molecules	44	1.55807	1.56467e-05	ENSBTAG00000005182, ENSBTAG00000009266, ENSBTAG00000020736, ENSBTAG00000006490, ENSBTAG00000020679, ENSBTAG00000011921, ENSBTAG00000000095, ENSBTAG00000020116, ENSBTAG00000007445, ENSBTAG00000007103, ENSBTAG00000047238, ENSBTAG00000017060, ENSBTAG00000023144, ENSBTAG00000000977, ENSBTAG00000018059, ENSBTAG00000031851, ENSBTAG00000055302, ENSBTAG00000033316, ENSBTAG00000017843, ENSBTAG00000012451,…	1282	164	9288	1.94376	0.00535249	0.000157105	0.000130539
KEGG_PATHWAY	bta04270:Vascular smooth muscle contraction	28	1.21581	0.00131237	ENSBTAG00000010312, ENSBTAG00000014614, ENSBTAG00000010799, ENSBTAG00000020455, ENSBTAG00000001061, ENSBTAG00000008338, ENSBTAG00000021048, ENSBTAG00000021343, ENSBTAG00000021761, ENSBTAG00000005847, ENSBTAG00000032705, ENSBTAG00000031632, ENSBTAG00000016156, ENSBTAG00000015441, ENSBTAG00000013116, ENSBTAG00000010026, ENSBTAG00000014567, ENSBTAG00000010402, ENSBTAG00000021434, ENSBTAG00000009235,…	979	140	9288	1.89745	0.361814	0.014026	0.0115653		KEGG_PATHWAY	bta04145:Phagosome	44	1.55807	1.56467e-05	ENSBTAG00000005182, ENSBTAG00000008592, ENSBTAG00000012117, ENSBTAG00000054330, ENSBTAG00000006490, ENSBTAG00000019508, ENSBTAG00000008953, ENSBTAG00000008612, ENSBTAG00000020116, ENSBTAG00000002096, ENSBTAG00000008631, ENSBTAG00000047238, ENSBTAG00000003305, ENSBTAG00000017060, ENSBTAG00000015100, ENSBTAG00000014031, ENSBTAG00000012451, ENSBTAG00000038048, ENSBTAG00000019588, ENSBTAG00000006240,…	1282	164	9288	1.94376	0.00535249	0.000157105	0.000130539
KEGG_PATHWAY	bta04014:Ras signaling pathway	42	1.82371	0.00161434	ENSBTAG00000043959, ENSBTAG00000010673, ENSBTAG00000017549, ENSBTAG00000013688, ENSBTAG00000010312, ENSBTAG00000021527, ENSBTAG00000001061, ENSBTAG00000011628, ENSBTAG00000001282, ENSBTAG00000011905, ENSBTAG00000003762, ENSBTAG00000008134, ENSBTAG00000034827, ENSBTAG00000017681, ENSBTAG00000032705, ENSBTAG00000016156, ENSBTAG00000017584, ENSBTAG00000015026, ENSBTAG00000013066, ENSBTAG00000054533,…	979	244	9288	1.63305	0.42452	0.0167304	0.0137953		KEGG_PATHWAY	bta04623:Cytosolic DNA-sensing pathway	28	0.991501	1.57787e-05	ENSBTAG00000012216, ENSBTAG00000022539, ENSBTAG00000006378, ENSBTAG00000020535, ENSBTAG00000006633, ENSBTAG00000000892, ENSBTAG00000001321, ENSBTAG00000003366, ENSBTAG00000025257, ENSBTAG00000000277, ENSBTAG00000050239, ENSBTAG00000001725, ENSBTAG00000006615, ENSBTAG00000017401, ENSBTAG00000013910, ENSBTAG00000012406, ENSBTAG00000006082, ENSBTAG00000001273, ENSBTAG00000022007, ENSBTAG00000015718,…	1282	85	9288	2.38657	0.00539752	0.000157105	0.000130539
KEGG_PATHWAY	bta04921:Oxytocin signaling pathway	29	1.25923	0.0024398	ENSBTAG00000010312, ENSBTAG00000008294, ENSBTAG00000010799, ENSBTAG00000020455, ENSBTAG00000001061, ENSBTAG00000011628, ENSBTAG00000008338, ENSBTAG00000002036, ENSBTAG00000020035, ENSBTAG00000005847, ENSBTAG00000008938, ENSBTAG00000032705, ENSBTAG00000016156, ENSBTAG00000017662, ENSBTAG00000013116, ENSBTAG00000010026, ENSBTAG00000014567, ENSBTAG00000018747, ENSBTAG00000020569, ENSBTAG00000004322,…	979	153	9288	1.79823	0.566313	0.0245416	0.020236		KEGG_PATHWAY	bta04940:Type I diabetes mellitus	21	0.743626	1.60311e-05	ENSBTAG00000005182, ENSBTAG00000010057, ENSBTAG00000010785, ENSBTAG00000047707, ENSBTAG00000013118, ENSBTAG00000010645, ENSBTAG00000006490, ENSBTAG00000038619, ENSBTAG00000020116, ENSBTAG00000007445, ENSBTAG00000004741, ENSBTAG00000013919, ENSBTAG00000002069, ENSBTAG00000001321, ENSBTAG00000027204, ENSBTAG00000000016, ENSBTAG00000018059, ENSBTAG00000037605, ENSBTAG00000015730, ENSBTAG00000012451,…	1282	54	9288	2.81747	0.00548362	0.000157105	0.000130539
KEGG_PATHWAY	bta04934:Cushing syndrome	29	1.25923	0.00326057	ENSBTAG00000008097, ENSBTAG00000030162, ENSBTAG00000012314, ENSBTAG00000010312, ENSBTAG00000013801, ENSBTAG00000051083, ENSBTAG00000015802, ENSBTAG00000020455, ENSBTAG00000011628, ENSBTAG00000008338, ENSBTAG00000015909, ENSBTAG00000021761, ENSBTAG00000044023, ENSBTAG00000014291, ENSBTAG00000014692, ENSBTAG00000016156, ENSBTAG00000013116, ENSBTAG00000010026, ENSBTAG00000014429, ENSBTAG00000010820,…	979	156	9288	1.76365	0.672719	0.0318604	0.0262709		KEGG_PATHWAY	bta05163:Human cytomegalovirus infection	59	2.08924	1.95144e-05	ENSBTAG00000005182, ENSBTAG00000008099, ENSBTAG00000019428, ENSBTAG00000001060, ENSBTAG00000002472, ENSBTAG00000003043, ENSBTAG00000006633, ENSBTAG00000000892, ENSBTAG00000003289, ENSBTAG00000004736, ENSBTAG00000048782, ENSBTAG00000014972, ENSBTAG00000013245, ENSBTAG00000017401, ENSBTAG00000031355, ENSBTAG00000012642, ENSBTAG00000010785, ENSBTAG00000011953, ENSBTAG00000038619, ENSBTAG00000010989,…	1282	246	9288	1.73761	0.00667117	0.000181418	0.000150741
KEGG_PATHWAY	bta04022:cGMP-PKG signaling pathway	31	1.34607	0.00338501	ENSBTAG00000009780, ENSBTAG00000010312, ENSBTAG00000012975, ENSBTAG00000015802, ENSBTAG00000013208, ENSBTAG00000020455, ENSBTAG00000008338, ENSBTAG00000005847, ENSBTAG00000001246, ENSBTAG00000024888, ENSBTAG00000032705, ENSBTAG00000017260, ENSBTAG00000008419, ENSBTAG00000031632, ENSBTAG00000014692, ENSBTAG00000016156, ENSBTAG00000014059, ENSBTAG00000021717, ENSBTAG00000013116, ENSBTAG00000010026,…	979	171	9288	1.71991	0.686401	0.0321576	0.0265159		KEGG_PATHWAY	bta05161:Hepatitis B	46	1.6289	1.99971e-05	ENSBTAG00000046409, ENSBTAG00000013988, ENSBTAG00000012117, ENSBTAG00000002472, ENSBTAG00000002295, ENSBTAG00000006335, ENSBTAG00000006633, ENSBTAG00000021105, ENSBTAG00000003147, ENSBTAG00000003366, ENSBTAG00000004736, ENSBTAG00000002357, ENSBTAG00000007867, ENSBTAG00000004735, ENSBTAG00000013340, ENSBTAG00000036009, ENSBTAG00000017401, ENSBTAG00000001609, ENSBTAG00000008142, ENSBTAG00000004380,…	1282	176	9288	1.89356	0.00683562	0.000181418	0.000150741
KEGG_PATHWAY	bta01521:EGFR tyrosine kinase inhibitor resistance	18	0.781589	0.0035012	ENSBTAG00000043959, ENSBTAG00000006161, ENSBTAG00000015325, ENSBTAG00000004150, ENSBTAG00000010312, ENSBTAG00000021527, ENSBTAG00000001061, ENSBTAG00000011628, ENSBTAG00000021798, ENSBTAG00000021761, ENSBTAG00000008938, ENSBTAG00000048057, ENSBTAG00000034827, ENSBTAG00000016156, ENSBTAG00000017584, ENSBTAG00000050242, ENSBTAG00000014541, ENSBTAG00000017664	979	80	9288	2.13463	0.698659	0.0323625	0.0266848		KEGG_PATHWAY	bta05332:Graft-versus-host disease	22	0.779037	2.00987e-05	ENSBTAG00000005182, ENSBTAG00000010057, ENSBTAG00000010785, ENSBTAG00000047707, ENSBTAG00000013118, ENSBTAG00000010645, ENSBTAG00000006490, ENSBTAG00000038619, ENSBTAG00000020116, ENSBTAG00000007445, ENSBTAG00000045795, ENSBTAG00000013919, ENSBTAG00000002069, ENSBTAG00000001321, ENSBTAG00000046268, ENSBTAG00000027204, ENSBTAG00000018059, ENSBTAG00000037605, ENSBTAG00000015730, ENSBTAG00000012451,…	1282	59	9288	2.7015	0.00687023	0.000181418	0.000150741
KEGG_PATHWAY	bta05224:Breast cancer	28	1.21581	0.00366969	ENSBTAG00000011761, ENSBTAG00000008097, ENSBTAG00000030162, ENSBTAG00000015325, ENSBTAG00000010312, ENSBTAG00000051083, ENSBTAG00000021527, ENSBTAG00000012817, ENSBTAG00000011628, ENSBTAG00000021761, ENSBTAG00000044023, ENSBTAG00000005326, ENSBTAG00000014291, ENSBTAG00000016156, ENSBTAG00000013860, ENSBTAG00000015457, ENSBTAG00000010820, ENSBTAG00000004322, ENSBTAG00000003075, ENSBTAG00000021798,…	979	150	9288	1.77095	0.715591	0.0330272	0.027233		KEGG_PATHWAY	bta04672:Intestinal immune network for IgA production	21	0.743626	2.19632e-05	ENSBTAG00000011563, ENSBTAG00000020736, ENSBTAG00000047707, ENSBTAG00000001060, ENSBTAG00000013118, ENSBTAG00000010645, ENSBTAG00000006490, ENSBTAG00000007445, ENSBTAG00000013919, ENSBTAG00000006078, ENSBTAG00000027204, ENSBTAG00000000130, ENSBTAG00000021596, ENSBTAG00000018059, ENSBTAG00000018200, ENSBTAG00000037605, ENSBTAG00000017843, ENSBTAG00000015730, ENSBTAG00000012451, ENSBTAG00000018993,…	1282	55	9288	2.76625	0.00750514	0.000193163	0.0001605
KEGG_PATHWAY	bta00900:Terpenoid backbone biosynthesis	8	0.347373	0.00433277	ENSBTAG00000012059, ENSBTAG00000005183, ENSBTAG00000002827, ENSBTAG00000048308, ENSBTAG00000017819, ENSBTAG00000011839, ENSBTAG00000004075, ENSBTAG00000007840	979	21	9288	3.61418	0.773504	0.0360582	0.0297322		KEGG_PATHWAY	bta05160:Hepatitis C	45	1.59348	2.83454e-05	ENSBTAG00000008471, ENSBTAG00000013988, ENSBTAG00000010998, ENSBTAG00000006378, ENSBTAG00000005564, ENSBTAG00000002472, ENSBTAG00000006633, ENSBTAG00000003147, ENSBTAG00000007881, ENSBTAG00000003366, ENSBTAG00000004736, ENSBTAG00000001725, ENSBTAG00000007867, ENSBTAG00000013340, ENSBTAG00000009091, ENSBTAG00000036009, ENSBTAG00000017401, ENSBTAG00000012642, ENSBTAG00000004380, ENSBTAG00000014269,…	1282	173	9288	1.88452	0.00967551	0.000243062	0.000201961
KEGG_PATHWAY	bta04933:AGE-RAGE signaling pathway in diabetic complications	21	0.911854	0.0043394	ENSBTAG00000012004, ENSBTAG00000013103, ENSBTAG00000013116, ENSBTAG00000012599, ENSBTAG00000010312, ENSBTAG00000018966, ENSBTAG00000010007, ENSBTAG00000001061, ENSBTAG00000008338, ENSBTAG00000007101, ENSBTAG00000008300, ENSBTAG00000021466, ENSBTAG00000016156, ENSBTAG00000030499, ENSBTAG00000017584, ENSBTAG00000013472, ENSBTAG00000013760, ENSBTAG00000018540, ENSBTAG00000014575, ENSBTAG00000014465,…	979	102	9288	1.95325	0.774019	0.0360582	0.0297322		KEGG_PATHWAY	bta05323:Rheumatoid arthritis	31	1.09773	2.92845e-05	ENSBTAG00000011563, ENSBTAG00000012117, ENSBTAG00000006490, ENSBTAG00000007445, ENSBTAG00000020674, ENSBTAG00000003289, ENSBTAG00000001321, ENSBTAG00000000130, ENSBTAG00000007103, ENSBTAG00000017060, ENSBTAG00000000277, ENSBTAG00000018059, ENSBTAG00000015100, ENSBTAG00000012451, ENSBTAG00000019588, ENSBTAG00000006240, ENSBTAG00000047707, ENSBTAG00000013118, ENSBTAG00000010645, ENSBTAG00000008008,…	1282	102	9288	2.20189	0.00999444	0.00024499	0.000203563
KEGG_PATHWAY	bta04916:Melanogenesis	21	0.911854	0.0043394	ENSBTAG00000008097, ENSBTAG00000017549, ENSBTAG00000013116, ENSBTAG00000010312, ENSBTAG00000051083, ENSBTAG00000010820, ENSBTAG00000015802, ENSBTAG00000003075, ENSBTAG00000001061, ENSBTAG00000008338, ENSBTAG00000020267, ENSBTAG00000025644, ENSBTAG00000048057, ENSBTAG00000001575, ENSBTAG00000032705, ENSBTAG00000014291, ENSBTAG00000002107, ENSBTAG00000019336, ENSBTAG00000016420, ENSBTAG00000014692,…	979	102	9288	1.95325	0.774019	0.0360582	0.0297322		KEGG_PATHWAY	bta04217:Necroptosis	46	1.6289	3.15078e-05	ENSBTAG00000039415, ENSBTAG00000039657, ENSBTAG00000015628, ENSBTAG00000013988, ENSBTAG00000012216, ENSBTAG00000006291, ENSBTAG00000010998, ENSBTAG00000006378, ENSBTAG00000006335, ENSBTAG00000020535, ENSBTAG00000003147, ENSBTAG00000001321, ENSBTAG00000002357, ENSBTAG00000050239, ENSBTAG00000007867, ENSBTAG00000000436, ENSBTAG00000017002, ENSBTAG00000013340, ENSBTAG00000032068, ENSBTAG00000018994,…	1282	179	9288	1.86183	0.0107491	0.000257314	0.000213803
KEGG_PATHWAY	bta04072:Phospholipase D signaling pathway	28	1.21581	0.0044282	ENSBTAG00000043959, ENSBTAG00000017549, ENSBTAG00000015325, ENSBTAG00000021905, ENSBTAG00000010312, ENSBTAG00000011307, ENSBTAG00000007668, ENSBTAG00000001061, ENSBTAG00000011628, ENSBTAG00000008338, ENSBTAG00000011905, ENSBTAG00000019980, ENSBTAG00000034827, ENSBTAG00000016156, ENSBTAG00000000717, ENSBTAG00000017584, ENSBTAG00000013116, ENSBTAG00000025161, ENSBTAG00000010526, ENSBTAG00000006785,…	979	152	9288	1.74765	0.780808	0.0360582	0.0297322		KEGG_PATHWAY	bta05135:Yersinia infection	41	1.45184	3.87154e-05	ENSBTAG00000009761, ENSBTAG00000009381, ENSBTAG00000021249, ENSBTAG00000020535, ENSBTAG00000005345, ENSBTAG00000006633, ENSBTAG00000021105, ENSBTAG00000001321, ENSBTAG00000000277, ENSBTAG00000050239, ENSBTAG00000036009, ENSBTAG00000011043, ENSBTAG00000017401, ENSBTAG00000012695, ENSBTAG00000001609, ENSBTAG00000031575, ENSBTAG00000014447, ENSBTAG00000006240, ENSBTAG00000001492, ENSBTAG00000008403,…	1282	154	9288	1.92884	0.0131919	0.000308823	0.000256602
KEGG_PATHWAY	bta04261:Adrenergic signaling in cardiomyocytes	28	1.21581	0.00531417	ENSBTAG00000010312, ENSBTAG00000011424, ENSBTAG00000015802, ENSBTAG00000007061, ENSBTAG00000004553, ENSBTAG00000001061, ENSBTAG00000008338, ENSBTAG00000002036, ENSBTAG00000001246, ENSBTAG00000003826, ENSBTAG00000032705, ENSBTAG00000031632, ENSBTAG00000014692, ENSBTAG00000016156, ENSBTAG00000014059, ENSBTAG00000013116, ENSBTAG00000010026, ENSBTAG00000010007, ENSBTAG00000020569, ENSBTAG00000023416,…	979	154	9288	1.72495	0.838345	0.0422662	0.0348511		KEGG_PATHWAY	bta04660:T cell receptor signaling pathway	35	1.23938	4.45675e-05	ENSBTAG00000005062, ENSBTAG00000009681, ENSBTAG00000014698, ENSBTAG00000009381, ENSBTAG00000021249, ENSBTAG00000007445, ENSBTAG00000013705, ENSBTAG00000006452, ENSBTAG00000006453, ENSBTAG00000004736, ENSBTAG00000023144, ENSBTAG00000020294, ENSBTAG00000027916, ENSBTAG00000010191, ENSBTAG00000017843, ENSBTAG00000012695, ENSBTAG00000031575, ENSBTAG00000013851, ENSBTAG00000011851, ENSBTAG00000015710,…	1282	124	9288	2.04494	0.0151707	0.000347424	0.000288676
KEGG_PATHWAY	bta00564:Glycerophospholipid metabolism	21	0.911854	0.0054471	ENSBTAG00000046919, ENSBTAG00000018509, ENSBTAG00000010773, ENSBTAG00000021905, ENSBTAG00000008160, ENSBTAG00000002490, ENSBTAG00000016519, ENSBTAG00000016979, ENSBTAG00000025161, ENSBTAG00000010526, ENSBTAG00000007668, ENSBTAG00000045787, ENSBTAG00000017490, ENSBTAG00000019980, ENSBTAG00000001868, ENSBTAG00000000944, ENSBTAG00000018043, ENSBTAG00000017592, ENSBTAG00000016050, ENSBTAG00000000717,…	979	104	9288	1.91569	0.845568	0.0423389	0.034911		KEGG_PATHWAY	bta04625:C-type lectin receptor signaling pathway	31	1.09773	5.36165e-05	ENSBTAG00000038428, ENSBTAG00000046409, ENSBTAG00000006291, ENSBTAG00000020535, ENSBTAG00000001321, ENSBTAG00000006572, ENSBTAG00000008719, ENSBTAG00000050239, ENSBTAG00000024503, ENSBTAG00000007867, ENSBTAG00000027916, ENSBTAG00000010191, ENSBTAG00000031231, ENSBTAG00000013245, ENSBTAG00000013851, ENSBTAG00000004380, ENSBTAG00000014127, ENSBTAG00000001273, ENSBTAG00000010989, ENSBTAG00000004741,…	1282	105	9288	2.13898	0.0182229	0.000406126	0.000337452
KEGG_PATHWAY	bta05215:Prostate cancer	20	0.868432	0.00607569	ENSBTAG00000043959, ENSBTAG00000015325, ENSBTAG00000015457, ENSBTAG00000009132, ENSBTAG00000010312, ENSBTAG00000015802, ENSBTAG00000021527, ENSBTAG00000014915, ENSBTAG00000011628, ENSBTAG00000021798, ENSBTAG00000004086, ENSBTAG00000018909, ENSBTAG00000021761, ENSBTAG00000048057, ENSBTAG00000034827, ENSBTAG00000016420, ENSBTAG00000014692, ENSBTAG00000016156, ENSBTAG00000034436, ENSBTAG00000014541	979	98	9288	1.93617	0.875596	0.0461752	0.0380743		KEGG_PATHWAY	bta05166:Human T-cell leukemia virus 1 infection	55	1.94759	5.44659e-05	ENSBTAG00000005182, ENSBTAG00000021709, ENSBTAG00000038428, ENSBTAG00000020736, ENSBTAG00000046409, ENSBTAG00000006078, ENSBTAG00000020892, ENSBTAG00000000016, ENSBTAG00000048782, ENSBTAG00000004735, ENSBTAG00000016675, ENSBTAG00000019588, ENSBTAG00000015710, ENSBTAG00000020904, ENSBTAG00000011953, ENSBTAG00000038619, ENSBTAG00000010989, ENSBTAG00000044019, ENSBTAG00000027204, ENSBTAG00000003255,…	1282	232	9288	1.71755	0.0185089	0.000406126	0.000337452
KEGG_PATHWAY	bta04919:Thyroid hormone signaling pathway	23	0.998697	0.00730586	ENSBTAG00000017802, ENSBTAG00000015325, ENSBTAG00000019929, ENSBTAG00000013116, ENSBTAG00000010312, ENSBTAG00000051083, ENSBTAG00000018966, ENSBTAG00000001061, ENSBTAG00000009987, ENSBTAG00000008338, ENSBTAG00000020035, ENSBTAG00000002585, ENSBTAG00000001398, ENSBTAG00000006189, ENSBTAG00000008938, ENSBTAG00000048057, ENSBTAG00000001246, ENSBTAG00000003835, ENSBTAG00000001888, ENSBTAG00000016420,…	979	121	9288	1.80336	0.918551	0.0543175	0.0447881		KEGG_PATHWAY	bta04144:Endocytosis	57	2.01841	6.8049e-05	ENSBTAG00000005182, ENSBTAG00000012873, ENSBTAG00000008099, ENSBTAG00000001060, ENSBTAG00000005542, ENSBTAG00000005345, ENSBTAG00000020892, ENSBTAG00000025358, ENSBTAG00000030749, ENSBTAG00000003727, ENSBTAG00000001505, ENSBTAG00000036009, ENSBTAG00000011540, ENSBTAG00000008064, ENSBTAG00000038619, ENSBTAG00000014945, ENSBTAG00000027684, ENSBTAG00000011916, ENSBTAG00000026753, ENSBTAG00000045582,…	1282	245	9288	1.68556	0.0230713	0.000496613	0.000412638
KEGG_PATHWAY	bta04974:Protein digestion and absorption	24	1.04212	0.00785782	ENSBTAG00000015008, ENSBTAG00000019807, ENSBTAG00000013103, ENSBTAG00000010179, ENSBTAG00000013369, ENSBTAG00000030190, ENSBTAG00000027020, ENSBTAG00000011802, ENSBTAG00000012837, ENSBTAG00000021217, ENSBTAG00000002075, ENSBTAG00000004588, ENSBTAG00000021466, ENSBTAG00000047998, ENSBTAG00000020056, ENSBTAG00000001246, ENSBTAG00000010050, ENSBTAG00000013472, ENSBTAG00000033515, ENSBTAG00000013760,…	979	129	9288	1.76507	0.932659	0.0568098	0.0468432		KEGG_PATHWAY	bta04060:Cytokine-cytokine receptor interaction	72	2.54958	7.68916e-05	ENSBTAG00000008099, ENSBTAG00000020736, ENSBTAG00000019428, ENSBTAG00000001060, ENSBTAG00000020019, ENSBTAG00000010738, ENSBTAG00000015708, ENSBTAG00000009943, ENSBTAG00000003289, ENSBTAG00000047412, ENSBTAG00000006078, ENSBTAG00000000130, ENSBTAG00000020892, ENSBTAG00000000016, ENSBTAG00000020054, ENSBTAG00000031998, ENSBTAG00000018015, ENSBTAG00000017843, ENSBTAG00000031355, ENSBTAG00000011067,…	1282	332	9288	1.57119	0.0260301	0.000549455	0.000456544
KEGG_PATHWAY	bta05218:Melanoma	16	0.694746	0.00813942	ENSBTAG00000043959, ENSBTAG00000006161, ENSBTAG00000015457, ENSBTAG00000010312, ENSBTAG00000021527, ENSBTAG00000011628, ENSBTAG00000021761, ENSBTAG00000051898, ENSBTAG00000044023, ENSBTAG00000034827, ENSBTAG00000000128, ENSBTAG00000016156, ENSBTAG00000015991, ENSBTAG00000013860, ENSBTAG00000014541, ENSBTAG00000017664	979	73	9288	2.07939	0.93889	0.0568098	0.0468432		KEGG_PATHWAY	bta05417:Lipid and atherosclerosis	55	1.94759	8.85936e-05	ENSBTAG00000009065, ENSBTAG00000020736, ENSBTAG00000002472, ENSBTAG00000020535, ENSBTAG00000021105, ENSBTAG00000006633, ENSBTAG00000003289, ENSBTAG00000002357, ENSBTAG00000050239, ENSBTAG00000036009, ENSBTAG00000017843, ENSBTAG00000017401, ENSBTAG00000006240, ENSBTAG00000010785, ENSBTAG00000001273, ENSBTAG00000010989, ENSBTAG00000008864, ENSBTAG00000004741, ENSBTAG00000015718, ENSBTAG00000007531,…	1282	236	9288	1.68844	0.0299319	0.000620155	0.000515289
KEGG_PATHWAY	bta05223:Non-small cell lung cancer	16	0.694746	0.00813942	ENSBTAG00000006161, ENSBTAG00000010312, ENSBTAG00000014418, ENSBTAG00000002280, ENSBTAG00000001061, ENSBTAG00000011518, ENSBTAG00000011628, ENSBTAG00000021798, ENSBTAG00000000570, ENSBTAG00000021761, ENSBTAG00000044023, ENSBTAG00000016156, ENSBTAG00000034436, ENSBTAG00000017584, ENSBTAG00000013860, ENSBTAG00000017664	979	73	9288	2.07939	0.93889	0.0568098	0.0468432		KEGG_PATHWAY	bta05134:Legionellosis	20	0.708215	0.000136883	ENSBTAG00000006240, ENSBTAG00000002472, ENSBTAG00000011846, ENSBTAG00000020535, ENSBTAG00000004741, ENSBTAG00000015718, ENSBTAG00000008008, ENSBTAG00000008223, ENSBTAG00000001321, ENSBTAG00000047238, ENSBTAG00000000477, ENSBTAG00000003326, ENSBTAG00000017060, ENSBTAG00000000277, ENSBTAG00000000563, ENSBTAG00000050239, ENSBTAG00000006615, ENSBTAG00000016683, ENSBTAG00000015032, ENSBTAG00000015874	1282	57	9288	2.54208	0.0458687	0.000939015	0.000780231
KEGG_PATHWAY	bta05418:Fluid shear stress and atherosclerosis	26	1.12896	0.008838	ENSBTAG00000019929, ENSBTAG00000014357, ENSBTAG00000009987, ENSBTAG00000020632, ENSBTAG00000000231, ENSBTAG00000000031, ENSBTAG00000008938, ENSBTAG00000032705, ENSBTAG00000018114, ENSBTAG00000019267, ENSBTAG00000022927, ENSBTAG00000005273, ENSBTAG00000018747, ENSBTAG00000010007, ENSBTAG00000002081, ENSBTAG00000004288, ENSBTAG00000004322, ENSBTAG00000006189, ENSBTAG00000025644, ENSBTAG00000001575,…	979	145	9288	1.70116	0.951975	0.0604519	0.0498463		KEGG_PATHWAY	bta04668:TNF signaling pathway	34	1.20397	0.000151231	ENSBTAG00000009065, ENSBTAG00000014737, ENSBTAG00000012216, ENSBTAG00000006291, ENSBTAG00000010998, ENSBTAG00000006378, ENSBTAG00000002295, ENSBTAG00000001321, ENSBTAG00000000016, ENSBTAG00000004815, ENSBTAG00000001725, ENSBTAG00000000436, ENSBTAG00000006615, ENSBTAG00000039153, ENSBTAG00000024928, ENSBTAG00000031231, ENSBTAG00000001609, ENSBTAG00000012642, ENSBTAG00000014127, ENSBTAG00000010785,…	1282	126	9288	1.95498	0.0505535	0.0010171	0.000845113
														KEGG_PATHWAY	bta05203:Viral carcinogenesis	53	1.87677	0.00018412	ENSBTAG00000005182, ENSBTAG00000008099, ENSBTAG00000046409, ENSBTAG00000035370, ENSBTAG00000020116, ENSBTAG00000002295, ENSBTAG00000006633, ENSBTAG00000009786, ENSBTAG00000003147, ENSBTAG00000008136, ENSBTAG00000020034, ENSBTAG00000004736, ENSBTAG00000049851, ENSBTAG00000031778, ENSBTAG00000004735, ENSBTAG00000003808, ENSBTAG00000013340, ENSBTAG00000015483, ENSBTAG00000034883, ENSBTAG00000012642,…	1282	231	9288	1.66226	0.0612057	0.00121448	0.00100912
														KEGG_PATHWAY	bta04210:Apoptosis	36	1.27479	0.000399727	ENSBTAG00000010057, ENSBTAG00000010992, ENSBTAG00000009065, ENSBTAG00000013988, ENSBTAG00000010998, ENSBTAG00000006378, ENSBTAG00000002472, ENSBTAG00000020015, ENSBTAG00000024105, ENSBTAG00000049851, ENSBTAG00000000735, ENSBTAG00000006615, ENSBTAG00000013340, ENSBTAG00000016830, ENSBTAG00000013245, ENSBTAG00000018994, ENSBTAG00000011100, ENSBTAG00000012642, ENSBTAG00000010785, ENSBTAG00000010989,…	1282	143	9288	1.8239	0.128146	0.00258691	0.00214947
														KEGG_PATHWAY	bta05320:Autoimmune thyroid disease	21	0.743626	0.00048877	ENSBTAG00000005182, ENSBTAG00000010057, ENSBTAG00000010785, ENSBTAG00000020736, ENSBTAG00000047707, ENSBTAG00000013118, ENSBTAG00000010645, ENSBTAG00000006490, ENSBTAG00000038619, ENSBTAG00000020116, ENSBTAG00000007445, ENSBTAG00000013919, ENSBTAG00000002069, ENSBTAG00000027204, ENSBTAG00000013170, ENSBTAG00000018059, ENSBTAG00000037605, ENSBTAG00000017843, ENSBTAG00000015730, ENSBTAG00000012451,…	1282	67	9288	2.2708	0.154383	0.00310459	0.00257962
														KEGG_PATHWAY	bta03018:RNA degradation	22	0.779037	0.00157581	ENSBTAG00000012699, ENSBTAG00000015711, ENSBTAG00000010863, ENSBTAG00000011304, ENSBTAG00000014900, ENSBTAG00000011855, ENSBTAG00000018925, ENSBTAG00000000371, ENSBTAG00000008578, ENSBTAG00000017919, ENSBTAG00000005534, ENSBTAG00000007942, ENSBTAG00000020330, ENSBTAG00000005913, ENSBTAG00000003748, ENSBTAG00000049571, ENSBTAG00000018097, ENSBTAG00000001612, ENSBTAG00000004834, ENSBTAG00000018036,…	1282	78	9288	2.04344	0.417793	0.00982732	0.00816555
														KEGG_PATHWAY	bta03250:Viral life cycle - HIV-1	20	0.708215	0.00161492	ENSBTAG00000039415, ENSBTAG00000008021, ENSBTAG00000008471, ENSBTAG00000038536, ENSBTAG00000005251, ENSBTAG00000008099, ENSBTAG00000010467, ENSBTAG00000001060, ENSBTAG00000007214, ENSBTAG00000022007, ENSBTAG00000044019, ENSBTAG00000007755, ENSBTAG00000045588, ENSBTAG00000003255, ENSBTAG00000007872, ENSBTAG00000030913, ENSBTAG00000053806, ENSBTAG00000014124, ENSBTAG00000017128, ENSBTAG00000037800	1282	68	9288	2.13086	0.425563	0.00989136	0.00821877
														KEGG_PATHWAY	bta04611:Platelet activation	30	1.06232	0.0019641	ENSBTAG00000019604, ENSBTAG00000009381, ENSBTAG00000013109, ENSBTAG00000005661, ENSBTAG00000020034, ENSBTAG00000024503, ENSBTAG00000002978, ENSBTAG00000001029, ENSBTAG00000032068, ENSBTAG00000013245, ENSBTAG00000011851, ENSBTAG00000020848, ENSBTAG00000011953, ENSBTAG00000016629, ENSBTAG00000012526, ENSBTAG00000008403, ENSBTAG00000010989, ENSBTAG00000020645, ENSBTAG00000023997, ENSBTAG00000021872,…	1282	122	9288	1.78154	0.490512	0.0118191	0.0098205
														KEGG_PATHWAY	bta04664:Fc epsilon RI signaling pathway	20	0.708215	0.00233349	ENSBTAG00000011851, ENSBTAG00000009381, ENSBTAG00000021249, ENSBTAG00000010989, ENSBTAG00000005550, ENSBTAG00000020034, ENSBTAG00000004736, ENSBTAG00000020173, ENSBTAG00000039160, ENSBTAG00000002103, ENSBTAG00000024503, ENSBTAG00000004767, ENSBTAG00000019250, ENSBTAG00000018984, ENSBTAG00000032068, ENSBTAG00000013298, ENSBTAG00000011043, ENSBTAG00000001609, ENSBTAG00000031575, ENSBTAG00000006909	1282	70	9288	2.06998	0.551265	0.0137998	0.0114663
														KEGG_PATHWAY	bta05142:Chagas disease	29	1.02691	0.0027275	ENSBTAG00000010998, ENSBTAG00000021105, ENSBTAG00000021127, ENSBTAG00000006452, ENSBTAG00000003289, ENSBTAG00000001321, ENSBTAG00000006894, ENSBTAG00000006453, ENSBTAG00000018198, ENSBTAG00000014031, ENSBTAG00000019988, ENSBTAG00000036009, ENSBTAG00000006240, ENSBTAG00000015710, ENSBTAG00000012544, ENSBTAG00000010785, ENSBTAG00000012700, ENSBTAG00000010989, ENSBTAG00000020645, ENSBTAG00000004741,…	1282	119	9288	1.76557	0.608125	0.0158565	0.0131752
														KEGG_PATHWAY	bta04010:MAPK signaling pathway	59	2.08924	0.00386447	ENSBTAG00000009065, ENSBTAG00000038428, ENSBTAG00000014737, ENSBTAG00000021105, ENSBTAG00000021145, ENSBTAG00000004736, ENSBTAG00000018572, ENSBTAG00000007923, ENSBTAG00000000218, ENSBTAG00000006998, ENSBTAG00000001029, ENSBTAG00000039153, ENSBTAG00000036009, ENSBTAG00000012550, ENSBTAG00000016830, ENSBTAG00000012642, ENSBTAG00000010785, ENSBTAG00000011953, ENSBTAG00000020701, ENSBTAG00000014828,…	1282	299	9288	1.4296	0.735015	0.0220919	0.0183562
														KEGG_PATHWAY	bta05200:Pathways in cancer	97	3.43484	0.00472575	ENSBTAG00000021709, ENSBTAG00000014737, ENSBTAG00000002472, ENSBTAG00000004652, ENSBTAG00000003043, ENSBTAG00000045633, ENSBTAG00000001029, ENSBTAG00000036009, ENSBTAG00000014972, ENSBTAG00000004380, ENSBTAG00000010785, ENSBTAG00000020904, ENSBTAG00000010427, ENSBTAG00000004541, ENSBTAG00000021316, ENSBTAG00000015718, ENSBTAG00000005198, ENSBTAG00000055290, ENSBTAG00000003299, ENSBTAG00000021310,…	1282	542	9288	1.2966	0.803044	0.0265727	0.0220793
														KEGG_PATHWAY	bta05310:Asthma	12	0.424929	0.00910839	ENSBTAG00000020736, ENSBTAG00000024503, ENSBTAG00000047707, ENSBTAG00000010645, ENSBTAG00000006490, ENSBTAG00000037605, ENSBTAG00000013919, ENSBTAG00000017843, ENSBTAG00000015730, ENSBTAG00000012451, ENSBTAG00000027204, ENSBTAG00000019588	1282	37	9288	2.34971	0.956652	0.05039	0.0418692
														KEGG_PATHWAY	bta03260:Virion - Human immunodeficiency virus	4	0.141643	0.00939169	ENSBTAG00000008099, ENSBTAG00000001060, ENSBTAG00000007312, ENSBTAG00000003255	1282	4	9288	7.24493	0.960702	0.0511326	0.0424862
