# Supplementary material for: Examination of the lung and lymphoid tissue mRNA transcriptome response in dairy calves following experimental challenge with bovine alphaherpesvirus one (BoHV-1)
Source: PLoS One. 2025 May 2;20(5):e0319575. doi: 10.1371/journal.pone.0319575 (PMC12047826; doi:10.1371/journal.pone.0319575)
Supplement: S18 Table — (XLSX) [file pone.0319575.s018.xlsx]

## Sheet: KEGG
Indianred module KEGG pathways														Navajowhite2 module KEGG pathways
Category	Term	Count	%	PValue	Genes	List Total	Pop Hits	Pop Total	Fold Enrichment	Bonferroni	Benjamini	FDR		Category	Term	Count	%	PValue	Genes	List Total	Pop Hits	Pop Total	Fold Enrichment	Bonferroni	Benjamini	FDR
KEGG_PATHWAY	bta05164:Influenza A	37	1.96391	1.82557e-06	ENSBTAG00000040569, ENSBTAG00000002090, ENSBTAG00000004993, ENSBTAG00000010934, ENSBTAG00000006633, ENSBTAG00000003168, ENSBTAG00000021565, ENSBTAG00000002475, ENSBTAG00000003366, ENSBTAG00000009488, ENSBTAG00000001400, ENSBTAG00000009948, ENSBTAG00000002979, ENSBTAG00000007867, ENSBTAG00000018274, ENSBTAG00000053807, ENSBTAG00000003948, ENSBTAG00000019966, ENSBTAG00000012642, ENSBTAG00000008142,…	787	187	9341	2.34844	0.000602258	0.000215856	0.000204736		KEGG_PATHWAY	bta03008:Ribosome biogenesis in eukaryotes	11	3.47003	1.83148e-06	ENSBTAG00000016747, ENSBTAG00000003225, ENSBTAG00000007105, ENSBTAG00000020633, ENSBTAG00000017001, ENSBTAG00000000748, ENSBTAG00000003323, ENSBTAG00000005385, ENSBTAG00000011263, ENSBTAG00000016510, ENSBTAG00000012596	145	95	9341	7.45924	0.000401013	0.000401093	0.000391936
KEGG_PATHWAY	bta03250:Viral life cycle - HIV-1	20	1.06157	1.93918e-06	ENSBTAG00000039415, ENSBTAG00000008021, ENSBTAG00000038745, ENSBTAG00000016988, ENSBTAG00000038536, ENSBTAG00000017921, ENSBTAG00000010467, ENSBTAG00000004695, ENSBTAG00000044019, ENSBTAG00000007755, ENSBTAG00000007453, ENSBTAG00000002277, ENSBTAG00000045588, ENSBTAG00000030913, ENSBTAG00000000411, ENSBTAG00000053806, ENSBTAG00000002939, ENSBTAG00000015263, ENSBTAG00000013254, ENSBTAG00000020709	787	68	9341	3.49092	0.000639725	0.000215856	0.000204736		KEGG_PATHWAY	bta04659:Th17 cell differentiation	9	2.83912	0.00036491	ENSBTAG00000009496, ENSBTAG00000016933, ENSBTAG00000020904, ENSBTAG00000001778, ENSBTAG00000021249, ENSBTAG00000013705, ENSBTAG00000007599, ENSBTAG00000011481, ENSBTAG00000005892	145	114	9341	5.08584	0.0768189	0.0395628	0.0386596
KEGG_PATHWAY	bta05168:Herpes simplex virus 1 infection	63	3.34395	1.96233e-06	ENSBTAG00000039316, ENSBTAG00000010497, ENSBTAG00000015348, ENSBTAG00000012511, ENSBTAG00000009460, ENSBTAG00000011904, ENSBTAG00000006633, ENSBTAG00000003366, ENSBTAG00000045791, ENSBTAG00000000533, ENSBTAG00000008938, ENSBTAG00000018456, ENSBTAG00000014891, ENSBTAG00000017123, ENSBTAG00000016830, ENSBTAG00000018258, ENSBTAG00000012642, ENSBTAG00000008021, ENSBTAG00000008142, ENSBTAG00000004380,…	787	404	9341	1.85088	0.000647359	0.000215856	0.000204736		KEGG_PATHWAY	bta04660:T cell receptor signaling pathway	9	2.83912	0.00067669	ENSBTAG00000007084, ENSBTAG00000001778, ENSBTAG00000021249, ENSBTAG00000013705, ENSBTAG00000007599, ENSBTAG00000007445, ENSBTAG00000024450, ENSBTAG00000005892, ENSBTAG00000015157	145	125	9341	4.63829	0.13778	0.0395628	0.0386596
KEGG_PATHWAY	bta03015:mRNA surveillance pathway	24	1.27389	7.83739e-06	ENSBTAG00000002090, ENSBTAG00000006250, ENSBTAG00000006493, ENSBTAG00000019714, ENSBTAG00000018406, ENSBTAG00000020922, ENSBTAG00000004993, ENSBTAG00000006884, ENSBTAG00000003570, ENSBTAG00000008003, ENSBTAG00000008355, ENSBTAG00000009435, ENSBTAG00000026995, ENSBTAG00000009488, ENSBTAG00000014490, ENSBTAG00000005987, ENSBTAG00000005757, ENSBTAG00000035615, ENSBTAG00000015263, ENSBTAG00000011571,…	787	101	9341	2.82039	0.00258301	0.000646584	0.000613276		KEGG_PATHWAY	bta04658:Th1 and Th2 cell differentiation	8	2.52366	0.000722609	ENSBTAG00000009496, ENSBTAG00000020904, ENSBTAG00000001778, ENSBTAG00000021249, ENSBTAG00000013705, ENSBTAG00000007599, ENSBTAG00000011481, ENSBTAG00000005892	145	97	9341	5.31305	0.146414	0.0395628	0.0386596
KEGG_PATHWAY	bta03013:Nucleocytoplasmic transport	25	1.32696	2.4013e-05	ENSBTAG00000006250, ENSBTAG00000050948, ENSBTAG00000004993, ENSBTAG00000010934, ENSBTAG00000009488, ENSBTAG00000004452, ENSBTAG00000014490, ENSBTAG00000006911, ENSBTAG00000035615, ENSBTAG00000001749, ENSBTAG00000017939, ENSBTAG00000011811, ENSBTAG00000020922, ENSBTAG00000003570, ENSBTAG00000021896, ENSBTAG00000026995, ENSBTAG00000021293, ENSBTAG00000004987, ENSBTAG00000019215, ENSBTAG00000018887,…	787	115	9341	2.58024	0.00789308	0.00158486	0.00150322
KEGG_PATHWAY	bta04932:Non-alcoholic fatty liver disease	29	1.53928	0.000182359	ENSBTAG00000030182, ENSBTAG00000008692, ENSBTAG00000010497, ENSBTAG00000000091, ENSBTAG00000012634, ENSBTAG00000014878, ENSBTAG00000020756, ENSBTAG00000052272, ENSBTAG00000043556, ENSBTAG00000004114, ENSBTAG00000001400, ENSBTAG00000043550, ENSBTAG00000002979, ENSBTAG00000009727, ENSBTAG00000051287, ENSBTAG00000013895, ENSBTAG00000014426, ENSBTAG00000019419, ENSBTAG00000004189, ENSBTAG00000046019,…	787	162	9341	2.12472	0.0584088	0.0100298	0.00951308
KEGG_PATHWAY	bta03082:ATP-dependent chromatin remodeling	22	1.16773	0.00085388	ENSBTAG00000014734, ENSBTAG00000005030, ENSBTAG00000038409, ENSBTAG00000021931, ENSBTAG00000020226, ENSBTAG00000007756, ENSBTAG00000020423, ENSBTAG00000005578, ENSBTAG00000001024, ENSBTAG00000006971, ENSBTAG00000008412, ENSBTAG00000007113, ENSBTAG00000003034, ENSBTAG00000031716, ENSBTAG00000000343, ENSBTAG00000001840, ENSBTAG00000019281, ENSBTAG00000048262, ENSBTAG00000009704, ENSBTAG00000018074,…	787	119	9341	2.19429	0.245651	0.0402543	0.0381806
KEGG_PATHWAY	bta03420:Nucleotide excision repair	14	0.7431	0.00101914	ENSBTAG00000012577, ENSBTAG00000007362, ENSBTAG00000002072, ENSBTAG00000031061, ENSBTAG00000016869, ENSBTAG00000046757, ENSBTAG00000040199, ENSBTAG00000005446, ENSBTAG00000027983, ENSBTAG00000046765, ENSBTAG00000001856, ENSBTAG00000011083, ENSBTAG00000018589, ENSBTAG00000014595	787	59	9341	2.8164	0.285726	0.0420397	0.039874
KEGG_PATHWAY	bta04144:Endocytosis	36	1.91083	0.00129371	ENSBTAG00000039415, ENSBTAG00000038745, ENSBTAG00000033331, ENSBTAG00000048809, ENSBTAG00000011902, ENSBTAG00000026320, ENSBTAG00000014838, ENSBTAG00000002051, ENSBTAG00000006099, ENSBTAG00000009600, ENSBTAG00000006792, ENSBTAG00000002475, ENSBTAG00000009366, ENSBTAG00000046644, ENSBTAG00000046248, ENSBTAG00000000411, ENSBTAG00000008938, ENSBTAG00000050712, ENSBTAG00000001505, ENSBTAG00000015779,…	787	245	9341	1.74403	0.347668	0.0455149	0.0431702
KEGG_PATHWAY	bta00190:Oxidative phosphorylation	24	1.27389	0.00150737	ENSBTAG00000008692, ENSBTAG00000002182, ENSBTAG00000000091, ENSBTAG00000043559, ENSBTAG00000012634, ENSBTAG00000014878, ENSBTAG00000019419, ENSBTAG00000052272, ENSBTAG00000043577, ENSBTAG00000046019, ENSBTAG00000043556, ENSBTAG00000021776, ENSBTAG00000000550, ENSBTAG00000009479, ENSBTAG00000043563, ENSBTAG00000043560, ENSBTAG00000018483, ENSBTAG00000043550, ENSBTAG00000043561, ENSBTAG00000009914,…	787	141	9341	2.02028	0.392138	0.0455149	0.0431702
KEGG_PATHWAY	bta05014:Amyotrophic lateral sclerosis	50	2.65393	0.00151716	ENSBTAG00000030182, ENSBTAG00000008692, ENSBTAG00000010497, ENSBTAG00000012511, ENSBTAG00000032087, ENSBTAG00000000091, ENSBTAG00000012634, ENSBTAG00000043577, ENSBTAG00000021744, ENSBTAG00000050948, ENSBTAG00000010934, ENSBTAG00000021461, ENSBTAG00000006911, ENSBTAG00000014891, ENSBTAG00000051287, ENSBTAG00000016830, ENSBTAG00000012049, ENSBTAG00000017939, ENSBTAG00000046712, ENSBTAG00000020940,…	787	379	9341	1.56585	0.394102	0.0455149	0.0431702
KEGG_PATHWAY	bta05415:Diabetic cardiomyopathy	32	1.69851	0.00177448	ENSBTAG00000030182, ENSBTAG00000008692, ENSBTAG00000000091, ENSBTAG00000043559, ENSBTAG00000012634, ENSBTAG00000014878, ENSBTAG00000052272, ENSBTAG00000043577, ENSBTAG00000043556, ENSBTAG00000000550, ENSBTAG00000001400, ENSBTAG00000043550, ENSBTAG00000002979, ENSBTAG00000051287, ENSBTAG00000050871, ENSBTAG00000012004, ENSBTAG00000013895, ENSBTAG00000019419, ENSBTAG00000046019, ENSBTAG00000051907,…	787	213	9341	1.78315	0.443505	0.0487981	0.0462842
