# Supplementary material for: Examination of the lung and lymphoid tissue mRNA transcriptome response in dairy calves following experimental challenge with bovine alphaherpesvirus one (BoHV-1)
Source: PLoS One. 2025 May 2;20(5):e0319575. doi: 10.1371/journal.pone.0319575 (PMC12047826; doi:10.1371/journal.pone.0319575)
Supplement: S19 Table — (XLSX) [file pone.0319575.s019.xlsx]

## Sheet: KEGG
Blue module KEGG pathways														Red module KEGG pathways
Category	Term	Count	%	PValue	Genes	List Total	Pop Hits	Pop Total	Fold Enrichment	Bonferroni	Benjamini	FDR		Category	Term	Count	%	PValue	Genes	List Total	Pop Hits	Pop Total	Fold Enrichment	Bonferroni	Benjamini	FDR
KEGG_PATHWAY	bta04141:Protein processing in endoplasmic reticulum	79	3.7423	2.58481e-30	ENSBTAG00000016956, ENSBTAG00000016799, ENSBTAG00000004173, ENSBTAG00000024381, ENSBTAG00000003362, ENSBTAG00000007203, ENSBTAG00000005786, ENSBTAG00000021226, ENSBTAG00000048107, ENSBTAG00000021421, ENSBTAG00000007562, ENSBTAG00000020693, ENSBTAG00000019264, ENSBTAG00000004937, ENSBTAG00000005227, ENSBTAG00000006833, ENSBTAG00000018295, ENSBTAG00000039035, ENSBTAG00000014971, ENSBTAG00000015438,…	1049	171	9288	4.09051	8.73666e-28	8.73666e-28	7.4184e-28		KEGG_PATHWAY	bta04814:Motor proteins	54	1.84868	4.43763e-09	ENSBTAG00000019309, ENSBTAG00000025477, ENSBTAG00000004617, ENSBTAG00000008538, ENSBTAG00000002515, ENSBTAG00000017644, ENSBTAG00000000939, ENSBTAG00000016751, ENSBTAG00000009035, ENSBTAG00000012921, ENSBTAG00000013778, ENSBTAG00000016726, ENSBTAG00000021874, ENSBTAG00000049822, ENSBTAG00000003215, ENSBTAG00000030973, ENSBTAG00000016523, ENSBTAG00000011473, ENSBTAG00000015527, ENSBTAG00000020436,…	1079	201	9288	2.31259	1.50879e-06	1.14942e-06	9.49964e-07
KEGG_PATHWAY	bta00510:N-Glycan biosynthesis	26	1.23164	1.69198e-10	ENSBTAG00000016956, ENSBTAG00000033891, ENSBTAG00000015249, ENSBTAG00000014913, ENSBTAG00000045931, ENSBTAG00000024381, ENSBTAG00000007203, ENSBTAG00000002454, ENSBTAG00000003388, ENSBTAG00000003586, ENSBTAG00000001546, ENSBTAG00000001844, ENSBTAG00000011850, ENSBTAG00000006085, ENSBTAG00000005371, ENSBTAG00000011611, ENSBTAG00000005191, ENSBTAG00000010601, ENSBTAG00000014648, ENSBTAG00000005652,…	1049	55	9288	4.1856	5.71889e-08	2.85945e-08	2.42799e-08		KEGG_PATHWAY	bta01100:Metabolic pathways	255	8.72989	6.76131e-09	ENSBTAG00000007000, ENSBTAG00000010652, ENSBTAG00000011866, ENSBTAG00000018935, ENSBTAG00000004092, ENSBTAG00000010658, ENSBTAG00000005069, ENSBTAG00000047815, ENSBTAG00000007002, ENSBTAG00000006156, ENSBTAG00000005744, ENSBTAG00000030824, ENSBTAG00000030820, ENSBTAG00000002914, ENSBTAG00000012397, ENSBTAG00000017616, ENSBTAG00000015314, ENSBTAG00000011998, ENSBTAG00000040298, ENSBTAG00000024493,…	1079	1594	9288	1.37706	2.29884e-06	1.14942e-06	9.49964e-07
KEGG_PATHWAY	bta05169:Epstein-Barr virus infection	56	2.65277	2.91494e-08	ENSBTAG00000005182, ENSBTAG00000019828, ENSBTAG00000021744, ENSBTAG00000006633, ENSBTAG00000003366, ENSBTAG00000048782, ENSBTAG00000004735, ENSBTAG00000018897, ENSBTAG00000018254, ENSBTAG00000034496, ENSBTAG00000004380, ENSBTAG00000010303, ENSBTAG00000014628, ENSBTAG00000016649, ENSBTAG00000020589, ENSBTAG00000015718, ENSBTAG00000014707, ENSBTAG00000025462, ENSBTAG00000004028, ENSBTAG00000047680,…	1049	229	9288	2.16521	9.85244e-06	3.28416e-06	2.78862e-06		KEGG_PATHWAY	bta05200:Pathways in cancer	105	3.59466	8.25059e-08	ENSBTAG00000016758, ENSBTAG00000039916, ENSBTAG00000008172, ENSBTAG00000004498, ENSBTAG00000002350, ENSBTAG00000004378, ENSBTAG00000011628, ENSBTAG00000005464, ENSBTAG00000001424, ENSBTAG00000000215, ENSBTAG00000017685, ENSBTAG00000018777, ENSBTAG00000013760, ENSBTAG00000014575, ENSBTAG00000006161, ENSBTAG00000010265, ENSBTAG00000021717, ENSBTAG00000012567, ENSBTAG00000022927, ENSBTAG00000010820,…	1079	542	9288	1.6676	2.80516e-05	7.70144e-06	6.36502e-06
KEGG_PATHWAY	bta04061:Viral protein interaction with cytokine and cytokine receptor	31	1.4685	6.28146e-08	ENSBTAG00000008099, ENSBTAG00000019428, ENSBTAG00000020019, ENSBTAG00000004211, ENSBTAG00000009943, ENSBTAG00000050852, ENSBTAG00000001725, ENSBTAG00000048980, ENSBTAG00000005603, ENSBTAG00000038042, ENSBTAG00000015483, ENSBTAG00000024928, ENSBTAG00000049392, ENSBTAG00000014113, ENSBTAG00000018474, ENSBTAG00000052510, ENSBTAG00000037811, ENSBTAG00000013586, ENSBTAG00000018994, ENSBTAG00000031355,…	1049	94	9288	2.91998	2.12311e-05	5.30784e-06	4.50695e-06		KEGG_PATHWAY	bta04360:Axon guidance	47	1.60904	9.06052e-08	ENSBTAG00000010673, ENSBTAG00000016515, ENSBTAG00000015926, ENSBTAG00000013407, ENSBTAG00000014119, ENSBTAG00000021920, ENSBTAG00000021601, ENSBTAG00000002350, ENSBTAG00000004499, ENSBTAG00000004896, ENSBTAG00000007766, ENSBTAG00000005021, ENSBTAG00000043991, ENSBTAG00000004990, ENSBTAG00000002232, ENSBTAG00000021343, ENSBTAG00000018373, ENSBTAG00000002714, ENSBTAG00000009903, ENSBTAG00000038221,…	1079	178	9288	2.27289	3.08053e-05	7.70144e-06	6.36502e-06
KEGG_PATHWAY	bta04621:NOD-like receptor signaling pathway	48	2.2738	1.37502e-07	ENSBTAG00000019828, ENSBTAG00000015509, ENSBTAG00000006633, ENSBTAG00000021144, ENSBTAG00000001143, ENSBTAG00000002953, ENSBTAG00000003326, ENSBTAG00000007808, ENSBTAG00000015060, ENSBTAG00000017002, ENSBTAG00000014374, ENSBTAG00000037811, ENSBTAG00000038149, ENSBTAG00000004380, ENSBTAG00000006240, ENSBTAG00000011511, ENSBTAG00000014628, ENSBTAG00000038938, ENSBTAG00000001273, ENSBTAG00000015718,…	1049	191	9288	2.22513	4.64747e-05	9.29515e-06	7.89263e-06		KEGG_PATHWAY	bta04015:Rap1 signaling pathway	50	1.71174	2.0507e-06	ENSBTAG00000016515, ENSBTAG00000007164, ENSBTAG00000002350, ENSBTAG00000011628, ENSBTAG00000009987, ENSBTAG00000005464, ENSBTAG00000034827, ENSBTAG00000002714, ENSBTAG00000018777, ENSBTAG00000038221, ENSBTAG00000006161, ENSBTAG00000022927, ENSBTAG00000012687, ENSBTAG00000023734, ENSBTAG00000047567, ENSBTAG00000005198, ENSBTAG00000025822, ENSBTAG00000001114, ENSBTAG00000005557, ENSBTAG00000000942,…	1079	215	9288	2.00185	0.000696995	0.000119681	9.89125e-05
KEGG_PATHWAY	bta03050:Proteasome	20	0.947418	2.66406e-07	ENSBTAG00000034496, ENSBTAG00000009683, ENSBTAG00000015732, ENSBTAG00000018417, ENSBTAG00000021744, ENSBTAG00000012726, ENSBTAG00000008954, ENSBTAG00000000242, ENSBTAG00000000990, ENSBTAG00000002377, ENSBTAG00000020641, ENSBTAG00000006564, ENSBTAG00000021288, ENSBTAG00000005814, ENSBTAG00000018040, ENSBTAG00000021395, ENSBTAG00000003039, ENSBTAG00000021691, ENSBTAG00000018897, ENSBTAG00000018425,…	1049	47	9288	3.76772	9.00411e-05	1.50075e-05	1.27431e-05		KEGG_PATHWAY	bta04390:Hippo signaling pathway	40	1.36939	2.11201e-06	ENSBTAG00000010111, ENSBTAG00000008097, ENSBTAG00000020957, ENSBTAG00000014955, ENSBTAG00000014119, ENSBTAG00000039916, ENSBTAG00000021601, ENSBTAG00000000231, ENSBTAG00000016290, ENSBTAG00000048365, ENSBTAG00000002835, ENSBTAG00000012295, ENSBTAG00000015362, ENSBTAG00000013187, ENSBTAG00000031134, ENSBTAG00000011682, ENSBTAG00000039307, ENSBTAG00000010820, ENSBTAG00000002081, ENSBTAG00000035084,…	1079	156	9288	2.20717	0.000717826	0.000119681	9.89125e-05
KEGG_PATHWAY	bta04145:Phagosome	42	1.98958	5.51297e-07	ENSBTAG00000005182, ENSBTAG00000012774, ENSBTAG00000008592, ENSBTAG00000013745, ENSBTAG00000008953, ENSBTAG00000008612, ENSBTAG00000020116, ENSBTAG00000004630, ENSBTAG00000002096, ENSBTAG00000048107, ENSBTAG00000002457, ENSBTAG00000000057, ENSBTAG00000004937, ENSBTAG00000026428, ENSBTAG00000007705, ENSBTAG00000000458, ENSBTAG00000014971, ENSBTAG00000038124, ENSBTAG00000038048, ENSBTAG00000014546,…	1049	164	9288	2.26753	0.000186321	2.66198e-05	2.26032e-05		KEGG_PATHWAY	bta05412:Arrhythmogenic right ventricular cardiomyopathy	26	0.890106	4.34804e-06	ENSBTAG00000010111, ENSBTAG00000021808, ENSBTAG00000019929, ENSBTAG00000015106, ENSBTAG00000021923, ENSBTAG00000007602, ENSBTAG00000009987, ENSBTAG00000044046, ENSBTAG00000009489, ENSBTAG00000002651, ENSBTAG00000000512, ENSBTAG00000003709, ENSBTAG00000017685, ENSBTAG00000019289, ENSBTAG00000014601, ENSBTAG00000013755, ENSBTAG00000010026, ENSBTAG00000014806, ENSBTAG00000006189, ENSBTAG00000006541,…	1079	83	9288	2.69647	0.00147725	0.000211191	0.000174543
KEGG_PATHWAY	bta04210:Apoptosis	38	1.80009	7.95949e-07	ENSBTAG00000015327, ENSBTAG00000010057, ENSBTAG00000010992, ENSBTAG00000016799, ENSBTAG00000013988, ENSBTAG00000009064, ENSBTAG00000010998, ENSBTAG00000006378, ENSBTAG00000004211, ENSBTAG00000023823, ENSBTAG00000022613, ENSBTAG00000000671, ENSBTAG00000020773, ENSBTAG00000050313, ENSBTAG00000032808, ENSBTAG00000049851, ENSBTAG00000018274, ENSBTAG00000001008, ENSBTAG00000006615, ENSBTAG00000049392,…	1049	143	9288	2.35285	0.000268995	3.36289e-05	2.85547e-05		KEGG_PATHWAY	bta04070:Phosphatidylinositol signaling system	28	0.958576	9.476e-06	ENSBTAG00000006052, ENSBTAG00000021905, ENSBTAG00000014138, ENSBTAG00000021801, ENSBTAG00000002350, ENSBTAG00000007584, ENSBTAG00000003942, ENSBTAG00000020173, ENSBTAG00000018033, ENSBTAG00000017240, ENSBTAG00000032705, ENSBTAG00000019167, ENSBTAG00000013245, ENSBTAG00000031483, ENSBTAG00000013116, ENSBTAG00000015637, ENSBTAG00000013879, ENSBTAG00000009657, ENSBTAG00000001354, ENSBTAG00000045787,…	1079	97	9288	2.48477	0.00321667	0.00040273	0.000332844
KEGG_PATHWAY	bta03060:Protein export	13	0.615822	1.65123e-06	ENSBTAG00000014105, ENSBTAG00000011954, ENSBTAG00000053918, ENSBTAG00000006644, ENSBTAG00000009228, ENSBTAG00000007662, ENSBTAG00000002457, ENSBTAG00000004937, ENSBTAG00000016562, ENSBTAG00000014146, ENSBTAG00000014971, ENSBTAG00000010593, ENSBTAG00000014353	1049	23	9288	5.00452	0.000557962	6.2013e-05	5.2656e-05		KEGG_PATHWAY	bta00562:Inositol phosphate metabolism	21	0.718932	0.000137138	ENSBTAG00000006052, ENSBTAG00000013116, ENSBTAG00000014138, ENSBTAG00000021801, ENSBTAG00000009657, ENSBTAG00000007584, ENSBTAG00000001354, ENSBTAG00000002464, ENSBTAG00000003942, ENSBTAG00000024633, ENSBTAG00000009917, ENSBTAG00000019782, ENSBTAG00000020173, ENSBTAG00000001675, ENSBTAG00000002103, ENSBTAG00000018033, ENSBTAG00000017482, ENSBTAG00000008307, ENSBTAG00000017023, ENSBTAG00000019167,…	1079	72	9288	2.51066	0.0455597	0.00518077	0.00428176
KEGG_PATHWAY	bta05164:Influenza A	44	2.08432	3.25781e-06	ENSBTAG00000008471, ENSBTAG00000013988, ENSBTAG00000004211, ENSBTAG00000023823, ENSBTAG00000022613, ENSBTAG00000006633, ENSBTAG00000021565, ENSBTAG00000003366, ENSBTAG00000032808, ENSBTAG00000009948, ENSBTAG00000001725, ENSBTAG00000007867, ENSBTAG00000018274, ENSBTAG00000053807, ENSBTAG00000009091, ENSBTAG00000049392, ENSBTAG00000037811, ENSBTAG00000018994, ENSBTAG00000008142, ENSBTAG00000015779,…	1049	187	9288	2.08333	0.00110054	0.000101815	8.64526e-05		KEGG_PATHWAY	bta04810:Regulation of actin cytoskeleton	46	1.5748	0.000197935	ENSBTAG00000009761, ENSBTAG00000019929, ENSBTAG00000007164, ENSBTAG00000014818, ENSBTAG00000002350, ENSBTAG00000005345, ENSBTAG00000007148, ENSBTAG00000007602, ENSBTAG00000011628, ENSBTAG00000009987, ENSBTAG00000011905, ENSBTAG00000021343, ENSBTAG00000003942, ENSBTAG00000019044, ENSBTAG00000018033, ENSBTAG00000034827, ENSBTAG00000003709, ENSBTAG00000019524, ENSBTAG00000015543, ENSBTAG00000019289,…	1079	227	9288	1.74435	0.0650895	0.00672978	0.00556197
KEGG_PATHWAY	bta04612:Antigen processing and presentation	26	1.23164	3.31351e-06	ENSBTAG00000005182, ENSBTAG00000008953, ENSBTAG00000020116, ENSBTAG00000007662, ENSBTAG00000048107, ENSBTAG00000045795, ENSBTAG00000046389, ENSBTAG00000021141, ENSBTAG00000048782, ENSBTAG00000008956, ENSBTAG00000039035, ENSBTAG00000039215, ENSBTAG00000007075, ENSBTAG00000016828, ENSBTAG00000046979, ENSBTAG00000009656, ENSBTAG00000045923, ENSBTAG00000002069, ENSBTAG00000021395, ENSBTAG00000005814,…	1049	84	9288	2.74057	0.00111934	0.000101815	8.64526e-05		KEGG_PATHWAY	bta03410:Base excision repair	15	0.513523	0.000294895	ENSBTAG00000014515, ENSBTAG00000021645, ENSBTAG00000021974, ENSBTAG00000003576, ENSBTAG00000007365, ENSBTAG00000022058, ENSBTAG00000026422, ENSBTAG00000002745, ENSBTAG00000018103, ENSBTAG00000000837, ENSBTAG00000012241, ENSBTAG00000014862, ENSBTAG00000018420, ENSBTAG00000017951, ENSBTAG00000014595, ENSBTAG00000011242	1079	44	9288	2.93454	0.0954152	0.00911495	0.00753324
KEGG_PATHWAY	bta00513:Various types of N-glycan biosynthesis	18	0.852676	4.9303e-06	ENSBTAG00000006085, ENSBTAG00000033891, ENSBTAG00000015249, ENSBTAG00000011611, ENSBTAG00000005191, ENSBTAG00000014648, ENSBTAG00000024381, ENSBTAG00000005652, ENSBTAG00000045931, ENSBTAG00000007203, ENSBTAG00000021897, ENSBTAG00000046775, ENSBTAG00000002454, ENSBTAG00000003586, ENSBTAG00000019077, ENSBTAG00000007438, ENSBTAG00000001546, ENSBTAG00000032557	1049	46	9288	3.46467	0.00166506	0.00013887	0.000117916		KEGG_PATHWAY	bta05225:Hepatocellular carcinoma	37	1.26669	0.00035922	ENSBTAG00000010111, ENSBTAG00000008097, ENSBTAG00000037673, ENSBTAG00000020957, ENSBTAG00000039916, ENSBTAG00000020999, ENSBTAG00000021527, ENSBTAG00000046701, ENSBTAG00000002350, ENSBTAG00000011628, ENSBTAG00000020632, ENSBTAG00000001842, ENSBTAG00000019220, ENSBTAG00000048365, ENSBTAG00000016072, ENSBTAG00000003929, ENSBTAG00000017765, ENSBTAG00000006161, ENSBTAG00000010265, ENSBTAG00000012567,…	1079	174	9288	1.83043	0.11499	0.0101779	0.00841173
KEGG_PATHWAY	bta04151:PI3K-Akt signaling pathway	72	3.41071	1.43275e-05	ENSBTAG00000004772, ENSBTAG00000003362, ENSBTAG00000003043, ENSBTAG00000001462, ENSBTAG00000008817, ENSBTAG00000000057, ENSBTAG00000032808, ENSBTAG00000016151, ENSBTAG00000017680, ENSBTAG00000004735, ENSBTAG00000018134, ENSBTAG00000018254, ENSBTAG00000030343, ENSBTAG00000015910, ENSBTAG00000012047, ENSBTAG00000007173, ENSBTAG00000006240, ENSBTAG00000016649, ENSBTAG00000012849, ENSBTAG00000002883,…	1049	384	9288	1.66015	0.00483102	0.000372515	0.000316307		KEGG_PATHWAY	bta04530:Tight junction	37	1.26669	0.000564449	ENSBTAG00000013148, ENSBTAG00000038426, ENSBTAG00000009761, ENSBTAG00000019604, ENSBTAG00000014119, ENSBTAG00000021601, ENSBTAG00000007544, ENSBTAG00000005345, ENSBTAG00000040001, ENSBTAG00000001489, ENSBTAG00000003049, ENSBTAG00000031217, ENSBTAG00000017063, ENSBTAG00000017564, ENSBTAG00000019448, ENSBTAG00000010026, ENSBTAG00000007051, ENSBTAG00000021975, ENSBTAG00000006642, ENSBTAG00000002580,…	1079	178	9288	1.7893	0.174666	0.0140004	0.0115709
KEGG_PATHWAY	bta04060:Cytokine-cytokine receptor interaction	64	3.03174	1.90117e-05	ENSBTAG00000013843, ENSBTAG00000008099, ENSBTAG00000019428, ENSBTAG00000009064, ENSBTAG00000020019, ENSBTAG00000004211, ENSBTAG00000048508, ENSBTAG00000015708, ENSBTAG00000009943, ENSBTAG00000047412, ENSBTAG00000006078, ENSBTAG00000018571, ENSBTAG00000032808, ENSBTAG00000031998, ENSBTAG00000048980, ENSBTAG00000018015, ENSBTAG00000049392, ENSBTAG00000037811, ENSBTAG00000019665, ENSBTAG00000031355,…	1049	332	9288	1.70682	0.0064054	0.000458996	0.000389739		KEGG_PATHWAY	bta05226:Gastric cancer	33	1.12975	0.000613457	ENSBTAG00000016758, ENSBTAG00000010111, ENSBTAG00000008097, ENSBTAG00000020957, ENSBTAG00000039916, ENSBTAG00000020999, ENSBTAG00000021964, ENSBTAG00000046701, ENSBTAG00000002350, ENSBTAG00000011628, ENSBTAG00000051567, ENSBTAG00000048365, ENSBTAG00000016072, ENSBTAG00000017685, ENSBTAG00000006161, ENSBTAG00000012567, ENSBTAG00000010820, ENSBTAG00000035084, ENSBTAG00000003075, ENSBTAG00000021798,…	1079	153	9288	1.85662	0.188312	0.0140004	0.0115709
KEGG_PATHWAY	bta05162:Measles	37	1.75272	2.16307e-05	ENSBTAG00000008471, ENSBTAG00000013988, ENSBTAG00000023823, ENSBTAG00000022613, ENSBTAG00000006633, ENSBTAG00000003366, ENSBTAG00000050313, ENSBTAG00000032808, ENSBTAG00000007867, ENSBTAG00000018274, ENSBTAG00000053807, ENSBTAG00000004735, ENSBTAG00000039035, ENSBTAG00000018254, ENSBTAG00000008142, ENSBTAG00000004380, ENSBTAG00000014921, ENSBTAG00000006240, ENSBTAG00000014628, ENSBTAG00000016649,…	1049	157	9288	2.08665	0.00728458	0.000487411	0.000413867		KEGG_PATHWAY	bta05217:Basal cell carcinoma	18	0.616227	0.000617665	ENSBTAG00000010111, ENSBTAG00000008097, ENSBTAG00000020957, ENSBTAG00000010820, ENSBTAG00000035084, ENSBTAG00000020999, ENSBTAG00000006631, ENSBTAG00000003075, ENSBTAG00000010529, ENSBTAG00000009217, ENSBTAG00000021068, ENSBTAG00000020221, ENSBTAG00000048365, ENSBTAG00000052989, ENSBTAG00000003835, ENSBTAG00000009903, ENSBTAG00000015433, ENSBTAG00000011682	1079	63	9288	2.45942	0.189473	0.0140004	0.0115709
KEGG_PATHWAY	bta05167:Kaposi sarcoma-associated herpesvirus infection	46	2.17906	2.58892e-05	ENSBTAG00000005182, ENSBTAG00000055140, ENSBTAG00000008573, ENSBTAG00000008353, ENSBTAG00000009087, ENSBTAG00000008099, ENSBTAG00000019428, ENSBTAG00000013988, ENSBTAG00000004211, ENSBTAG00000020116, ENSBTAG00000023823, ENSBTAG00000022613, ENSBTAG00000003043, ENSBTAG00000006633, ENSBTAG00000015609, ENSBTAG00000021045, ENSBTAG00000007867, ENSBTAG00000018274, ENSBTAG00000015483, ENSBTAG00000031355,…	1049	215	9288	1.89438	0.00871247	0.000546908	0.000464387		KEGG_PATHWAY	bta04310:Wnt signaling pathway	36	1.23245	0.000827052	ENSBTAG00000010111, ENSBTAG00000008097, ENSBTAG00000020957, ENSBTAG00000014218, ENSBTAG00000009282, ENSBTAG00000020119, ENSBTAG00000010977, ENSBTAG00000046701, ENSBTAG00000004594, ENSBTAG00000048365, ENSBTAG00000009806, ENSBTAG00000000656, ENSBTAG00000035858, ENSBTAG00000012295, ENSBTAG00000006560, ENSBTAG00000013116, ENSBTAG00000022927, ENSBTAG00000010820, ENSBTAG00000035084, ENSBTAG00000006588,…	1079	175	9288	1.77078	0.245209	0.0175749	0.0145251
KEGG_PATHWAY	bta05134:Legionellosis	19	0.900047	3.20395e-05	ENSBTAG00000014921, ENSBTAG00000006240, ENSBTAG00000017804, ENSBTAG00000016858, ENSBTAG00000023823, ENSBTAG00000022613, ENSBTAG00000007712, ENSBTAG00000015718, ENSBTAG00000021226, ENSBTAG00000008008, ENSBTAG00000021685, ENSBTAG00000008223, ENSBTAG00000000477, ENSBTAG00000020174, ENSBTAG00000003326, ENSBTAG00000006615, ENSBTAG00000039035, ENSBTAG00000015032, ENSBTAG00000016720, ENSBTAG00000015874	1049	57	9288	2.95138	0.0107711	0.000610731	0.00051858		KEGG_PATHWAY	bta05414:Dilated cardiomyopathy	25	0.855871	0.000895195	ENSBTAG00000021808, ENSBTAG00000019929, ENSBTAG00000012931, ENSBTAG00000007602, ENSBTAG00000009987, ENSBTAG00000044046, ENSBTAG00000009489, ENSBTAG00000005464, ENSBTAG00000000512, ENSBTAG00000002515, ENSBTAG00000003709, ENSBTAG00000018777, ENSBTAG00000019289, ENSBTAG00000014601, ENSBTAG00000013755, ENSBTAG00000010026, ENSBTAG00000006642, ENSBTAG00000014806, ENSBTAG00000005373, ENSBTAG00000006189,…	1079	106	9288	2.03018	0.26251	0.0179039	0.014797
KEGG_PATHWAY	bta04512:ECM-receptor interaction	25	1.18427	3.25242e-05	ENSBTAG00000013103, ENSBTAG00000015127, ENSBTAG00000013745, ENSBTAG00000011966, ENSBTAG00000011802, ENSBTAG00000004630, ENSBTAG00000025210, ENSBTAG00000003585, ENSBTAG00000008817, ENSBTAG00000000057, ENSBTAG00000001444, ENSBTAG00000016151, ENSBTAG00000018993, ENSBTAG00000015910, ENSBTAG00000011412, ENSBTAG00000030190, ENSBTAG00000012849, ENSBTAG00000008300, ENSBTAG00000009256, ENSBTAG00000002006,…	1049	89	9288	2.48712	0.0109331	0.000610731	0.00051858		KEGG_PATHWAY	bta00430:Taurine and hypotaurine metabolism	9	0.308114	0.00111935	ENSBTAG00000013301, ENSBTAG00000002974, ENSBTAG00000007829, ENSBTAG00000010841, ENSBTAG00000021408, ENSBTAG00000046900, ENSBTAG00000017442, ENSBTAG00000007436, ENSBTAG00000020597	1079	20	9288	3.87359	0.316681	0.0205581	0.0169907
KEGG_PATHWAY	bta05145:Toxoplasmosis	28	1.32639	0.00010775	ENSBTAG00000019828, ENSBTAG00000016711, ENSBTAG00000008099, ENSBTAG00000011966, ENSBTAG00000004211, ENSBTAG00000023823, ENSBTAG00000022613, ENSBTAG00000008817, ENSBTAG00000007867, ENSBTAG00000039035, ENSBTAG00000012004, ENSBTAG00000015910, ENSBTAG00000012047, ENSBTAG00000006240, ENSBTAG00000020848, ENSBTAG00000011412, ENSBTAG00000015718, ENSBTAG00000009656, ENSBTAG00000005215, ENSBTAG00000045923,…	1049	113	9288	2.19395	0.0357661	0.00191681	0.00162759		KEGG_PATHWAY	bta04072:Phospholipase D signaling pathway	32	1.09552	0.00114884	ENSBTAG00000017549, ENSBTAG00000020617, ENSBTAG00000021905, ENSBTAG00000007384, ENSBTAG00000002350, ENSBTAG00000007148, ENSBTAG00000007668, ENSBTAG00000011628, ENSBTAG00000011905, ENSBTAG00000005464, ENSBTAG00000002699, ENSBTAG00000034827, ENSBTAG00000017240, ENSBTAG00000016072, ENSBTAG00000000717, ENSBTAG00000018777, ENSBTAG00000013116, ENSBTAG00000012687, ENSBTAG00000013879, ENSBTAG00000025161,…	1079	152	9288	1.8122	0.323504	0.0205581	0.0169907
KEGG_PATHWAY	bta04062:Chemokine signaling pathway	40	1.89484	0.000136455	ENSBTAG00000009087, ENSBTAG00000011643, ENSBTAG00000008099, ENSBTAG00000019428, ENSBTAG00000020019, ENSBTAG00000003043, ENSBTAG00000009943, ENSBTAG00000015708, ENSBTAG00000015609, ENSBTAG00000050852, ENSBTAG00000001725, ENSBTAG00000007867, ENSBTAG00000031998, ENSBTAG00000048980, ENSBTAG00000005603, ENSBTAG00000038042, ENSBTAG00000015483, ENSBTAG00000014113, ENSBTAG00000052510, ENSBTAG00000037811,…	1049	190	9288	1.86403	0.0450774	0.00230609	0.00195813		KEGG_PATHWAY	bta00280:Valine, leucine and isoleucine degradation	15	0.513523	0.0012358	ENSBTAG00000038878, ENSBTAG00000012885, ENSBTAG00000013825, ENSBTAG00000009172, ENSBTAG00000009725, ENSBTAG00000002049, ENSBTAG00000026812, ENSBTAG00000039161, ENSBTAG00000018041, ENSBTAG00000015221, ENSBTAG00000014272, ENSBTAG00000002827, ENSBTAG00000012096, ENSBTAG00000017710, ENSBTAG00000016037	1079	50	9288	2.58239	0.343237	0.0210086	0.017363
KEGG_PATHWAY	bta04514:Cell adhesion molecules	35	1.65798	0.000295009	ENSBTAG00000005182, ENSBTAG00000009266, ENSBTAG00000015127, ENSBTAG00000000095, ENSBTAG00000020116, ENSBTAG00000020755, ENSBTAG00000007421, ENSBTAG00000021141, ENSBTAG00000008956, ENSBTAG00000031851, ENSBTAG00000033316, ENSBTAG00000039355, ENSBTAG00000018993, ENSBTAG00000013167, ENSBTAG00000015910, ENSBTAG00000007075, ENSBTAG00000045704, ENSBTAG00000010303, ENSBTAG00000015318, ENSBTAG00000011515,…	1049	164	9288	1.8896	0.0949163	0.0046648	0.00396094		KEGG_PATHWAY	bta00982:Drug metabolism - cytochrome P450	17	0.581992	0.00148721	ENSBTAG00000010265, ENSBTAG00000004040, ENSBTAG00000038878, ENSBTAG00000037673, ENSBTAG00000010841, ENSBTAG00000021408, ENSBTAG00000021516, ENSBTAG00000040298, ENSBTAG00000009725, ENSBTAG00000020597, ENSBTAG00000008587, ENSBTAG00000002974, ENSBTAG00000001842, ENSBTAG00000026812, ENSBTAG00000013093, ENSBTAG00000051210, ENSBTAG00000017765	1079	62	9288	2.36025	0.397115	0.0240787	0.0199003
KEGG_PATHWAY	bta05140:Leishmaniasis	21	0.994789	0.000303626	ENSBTAG00000012004, ENSBTAG00000015910, ENSBTAG00000019828, ENSBTAG00000012047, ENSBTAG00000008592, ENSBTAG00000006240, ENSBTAG00000014127, ENSBTAG00000002096, ENSBTAG00000009656, ENSBTAG00000045923, ENSBTAG00000008008, ENSBTAG00000021685, ENSBTAG00000046862, ENSBTAG00000009256, ENSBTAG00000016085, ENSBTAG00000007867, ENSBTAG00000019953, ENSBTAG00000037605, ENSBTAG00000050088, ENSBTAG00000038124,…	1049	78	9288	2.38381	0.0975492	0.0046648	0.00396094		KEGG_PATHWAY	bta04550:Signaling pathways regulating pluripotency of stem cells	30	1.02705	0.00178766	ENSBTAG00000008097, ENSBTAG00000014017, ENSBTAG00000007164, ENSBTAG00000020957, ENSBTAG00000039916, ENSBTAG00000014636, ENSBTAG00000021527, ENSBTAG00000002350, ENSBTAG00000000231, ENSBTAG00000008695, ENSBTAG00000048365, ENSBTAG00000049058, ENSBTAG00000030425, ENSBTAG00000002835, ENSBTAG00000010820, ENSBTAG00000002081, ENSBTAG00000035084, ENSBTAG00000003075, ENSBTAG00000010529, ENSBTAG00000009217,…	1079	143	9288	1.80587	0.455751	0.027137	0.0224279
KEGG_PATHWAY	bta05163:Human cytomegalovirus infection	47	2.22643	0.000353576	ENSBTAG00000005182, ENSBTAG00000008353, ENSBTAG00000009087, ENSBTAG00000011643, ENSBTAG00000008099, ENSBTAG00000019428, ENSBTAG00000013988, ENSBTAG00000015802, ENSBTAG00000006378, ENSBTAG00000008953, ENSBTAG00000004211, ENSBTAG00000020116, ENSBTAG00000023823, ENSBTAG00000022613, ENSBTAG00000003043, ENSBTAG00000006633, ENSBTAG00000000892, ENSBTAG00000021045, ENSBTAG00000032808, ENSBTAG00000048782,…	1049	246	9288	1.69165	0.112663	0.00519603	0.00441202		KEGG_PATHWAY	bta04510:Focal adhesion	39	1.33516	0.00183574	ENSBTAG00000019929, ENSBTAG00000019604, ENSBTAG00000003061, ENSBTAG00000021527, ENSBTAG00000014818, ENSBTAG00000002350, ENSBTAG00000007602, ENSBTAG00000011628, ENSBTAG00000009987, ENSBTAG00000000793, ENSBTAG00000020791, ENSBTAG00000003667, ENSBTAG00000034827, ENSBTAG00000016072, ENSBTAG00000003709, ENSBTAG00000013760, ENSBTAG00000015543, ENSBTAG00000014575, ENSBTAG00000019289, ENSBTAG00000011772,…	1079	203	9288	1.65375	0.464591	0.027137	0.0224279
KEGG_PATHWAY	bta04064:NF-kappa B signaling pathway	26	1.23164	0.000376271	ENSBTAG00000019828, ENSBTAG00000011563, ENSBTAG00000010998, ENSBTAG00000006378, ENSBTAG00000004211, ENSBTAG00000003366, ENSBTAG00000002357, ENSBTAG00000009948, ENSBTAG00000013860, ENSBTAG00000006240, ENSBTAG00000014127, ENSBTAG00000010664, ENSBTAG00000005273, ENSBTAG00000013658, ENSBTAG00000010303, ENSBTAG00000003033, ENSBTAG00000025462, ENSBTAG00000047302, ENSBTAG00000005077, ENSBTAG00000007773,…	1049	109	9288	2.112	0.119445	0.00529915	0.00449957		KEGG_PATHWAY	bta04022:cGMP-PKG signaling pathway	34	1.16398	0.00213769	ENSBTAG00000010551, ENSBTAG00000019604, ENSBTAG00000012019, ENSBTAG00000021308, ENSBTAG00000012931, ENSBTAG00000014818, ENSBTAG00000006212, ENSBTAG00000006234, ENSBTAG00000005464, ENSBTAG00000003749, ENSBTAG00000002714, ENSBTAG00000032705, ENSBTAG00000000656, ENSBTAG00000018777, ENSBTAG00000013245, ENSBTAG00000031483, ENSBTAG00000021717, ENSBTAG00000013116, ENSBTAG00000010026, ENSBTAG00000012687,…	1079	171	9288	1.71153	0.51693	0.0302839	0.0250288
														KEGG_PATHWAY	bta04971:Gastric acid secretion	19	0.650462	0.00222769	ENSBTAG00000010551, ENSBTAG00000031483, ENSBTAG00000013116, ENSBTAG00000010986, ENSBTAG00000008294, ENSBTAG00000014818, ENSBTAG00000006642, ENSBTAG00000006589, ENSBTAG00000006189, ENSBTAG00000005464, ENSBTAG00000002688, ENSBTAG00000025644, ENSBTAG00000025822, ENSBTAG00000019210, ENSBTAG00000002714, ENSBTAG00000032705, ENSBTAG00000024903, ENSBTAG00000018777, ENSBTAG00000013245	1079	76	9288	2.15199	0.531518	0.0302965	0.0250392
														KEGG_PATHWAY	bta04512:ECM-receptor interaction	21	0.718932	0.00255401	ENSBTAG00000013755, ENSBTAG00000027181, ENSBTAG00000019929, ENSBTAG00000003061, ENSBTAG00000027074, ENSBTAG00000006686, ENSBTAG00000007602, ENSBTAG00000010716, ENSBTAG00000009987, ENSBTAG00000000793, ENSBTAG00000020141, ENSBTAG00000018160, ENSBTAG00000019132, ENSBTAG00000018169, ENSBTAG00000003709, ENSBTAG00000014220, ENSBTAG00000009080, ENSBTAG00000013760, ENSBTAG00000014575, ENSBTAG00000019289,…	1079	89	9288	2.03109	0.580828	0.0333985	0.0276029
														KEGG_PATHWAY	bta04916:Melanogenesis	23	0.787402	0.00277016	ENSBTAG00000010111, ENSBTAG00000008097, ENSBTAG00000017549, ENSBTAG00000031483, ENSBTAG00000013116, ENSBTAG00000020957, ENSBTAG00000010820, ENSBTAG00000035084, ENSBTAG00000006642, ENSBTAG00000003075, ENSBTAG00000010529, ENSBTAG00000009217, ENSBTAG00000005464, ENSBTAG00000020221, ENSBTAG00000002699, ENSBTAG00000025644, ENSBTAG00000048365, ENSBTAG00000052989, ENSBTAG00000025822, ENSBTAG00000019210,…	1079	102	9288	1.94101	0.610604	0.0348834	0.0288301
														KEGG_PATHWAY	bta00480:Glutathione metabolism	16	0.547758	0.00343482	ENSBTAG00000010265, ENSBTAG00000013301, ENSBTAG00000037673, ENSBTAG00000021516, ENSBTAG00000046900, ENSBTAG00000004256, ENSBTAG00000040298, ENSBTAG00000007436, ENSBTAG00000008587, ENSBTAG00000001842, ENSBTAG00000004855, ENSBTAG00000018382, ENSBTAG00000015066, ENSBTAG00000051210, ENSBTAG00000015571, ENSBTAG00000017765	1079	61	9288	2.25783	0.689586	0.0417085	0.0344708
														KEGG_PATHWAY	bta04910:Insulin signaling pathway	28	0.958576	0.00426462	ENSBTAG00000020617, ENSBTAG00000012019, ENSBTAG00000021308, ENSBTAG00000008195, ENSBTAG00000014119, ENSBTAG00000002350, ENSBTAG00000000253, ENSBTAG00000020791, ENSBTAG00000032705, ENSBTAG00000046142, ENSBTAG00000016072, ENSBTAG00000032288, ENSBTAG00000019167, ENSBTAG00000031483, ENSBTAG00000012687, ENSBTAG00000009691, ENSBTAG00000014449, ENSBTAG00000006642, ENSBTAG00000009733, ENSBTAG00000025644,…	1079	138	9288	1.74654	0.766149	0.049999	0.0413227
														KEGG_PATHWAY	bta05418:Fluid shear stress and atherosclerosis	29	0.992811	0.00442463	ENSBTAG00000019929, ENSBTAG00000037673, ENSBTAG00000014119, ENSBTAG00000002350, ENSBTAG00000009987, ENSBTAG00000020632, ENSBTAG00000020676, ENSBTAG00000000231, ENSBTAG00000000031, ENSBTAG00000001842, ENSBTAG00000032705, ENSBTAG00000017765, ENSBTAG00000010265, ENSBTAG00000031483, ENSBTAG00000022927, ENSBTAG00000002081, ENSBTAG00000020701, ENSBTAG00000021516, ENSBTAG00000040298, ENSBTAG00000006189,…	1079	145	9288	1.72159	0.778584	0.0501458	0.041444
														KEGG_PATHWAY	bta04270:Vascular smooth muscle contraction	28	0.958576	0.00522523	ENSBTAG00000014818, ENSBTAG00000021343, ENSBTAG00000006234, ENSBTAG00000005464, ENSBTAG00000008719, ENSBTAG00000003749, ENSBTAG00000031217, ENSBTAG00000032705, ENSBTAG00000018777, ENSBTAG00000013245, ENSBTAG00000011772, ENSBTAG00000016944, ENSBTAG00000031483, ENSBTAG00000013116, ENSBTAG00000010026, ENSBTAG00000011534, ENSBTAG00000040253, ENSBTAG00000006642, ENSBTAG00000002580, ENSBTAG00000006784,…	1079	140	9288	1.72159	0.83157	0.057309	0.0473642
														KEGG_PATHWAY	bta04014:Ras signaling pathway	43	1.4721	0.00545253	ENSBTAG00000010673, ENSBTAG00000017549, ENSBTAG00000016515, ENSBTAG00000007164, ENSBTAG00000016739, ENSBTAG00000021527, ENSBTAG00000002350, ENSBTAG00000011628, ENSBTAG00000011905, ENSBTAG00000003762, ENSBTAG00000004879, ENSBTAG00000002699, ENSBTAG00000034827, ENSBTAG00000017681, ENSBTAG00000032705, ENSBTAG00000000215, ENSBTAG00000016072, ENSBTAG00000038221, ENSBTAG00000054533, ENSBTAG00000006161,…	1079	244	9288	1.51698	0.844161	0.0579332	0.0478801
