# Supplementary material for: Examination of the lung and lymphoid tissue mRNA transcriptome response in dairy calves following experimental challenge with bovine alphaherpesvirus one (BoHV-1)
Source: PLoS One. 2025 May 2;20(5):e0319575. doi: 10.1371/journal.pone.0319575 (PMC12047826; doi:10.1371/journal.pone.0319575)
Supplement: S20 Table — (XLSX) [file pone.0319575.s020.xlsx]

## Sheet: Sheet1
Hub genes blood			Hub genes PGT			Hub genes BLN			Hub genes MLN			Hub genes LH			Hub genes LL
ENSEMBL	GENE NAME		ENSEMBL	GENE NAME		ENSEMBL	GENE NAME		ENSEMBL	GENE NAME		ENSEMBL	GENE NAME		ENSEMBL	GENE NAME
ENSBTAG00000004281	ACSS1		ENSBTAG00000019040	PLBD2		ENSBTAG00000052369	ENSBTAG00000052369		ENSBTAG00000005909	LEPROT		ENSBTAG00000021785	TMEM219		ENSBTAG00000003381	TENT4A
ENSBTAG00000014728	TAPBPL		ENSBTAG00000001565	MESD		ENSBTAG00000030393	RDH13		ENSBTAG00000000650	TUBGCP6		ENSBTAG00000003063	SYNJ1		ENSBTAG00000002381	ZDHHC5
ENSBTAG00000012758	YIPF5		ENSBTAG00000014554	SNAI1		ENSBTAG00000005932	FAM184B		ENSBTAG00000011586	HABP4		ENSBTAG00000018176	CYBC1		ENSBTAG00000031852	TBC1D10B
ENSBTAG00000011483	SCARF1		ENSBTAG00000009841	CNDP2		ENSBTAG00000005547	VCPKMT		ENSBTAG00000020398	TRMT12		ENSBTAG00000021856	R3HCC1L		ENSBTAG00000017755	EWSR1
ENSBTAG00000005029	None		ENSBTAG00000033891	MGAT2		ENSBTAG00000011248	MSANTD2		ENSBTAG00000002476	DNAJC16		ENSBTAG00000018207	M6PR		ENSBTAG00000006070	RANBP3
ENSBTAG00000014324	ANTXR2		ENSBTAG00000011754	LAMTOR2		ENSBTAG00000015314	ASL		ENSBTAG00000052417	THAP2		ENSBTAG00000005661	SNAP23		ENSBTAG00000045817	BAP1
ENSBTAG00000010009	TMCO1		ENSBTAG00000004515	KCNK1		ENSBTAG00000000405	VKORC1		ENSBTAG00000016271	SNRPF		ENSBTAG00000005357	VPS11		ENSBTAG00000011904	HCFC1
ENSBTAG00000023607	HACD2		ENSBTAG00000010009	TMCO1		ENSBTAG00000052194	ENSBTAG00000052194		ENSBTAG00000031544	DDIT3		ENSBTAG00000007356	ELF1		ENSBTAG00000018905	MAN2A2
ENSBTAG00000001578	ADPGK		ENSBTAG00000008034	LMAN2		ENSBTAG00000016881	ANPEP		ENSBTAG00000006551	ESCO2		ENSBTAG00000005390	GMFG		ENSBTAG00000004695	CDK9
ENSBTAG00000051755	ARF3		ENSBTAG00000004281	ACSS1		ENSBTAG00000022731	SSR1		ENSBTAG00000001289	MRPL18		ENSBTAG00000007531	NCF4		ENSBTAG00000006150	MRPS9
ENSBTAG00000002690	BLZF1		ENSBTAG00000001368	LGALS3BP		ENSBTAG00000000025	RAB6A		ENSBTAG00000027676	IL18BP		ENSBTAG00000020681	FNDC3A		ENSBTAG00000006960	DHX16
ENSBTAG00000000379	GOLT1B		ENSBTAG00000021499	PSAP		ENSBTAG00000008634	WBP2		ENSBTAG00000008419	PDE2A		ENSBTAG00000005147	HPS5		ENSBTAG00000019188	GAK
ENSBTAG00000049808	IL3RA		ENSBTAG00000011611	OSTC		ENSBTAG00000013236	MED1		ENSBTAG00000049722	None		ENSBTAG00000018898	ARID4A		ENSBTAG00000008606	EXOC3
ENSBTAG00000033315	DNAJC1		ENSBTAG00000002327	TMEM208		ENSBTAG00000050012	ENSBTAG00000050012		ENSBTAG00000016023	EIF4A3		ENSBTAG00000004961	GOSR1		ENSBTAG00000038409	MBD3
ENSBTAG00000008406	TREX1		ENSBTAG00000010493	SERTAD1		ENSBTAG00000012928	PPP4C		ENSBTAG00000002402	IGF2R		ENSBTAG00000004349	DAZAP2		ENSBTAG00000027453	RNF4
ENSBTAG00000033891	MGAT2		ENSBTAG00000005092	ROR2		ENSBTAG00000011382	NHERF1		ENSBTAG00000008091	SELENBP1		ENSBTAG00000004334	NCSTN		ENSBTAG00000017505	PAXIP1
ENSBTAG00000011484	ZDHHC3		ENSBTAG00000000995	TENT5A		ENSBTAG00000000859	SLC38A1		ENSBTAG00000055107	None		ENSBTAG00000014374	CARD6		ENSBTAG00000021018	KHSRP
ENSBTAG00000006644	SPCS2		ENSBTAG00000012442	CTSB		ENSBTAG00000012955	TRUB1		ENSBTAG00000001296	TMEM50A		ENSBTAG00000001872	ORC6		ENSBTAG00000002072	ERCC2
ENSBTAG00000010692	SND1		ENSBTAG00000003166	AXL		ENSBTAG00000003094	SART1		ENSBTAG00000020490	NACC2		ENSBTAG00000011754	LAMTOR2		ENSBTAG00000002042	None
ENSBTAG00000001826	SASH1		ENSBTAG00000044075	SRPRB		ENSBTAG00000021183	MAP3K21		ENSBTAG00000008809	PTBP2		ENSBTAG00000016266	SDHD		ENSBTAG00000019685	BAG6
ENSBTAG00000020759	NCLN		ENSBTAG00000000296	IMPDH1		ENSBTAG00000023073	FAM89A		ENSBTAG00000000447	FRA10AC1		ENSBTAG00000009906	DDX1		ENSBTAG00000019682	PRRC2A
ENSBTAG00000031851	None		ENSBTAG00000038737	P2RY6		ENSBTAG00000022808	CACUL1		ENSBTAG00000031852	TBC1D10B		ENSBTAG00000008136	SNW1		ENSBTAG00000011317	GOLGA2
ENSBTAG00000019040	PLBD2		ENSBTAG00000018655	MYDGF		ENSBTAG00000008650	CAMK1D		ENSBTAG00000052320	ENSBTAG00000052320		ENSBTAG00000009888	DRAM2		ENSBTAG00000016828	TAPBP
ENSBTAG00000008817	LAMA4		ENSBTAG00000016532	MAPKAPK3		ENSBTAG00000000578	ABHD16A		ENSBTAG00000048423	ENSBTAG00000048423		ENSBTAG00000000545	PPP4R3B		ENSBTAG00000006533	NSFL1C
ENSBTAG00000021965	SUB1		ENSBTAG00000005191	RPN1		ENSBTAG00000005067	UBTF		ENSBTAG00000008814	ADGRA2		ENSBTAG00000015403	TPP1		ENSBTAG00000050008	ENSBTAG00000050008
ENSBTAG00000000213	TMEM39A		ENSBTAG00000006881	SLC35B1		ENSBTAG00000011137	MORN4		ENSBTAG00000049995	ENSBTAG00000049995		ENSBTAG00000011176	TPRKB		ENSBTAG00000014943	KDM5C
ENSBTAG00000031544	DDIT3		ENSBTAG00000008406	TREX1		ENSBTAG00000005015	SFXN3		ENSBTAG00000051896	ENSBTAG00000051896		ENSBTAG00000011146	RAB8B		ENSBTAG00000020215	EXOC2
ENSBTAG00000001368	LGALS3BP		ENSBTAG00000015874	CASP3		ENSBTAG00000055247	None		ENSBTAG00000033669	IL17RC		ENSBTAG00000003878	ZUP1		ENSBTAG00000013277	CCDC22
ENSBTAG00000014841	GBA1		ENSBTAG00000018013	EMP3		ENSBTAG00000005328	ICE2		ENSBTAG00000018559	LYRM1		ENSBTAG00000006911	NUP107		ENSBTAG00000000439	SFSWAP
ENSBTAG00000019027	SLC30A7		ENSBTAG00000014841	GBA1		ENSBTAG00000053179	LST1		ENSBTAG00000051836	ENSBTAG00000051836		ENSBTAG00000004540	NUB1		ENSBTAG00000009079	RAB4B
ENSBTAG00000038737	P2RY6		ENSBTAG00000004211	TNFRSF1A		ENSBTAG00000006391	NDUFAB1		ENSBTAG00000052369	ENSBTAG00000052369		ENSBTAG00000018178	NARF		ENSBTAG00000003967	OTUB1
ENSBTAG00000005092	ROR2		ENSBTAG00000018644	PDZRN3		ENSBTAG00000023736	CDC42EP3		ENSBTAG00000012152	NONO		ENSBTAG00000039732	BLOC1S5		ENSBTAG00000011351	TMEM259
ENSBTAG00000002669	RASSF4		ENSBTAG00000013843	ACVRL1		ENSBTAG00000003275	None		ENSBTAG00000008232	DAB2IP		ENSBTAG00000001296	TMEM50A		ENSBTAG00000054865	None
ENSBTAG00000001565	MESD		ENSBTAG00000016481	CALU		ENSBTAG00000019845	USP30		ENSBTAG00000013640	KLRG1		ENSBTAG00000016878	WDR59		ENSBTAG00000012988	COG4
ENSBTAG00000019630	RGL1		ENSBTAG00000017135	CTSS		ENSBTAG00000033174	TFAP4		ENSBTAG00000012797	DCUN1D1		ENSBTAG00000013367	PPT1		ENSBTAG00000008014	PPP5C
ENSBTAG00000025320	AKAP1		ENSBTAG00000004937	SEC61A1		ENSBTAG00000015379	UBOX5		ENSBTAG00000018935	SETMAR		ENSBTAG00000015212	IFNAR2		ENSBTAG00000017087	TOP3A
ENSBTAG00000012383	CHMP5		ENSBTAG00000051898	FGF7		ENSBTAG00000019130	FAM149B1		ENSBTAG00000007485	GRHL1		ENSBTAG00000013919	ENSBTAG00000013919		ENSBTAG00000018498	PQBP1
ENSBTAG00000015815	CFP		ENSBTAG00000014912	FMOD		ENSBTAG00000013411	ENO1		ENSBTAG00000003727	SH3KBP1		ENSBTAG00000016795	RUFY3		ENSBTAG00000000662	TCF20
ENSBTAG00000016481	CALU		ENSBTAG00000006644	SPCS2		ENSBTAG00000013212	COPG1		ENSBTAG00000015630	RLIM		ENSBTAG00000005477	LAPTM5		ENSBTAG00000010737	CDK11
ENSBTAG00000010888	VSIR		ENSBTAG00000022813	TMEM150B		ENSBTAG00000019053	MAP9		ENSBTAG00000000409	CDC40		ENSBTAG00000017547	DBNL		ENSBTAG00000003421	RNF40
ENSBTAG00000010493	SERTAD1		ENSBTAG00000049808	IL3RA		ENSBTAG00000017907	COG3		ENSBTAG00000021660	IKBIP		ENSBTAG00000015718	CASP8		ENSBTAG00000002277	MLLT1
ENSBTAG00000018422	RIPK3		ENSBTAG00000010888	VSIR		ENSBTAG00000020314	COG2		ENSBTAG00000051880	ENSBTAG00000051880		ENSBTAG00000009765	MTMR14		ENSBTAG00000019785	CIC
ENSBTAG00000014267	ZCCHC14		ENSBTAG00000003815	EDEM2		ENSBTAG00000017278	ACBD5		ENSBTAG00000018743	RLIG1		ENSBTAG00000016269	ME2		ENSBTAG00000046746	COASY
ENSBTAG00000009677	PARP10		ENSBTAG00000002096	FCGR3A		ENSBTAG00000007332	ATP5MG		ENSBTAG00000003935	TMBIM1		ENSBTAG00000008731	PRDX3		ENSBTAG00000006612	SCAF1
ENSBTAG00000010954	ART3		ENSBTAG00000007952	MVP		ENSBTAG00000047412	TNFSF18		ENSBTAG00000013541	LMO3		ENSBTAG00000013425	COPS2		ENSBTAG00000016950	B3GAT3
ENSBTAG00000020898	CHST12		ENSBTAG00000001394	TMED9		ENSBTAG00000021393	None		ENSBTAG00000012120	TIPARP		ENSBTAG00000005285	MRPS33		ENSBTAG00000001665	COG8
ENSBTAG00000053050	SAMD9		ENSBTAG00000015745	RAB3IL1		ENSBTAG00000021133	TENM3		ENSBTAG00000019929	ITGAV		ENSBTAG00000018097	PARN		ENSBTAG00000031718	OGFR
ENSBTAG00000015636	SHFL		ENSBTAG00000015438	RRBP1		ENSBTAG00000046875	AP5B1		ENSBTAG00000002248	SAC3D1		ENSBTAG00000024381	MAN1A1		ENSBTAG00000011406	TESK1
ENSBTAG00000026993	TMBIM4		ENSBTAG00000011324	EMILIN1		ENSBTAG00000049788	WFDC1		ENSBTAG00000018908	GFOD2		ENSBTAG00000035827	ATG7		ENSBTAG00000031846	None
ENSBTAG00000002922	GAB2		ENSBTAG00000011483	SCARF1		ENSBTAG00000009490	STX5		ENSBTAG00000014614	ACTA2		ENSBTAG00000010645	BOLA-DRA		ENSBTAG00000031387	FZR1
ENSBTAG00000003708	SEC23A		ENSBTAG00000052306	None		ENSBTAG00000032260	DCUN1D3		ENSBTAG00000012125	GDI1		ENSBTAG00000038186	None		ENSBTAG00000016378	LRP10
ENSBTAG00000011096	ERGIC2		ENSBTAG00000017196	PDIA3		ENSBTAG00000003329	FST		ENSBTAG00000013806	EFHB		ENSBTAG00000021424	CSK		ENSBTAG00000015224	TCOF1
ENSBTAG00000005718	PLIN2		ENSBTAG00000024503	FCER1G		ENSBTAG00000001827	GID8		ENSBTAG00000054797	None		ENSBTAG00000031444	LY86		ENSBTAG00000007875	SAFB
ENSBTAG00000016532	MAPKAPK3		ENSBTAG00000015828	FKBP11		ENSBTAG00000013284	SGK3		ENSBTAG00000042289	ENSBTAG00000042289		ENSBTAG00000019250	BTK		ENSBTAG00000009785	SAMD4B
ENSBTAG00000011754	LAMTOR2		ENSBTAG00000006937	ABCA10		ENSBTAG00000042504	ENSBTAG00000042504		ENSBTAG00000044075	SRPRB		ENSBTAG00000009595	NGDN		ENSBTAG00000003073	NAA40
ENSBTAG00000020963	RASSF1		ENSBTAG00000014878	COX7A1		ENSBTAG00000025526	MDC1		ENSBTAG00000005294	MORC4		ENSBTAG00000049516	ARL6IP1		ENSBTAG00000016435	NOM1
ENSBTAG00000054540	None		ENSBTAG00000015114	CALR		ENSBTAG00000004933	KLHDC2		ENSBTAG00000013956	BCL2L13		ENSBTAG00000013180	POT1		ENSBTAG00000025516	GNL1
ENSBTAG00000019225	SLC39A14		ENSBTAG00000015815	CFP		ENSBTAG00000003100	SMTN		ENSBTAG00000006199	DRAP1		ENSBTAG00000012451	BOLA-DMB		ENSBTAG00000013329	AP1M1
ENSBTAG00000003166	AXL		ENSBTAG00000012976	WLS		ENSBTAG00000005257	PEX13		ENSBTAG00000013810	GABBR2		ENSBTAG00000018523	TRIM38		ENSBTAG00000016448	ZBTB40
ENSBTAG00000004117	AZI2		ENSBTAG00000006846	LGALS9		ENSBTAG00000050909	ENSBTAG00000050909		ENSBTAG00000007931	SLC38A6		ENSBTAG00000031473	ORC2		ENSBTAG00000012657	ZSWIM8
ENSBTAG00000021791	PARP9		ENSBTAG00000021945	NID2		ENSBTAG00000010439	AKAP8L		ENSBTAG00000021107	STXBP5		ENSBTAG00000017135	CTSS		ENSBTAG00000009435	SMG5
ENSBTAG00000010449	MOCS1		ENSBTAG00000008817	LAMA4		ENSBTAG00000000016	LTA		ENSBTAG00000013251	HDGFL2		ENSBTAG00000006378	RIPK1		ENSBTAG00000020232	REXO1
ENSBTAG00000009841	CNDP2		ENSBTAG00000006256	PTPRO		ENSBTAG00000030282	FAM200C		ENSBTAG00000032558	TTC7A		ENSBTAG00000011946	ODR4		ENSBTAG00000021293	SNUPN
ENSBTAG00000016649	CCND2		ENSBTAG00000012082	TNFRSF12A		ENSBTAG00000049109	None		ENSBTAG00000018123	FBLN5		ENSBTAG00000008931	CREG1		ENSBTAG00000011902	WASHC1
ENSBTAG00000021499	PSAP		ENSBTAG00000017287	DRAM1		ENSBTAG00000011970	FNIP2					ENSBTAG00000001356	USP38		ENSBTAG00000005314	MFN2
ENSBTAG00000005430	MB21D2		ENSBTAG00000014105	SRPRA		ENSBTAG00000038084	None					ENSBTAG00000033255	DUSP11		ENSBTAG00000020447	VSIG10L
ENSBTAG00000002767	GNB4		ENSBTAG00000031544	DDIT3		ENSBTAG00000048982	ENSBTAG00000048982					ENSBTAG00000020359	PLEKHM1		ENSBTAG00000000824	TSEN54
ENSBTAG00000018644	PDZRN3		ENSBTAG00000023607	HACD2		ENSBTAG00000021780	SCO1					ENSBTAG00000015730	BOLA-DMA		ENSBTAG00000018406	CSTF2T
ENSBTAG00000006792	EHD4		ENSBTAG00000014898	HK3		ENSBTAG00000004476	ADHFE1					ENSBTAG00000007338	TYROBP		ENSBTAG00000001024	ARID1A
ENSBTAG00000003604	ADAMTSL4		ENSBTAG00000017233	None		ENSBTAG00000037600	None					ENSBTAG00000027151	ARHGAP26		ENSBTAG00000006500	RBM15B
ENSBTAG00000009768	IFIT3		ENSBTAG00000037811	None		ENSBTAG00000016958	PHF19					ENSBTAG00000009381	LCP2		ENSBTAG00000007315	LARS2
ENSBTAG00000005038	ZBTB42		ENSBTAG00000002669	RASSF4		ENSBTAG00000004770	SCN4A					ENSBTAG00000007559	URI1		ENSBTAG00000009099	PRR14
ENSBTAG00000005828	MERTK		ENSBTAG00000010242	LAMP1		ENSBTAG00000018834	PPP1R37					ENSBTAG00000014551	TNFAIP8		ENSBTAG00000009574	ARFGAP2
ENSBTAG00000020538	HERC5		ENSBTAG00000017665	DHRS4		ENSBTAG00000047543	NTRK3					ENSBTAG00000046357	SLC29A3		ENSBTAG00000012587	BABAM1
ENSBTAG00000006679	MITF		ENSBTAG00000033315	DNAJC1		ENSBTAG00000050263	MED7					ENSBTAG00000012873	SNX6		ENSBTAG00000013677	SEC14L1
ENSBTAG00000003334	ADAP2		ENSBTAG00000049936	None		ENSBTAG00000004632	ASPSCR1					ENSBTAG00000031299	TTC17		ENSBTAG00000002452	ASCC2
ENSBTAG00000012335	UBA7		ENSBTAG00000008592	FCGR1A		ENSBTAG00000006132	DENND3					ENSBTAG00000013159	PHF11		ENSBTAG00000007825	MARK2
ENSBTAG00000005816	IRF9		ENSBTAG00000010449	MOCS1		ENSBTAG00000005208	CLEC16A					ENSBTAG00000020034	LYN		ENSBTAG00000006277	ENGASE
ENSBTAG00000017233	None		ENSBTAG00000019892	HAS2		ENSBTAG00000046548	ST6GALNAC4					ENSBTAG00000013317	RNF168		ENSBTAG00000003953	ZNF316
ENSBTAG00000007280	ENSBTAG00000007280		ENSBTAG00000014324	ANTXR2		ENSBTAG00000039782	ZNF12					ENSBTAG00000013046	MPP1		ENSBTAG00000004970	LRRC24
ENSBTAG00000012962	SARS1		ENSBTAG00000007450	C2		ENSBTAG00000004321	SFXN2					ENSBTAG00000031809	DENND1C		ENSBTAG00000012288	TFIP11
ENSBTAG00000031886	None		ENSBTAG00000005371	DPAGT1		ENSBTAG00000013160	GFRA4					ENSBTAG00000014447	RPS6KA1		ENSBTAG00000007757	PRPF31
ENSBTAG00000004380	STAT2		ENSBTAG00000016267	SERPING1		ENSBTAG00000049426	ENSBTAG00000049426					ENSBTAG00000048782	B2M		ENSBTAG00000004452	IPO9
ENSBTAG00000021021	C21H15orf39		ENSBTAG00000008223	NLRC4		ENSBTAG00000010138	SEMA3B					ENSBTAG00000008863	TMEM87A		ENSBTAG00000020922	UPF1
ENSBTAG00000018252	ARRDC4		ENSBTAG00000000342	PLOD3		ENSBTAG00000009738	MGAT4B					ENSBTAG00000008133	ALKBH1		ENSBTAG00000017610	NFRKB
ENSBTAG00000007624	FRMD4B		ENSBTAG00000007203	STT3A		ENSBTAG00000013150	THOC5					ENSBTAG00000044032	KDM2A		ENSBTAG00000003034	GATAD2A
ENSBTAG00000006846	LGALS9		ENSBTAG00000051972	CEBPB		ENSBTAG00000007480	None					ENSBTAG00000007213	SIRPA		ENSBTAG00000014838	VPS26B
ENSBTAG00000014105	SRPRA		ENSBTAG00000008021	ENSBTAG00000008021		ENSBTAG00000049554	None					ENSBTAG00000002271	CDADC1		ENSBTAG00000002830	U2AF2
ENSBTAG00000030932	IFI44L		ENSBTAG00000006864	ENSBTAG00000006864		ENSBTAG00000021809	DEPDC7					ENSBTAG00000018562	LDAF1		ENSBTAG00000005676	EHMT2
ENSBTAG00000008603	None		ENSBTAG00000010368	TPST2		ENSBTAG00000001902	CEP295					ENSBTAG00000002690	BLZF1		ENSBTAG00000021896	NUP214
ENSBTAG00000008142	IFIH1		ENSBTAG00000008612	C1R		ENSBTAG00000017745	IL6ST					ENSBTAG00000021116	EXOC6		ENSBTAG00000009744	FAM193A
ENSBTAG00000011611	OSTC		ENSBTAG00000000213	TMEM39A		ENSBTAG00000002635	PGLYRP1					ENSBTAG00000045767	LAT2		ENSBTAG00000005469	CCAR2
ENSBTAG00000014261	TARS1		ENSBTAG00000011484	ZDHHC3		ENSBTAG00000047632	ENSBTAG00000047632					ENSBTAG00000015266	SDHAF2		ENSBTAG00000011595	None
ENSBTAG00000015874	CASP3		ENSBTAG00000012237	AEBP1		ENSBTAG00000012988	COG4					ENSBTAG00000006751	TENT2		ENSBTAG00000021373	GTF3C5
ENSBTAG00000012252	MOCOS		ENSBTAG00000014728	TAPBPL		ENSBTAG00000014831	PPP1R3C					ENSBTAG00000011304	XRN2		ENSBTAG00000008003	SMG7
ENSBTAG00000049137	None		ENSBTAG00000014913	SRD5A3		ENSBTAG00000019437	ENSBTAG00000019437					ENSBTAG00000003358	MCFD2		ENSBTAG00000050785	None
ENSBTAG00000003815	EDEM2		ENSBTAG00000005970	XBP1		ENSBTAG00000007732	ARPP21					ENSBTAG00000011698	TYK2		ENSBTAG00000013288	SUGP2
ENSBTAG00000046580	DHX58		ENSBTAG00000007080	PREB		ENSBTAG00000018904	ENKD1					ENSBTAG00000012124	GPBP1		ENSBTAG00000039635	CCDC97
ENSBTAG00000009177	PLEKHA4		ENSBTAG00000000640	SELENOS		ENSBTAG00000003572	F11					ENSBTAG00000008958	NSMAF		ENSBTAG00000019136	STUB1
ENSBTAG00000020536	HERC6		ENSBTAG00000001844	MOGS		ENSBTAG00000017710	None					ENSBTAG00000035226	TOR1AIP1		ENSBTAG00000030340	IFFO2
ENSBTAG00000037811	None		ENSBTAG00000004436	PPT2		ENSBTAG00000012016	LMTK3					ENSBTAG00000020801	CYRIB		ENSBTAG00000015401	ATG4B
ENSBTAG00000010874	GHSR		ENSBTAG00000020898	CHST12		ENSBTAG00000018453	ANKRD37					ENSBTAG00000015428	TMEM170A		ENSBTAG00000014679	DHX57
ENSBTAG00000000296	IMPDH1		ENSBTAG00000010692	SND1		ENSBTAG00000012159	CNBP					ENSBTAG00000001737	TUT7		ENSBTAG00000020560	CLPTM1
ENSBTAG00000014878	COX7A1		ENSBTAG00000003341	DOK2		ENSBTAG00000043970	None					ENSBTAG00000004767	SYK		ENSBTAG00000021695	GLYCTK
ENSBTAG00000006256	PTPRO		ENSBTAG00000038048	MRC1		ENSBTAG00000000205	MMD					ENSBTAG00000035587	ARRB2		ENSBTAG00000009963	MORC2
ENSBTAG00000000995	TENT5A		ENSBTAG00000008291	PROCR		ENSBTAG00000000342	PLOD3					ENSBTAG00000011567	VPS18		ENSBTAG00000002347	MAST3
ENSBTAG00000000204	TMEM268		ENSBTAG00000007385	EMC7		ENSBTAG00000021199	COA8					ENSBTAG00000010227	CPSF2		ENSBTAG00000010450	WIZ
ENSBTAG00000017135	CTSS		ENSBTAG00000044195	SDK2		ENSBTAG00000011689	LENG8					ENSBTAG00000007893	SCPEP1		ENSBTAG00000000978	ASH2L
ENSBTAG00000023179	TRIB1		ENSBTAG00000001578	ADPGK		ENSBTAG00000002226	FBXO31					ENSBTAG00000007970	C1H3orf38		ENSBTAG00000039766	FBRSL1
ENSBTAG00000007389	IFI35		ENSBTAG00000020759	NCLN		ENSBTAG00000014365	None					ENSBTAG00000020496	C23H6orf62		ENSBTAG00000009611	PHF21A
ENSBTAG00000002082	MARCKS		ENSBTAG00000005652	ALG3		ENSBTAG00000002559	MIOX					ENSBTAG00000039160	VAV1		ENSBTAG00000002128	MPPE1
ENSBTAG00000005786	ATXN3		ENSBTAG00000005674	NEU1		ENSBTAG00000009483	POLR2G					ENSBTAG00000032686	HOMEZ		ENSBTAG00000006593	ANKS3
ENSBTAG00000015779	PML		ENSBTAG00000019708	ACSL6		ENSBTAG00000011885	NNT					ENSBTAG00000012117	ATP6AP1		ENSBTAG00000052374	FBXL14
ENSBTAG00000004124	CPOX		ENSBTAG00000000671	PARP3		ENSBTAG00000013065	HFE					ENSBTAG00000002012	CIAO2A		ENSBTAG00000013697	CLASRP
ENSBTAG00000009470	CLIC4		ENSBTAG00000012989	UBE2L6		ENSBTAG00000016103	CBFB					ENSBTAG00000019686	NCKAP1L		ENSBTAG00000009996	DOT1L
ENSBTAG00000013670	SLC46A2		ENSBTAG00000012383	CHMP5		ENSBTAG00000003421	RNF40					ENSBTAG00000027789	PPIG		ENSBTAG00000018048	MED15
ENSBTAG00000013843	ACVRL1		ENSBTAG00000007624	FRMD4B		ENSBTAG00000033457	CCAR1					ENSBTAG00000050035	ZNF226		ENSBTAG00000002890	RBM10
ENSBTAG00000044195	SDK2		ENSBTAG00000011204	NINJ1		ENSBTAG00000020642	ZDHHC13					ENSBTAG00000019338	IL13RA1		ENSBTAG00000013265	DHX38
ENSBTAG00000008703	EIF2AK2		ENSBTAG00000004048	MCHR1		ENSBTAG00000020126	MYO10					ENSBTAG00000000365	TDP2		ENSBTAG00000009026	PACS1
ENSBTAG00000034349	IFI44		ENSBTAG00000001066	PILRA		ENSBTAG00000008827	SPOCK2					ENSBTAG00000019953	CYBB		ENSBTAG00000014122	FOXRED1
ENSBTAG00000006937	ABCA10		ENSBTAG00000031851	None		ENSBTAG00000048237	None					ENSBTAG00000008853	HNRNPF		ENSBTAG00000018924	QRICH1
ENSBTAG00000007952	MVP		ENSBTAG00000016401	OPTN		ENSBTAG00000002398	ZNF567					ENSBTAG00000001009	HCLS1		ENSBTAG00000004738	LRRC47
ENSBTAG00000010242	LAMP1		ENSBTAG00000002922	GAB2		ENSBTAG00000021424	CSK					ENSBTAG00000013118	CD86		ENSBTAG00000012235	SHARPIN
ENSBTAG00000007593	AIDA		ENSBTAG00000051755	ARF3		ENSBTAG00000010193	RAB7A					ENSBTAG00000007920	PANK2		ENSBTAG00000002763	KMT2B
ENSBTAG00000019432	ENSBTAG00000019432		ENSBTAG00000054776	None		ENSBTAG00000016037	BCKDHA					ENSBTAG00000018579	DOK1		ENSBTAG00000002715	GMPR2
ENSBTAG00000010694	BICC1		ENSBTAG00000015312	LTBR		ENSBTAG00000012977	COMTD1					ENSBTAG00000018629	CWF19L2		ENSBTAG00000007968	RPUSD3
ENSBTAG00000044075	SRPRB		ENSBTAG00000021035	CTSK		ENSBTAG00000011843	None					ENSBTAG00000007923	LAMTOR3		ENSBTAG00000015090	SGTA
ENSBTAG00000011324	EMILIN1		ENSBTAG00000009051	MMP19		ENSBTAG00000019001	PRDM10					ENSBTAG00000015522	MRPS31		ENSBTAG00000003759	PCNX3
ENSBTAG00000038048	MRC1		ENSBTAG00000046010	BHLHA15		ENSBTAG00000008446	TYW1					ENSBTAG00000007399	LAMP2		ENSBTAG00000008854	RFX1
ENSBTAG00000037972	SLC25A26		ENSBTAG00000048155	FCN1		ENSBTAG00000050219	ENSBTAG00000050219					ENSBTAG00000019474	HERC1		ENSBTAG00000006126	GTF3C1
ENSBTAG00000003639	ELMO2		ENSBTAG00000006549	CALHM6		ENSBTAG00000052094	None					ENSBTAG00000005205	DSE		ENSBTAG00000019696	RCE1
ENSBTAG00000000111	UGP2		ENSBTAG00000003880	EMILIN2		ENSBTAG00000020815	UHRF2					ENSBTAG00000010852	BTN2A2		ENSBTAG00000053425	None
ENSBTAG00000009933	DTX3L		ENSBTAG00000010322	HYOU1		ENSBTAG00000004237	BTC					ENSBTAG00000015781	TRMT13		ENSBTAG00000021121	PPIL2
ENSBTAG00000007519	ADAR		ENSBTAG00000015089	LGALS1		ENSBTAG00000020773	CTSW					ENSBTAG00000020399	RNF139		ENSBTAG00000013900	TRIM21
ENSBTAG00000006378	RIPK1		ENSBTAG00000011563	TNFSF13B		ENSBTAG00000000392	ASCC1					ENSBTAG00000027630	CISD2		ENSBTAG00000047031	WDR5
ENSBTAG00000052577	ENSBTAG00000052577		ENSBTAG00000001546	MGAT1		ENSBTAG00000003580	PSD					ENSBTAG00000036016	FAM111B		ENSBTAG00000001594	ARL6IP4
ENSBTAG00000014707	ISG15		ENSBTAG00000010838	None		ENSBTAG00000011083	POLD1					ENSBTAG00000017401	TBK1		ENSBTAG00000017072	ZNF384
ENSBTAG00000001546	MGAT1		ENSBTAG00000011913	CKAP4		ENSBTAG00000007166	CAMKK1					ENSBTAG00000031544	DDIT3		ENSBTAG00000007113	TRRAP
ENSBTAG00000010838	None		ENSBTAG00000005622	LITAF		ENSBTAG00000009661	RNASEH2A					ENSBTAG00000007170	SLC38A7		ENSBTAG00000005427	NRDE2
ENSBTAG00000015919	PARM1		ENSBTAG00000005038	ZBTB42		ENSBTAG00000003062	FHIP2A					ENSBTAG00000006836	FBXO33		ENSBTAG00000033331	CHMP1A
ENSBTAG00000012737	GPR65		ENSBTAG00000003151	DNAJB11		ENSBTAG00000001299	CYP7B1					ENSBTAG00000002833	FBXO22		ENSBTAG00000045828	PTBP1
ENSBTAG00000022161	TLR7		ENSBTAG00000018471	SSR3		ENSBTAG00000020617	TSC2					ENSBTAG00000014728	TAPBPL		ENSBTAG00000018372	STARD7
ENSBTAG00000019892	HAS2		ENSBTAG00000012737	GPR65		ENSBTAG00000046111	ZNF444					ENSBTAG00000030566	GLE1		ENSBTAG00000005207	COPS7B
ENSBTAG00000007881	IFIT1		ENSBTAG00000021799	RCN3		ENSBTAG00000008744	PDK2					ENSBTAG00000053323	None		ENSBTAG00000009098	POLG
ENSBTAG00000017287	DRAM1		ENSBTAG00000013343	FTL		ENSBTAG00000006525	FDXR					ENSBTAG00000003799	TARS2		ENSBTAG00000010243	RBM33
ENSBTAG00000004339	None		ENSBTAG00000012962	SARS1		ENSBTAG00000016956	GANAB					ENSBTAG00000015144	GMIP		ENSBTAG00000031106	ZNF746
ENSBTAG00000022489	RNF213		ENSBTAG00000005718	PLIN2		ENSBTAG00000005916	ADNP2					ENSBTAG00000008008	TLR2		ENSBTAG00000018978	KAT14
ENSBTAG00000017981	ADRB3		ENSBTAG00000019979	CMPK2		ENSBTAG00000018966	PLCE1					ENSBTAG00000016526	PIH1D1		ENSBTAG00000006905	KLHDC4
ENSBTAG00000014762	ISG20		ENSBTAG00000019225	SLC39A14		ENSBTAG00000014159	TTL					ENSBTAG00000004842	RSPRY1		ENSBTAG00000014742	LRWD1
ENSBTAG00000034918	IFIT2		ENSBTAG00000012335	UBA7		ENSBTAG00000010993	ZNF839					ENSBTAG00000019238	TRMO		ENSBTAG00000001134	SRRT
ENSBTAG00000005227	ATF6		ENSBTAG00000054148	None		ENSBTAG00000003733	TM4SF5					ENSBTAG00000015857	TPRG1L		ENSBTAG00000002778	SF3B2
ENSBTAG00000047942	DESI1		ENSBTAG00000015636	SHFL		ENSBTAG00000020429	MED29					ENSBTAG00000011238	CD48		ENSBTAG00000019013	HECTD3
ENSBTAG00000012595	RIDA		ENSBTAG00000045588	None		ENSBTAG00000018031	PODXL2					ENSBTAG00000012595	RIDA		ENSBTAG00000021248	INTS15
ENSBTAG00000048740	ENSBTAG00000048740		ENSBTAG00000002290	None		ENSBTAG00000014549	GNL3					ENSBTAG00000012442	CTSB		ENSBTAG00000021715	ADPRS
ENSBTAG00000016401	OPTN		ENSBTAG00000014762	ISG20		ENSBTAG00000012107	SLC25A28					ENSBTAG00000010002	IRF2		ENSBTAG00000018074	VPS72
ENSBTAG00000018013	EMP3		ENSBTAG00000038337	None		ENSBTAG00000001298	STAMBPL1					ENSBTAG00000018922	TRMT10B		ENSBTAG00000002434	WDR18
ENSBTAG00000019979	CMPK2		ENSBTAG00000008931	CREG1		ENSBTAG00000004806	PHKB					ENSBTAG00000015591	SQSTM1		ENSBTAG00000025277	ABHD17A
ENSBTAG00000011465	MYBPH		ENSBTAG00000019741	C3AR1		ENSBTAG00000015144	GMIP					ENSBTAG00000012526	APBB1IP		ENSBTAG00000000753	PIAS4
ENSBTAG00000016061	RSAD2		ENSBTAG00000054746	NBDY		ENSBTAG00000023147	LINGO1					ENSBTAG00000009236	DAGLB		ENSBTAG00000004497	KANSL3
ENSBTAG00000032265	RTP4		ENSBTAG00000019338	IL13RA1		ENSBTAG00000050822	None					ENSBTAG00000000806	ATAD1		ENSBTAG00000021942	HPS6
ENSBTAG00000014898	HK3		ENSBTAG00000031797	None		ENSBTAG00000008313	KLF15					ENSBTAG00000005851	VTA1		ENSBTAG00000014931	MLF2
ENSBTAG00000016204	C1RL		ENSBTAG00000017895	CLEC10A		ENSBTAG00000002477	MRM2					ENSBTAG00000010437	MKLN1		ENSBTAG00000005688	MRPS2
ENSBTAG00000013298	PLA2G4A		ENSBTAG00000006792	EHD4		ENSBTAG00000013413	CCDC51					ENSBTAG00000009841	CNDP2		ENSBTAG00000013722	AARS2
ENSBTAG00000011563	TNFSF13B		ENSBTAG00000014823	TXNDC11		ENSBTAG00000047249	EIF4H					ENSBTAG00000014668	NAGK		ENSBTAG00000052980	None
ENSBTAG00000019708	ACSL6		ENSBTAG00000020554	AIF1		ENSBTAG00000008573	ZFP36					ENSBTAG00000014849	GPATCH3		ENSBTAG00000002095	MEN1
ENSBTAG00000003366	RIGI		ENSBTAG00000011284	SLC39A1		ENSBTAG00000015527	MYO1D					ENSBTAG00000011200	ZNF644		ENSBTAG00000012041	SPG7
ENSBTAG00000009307	RER1		ENSBTAG00000009768	IFIT3		ENSBTAG00000011488	PRPF8					ENSBTAG00000005218	PDE3B		ENSBTAG00000027317	RNF114
ENSBTAG00000020554	AIF1		ENSBTAG00000020536	HERC6		ENSBTAG00000010919	USP47					ENSBTAG00000012845	SDF2		ENSBTAG00000019062	FCHSD2
ENSBTAG00000014353	SRP14		ENSBTAG00000047942	DESI1		ENSBTAG00000033344	ENSBTAG00000033344					ENSBTAG00000006695	VCPIP1		ENSBTAG00000009855	FAN1
ENSBTAG00000010487	SMIM3		ENSBTAG00000014971	SEC61G		ENSBTAG00000023179	TRIB1					ENSBTAG00000002542	KRCC1		ENSBTAG00000015240	UBR4
ENSBTAG00000014554	SNAI1		ENSBTAG00000010694	BICC1		ENSBTAG00000051191	None					ENSBTAG00000050239	CASP1		ENSBTAG00000016128	GGA3
ENSBTAG00000006881	SLC35B1		ENSBTAG00000012065	DNAJC3		ENSBTAG00000009687	TIMM21					ENSBTAG00000008223	NLRC4		ENSBTAG00000020751	HSF1
ENSBTAG00000005650	SKAP2		ENSBTAG00000004720	SULF1		ENSBTAG00000012550	TAOK3					ENSBTAG00000007115	GSR		ENSBTAG00000030257	SH3BP1
ENSBTAG00000012989	UBE2L6		ENSBTAG00000007213	SIRPA		ENSBTAG00000048859	None					ENSBTAG00000006607	CCNG1		ENSBTAG00000032763	RANBP10
ENSBTAG00000019741	C3AR1		ENSBTAG00000054594	ENSBTAG00000054594		ENSBTAG00000019810	AARS1					ENSBTAG00000000957	CDKN2AIP		ENSBTAG00000002328	KDM2B
ENSBTAG00000024503	FCER1G		ENSBTAG00000009384	AGTRAP		ENSBTAG00000032253	RAD54L2					ENSBTAG00000008864	LY96		ENSBTAG00000015639	ERAL1
ENSBTAG00000010368	TPST2		ENSBTAG00000007214	ELL2		ENSBTAG00000006937	ABCA10					ENSBTAG00000008897	BIN2		ENSBTAG00000001807	AKAP8
ENSBTAG00000020166	ZNFX1		ENSBTAG00000017981	ADRB3		ENSBTAG00000009783	ENSBTAG00000009783					ENSBTAG00000031885	LYSET		ENSBTAG00000014900	CNOT3
ENSBTAG00000008223	NLRC4		ENSBTAG00000021965	SUB1		ENSBTAG00000008112	SHPRH					ENSBTAG00000008699	FEM1C		ENSBTAG00000025148	FBXL12
ENSBTAG00000020996	CLDND1		ENSBTAG00000019910	SDCBP		ENSBTAG00000001396	ADAMTS7					ENSBTAG00000019314	USP25		ENSBTAG00000001506	HTT
ENSBTAG00000004515	KCNK1		ENSBTAG00000046580	DHX58		ENSBTAG00000016061	RSAD2					ENSBTAG00000002678	MED18		ENSBTAG00000016526	PIH1D1
ENSBTAG00000005371	DPAGT1		ENSBTAG00000021021	C21H15orf39		ENSBTAG00000046956	STYX					ENSBTAG00000001126	BMP2K		ENSBTAG00000004675	ZNF18
ENSBTAG00000002363	SESN2		ENSBTAG00000007389	IFI35		ENSBTAG00000001117	ANKRD50					ENSBTAG00000005116	FKBP15		ENSBTAG00000015117	GADD45GIP1
ENSBTAG00000047538	ENSBTAG00000047538		ENSBTAG00000008142	IFIH1		ENSBTAG00000003509	PLEKHA2					ENSBTAG00000002357	TICAM2		ENSBTAG00000007954	CDIPT
ENSBTAG00000011343	XAF1		ENSBTAG00000019378	KIAA1755		ENSBTAG00000019947	SYT7					ENSBTAG00000020173	INPP5D		ENSBTAG00000009624	SGSM3
ENSBTAG00000016661	USP18		ENSBTAG00000000379	GOLT1B		ENSBTAG00000021497	CDH23					ENSBTAG00000005905	TOPORS		ENSBTAG00000011811	TNPO2
ENSBTAG00000051396	None		ENSBTAG00000032265	RTP4		ENSBTAG00000007678	MKX					ENSBTAG00000010355	VPS37A		ENSBTAG00000013440	RBM42
ENSBTAG00000024928	TNFRSF1B		ENSBTAG00000012252	MOCOS		ENSBTAG00000003840	GUCY1B1					ENSBTAG00000000581	DOCK10		ENSBTAG00000001890	RUBCN
ENSBTAG00000008909	PNPT1		ENSBTAG00000048899	None		ENSBTAG00000030333	AOC3					ENSBTAG00000011285	TRMT1L		ENSBTAG00000030302	EDF1
ENSBTAG00000007080	PREB		ENSBTAG00000005650	SKAP2		ENSBTAG00000019095	CCR10					ENSBTAG00000012330	ENSBTAG00000012330		ENSBTAG00000010729	KRI1
ENSBTAG00000022039	None		ENSBTAG00000009513	TGFBI		ENSBTAG00000012704	MMS19					ENSBTAG00000000115	VPS54		ENSBTAG00000013524	CMIP
ENSBTAG00000008592	FCGR1A		ENSBTAG00000013167	SIGLEC1		ENSBTAG00000038889	RILP					ENSBTAG00000001492	FYB1		ENSBTAG00000021512	ZBTB7B
ENSBTAG00000012406	ZBP1		ENSBTAG00000014237	CYTH4		ENSBTAG00000022635	LAMB2					ENSBTAG00000004442	AGPAT1		ENSBTAG00000004893	ACOX3
ENSBTAG00000008021	ENSBTAG00000008021		ENSBTAG00000003362	HSP90B1		ENSBTAG00000050748	None					ENSBTAG00000020144	GPR34		ENSBTAG00000046514	ASMTL
ENSBTAG00000019428	CCR1		ENSBTAG00000020538	HERC5		ENSBTAG00000004015	KAT6A					ENSBTAG00000003489	IPCEF1		ENSBTAG00000002098	CDC34
ENSBTAG00000019338	IL13RA1		ENSBTAG00000030301	MAP7D1		ENSBTAG00000000880	GINM1					ENSBTAG00000005564	PIAS1		ENSBTAG00000002698	UBE3B
ENSBTAG00000008953	TAP1		ENSBTAG00000009677	PARP10		ENSBTAG00000005021	SEMA5A					ENSBTAG00000023610	U2AF1L4		ENSBTAG00000016126	NUP85
ENSBTAG00000004680	SLC13A5		ENSBTAG00000013848	ADGRD1		ENSBTAG00000021654	GAS2					ENSBTAG00000004124	CPOX		ENSBTAG00000017379	GCN1
ENSBTAG00000048899	None		ENSBTAG00000018016	NUPR1		ENSBTAG00000003876	MCU					ENSBTAG00000032369	NMI		ENSBTAG00000012277	SRRD
ENSBTAG00000038235	NOD1		ENSBTAG00000009307	RER1		ENSBTAG00000014668	NAGK					ENSBTAG00000004736	GRB2		ENSBTAG00000052272	COX8A
ENSBTAG00000012779	CYRIA		ENSBTAG00000037533	C4A								ENSBTAG00000011257	ASAH1		ENSBTAG00000011846	EEF1G
ENSBTAG00000001576	TMEM140		ENSBTAG00000010968	TMED1								ENSBTAG00000014841	GBA1		ENSBTAG00000017002	RBCK1
ENSBTAG00000018065	YARS1		ENSBTAG00000002006	THBS1								ENSBTAG00000004098	ARMT1		ENSBTAG00000001225	RBM14
ENSBTAG00000030845	MPEG1		ENSBTAG00000001273	NLRP3								ENSBTAG00000035744	TRIM26		ENSBTAG00000008985	PCBP1
ENSBTAG00000014913	SRD5A3		ENSBTAG00000002690	BLZF1								ENSBTAG00000020439	BUD31		ENSBTAG00000009251	SZRD1
ENSBTAG00000007935	CALCOCO2		ENSBTAG00000007280	ENSBTAG00000007280								ENSBTAG00000006581	CCDC82		ENSBTAG00000002879	DCPS
ENSBTAG00000031267	SERPINB9		ENSBTAG00000030913	MX1								ENSBTAG00000016548	TEX12		ENSBTAG00000004294	EVI5L
ENSBTAG00000014725	CD27		ENSBTAG00000014707	ISG15								ENSBTAG00000015753	RSBN1L		ENSBTAG00000011699	CDC37
ENSBTAG00000014628	OAS2		ENSBTAG00000045822	None								ENSBTAG00000003365	SMG8		ENSBTAG00000019518	ZNF513
ENSBTAG00000002096	FCGR3A		ENSBTAG00000016424	MMP25								ENSBTAG00000002328	KDM2B		ENSBTAG00000012480	TBC1D13
ENSBTAG00000007203	STT3A		ENSBTAG00000002773	ENSBTAG00000002773								ENSBTAG00000018636	CCNK		ENSBTAG00000015628	SMPD1
ENSBTAG00000054812	None		ENSBTAG00000008997	ENG								ENSBTAG00000018535	CDK5RAP1		ENSBTAG00000006590	NUDT16L1
ENSBTAG00000021818	ADGRE5		ENSBTAG00000007554	IFI6								ENSBTAG00000006063	TMEM230		ENSBTAG00000050712	EHD1
ENSBTAG00000018417	PSMF1		ENSBTAG00000018223	CHI3L1								ENSBTAG00000017557	QRSL1		ENSBTAG00000001645	AAR2
ENSBTAG00000002327	TMEM208		ENSBTAG00000011540	SPG21								ENSBTAG00000018403	ARHGAP9		ENSBTAG00000012038	TRIM56
ENSBTAG00000011640	PLPP3		ENSBTAG00000011184	FTH1								ENSBTAG00000003807	CNOT9		ENSBTAG00000010373	CACTIN
ENSBTAG00000015032	CD14		ENSBTAG00000053050	SAMD9								ENSBTAG00000000026	VPS33B		ENSBTAG00000009449	DMAC2
ENSBTAG00000008034	LMAN2		ENSBTAG00000014353	SRP14								ENSBTAG00000014461	ANAPC13		ENSBTAG00000006325	NUDCD3
ENSBTAG00000011936	ATP8B4		ENSBTAG00000012595	RIDA								ENSBTAG00000000039	SIRT7		ENSBTAG00000015859	WRAP73
ENSBTAG00000007077	ABHD1		ENSBTAG00000046548	ST6GALNAC4								ENSBTAG00000013544	LGALS8		ENSBTAG00000014579	MRPL34
ENSBTAG00000011540	SPG21		ENSBTAG00000015032	CD14								ENSBTAG00000015228	CD74		ENSBTAG00000006633	IRF3
ENSBTAG00000009948	TRIM25		ENSBTAG00000011343	XAF1								ENSBTAG00000034823	AGGF1		ENSBTAG00000006068	CC2D1A
ENSBTAG00000020944	PIEZO1		ENSBTAG00000002082	MARCKS								ENSBTAG00000003815	EDEM2		ENSBTAG00000003094	SART1
ENSBTAG00000015745	RAB3IL1		ENSBTAG00000006085	DDOST								ENSBTAG00000009353	EVI2B		ENSBTAG00000013275	MAD2L2
ENSBTAG00000026676	SDC3		ENSBTAG00000003366	RIGI								ENSBTAG00000009427	PPM1D		ENSBTAG00000007389	IFI35
ENSBTAG00000051972	CEBPB		ENSBTAG00000010487	SMIM3								ENSBTAG00000019723	PEX12		ENSBTAG00000008034	LMAN2
ENSBTAG00000004211	TNFRSF1A		ENSBTAG00000012406	ZBP1								ENSBTAG00000049571	CNOT6L		ENSBTAG00000016621	NCBP3
ENSBTAG00000020884	CASP4		ENSBTAG00000034918	IFIT2								ENSBTAG00000002073	RAD17		ENSBTAG00000010467	SUPT5H
ENSBTAG00000037527	OAS1X		ENSBTAG00000039426	DPEP2								ENSBTAG00000018869	IGSF6		ENSBTAG00000005832	GRK2
ENSBTAG00000046548	ST6GALNAC4		ENSBTAG00000015919	PARM1								ENSBTAG00000019914	BECN1		ENSBTAG00000011467	BATF2
ENSBTAG00000007455	DNASE1L1		ENSBTAG00000014824	MMP14								ENSBTAG00000048959	ENSBTAG00000048959		ENSBTAG00000008385	KLHL36
ENSBTAG00000019988	GNA15		ENSBTAG00000047801	CRELD2								ENSBTAG00000022167	DERA		ENSBTAG00000045548	CRKL
ENSBTAG00000020693	DERL1		ENSBTAG00000016139	TMEM120A								ENSBTAG00000008761	TRAFD1		ENSBTAG00000001790	SAFB2
ENSBTAG00000016830	DAXX		ENSBTAG00000034875	ALPK1								ENSBTAG00000001513	PDIK1L		ENSBTAG00000000385	ZBTB18
ENSBTAG00000009206	FOXS1		ENSBTAG00000021752	DNAJB4								ENSBTAG00000007942	TENT4B		ENSBTAG00000007093	DDX11
ENSBTAG00000038625	None		ENSBTAG00000017367	IFIT5								ENSBTAG00000014430	CDC26		ENSBTAG00000002562	PRAF2
ENSBTAG00000005978	PIK3R5		ENSBTAG00000055140	CLEC2B								ENSBTAG00000016315	COTL1		ENSBTAG00000001937	ANAPC11
ENSBTAG00000010899	TIMP2		ENSBTAG00000016661	USP18								ENSBTAG00000012077	SLF2		ENSBTAG00000014694	JTB
ENSBTAG00000037799	ENSBTAG00000037799		ENSBTAG00000003388	DPM2								ENSBTAG00000012423	SENP1		ENSBTAG00000038625	None
ENSBTAG00000017367	IFIT5		ENSBTAG00000033731	PRCP								ENSBTAG00000051745	LZIC		ENSBTAG00000017091	CMTR1
ENSBTAG00000053153	None		ENSBTAG00000000133	CD68								ENSBTAG00000003748	CNOT2		ENSBTAG00000030915	ISY1
ENSBTAG00000048782	B2M		ENSBTAG00000005304	SRM								ENSBTAG00000021948	ZMYM6		ENSBTAG00000037703	MICALL1
ENSBTAG00000008279	FRMD4A		ENSBTAG00000037972	SLC25A26								ENSBTAG00000005814	PSME2		ENSBTAG00000013895	RELA
ENSBTAG00000005205	DSE		ENSBTAG00000013510	TOR2A								ENSBTAG00000017201	AP4S1		ENSBTAG00000014253	TBC1D22B
ENSBTAG00000002773	ENSBTAG00000002773		ENSBTAG00000016061	RSAD2								ENSBTAG00000007192	SIDT2		ENSBTAG00000037493	PUF60
ENSBTAG00000014823	TXNDC11		ENSBTAG00000007881	IFIT1								ENSBTAG00000009287	EBP		ENSBTAG00000038745	CHMP6
ENSBTAG00000002357	TICAM2		ENSBTAG00000014261	TARS1								ENSBTAG00000021620	PITHD1		ENSBTAG00000025046	ALKBH5
ENSBTAG00000045588	None		ENSBTAG00000026676	SDC3								ENSBTAG00000000111	UGP2		ENSBTAG00000026356	DGAT1
ENSBTAG00000003341	DOK2		ENSBTAG00000047338	DCBLD1								ENSBTAG00000027983	GTF2H2		ENSBTAG00000003476	FEM1A
ENSBTAG00000014912	FMOD		ENSBTAG00000013367	PPT1								ENSBTAG00000036224	MGC157082		ENSBTAG00000012577	UVSSA
ENSBTAG00000021002	ACP2		ENSBTAG00000031777	GDPD5								ENSBTAG00000016532	MAPKAPK3		ENSBTAG00000014005	PPIP5K1
ENSBTAG00000022813	TMEM150B		ENSBTAG00000052577	ENSBTAG00000052577								ENSBTAG00000010313	DDX52		ENSBTAG00000001708	TTLL12
ENSBTAG00000004139	BACH1		ENSBTAG00000003619	SEC24D								ENSBTAG00000020921	PRKCB		ENSBTAG00000021893	USP21
ENSBTAG00000002454	ALG2		ENSBTAG00000020456	AGPAT3								ENSBTAG00000005975	OARD1		ENSBTAG00000003606	GLI4
ENSBTAG00000020456	AGPAT3		ENSBTAG00000011075	PLPBP								ENSBTAG00000003326	NAIP		ENSBTAG00000000411	HGS
ENSBTAG00000006864	ENSBTAG00000006864		ENSBTAG00000020963	RASSF1								ENSBTAG00000001637	FUNDC1		ENSBTAG00000012607	NCAPH2
ENSBTAG00000047680	IRF7		ENSBTAG00000032026	GMPPB								ENSBTAG00000038737	P2RY6		ENSBTAG00000046359	PHRF1
ENSBTAG00000004547	OLR1		ENSBTAG00000017423	TMEM214								ENSBTAG00000010867	LONP2		ENSBTAG00000016581	MRPL28
ENSBTAG00000024851	TRIM14		ENSBTAG00000026429	DECR2								ENSBTAG00000005443	MIER1		ENSBTAG00000000608	PRCC
ENSBTAG00000012442	CTSB		ENSBTAG00000032557	TMEM258								ENSBTAG00000015636	SHFL		ENSBTAG00000027557	ZNF408
ENSBTAG00000030913	MX1		ENSBTAG00000049416	RAB20								ENSBTAG00000038488	TMSB4X		ENSBTAG00000021456	MUS81
ENSBTAG00000009455	IL12RB2		ENSBTAG00000014648	RPN2								ENSBTAG00000018360	MRPL1		ENSBTAG00000014478	ZSCAN29
ENSBTAG00000016424	MMP25		ENSBTAG00000018823	GRN								ENSBTAG00000031385	COP1		ENSBTAG00000007910	EXOC7
ENSBTAG00000047367	CMTR2		ENSBTAG00000050239	CASP1								ENSBTAG00000031185	ATRAID		ENSBTAG00000008090	CCM2
ENSBTAG00000007867	STAT1		ENSBTAG00000047161	ARSH								ENSBTAG00000000995	TENT5A		ENSBTAG00000007776	BRPF1
ENSBTAG00000008483	CALCRL		ENSBTAG00000000111	UGP2								ENSBTAG00000012659	LRIF1		ENSBTAG00000002683	PFKP
ENSBTAG00000051898	FGF7		ENSBTAG00000030932	IFI44L								ENSBTAG00000003904	GPN1		ENSBTAG00000007484	ACADS
ENSBTAG00000019054	EPSTI1		ENSBTAG00000048980	ENSBTAG00000048980								ENSBTAG00000009299	AFTPH		ENSBTAG00000006638	BCL2L12
ENSBTAG00000037533	C4A		ENSBTAG00000007455	DNASE1L1								ENSBTAG00000009486	TMEM179B		ENSBTAG00000005470	BIN3
ENSBTAG00000019669	CD163		ENSBTAG00000013290	DYSF								ENSBTAG00000000504	GTF2B		ENSBTAG00000009872	SPHK2
ENSBTAG00000038696	RAB8A		ENSBTAG00000014628	OAS2								ENSBTAG00000005347	GPN3		ENSBTAG00000046765	POLR2A
ENSBTAG00000008612	C1R		ENSBTAG00000051910	FGF10								ENSBTAG00000026660	TAF12		ENSBTAG00000017580	RFX5
ENSBTAG00000008761	TRAFD1		ENSBTAG00000004840	C1S								ENSBTAG00000006320	DBT		ENSBTAG00000021884	CXXC1
ENSBTAG00000015163	TM4SF1		ENSBTAG00000009470	CLIC4								ENSBTAG00000038235	NOD1		ENSBTAG00000008685	TRAPPC12
ENSBTAG00000013167	SIGLEC1		ENSBTAG00000021815	STARD13								ENSBTAG00000040569	NLRX1		ENSBTAG00000046406	R3HDM4
ENSBTAG00000000990	PSMA2		ENSBTAG00000021002	ACP2								ENSBTAG00000002647	RGS10		ENSBTAG00000014804	HNRNPDL
ENSBTAG00000017895	CLEC10A		ENSBTAG00000014267	ZCCHC14								ENSBTAG00000049422	TIFA		ENSBTAG00000051357	C7H19orf25
ENSBTAG00000004560	CLEC4F		ENSBTAG00000039861	OAS1Y								ENSBTAG00000022227	PLSCR2		ENSBTAG00000004987	NUP210L
ENSBTAG00000001660	SPTY2D1		ENSBTAG00000051396	None								ENSBTAG00000024960	ENSBTAG00000024960		ENSBTAG00000020152	PFDN2
ENSBTAG00000011859	IPPK		ENSBTAG00000022039	None								ENSBTAG00000004999	RESF1		ENSBTAG00000013302	R3HDM1
ENSBTAG00000008931	CREG1		ENSBTAG00000018422	RIPK3								ENSBTAG00000007935	CALCOCO2		ENSBTAG00000001663	PDF
ENSBTAG00000038233	None		ENSBTAG00000009112	TRAM2								ENSBTAG00000054322	ENSBTAG00000054322		ENSBTAG00000021837	RGS19
ENSBTAG00000011798	STK38L		ENSBTAG00000012779	CYRIA								ENSBTAG00000014421	PBX2		ENSBTAG00000003417	PHKG2
ENSBTAG00000001273	NLRP3		ENSBTAG00000004560	CLEC4F								ENSBTAG00000015509	NAMPT		ENSBTAG00000000131	SENP3
ENSBTAG00000034875	ALPK1		ENSBTAG00000002977	ECE1								ENSBTAG00000013282	NECAP2		ENSBTAG00000009727	ADIPOR1
ENSBTAG00000012976	WLS		ENSBTAG00000009206	FOXS1								ENSBTAG00000007357	CHSY1		ENSBTAG00000049014	None
ENSBTAG00000017683	LYSMD2		ENSBTAG00000003793	NGLY1								ENSBTAG00000031020	TLR8		ENSBTAG00000015499	VPS51
ENSBTAG00000014497	GPR31		ENSBTAG00000047676	PRODH								ENSBTAG00000024928	TNFRSF1B		ENSBTAG00000016995	HDHD5
ENSBTAG00000016858	SAR1A		ENSBTAG00000013586	None								ENSBTAG00000005989	LAP3		ENSBTAG00000021130	MFSD10
ENSBTAG00000054148	None		ENSBTAG00000001637	FUNDC1								ENSBTAG00000009483	POLR2G		ENSBTAG00000018912	ARHGEF1
ENSBTAG00000016546	PARP12		ENSBTAG00000019630	RGL1								ENSBTAG00000038938	None		ENSBTAG00000006971	BRD9
ENSBTAG00000017665	DHRS4		ENSBTAG00000001562	NFE2								ENSBTAG00000016730	ANP32E		ENSBTAG00000013956	BCL2L13
ENSBTAG00000020589	ENTPD1		ENSBTAG00000018784	CTSZ								ENSBTAG00000018680	SLC4A1AP		ENSBTAG00000003801	MBD1
ENSBTAG00000018045	SLC12A4		ENSBTAG00000007152	OS9								ENSBTAG00000012397	DCK		ENSBTAG00000008978	USP22
ENSBTAG00000039426	DPEP2		ENSBTAG00000011100	CTSC								ENSBTAG00000013096	UNC119		ENSBTAG00000012664	NDST2
ENSBTAG00000005674	NEU1		ENSBTAG00000020547	BCAP31								ENSBTAG00000011563	TNFSF13B		ENSBTAG00000050837	DEAF1
ENSBTAG00000014809	ANXA6		ENSBTAG00000011096	ERGIC2								ENSBTAG00000018386	TEFM		ENSBTAG00000044032	KDM2A
ENSBTAG00000015318	NECTIN2		ENSBTAG00000004374	CNPY2								ENSBTAG00000027159	ZBTB8OS		ENSBTAG00000007223	FBXO2
ENSBTAG00000014821	SLC7A7		ENSBTAG00000006752	PFKFB4								ENSBTAG00000005483	ESYT2		ENSBTAG00000046545	MEF2D
ENSBTAG00000001637	FUNDC1		ENSBTAG00000018417	PSMF1								ENSBTAG00000039954	COPZ2		ENSBTAG00000031749	SLC35E2
ENSBTAG00000013343	FTL		ENSBTAG00000016698	SLAMF8								ENSBTAG00000024539	SPSB1		ENSBTAG00000019161	NPRL2
ENSBTAG00000000671	PARP3		ENSBTAG00000054812	None								ENSBTAG00000022004	FLNB		ENSBTAG00000014775	GUK1
ENSBTAG00000055140	CLEC2B		ENSBTAG00000014497	GPR31								ENSBTAG00000007962	ATP9A		ENSBTAG00000013772	SRRM1
ENSBTAG00000006549	CALHM6		ENSBTAG00000025606	YIPF2								ENSBTAG00000000712	FBXW2		ENSBTAG00000035744	TRIM26
ENSBTAG00000018731	ENSBTAG00000018731		ENSBTAG00000005828	MERTK								ENSBTAG00000001288	MAOB		ENSBTAG00000011729	STARD3
ENSBTAG00000016656	PARP14		ENSBTAG00000009455	IL12RB2								ENSBTAG00000016420	CTNNB1		ENSBTAG00000019911	COA3
ENSBTAG00000006752	PFKFB4		ENSBTAG00000005227	ATF6								ENSBTAG00000008978	USP22		ENSBTAG00000027361	ROMO1
ENSBTAG00000001394	TMED9		ENSBTAG00000011936	ATP8B4								ENSBTAG00000007704	ELOVL7		ENSBTAG00000006195	C29H11orf68
ENSBTAG00000018823	GRN		ENSBTAG00000008703	EIF2AK2								ENSBTAG00000016707	FKBP9		ENSBTAG00000015336	PRUNE1
ENSBTAG00000020000	RAP1GAP2		ENSBTAG00000007935	CALCOCO2								ENSBTAG00000020046	CLMP		ENSBTAG00000014695	NAA38
ENSBTAG00000003880	EMILIN2		ENSBTAG00000021791	PARP9								ENSBTAG00000008816	TRIM2		ENSBTAG00000003719	TDRD7
ENSBTAG00000017196	PDIA3		ENSBTAG00000011765	GABARAPL1								ENSBTAG00000007648	NET1		ENSBTAG00000004420	BAHD1
ENSBTAG00000005355	None		ENSBTAG00000020884	CASP4								ENSBTAG00000019198	LRRC42		ENSBTAG00000005577	RNASEH2C
ENSBTAG00000000210	ARHGAP31		ENSBTAG00000010057	GZMB								ENSBTAG00000015314	ASL		ENSBTAG00000014325	AIRIM
ENSBTAG00000005304	SRM		ENSBTAG00000005205	DSE								ENSBTAG00000003762	GNB5		ENSBTAG00000005030	INO80E
ENSBTAG00000003268	None		ENSBTAG00000020225	TBXAS1								ENSBTAG00000008609	SEPTIN8		ENSBTAG00000012497	KHDRBS1
ENSBTAG00000023929	FOSL2		ENSBTAG00000053153	None								ENSBTAG00000024081	ECM2		ENSBTAG00000054329	None
ENSBTAG00000038062	FUT4		ENSBTAG00000004380	STAT2								ENSBTAG00000012976	WLS		ENSBTAG00000020115	UBE2O
ENSBTAG00000016519	MBOAT1		ENSBTAG00000008603	None								ENSBTAG00000038283	TMEM243		ENSBTAG00000012366	MRPS23
ENSBTAG00000018125	KIF5C		ENSBTAG00000005042	SYN1								ENSBTAG00000005294	MORC4		ENSBTAG00000050907	RPP21
ENSBTAG00000013900	TRIM21		ENSBTAG00000050786	ENSBTAG00000050786								ENSBTAG00000017958	AHI1		ENSBTAG00000020964	STRIP1
ENSBTAG00000014237	CYTH4		ENSBTAG00000038148	SOWAHB								ENSBTAG00000033453	MTCH1		ENSBTAG00000001400	AKT2
ENSBTAG00000006638	BCL2L12		ENSBTAG00000000679	PGM3								ENSBTAG00000006138	SEMA3C		ENSBTAG00000011247	ZC3HC1
ENSBTAG00000003793	NGLY1		ENSBTAG00000019669	CD163								ENSBTAG00000019187	ZNF462		ENSBTAG00000054164	None
ENSBTAG00000000640	SELENOS		ENSBTAG00000005978	PIK3R5								ENSBTAG00000018229	NFIX		ENSBTAG00000019213	CNNM4
ENSBTAG00000002290	None		ENSBTAG00000017143	PDIA4								ENSBTAG00000023416	PPP2R3A		ENSBTAG00000037566	ZNF500
ENSBTAG00000003396	MAFB		ENSBTAG00000030845	MPEG1								ENSBTAG00000010773	GNPAT		ENSBTAG00000012990	PUS1
ENSBTAG00000015582	HMOX1		ENSBTAG00000011810	ANGPTL2								ENSBTAG00000001656	TMEM254		ENSBTAG00000016264	FKBP8
ENSBTAG00000002006	THBS1		ENSBTAG00000005816	IRF9								ENSBTAG00000014059	ATP2B4		ENSBTAG00000005912	DMAP1
ENSBTAG00000002813	GAB1		ENSBTAG00000006194	FOSL1								ENSBTAG00000016768	SCN3B		ENSBTAG00000045664	LRRC41
ENSBTAG00000015707	TREML2		ENSBTAG00000005430	MB21D2								ENSBTAG00000013187	DLG5		ENSBTAG00000016684	ZNF202
ENSBTAG00000009050	ADIPOR2		ENSBTAG00000020000	RAP1GAP2								ENSBTAG00000008849	SORT1		ENSBTAG00000018535	CDK5RAP1
ENSBTAG00000014705	HES4		ENSBTAG00000003635	SLC35C2								ENSBTAG00000012778	CAPN2		ENSBTAG00000014333	SLC10A3
ENSBTAG00000001066	PILRA		ENSBTAG00000046014	GPR146								ENSBTAG00000046104	None		ENSBTAG00000012704	MMS19
ENSBTAG00000001657	PICALM		ENSBTAG00000037527	OAS1X								ENSBTAG00000013769	NECTIN3		ENSBTAG00000020423	EP400
ENSBTAG00000016042	TM6SF2		ENSBTAG00000039197	SLC2A9								ENSBTAG00000011056	IDS		ENSBTAG00000006493	CLP1
ENSBTAG00000054594	ENSBTAG00000054594		ENSBTAG00000009137	NKG7								ENSBTAG00000020014	CEP104		ENSBTAG00000015263	CPSF7
ENSBTAG00000018040	PSMB10		ENSBTAG00000019251	EPB41L3								ENSBTAG00000036127	AS3MT		ENSBTAG00000011571	ACIN1
ENSBTAG00000005691	FGF2		ENSBTAG00000038233	None								ENSBTAG00000031890	DOCK1		ENSBTAG00000009123	ING5
ENSBTAG00000052306	None		ENSBTAG00000052382	None								ENSBTAG00000010460	MARK1		ENSBTAG00000013413	CCDC51
ENSBTAG00000006633	IRF3		ENSBTAG00000012771	CSF1R								ENSBTAG00000012278	MTMR12		ENSBTAG00000016675	ANAPC7
ENSBTAG00000011854	SLC38A5		ENSBTAG00000004547	OLR1								ENSBTAG00000019336	DVL3		ENSBTAG00000006532	CDK5RAP2
ENSBTAG00000009354	EVI2A		ENSBTAG00000034349	IFI44								ENSBTAG00000044155	BSPRY		ENSBTAG00000000806	ATAD1
ENSBTAG00000007450	C2		ENSBTAG00000021483	OLFML1								ENSBTAG00000000855	NXN		ENSBTAG00000008510	FBXO42
ENSBTAG00000016566	ITGA9		ENSBTAG00000018877	PDIA5								ENSBTAG00000011879	B4GALT2		ENSBTAG00000015636	SHFL
ENSBTAG00000044019	KAT2A		ENSBTAG00000019432	ENSBTAG00000019432								ENSBTAG00000002823	MPZL1		ENSBTAG00000002130	SMPD4
ENSBTAG00000008291	PROCR		ENSBTAG00000020166	ZNFX1								ENSBTAG00000001083	MAP3K20		ENSBTAG00000009460	ZNF550
ENSBTAG00000018436	UBE2J1		ENSBTAG00000017683	LYSMD2								ENSBTAG00000018841	PTPN3		ENSBTAG00000011292	LZTR1
ENSBTAG00000000095	CD274		ENSBTAG00000001928	PDIA6								ENSBTAG00000003336	TPD52L1		ENSBTAG00000006328	RBM6
ENSBTAG00000002021	BNIP1		ENSBTAG00000000078	GLIPR2								ENSBTAG00000055207	SCD		ENSBTAG00000032083	DHX33
ENSBTAG00000021602	CTTNBP2NL		ENSBTAG00000009717	FGL2								ENSBTAG00000000057	THBS3		ENSBTAG00000031716	MRGBP
ENSBTAG00000048353	ENSBTAG00000048353		ENSBTAG00000014146	SPCS3								ENSBTAG00000015802	CREB3L2		ENSBTAG00000012355	RNF220
ENSBTAG00000004937	SEC61A1		ENSBTAG00000047680	IRF7								ENSBTAG00000005397	CD46		ENSBTAG00000013025	HAX1
ENSBTAG00000049961	ENSBTAG00000049961		ENSBTAG00000010155	ENSBTAG00000010155								ENSBTAG00000021601	PARD6B		ENSBTAG00000037746	None
ENSBTAG00000046324	ENSBTAG00000046324		ENSBTAG00000001197	SLAMF7								ENSBTAG00000019689	ENSBTAG00000019689		ENSBTAG00000007320	PI4KB
ENSBTAG00000012467	MASP1		ENSBTAG00000009933	DTX3L								ENSBTAG00000020569	CACNA2D1		ENSBTAG00000007609	ITFG2
ENSBTAG00000010334	SYTL3		ENSBTAG00000017040	LY6E								ENSBTAG00000011397	UNC13B		ENSBTAG00000033669	IL17RC
ENSBTAG00000000342	PLOD3		ENSBTAG00000014921	IL6								ENSBTAG00000013773	PKP4		ENSBTAG00000052072	B3GNTL1
ENSBTAG00000049416	RAB20		ENSBTAG00000007077	ABHD1								ENSBTAG00000051146	MED31		ENSBTAG00000014186	NCOA5
ENSBTAG00000030990	UQCC1		ENSBTAG00000008909	PNPT1								ENSBTAG00000015513	DOCK5		ENSBTAG00000002069	ENSBTAG00000002069
ENSBTAG00000052363	ENSBTAG00000052363		ENSBTAG00000046775	MAN1B1								ENSBTAG00000011580	DAG1		ENSBTAG00000015479	ZFPL1
ENSBTAG00000003719	TDRD7		ENSBTAG00000048740	ENSBTAG00000048740								ENSBTAG00000013316	BRPF3		ENSBTAG00000012702	ZDHHC16
ENSBTAG00000002201	NFXL1		ENSBTAG00000016649	CCND2								ENSBTAG00000051809	STMP1		ENSBTAG00000046223	ANAPC2
ENSBTAG00000011467	BATF2		ENSBTAG00000010899	TIMP2								ENSBTAG00000008629	MTFR1		ENSBTAG00000005987	WDR33
ENSBTAG00000003616	DCLRE1B		ENSBTAG00000011024	TXNDC12								ENSBTAG00000014191	QSOX1		ENSBTAG00000015352	MTMR4
ENSBTAG00000013996	SH3BP2		ENSBTAG00000002824	DPEP3								ENSBTAG00000020605	SMTNL2		ENSBTAG00000019388	KIAA2013
ENSBTAG00000003326	NAIP		ENSBTAG00000008840	HM13								ENSBTAG00000030190	COL6A3		ENSBTAG00000020754	ZNF526
ENSBTAG00000036016	FAM111B		ENSBTAG00000006679	MITF								ENSBTAG00000019456	SPRED2		ENSBTAG00000002078	KDM4A
ENSBTAG00000032369	NMI		ENSBTAG00000005039	ARAF								ENSBTAG00000001444	TNXB		ENSBTAG00000001035	SF1
ENSBTAG00000011511	ENSBTAG00000011511		ENSBTAG00000007173	PDGFRA								ENSBTAG00000015457	FGFR1		ENSBTAG00000013932	CCDC71
ENSBTAG00000013275	MAD2L2		ENSBTAG00000032369	NMI								ENSBTAG00000050968	None		ENSBTAG00000051451	None
ENSBTAG00000010195	PKN3		ENSBTAG00000031886	None								ENSBTAG00000013869	SH3BP4		ENSBTAG00000018564	ZFYVE27
ENSBTAG00000015898	RABL3		ENSBTAG00000008761	TRAFD1								ENSBTAG00000015543	ARHGAP35		ENSBTAG00000016969	ORC3
ENSBTAG00000046775	MAN1B1		ENSBTAG00000003326	NAIP											ENSBTAG00000039573	RABL6
ENSBTAG00000021752	DNAJB4		ENSBTAG00000012467	MASP1											ENSBTAG00000032055	VPS39
ENSBTAG00000014113	CCL8		ENSBTAG00000046588	DNAJB9											ENSBTAG00000006740	SCYL1
ENSBTAG00000000720	CTSL		ENSBTAG00000006072	LRRC59											ENSBTAG00000003264	NR1H2
ENSBTAG00000016720	RAB1A		ENSBTAG00000003334	ADAP2											ENSBTAG00000032031	ZBTB12
ENSBTAG00000021395	PSME1		ENSBTAG00000016881	ANPEP											ENSBTAG00000013477	None
ENSBTAG00000039861	OAS1Y		ENSBTAG00000014113	CCL8											ENSBTAG00000006166	WRNIP1
ENSBTAG00000001269	TMEM165		ENSBTAG00000049285	TNFRSF17											ENSBTAG00000003817	RNF25
ENSBTAG00000019378	KIAA1755		ENSBTAG00000010334	SYTL3											ENSBTAG00000002182	COX17
ENSBTAG00000013586	None		ENSBTAG00000011467	BATF2											ENSBTAG00000008462	FAM43A
ENSBTAG00000005191	RPN1		ENSBTAG00000047416	HEPH											ENSBTAG00000013917	SRCAP
ENSBTAG00000010909	SLC30A1		ENSBTAG00000005355	None											ENSBTAG00000014490	DDX39B
ENSBTAG00000009214	ETS2		ENSBTAG00000019054	EPSTI1											ENSBTAG00000016740	ACLY
ENSBTAG00000018223	CHI3L1		ENSBTAG00000051352	SURF4											ENSBTAG00000050395	None
ENSBTAG00000008124	GK		ENSBTAG00000020431	DERL2											ENSBTAG00000001513	PDIK1L
ENSBTAG00000007214	ELL2		ENSBTAG00000010526	PLPP1											ENSBTAG00000013076	SNX19
ENSBTAG00000008471	MX2		ENSBTAG00000002596	VSTM1											ENSBTAG00000012063	E2F4
ENSBTAG00000021815	STARD13		ENSBTAG00000038625	None											ENSBTAG00000012481	RANGAP1
ENSBTAG00000016506	ST3GAL4		ENSBTAG00000018040	PSMB10											ENSBTAG00000039705	HGH1
ENSBTAG00000047416	HEPH		ENSBTAG00000009177	PLEKHA4											ENSBTAG00000054103	SLC66A2
ENSBTAG00000010322	HYOU1		ENSBTAG00000054540	None											ENSBTAG00000020760	SNAP29
ENSBTAG00000018994	TNFSF10		ENSBTAG00000014358	EVA1B											ENSBTAG00000011786	CLUH
ENSBTAG00000019933	MKNK1		ENSBTAG00000033316	PDCD1LG2											ENSBTAG00000010602	DDX56
ENSBTAG00000024715	PTPRJ		ENSBTAG00000050726	CD300H											ENSBTAG00000008766	SLC9A1
ENSBTAG00000033316	PDCD1LG2		ENSBTAG00000017593	TREM1											ENSBTAG00000021374	FARSA
ENSBTAG00000024960	ENSBTAG00000024960		ENSBTAG00000001576	TMEM140											ENSBTAG00000005385	POP5
ENSBTAG00000045854	ENSBTAG00000045854		ENSBTAG00000007988	STX2											ENSBTAG00000003225	IMP4
ENSBTAG00000016267	SERPING1		ENSBTAG00000019428	CCR1											ENSBTAG00000013623	TIMM13
ENSBTAG00000001197	SLAMF7		ENSBTAG00000023179	TRIB1											ENSBTAG00000003807	CNOT9
ENSBTAG00000031214	ENSBTAG00000031214		ENSBTAG00000018125	KIF5C											ENSBTAG00000010613	NUP188
ENSBTAG00000016298	TM9SF3		ENSBTAG00000003639	ELMO2											ENSBTAG00000000417	MRPL12
ENSBTAG00000004436	PPT2		ENSBTAG00000015582	HMOX1											ENSBTAG00000020332	OSBP
ENSBTAG00000054194	SH2D1B		ENSBTAG00000015779	PML											ENSBTAG00000008399	ATRIP
ENSBTAG00000005865	MAPK6		ENSBTAG00000021897	B4GALT3											ENSBTAG00000005730	GPAT4
ENSBTAG00000000782	KDR		ENSBTAG00000005448	ENSBTAG00000005448											ENSBTAG00000016133	MRPS7
ENSBTAG00000016387	GDAP2		ENSBTAG00000007662	HSPA5											ENSBTAG00000010235	NOP9
ENSBTAG00000018655	MYDGF		ENSBTAG00000008008	TLR2											ENSBTAG00000031824	RBM19
ENSBTAG00000007554	IFI6		ENSBTAG00000001269	TMEM165											ENSBTAG00000011625	LYPLA2
ENSBTAG00000017423	TMEM214		ENSBTAG00000019077	DAD1											ENSBTAG00000017001	RBM28
ENSBTAG00000015312	LTBR		ENSBTAG00000021602	CTTNBP2NL											ENSBTAG00000020109	TRAP1
ENSBTAG00000009513	TGFBI		ENSBTAG00000009104	SERP1											ENSBTAG00000008645	ESRRA
ENSBTAG00000005652	ALG3		ENSBTAG00000002705	REC8											ENSBTAG00000008969	SLC9A8
ENSBTAG00000005215	IL10RA		ENSBTAG00000009668	TMEM184B											ENSBTAG00000018689	LIG3
ENSBTAG00000053144	None		ENSBTAG00000007519	ADAR											ENSBTAG00000007728	PES1
ENSBTAG00000054776	None		ENSBTAG00000019376	FNDC3B											ENSBTAG00000016510	RRP7
ENSBTAG00000009236	DAGLB		ENSBTAG00000024928	TNFRSF1B											ENSBTAG00000037941	QTRT1
ENSBTAG00000015718	CASP8		ENSBTAG00000018869	IGSF6											ENSBTAG00000020766	ABCA7
ENSBTAG00000021997	ITSN1		ENSBTAG00000000095	CD274											ENSBTAG00000001778	NFKBIB
ENSBTAG00000038148	SOWAHB		ENSBTAG00000001143	ENSBTAG00000001143											ENSBTAG00000017905	WDR91
ENSBTAG00000001280	CLPB		ENSBTAG00000027676	IL18BP											ENSBTAG00000001229	SLC25A22
ENSBTAG00000020225	TBXAS1		ENSBTAG00000001212	SSR2											ENSBTAG00000003323	NOL6
ENSBTAG00000006707	ACSL5		ENSBTAG00000022161	TLR7											ENSBTAG00000020503	MTRFR
ENSBTAG00000015438	RRBP1		ENSBTAG00000049137	None											ENSBTAG00000002707	IPO4
ENSBTAG00000004787	METRNL		ENSBTAG00000021958	GZMA											ENSBTAG00000019509	NUDT5
ENSBTAG00000015114	CALR		ENSBTAG00000008953	TAP1											ENSBTAG00000002191	RRP12
ENSBTAG00000012212	CYP26B1		ENSBTAG00000004339	None											ENSBTAG00000009958	TRIM35
ENSBTAG00000019810	AARS1		ENSBTAG00000008099	None											ENSBTAG00000012745	PPAN
ENSBTAG00000005116	FKBP15		ENSBTAG00000001725	CXCL10											ENSBTAG00000009641	MTHFD1
ENSBTAG00000046010	BHLHA15		ENSBTAG00000006921	ABCA6											ENSBTAG00000025385	ENSBTAG00000025385
ENSBTAG00000007152	OS9		ENSBTAG00000008279	FRMD4A											ENSBTAG00000019325	TRMT1
ENSBTAG00000004064	BPNT1		ENSBTAG00000001311	MORF4L2											ENSBTAG00000021262	SNRPD3
ENSBTAG00000011966	LAMC1		ENSBTAG00000006665	ERP29											ENSBTAG00000007105	PWP2
ENSBTAG00000005448	ENSBTAG00000005448		ENSBTAG00000001288	MAOB											ENSBTAG00000015051	POLRMT
ENSBTAG00000008115	TNFAIP1		ENSBTAG00000037799	ENSBTAG00000037799											ENSBTAG00000009414	PSMC4
ENSBTAG00000051910	FGF10		ENSBTAG00000014006	TOR3A											ENSBTAG00000023933	SEC16A
ENSBTAG00000048980	ENSBTAG00000048980		ENSBTAG00000016519	MBOAT1											ENSBTAG00000016528	NOC2L
ENSBTAG00000005799	KIRREL1		ENSBTAG00000051768	None											ENSBTAG00000017038	HPS4
ENSBTAG00000013290	DYSF		ENSBTAG00000024960	ENSBTAG00000024960											ENSBTAG00000003256	TOMM34
ENSBTAG00000017465	GNS		ENSBTAG00000052363	ENSBTAG00000052363											ENSBTAG00000002344	ORAI3
ENSBTAG00000033983	MAP2K1		ENSBTAG00000001008	PRF1											ENSBTAG00000014926	SNAPC2
ENSBTAG00000009112	TRAM2		ENSBTAG00000002605	TRIM16											ENSBTAG00000000080	GRWD1
ENSBTAG00000006078	IL15RA		ENSBTAG00000013641	BAG3											ENSBTAG00000021490	WDR4
ENSBTAG00000009051	MMP19		ENSBTAG00000048152	TUBG1											ENSBTAG00000020633	NOB1
ENSBTAG00000038337	None		ENSBTAG00000049961	ENSBTAG00000049961											ENSBTAG00000020446	THOP1
ENSBTAG00000010356	RAB12		ENSBTAG00000038235	NOD1											ENSBTAG00000009988	SMARCB1
ENSBTAG00000047338	DCBLD1		ENSBTAG00000011623	VMP1											ENSBTAG00000020759	NCLN
ENSBTAG00000034522	SLC10A7		ENSBTAG00000018994	TNFSF10											ENSBTAG00000003587	ELL
ENSBTAG00000051768	None		ENSBTAG00000008607	ARID3A											ENSBTAG00000015042	WDR55
ENSBTAG00000009019	SH3PXD2B		ENSBTAG00000011954	SEC11C											ENSBTAG00000000428	BAK1
ENSBTAG00000005631	VARS1		ENSBTAG00000047367	CMTR2											ENSBTAG00000013705	NFKBIE
ENSBTAG00000035030	TMED7		ENSBTAG00000005786	ATXN3											ENSBTAG00000016747	NAT10
ENSBTAG00000013510	TOR2A		ENSBTAG00000009948	TRIM25											ENSBTAG00000014607	EXOSC4
ENSBTAG00000008099	None		ENSBTAG00000053806	ENSBTAG00000053806											ENSBTAG00000011880	CHAF1B
ENSBTAG00000016698	SLAMF8		ENSBTAG00000021338	OAF											ENSBTAG00000019887	DHODH
ENSBTAG00000050786	ENSBTAG00000050786		ENSBTAG00000031998	CXCL16											ENSBTAG00000005161	ATP8B2
ENSBTAG00000010968	TMED1		ENSBTAG00000004829	YIF1A											ENSBTAG00000012719	UBTD1
ENSBTAG00000011623	VMP1		ENSBTAG00000010195	PKN3											ENSBTAG00000051452	None
ENSBTAG00000006507	ADAMTS3		ENSBTAG00000009354	EVI2A											ENSBTAG00000007599	IKBKB
ENSBTAG00000017091	CMTR1		ENSBTAG00000038938	None											ENSBTAG00000001038	SNRPB
ENSBTAG00000006353	TXNL4B		ENSBTAG00000008611	IGFBP4											ENSBTAG00000015155	HACD3
ENSBTAG00000015060	None		ENSBTAG00000010954	ART3											ENSBTAG00000012752	MRPL2
ENSBTAG00000021452	TRANK1		ENSBTAG00000022489	RNF213											ENSBTAG00000016696	NCDN
ENSBTAG00000005534	ENO3		ENSBTAG00000001110	SLC16A5											ENSBTAG00000018044	POLR3E
ENSBTAG00000017040	LY6E		ENSBTAG00000015520	SLC11A1											ENSBTAG00000010036	POLR3D
ENSBTAG00000050726	CD300H		ENSBTAG00000005379	SLC41A1											ENSBTAG00000045767	LAT2
ENSBTAG00000006510	YRDC		ENSBTAG00000012678	COLGALT1											ENSBTAG00000010181	GRPEL1
ENSBTAG00000009804	ERP44		ENSBTAG00000004679	WARS1											ENSBTAG00000011997	ZMIZ2
ENSBTAG00000049286	None		ENSBTAG00000002936	PRRX2											ENSBTAG00000009560	NUBP1
ENSBTAG00000049936	None		ENSBTAG00000004064	BPNT1											ENSBTAG00000005631	VARS1
ENSBTAG00000019437	ENSBTAG00000019437		ENSBTAG00000021805	RAB5IF											ENSBTAG00000010100	MED20
ENSBTAG00000002435	PTPRE		ENSBTAG00000006240	TLR4											ENSBTAG00000013988	BID
ENSBTAG00000005989	LAP3		ENSBTAG00000039630	TMED2											ENSBTAG00000052957	MON1B
ENSBTAG00000001143	ENSBTAG00000001143		ENSBTAG00000018134	AREG											ENSBTAG00000004916	ARFGAP1
ENSBTAG00000002705	REC8		ENSBTAG00000047088	None											ENSBTAG00000004931	POLE2
ENSBTAG00000024909	H3-3B		ENSBTAG00000047545	RTL5											ENSBTAG00000020775	FIBP
ENSBTAG00000020431	DERL2		ENSBTAG00000014821	SLC7A7											ENSBTAG00000011865	MTA2
ENSBTAG00000008330	RNF19B		ENSBTAG00000020755	SELP											ENSBTAG00000007430	MYBBP1A
ENSBTAG00000003970	MITD1		ENSBTAG00000027625	SFRP1											ENSBTAG00000007053	ZFHX2
ENSBTAG00000004004	CSDC2		ENSBTAG00000034885	RGCC											ENSBTAG00000003052	PCSK7
ENSBTAG00000011075	PLPBP		ENSBTAG00000018015	IL27											ENSBTAG00000013624	LMNB2
ENSBTAG00000005042	SYN1		ENSBTAG00000015318	NECTIN2											ENSBTAG00000054579	None
ENSBTAG00000013664	FILIP1L		ENSBTAG00000009214	ETS2											ENSBTAG00000006646	PRMT1
ENSBTAG00000016069	ARF4		ENSBTAG00000008330	RNF19B											ENSBTAG00000020047	MON1A
ENSBTAG00000001844	MOGS		ENSBTAG00000003358	MCFD2											ENSBTAG00000016085	IRAK1
ENSBTAG00000049422	TIFA		ENSBTAG00000006045	P4HB											ENSBTAG00000011930	DDX54
ENSBTAG00000031750	PLAC8B		ENSBTAG00000012330	ENSBTAG00000012330											ENSBTAG00000003820	GRAMD1A
ENSBTAG00000004735	CCNE1		ENSBTAG00000015145	S100A11											ENSBTAG00000019006	WDR24
ENSBTAG00000013641	BAG3		ENSBTAG00000021818	ADGRE5											ENSBTAG00000030319	GBGT1
ENSBTAG00000015828	FKBP11		ENSBTAG00000044125	TLCD4											ENSBTAG00000016956	GANAB
ENSBTAG00000054746	NBDY		ENSBTAG00000001829	SLC17A9											ENSBTAG00000040190	CCDC88B
ENSBTAG00000018993	ITGB7		ENSBTAG00000004272	ISG12(B)											ENSBTAG00000018271	SLC38A10
ENSBTAG00000039197	SLC2A9		ENSBTAG00000017465	GNS											ENSBTAG00000015294	COX10
ENSBTAG00000053806	ENSBTAG00000053806		ENSBTAG00000024851	TRIM14											ENSBTAG00000006656	RANBP1
ENSBTAG00000030424	CLEC1A		ENSBTAG00000020448	ZNF282											ENSBTAG00000013587	TXNL4A
ENSBTAG00000012050	ORAI2		ENSBTAG00000047538	ENSBTAG00000047538											ENSBTAG00000007759	ABCB8
ENSBTAG00000018471	SSR3		ENSBTAG00000046542	None											ENSBTAG00000001767	B4GALT7
ENSBTAG00000048155	FCN1		ENSBTAG00000007300	FHL3											ENSBTAG00000001504	NOP14
ENSBTAG00000002804	PDGFRB		ENSBTAG00000009183	SHISA5											ENSBTAG00000021424	CSK
ENSBTAG00000051913	UST		ENSBTAG00000002885	MSR1											ENSBTAG00000015556	UBA3
ENSBTAG00000010057	GZMB		ENSBTAG00000011511	ENSBTAG00000011511											ENSBTAG00000001353	PMPCA
ENSBTAG00000045822	None		ENSBTAG00000016042	TM6SF2											ENSBTAG00000003981	RRP1
ENSBTAG00000011204	NINJ1		ENSBTAG00000012519	XDH											ENSBTAG00000013018	AMPD2
ENSBTAG00000002854	TMEM63A		ENSBTAG00000001034	IL18R1											ENSBTAG00000013951	CHFR
ENSBTAG00000006240	TLR4		ENSBTAG00000005691	FGF2											ENSBTAG00000015339	ENDOV
ENSBTAG00000019866	NRP1		ENSBTAG00000051298	None											ENSBTAG00000017632	AEN
ENSBTAG00000009228	SRP68		ENSBTAG00000005631	VARS1											ENSBTAG00000017689	BRMS1
ENSBTAG00000007213	SIRPA		ENSBTAG00000054678	DUSP15											ENSBTAG00000021939	ELAC2
ENSBTAG00000002605	TRIM16		ENSBTAG00000014705	HES4											ENSBTAG00000003058	ADRM1
ENSBTAG00000016139	TMEM120A		ENSBTAG00000006638	BCL2L12											ENSBTAG00000003614	AP4B1
ENSBTAG00000013125	PLAUR		ENSBTAG00000018045	SLC12A4											ENSBTAG00000020186	EIF1AD
ENSBTAG00000005814	PSME2		ENSBTAG00000003396	MAFB
ENSBTAG00000008008	TLR2		ENSBTAG00000048856	None
ENSBTAG00000048809	VPS37B		ENSBTAG00000019866	NRP1
ENSBTAG00000013249	SALL2		ENSBTAG00000006707	ACSL5
ENSBTAG00000023736	CDC42EP3		ENSBTAG00000016204	C1RL
ENSBTAG00000002881	AP4M1		ENSBTAG00000012032	PDE4A
ENSBTAG00000002651	PKP2		ENSBTAG00000027865	gzmA
ENSBTAG00000021307	BNIP3L		ENSBTAG00000050495	GREM1
ENSBTAG00000007066	TMTC4		ENSBTAG00000039980	CLECL1P
ENSBTAG00000000599	CCNI		ENSBTAG00000050269	None
ENSBTAG00000023843	RALGPS1		ENSBTAG00000009475	PLXDC2
ENSBTAG00000017739	TNK1		ENSBTAG00000019237	TXNDC5
ENSBTAG00000004876	RABL2B		ENSBTAG00000002767	GNB4
ENSBTAG00000014211	FOXP4		ENSBTAG00000008471	MX2
ENSBTAG00000021538	MYO1E		ENSBTAG00000003719	TDRD7
ENSBTAG00000038221	EFNA2		ENSBTAG00000047158	LRFN1
ENSBTAG00000021600	KANSL1L		ENSBTAG00000008717	SERPINE2
ENSBTAG00000010144	MTERF2		ENSBTAG00000004139	BACH1
ENSBTAG00000019455	MYO5B		ENSBTAG00000008061	RILPL1
ENSBTAG00000002689	NME7		ENSBTAG00000035030	TMED7
ENSBTAG00000004685	SRGAP3		ENSBTAG00000006833	LMAN1
ENSBTAG00000000536	ZNF395		ENSBTAG00000018119	AOAH
ENSBTAG00000003986	CXXC5		ENSBTAG00000014529	None
ENSBTAG00000013856	SSBP2		ENSBTAG00000002804	PDGFRB
ENSBTAG00000008808	CCDC17		ENSBTAG00000012050	ORAI2
ENSBTAG00000046346	PACS2		ENSBTAG00000006353	TXNL4B
ENSBTAG00000013256	LGR5		ENSBTAG00000014903	ABCA3
ENSBTAG00000033182	HGSNAT		ENSBTAG00000009237	KDELR2
ENSBTAG00000011000	HDAC10		ENSBTAG00000000720	CTSL
ENSBTAG00000045832	PHLPP1		ENSBTAG00000004043	ENSBTAG00000004043
ENSBTAG00000014597	ZSWIM9		ENSBTAG00000000816	PRDM1
ENSBTAG00000007761	ZBTB5		ENSBTAG00000012419	BCL2L15
ENSBTAG00000018297	PLEKHH1		ENSBTAG00000051586	ECE2
ENSBTAG00000001125	None		ENSBTAG00000016336	OGA
ENSBTAG00000019052	ANK3		ENSBTAG00000002510	HNRNPUL2
ENSBTAG00000015343	DYNC2I2		ENSBTAG00000005796	DCAF8
ENSBTAG00000000804	MOB3B		ENSBTAG00000031567	SMARCC1
ENSBTAG00000009698	ABCD3		ENSBTAG00000047756	CNTROB
ENSBTAG00000002799	SLC39A5		ENSBTAG00000009744	FAM193A
ENSBTAG00000011373	MAML3		ENSBTAG00000016806	PAFAH1B1
ENSBTAG00000007821	NPHS1		ENSBTAG00000010290	GGNBP2
ENSBTAG00000015607	ERMP1		ENSBTAG00000008457	SLU7
ENSBTAG00000019537	MARCHF8		ENSBTAG00000003789	VIRMA
ENSBTAG00000036028	BEX2		ENSBTAG00000021556	RANBP9
ENSBTAG00000018841	PTPN3		ENSBTAG00000021131	HNRNPK
ENSBTAG00000011173	ENTREP1		ENSBTAG00000000340	ADNP
ENSBTAG00000050189	None		ENSBTAG00000008821	SEPHS1
ENSBTAG00000012566	MAP10		ENSBTAG00000003500	DCAF7
ENSBTAG00000003747	PTGR2		ENSBTAG00000047855	MECP2
ENSBTAG00000004844	ARL2BP		ENSBTAG00000005869	SENP6
ENSBTAG00000003049	MICALL2		ENSBTAG00000000236	YWHAZ
ENSBTAG00000003059	CFAP298		ENSBTAG00000003168	HNRNPUL1
ENSBTAG00000021741	RPS6KA2		ENSBTAG00000011964	DIS3L2
ENSBTAG00000016312	LGALS4		ENSBTAG00000006287	NEDD9
ENSBTAG00000014415	ZNF653		ENSBTAG00000015124	ARGLU1
ENSBTAG00000016591	RAB11FIP3		ENSBTAG00000011865	MTA2
ENSBTAG00000030432	TTC8		ENSBTAG00000009990	EPS15L1
ENSBTAG00000015016	CALCOCO1		ENSBTAG00000001522	MTERF3
ENSBTAG00000010582	BRD3		ENSBTAG00000051942	None
ENSBTAG00000013676	DYNC2LI1		ENSBTAG00000009887	DDX17
ENSBTAG00000016048	CPT1B		ENSBTAG00000002209	JPT2
ENSBTAG00000015879	TULP3		ENSBTAG00000015376	FBXW11
ENSBTAG00000003580	PSD		ENSBTAG00000022069	ATXN2
ENSBTAG00000014306	DOP1B		ENSBTAG00000009514	PPWD1
ENSBTAG00000031933	ALOX12E		ENSBTAG00000009299	AFTPH
ENSBTAG00000012409	POSTN		ENSBTAG00000008753	BRD8
ENSBTAG00000007096	GAS8		ENSBTAG00000016328	SFPQ
ENSBTAG00000003569	DZIP1		ENSBTAG00000020878	DMTF1
ENSBTAG00000011927	RDH5		ENSBTAG00000003160	LRCH4
ENSBTAG00000003215	KIF3B		ENSBTAG00000027159	ZBTB8OS
ENSBTAG00000006446	CNTNAP3		ENSBTAG00000011872	EML3
ENSBTAG00000053568	ZNF70		ENSBTAG00000012787	SDE2
ENSBTAG00000048540	None		ENSBTAG00000003395	ZRANB1
ENSBTAG00000001511	BCL6		ENSBTAG00000014886	MEX3C
ENSBTAG00000008884	MAPRE3		ENSBTAG00000002136	FCHO1
ENSBTAG00000037765	TNFAIP8L1		ENSBTAG00000014691	ARFGEF1
ENSBTAG00000011525	SLC5A8		ENSBTAG00000000630	LSM14A
ENSBTAG00000021422	PDZD4		ENSBTAG00000007943	AZIN1
ENSBTAG00000012537	CASP6		ENSBTAG00000013905	SMC3
ENSBTAG00000011586	HABP4		ENSBTAG00000015572	YTHDC1
ENSBTAG00000008036	CELSR1		ENSBTAG00000002487	UBE3A
ENSBTAG00000015562	PLBD1		ENSBTAG00000007499	HNRNPH2
ENSBTAG00000021073	KIAA1549		ENSBTAG00000011505	RABEP1
ENSBTAG00000007834	PPP1R16A		ENSBTAG00000010619	PPP3R1
ENSBTAG00000046574	FRMPD1		ENSBTAG00000004291	SEPTIN6
ENSBTAG00000017738	EMID1		ENSBTAG00000009201	CORO7
ENSBTAG00000012464	AFAP1		ENSBTAG00000020616	DGKD
ENSBTAG00000000970	ASIC1		ENSBTAG00000018656	HP1BP3
ENSBTAG00000010230	CAPN1		ENSBTAG00000003843	SMARCAL1
ENSBTAG00000002843	ACOT4		ENSBTAG00000001224	ATP9B
ENSBTAG00000015050	HCN2		ENSBTAG00000016637	WBP4
ENSBTAG00000020988	KIZ		ENSBTAG00000015833	DHX30
ENSBTAG00000014119	PRKCZ		ENSBTAG00000052922	None
ENSBTAG00000009208	TCTN1		ENSBTAG00000025859	ZCCHC7
ENSBTAG00000019121	IFT122		ENSBTAG00000014451	YEATS2
ENSBTAG00000006686	NPNT		ENSBTAG00000010063	KDM3B
ENSBTAG00000007829	CSAD		ENSBTAG00000006647	RCBTB2
ENSBTAG00000007880	None		ENSBTAG00000019458	ASB3
ENSBTAG00000014272	MMUT		ENSBTAG00000000387	NICN1
ENSBTAG00000031135	CTXN3		ENSBTAG00000017038	HPS4
ENSBTAG00000001484	LZTFL1		ENSBTAG00000011319	SLTM
ENSBTAG00000006541	ATP2A1		ENSBTAG00000032477	HECTD1
ENSBTAG00000017868	DHX40		ENSBTAG00000020403	ZMYM2
ENSBTAG00000012509	DYRK1B		ENSBTAG00000007847	EED
ENSBTAG00000004073	MTA3		ENSBTAG00000015022	KIF2A
ENSBTAG00000043953	SPIB		ENSBTAG00000006642	PRKACA
ENSBTAG00000007675	NPHP1		ENSBTAG00000005136	ABI1
ENSBTAG00000004294	EVI5L		ENSBTAG00000004593	TOP2B
ENSBTAG00000015094	VNN1		ENSBTAG00000027789	PPIG
ENSBTAG00000020319	ALOX5		ENSBTAG00000003218	RAB28
ENSBTAG00000039340	SCN4B		ENSBTAG00000001771	DYRK1A
ENSBTAG00000009331	CPAMD8		ENSBTAG00000012279	AASDHPPT
ENSBTAG00000050989	ENSBTAG00000050989		ENSBTAG00000003114	AVL9
ENSBTAG00000016477	PEAK3		ENSBTAG00000013145	DDHD2
ENSBTAG00000035244	ANKRD39		ENSBTAG00000032839	LRCH3
ENSBTAG00000017051	ACP6		ENSBTAG00000021157	PPP6R1
ENSBTAG00000018431	NAV2		ENSBTAG00000016511	POLDIP3
ENSBTAG00000002744	MUSK		ENSBTAG00000014186	NCOA5
ENSBTAG00000017239	GABBR1		ENSBTAG00000019730	PNISR
ENSBTAG00000012019	IRS2		ENSBTAG00000008926	FUBP1
ENSBTAG00000017564	CGN		ENSBTAG00000009346	MAPKAPK5
ENSBTAG00000010123	APOE		ENSBTAG00000037981	ENSBTAG00000037981
ENSBTAG00000008160	MBOAT2		ENSBTAG00000032234	STK24
ENSBTAG00000007507	FAAH		ENSBTAG00000008888	MIPEP
ENSBTAG00000017684	NMUR1		ENSBTAG00000030453	ZC3H14
ENSBTAG00000014137	CEP164		ENSBTAG00000009726	KLHL12
ENSBTAG00000016904	MARCHF9		ENSBTAG00000010639	MAP2K7
ENSBTAG00000039161	ALDH3A2		ENSBTAG00000021580	HNRNPA3
ENSBTAG00000013407	PLXNB1		ENSBTAG00000010795	ATG14
ENSBTAG00000001257	AGTPBP1		ENSBTAG00000050388	KRBA2
ENSBTAG00000006951	LMO2		ENSBTAG00000031917	SCAF8
ENSBTAG00000011534	RAMP1		ENSBTAG00000002542	KRCC1
ENSBTAG00000019611	MAGI3		ENSBTAG00000054329	None
ENSBTAG00000005238	NCKAP5		ENSBTAG00000018402	TSC22D2
ENSBTAG00000017240	DGKQ		ENSBTAG00000018420	POLG2
ENSBTAG00000050763	PXYLP1		ENSBTAG00000013636	DGKZ
ENSBTAG00000008626	KCNN1		ENSBTAG00000019682	PRRC2A
ENSBTAG00000007762	ASIC3		ENSBTAG00000010616	MBD6
ENSBTAG00000025071	TENM2		ENSBTAG00000006168	RBM45
ENSBTAG00000020194	FGF13		ENSBTAG00000000712	FBXW2
ENSBTAG00000016841	ATP10B		ENSBTAG00000004806	PHKB
ENSBTAG00000015314	ASL		ENSBTAG00000002820	RBBP7
ENSBTAG00000032617	FBXO44		ENSBTAG00000006955	CPNE1
ENSBTAG00000012489	TMEM266		ENSBTAG00000018625	ZNF263
ENSBTAG00000013160	GFRA4		ENSBTAG00000012152	NONO
ENSBTAG00000001439	HESX1		ENSBTAG00000007084	MAP3K14
ENSBTAG00000013339	NEBL		ENSBTAG00000004902	INTS8
ENSBTAG00000035084	FZD3		ENSBTAG00000000613	ELAVL1
ENSBTAG00000003454	RGS20		ENSBTAG00000026254	MED30
ENSBTAG00000016827	RGL2		ENSBTAG00000008173	TRIM13
ENSBTAG00000018999	MGRN1		ENSBTAG00000004420	BAHD1
ENSBTAG00000031765	CFAP119		ENSBTAG00000002594	ZNF436
ENSBTAG00000009107	CBX8		ENSBTAG00000000529	BTBD9
ENSBTAG00000007564	BBS12		ENSBTAG00000009446	USP10
ENSBTAG00000013469	SRCIN1		ENSBTAG00000013757	CTCF
ENSBTAG00000019421	DACT1		ENSBTAG00000003949	RBM39
ENSBTAG00000007844	CETN2		ENSBTAG00000004100	TTI1
ENSBTAG00000012425	None		ENSBTAG00000006002	DIDO1
ENSBTAG00000004625	PYGB		ENSBTAG00000005067	UBTF
ENSBTAG00000002104	RHPN1		ENSBTAG00000019174	ZNF710
ENSBTAG00000051164	WDR35		ENSBTAG00000000678	CSDE1
ENSBTAG00000043963	FHDC1		ENSBTAG00000000710	PIP5K1C
ENSBTAG00000018819	TENM1		ENSBTAG00000011588	RNF123
ENSBTAG00000020454	LZTS3		ENSBTAG00000006950	COPS4
ENSBTAG00000020346	CCDC92		ENSBTAG00000003116	MTMR6
ENSBTAG00000022067	FAM216A		ENSBTAG00000005483	ESYT2
ENSBTAG00000016937	C7H19orf67		ENSBTAG00000000750	MSL2
ENSBTAG00000026966	RASSF9		ENSBTAG00000016846	YWHAB
ENSBTAG00000004367	COQ10A		ENSBTAG00000016621	NCBP3
ENSBTAG00000054743	None		ENSBTAG00000007930	NCOA6
ENSBTAG00000000875	CEP131		ENSBTAG00000024787	HAUS3
ENSBTAG00000019014	MAGEF1		ENSBTAG00000034978	FAM168B
ENSBTAG00000003667	TLN2		ENSBTAG00000012332	C11H2orf49
ENSBTAG00000002126	PFKFB2		ENSBTAG00000030499	ENSBTAG00000030499
ENSBTAG00000005198	FGF1		ENSBTAG00000025358	SNX2
ENSBTAG00000048486	IQANK1		ENSBTAG00000013784	CSNK2A2
ENSBTAG00000039740	LY6G5B		ENSBTAG00000006170	ZNF76
ENSBTAG00000011648	TMLHE		ENSBTAG00000019525	PPP3CB
ENSBTAG00000018049	MKNK2		ENSBTAG00000047249	EIF4H
ENSBTAG00000012456	HEPACAM2		ENSBTAG00000007321	SREK1
ENSBTAG00000016936	MISP3		ENSBTAG00000015169	UBXN4
ENSBTAG00000043976	RNFT2		ENSBTAG00000010492	VPS4B
ENSBTAG00000000942	SIPA1L2		ENSBTAG00000001030	MTMR3
ENSBTAG00000009127	TSPYL4		ENSBTAG00000005751	CDAN1
ENSBTAG00000009917	PIP5K1B		ENSBTAG00000021289	POGZ
ENSBTAG00000002847	D2HGDH		ENSBTAG00000020994	C19H17orf75
ENSBTAG00000051609	PLPPR3		ENSBTAG00000002395	HPS3
ENSBTAG00000019175	SOBP		ENSBTAG00000006916	TAF15
ENSBTAG00000012687	INSR		ENSBTAG00000006532	CDK5RAP2
ENSBTAG00000009573	CSTPP1		ENSBTAG00000006202	ST13
ENSBTAG00000007245	IFT140		ENSBTAG00000011727	ETAA1
ENSBTAG00000008739	SAMD11		ENSBTAG00000019853	SMURF2
ENSBTAG00000001279	MPP2		ENSBTAG00000032024	KATNA1
ENSBTAG00000002600	EFCAB7		ENSBTAG00000039766	FBRSL1
ENSBTAG00000018904	ENKD1		ENSBTAG00000005316	GDI2
ENSBTAG00000055014	SH3BGRL2		ENSBTAG00000016763	MEPCE
ENSBTAG00000025667	ASTN2		ENSBTAG00000014927	OXSR1
ENSBTAG00000017951	POLD4		ENSBTAG00000026995	PNN
ENSBTAG00000012749	CUL7		ENSBTAG00000026290	PIK3C3
ENSBTAG00000012499	RPGRIP1L		ENSBTAG00000009500	KDM1A
ENSBTAG00000011584	CHST2		ENSBTAG00000020757	PCBP2
ENSBTAG00000037718	TAAR1		ENSBTAG00000007303	RAD21
ENSBTAG00000005908	RSPH10B		ENSBTAG00000007382	SCAPER
ENSBTAG00000010658	PFKL		ENSBTAG00000006876	PMPCB
ENSBTAG00000052518	None		ENSBTAG00000010341	PWWP2A
ENSBTAG00000020737	SOX8		ENSBTAG00000011022	ARPP19
ENSBTAG00000019065	EEPD1		ENSBTAG00000002014	SNX1
ENSBTAG00000021970	EYA4		ENSBTAG00000016967	RARS2
ENSBTAG00000024561	H3-3A		ENSBTAG00000000571	ARHGAP27
ENSBTAG00000001163	MACROH2A2		ENSBTAG00000030567	ODF2
ENSBTAG00000020384	WDR47		ENSBTAG00000040551	ZBTB1
ENSBTAG00000003245	BCAR3		ENSBTAG00000012086	CNOT8
ENSBTAG00000024708	CABIN1		ENSBTAG00000001400	AKT2
ENSBTAG00000014064	FGFR2		ENSBTAG00000049358	ZNF287
ENSBTAG00000004869	CXADR		ENSBTAG00000002393	C23H6orf89
ENSBTAG00000013405	CIBAR1		ENSBTAG00000003695	WDR45B
ENSBTAG00000016622	TCAIM		ENSBTAG00000001552	EPC1
ENSBTAG00000019568	IFT74		ENSBTAG00000049864	PPP1R9B
ENSBTAG00000030599	SMOC1		ENSBTAG00000001035	SF1
ENSBTAG00000002422	BCL9		ENSBTAG00000018067	S100PBP
ENSBTAG00000023106	ENSBTAG00000023106		ENSBTAG00000032637	EXOC1
ENSBTAG00000030587	LASP1		ENSBTAG00000009407	MBTD1
ENSBTAG00000005069	TM7SF2		ENSBTAG00000012999	PRDM4
ENSBTAG00000008609	SEPTIN8		ENSBTAG00000051239	None
ENSBTAG00000004749	NEK4		ENSBTAG00000000199	PDP1
ENSBTAG00000001545	SLC34A2		ENSBTAG00000016725	KIAA1143
ENSBTAG00000009974	TSNARE1		ENSBTAG00000039172	RABGAP1
ENSBTAG00000019694	ADAM23		ENSBTAG00000009912	PAN3
ENSBTAG00000018638	CC2D2A		ENSBTAG00000003084	None
ENSBTAG00000053546	PCDHA13		ENSBTAG00000009641	MTHFD1
ENSBTAG00000014966	PLXNB2		ENSBTAG00000031402	ASXL1
ENSBTAG00000021343	ARHGEF12		ENSBTAG00000012250	BLOC1S6
ENSBTAG00000052998	ENSBTAG00000052998		ENSBTAG00000009103	UBLCP1
ENSBTAG00000017996	EGLN2		ENSBTAG00000020421	SUPT16H
ENSBTAG00000019674	CLIP3		ENSBTAG00000006884	PABPN1
ENSBTAG00000003709	ITGB8		ENSBTAG00000046549	BICD2
ENSBTAG00000020444	MAST2		ENSBTAG00000008621	PRKAR1A
ENSBTAG00000023377	SH3BP5		ENSBTAG00000015414	TBCD
ENSBTAG00000047606	MTA1		ENSBTAG00000004974	ZDHHC23
ENSBTAG00000004502	CLUAP1		ENSBTAG00000021039	HNRNPM
ENSBTAG00000015095	TTC6		ENSBTAG00000010312	MAPK1
ENSBTAG00000013761	STMN1		ENSBTAG00000001069	TP53
ENSBTAG00000008294	KCNJ2		ENSBTAG00000001450	APBB3
ENSBTAG00000040356	SPIRE2		ENSBTAG00000053007	ITPKB
ENSBTAG00000006909	PIK3CB		ENSBTAG00000017662	EEF2K
ENSBTAG00000015984	CADM4		ENSBTAG00000005519	RNF38
ENSBTAG00000003578	DPCD		ENSBTAG00000002993	SFT2D1
ENSBTAG00000024958	ATOSA		ENSBTAG00000006883	EIF4B
ENSBTAG00000016751	MYO6		ENSBTAG00000008552	PLXNA3
ENSBTAG00000046277	RGS4		ENSBTAG00000002610	FKBP3
ENSBTAG00000011818	COL26A1		ENSBTAG00000017597	ESCO1
ENSBTAG00000011700	PLLP		ENSBTAG00000000023	RNF2
ENSBTAG00000001112	SMOX		ENSBTAG00000013677	SEC14L1
ENSBTAG00000002227	LRIG3		ENSBTAG00000004376	PAN2
ENSBTAG00000015220	AGO4		ENSBTAG00000006886	None
ENSBTAG00000016580	TEF		ENSBTAG00000018454	UFSP2
ENSBTAG00000011684	RAB11FIP1		ENSBTAG00000050514	ELOC
ENSBTAG00000000016	LTA		ENSBTAG00000009657	MTMR1
ENSBTAG00000016542	LAMB3		ENSBTAG00000002267	ANKRD40
ENSBTAG00000000754	PPP2R5A		ENSBTAG00000032852	GPRASP2
ENSBTAG00000018157	IFT172		ENSBTAG00000011849	HDAC2
ENSBTAG00000025402	None		ENSBTAG00000005726	HNRNPA2B1
ENSBTAG00000032148	TMEM117		ENSBTAG00000012980	RRAGB
ENSBTAG00000020989	SUSD4		ENSBTAG00000016943	NEK7
ENSBTAG00000012262	FBXO10		ENSBTAG00000002130	SMPD4
ENSBTAG00000003876	MCU		ENSBTAG00000003115	KBTBD2
ENSBTAG00000011820	DAPK2		ENSBTAG00000004448	CKAP5
ENSBTAG00000024431	PEX1		ENSBTAG00000001295	DEPDC5
ENSBTAG00000012253	AGO1		ENSBTAG00000030600	BCNT2
ENSBTAG00000011941	LYZ1		ENSBTAG00000021128	ADD1
ENSBTAG00000000357	PRAG1		ENSBTAG00000000579	NIPBL
ENSBTAG00000017709	ATRNL1		ENSBTAG00000007921	DAPP1
ENSBTAG00000014689	CSPP1		ENSBTAG00000016954	TMEM39B
ENSBTAG00000020147	BBS1		ENSBTAG00000004471	ST3GAL6
ENSBTAG00000050630	None		ENSBTAG00000017913	BUB3
ENSBTAG00000014221	CPLANE2		ENSBTAG00000002211	MAPK8IP3
ENSBTAG00000000140	EPHX1		ENSBTAG00000002332	LSM5
ENSBTAG00000007384	CYTH3		ENSBTAG00000016006	ANKRD11
ENSBTAG00000006824	APPL1		ENSBTAG00000011252	RAD50
ENSBTAG00000018694	ACSS3		ENSBTAG00000013955	TRAPPC9
ENSBTAG00000019167	INPPL1		ENSBTAG00000049233	TMEM123
ENSBTAG00000044018	PRR36		ENSBTAG00000045772	None
ENSBTAG00000049215	SHISA3		ENSBTAG00000008719	PRKCD
ENSBTAG00000006263	GP2		ENSBTAG00000001895	PGGT1B
ENSBTAG00000020465	FERMT1		ENSBTAG00000027321	CCDC18
ENSBTAG00000018002	DTX3		ENSBTAG00000039512	ZSCAN25
ENSBTAG00000013336	EYA2		ENSBTAG00000013363	CAP1
ENSBTAG00000018225	SIPA1L3		ENSBTAG00000016451	HSPA14
ENSBTAG00000020617	TSC2		ENSBTAG00000008403	ROCK1
ENSBTAG00000003929	PHF10		ENSBTAG00000018915	FAM21A
ENSBTAG00000019550	TBC1D2		ENSBTAG00000001707	UIMC1
ENSBTAG00000010773	GNPAT		ENSBTAG00000002479	PANK4
ENSBTAG00000016739	RASAL1		ENSBTAG00000030817	LMBR1
ENSBTAG00000000501	KLHL13		ENSBTAG00000011495	DIP2A
ENSBTAG00000008793	RNASE1		ENSBTAG00000035437	STAG1
ENSBTAG00000010833	IL17RE		ENSBTAG00000003034	GATAD2A
ENSBTAG00000048365	WNT7B		ENSBTAG00000019785	CIC
ENSBTAG00000048792	NRG4		ENSBTAG00000001126	BMP2K
ENSBTAG00000007208	HDAC11		ENSBTAG00000021209	UBR5
ENSBTAG00000018164	FNDC4		ENSBTAG00000005309	TGDS
ENSBTAG00000006784	PLA2G4B		ENSBTAG00000005493	TBC1D14
ENSBTAG00000016658	ABHD4		ENSBTAG00000004161	UBE2D2
ENSBTAG00000000313	NUDT13		ENSBTAG00000044074	MLLT10
ENSBTAG00000012215	CPNE7		ENSBTAG00000005497	RPRD1A
ENSBTAG00000038156	DYNLT3		ENSBTAG00000002226	FBXO31
ENSBTAG00000045567	PRR15		ENSBTAG00000005542	EPS15
ENSBTAG00000033446	TATDN1		ENSBTAG00000009242	ZNF638
ENSBTAG00000049822	DNAL4		ENSBTAG00000003842	RABGEF1
ENSBTAG00000047214	TRAPPC1		ENSBTAG00000002630	MRTFA
ENSBTAG00000007415	SLC7A8		ENSBTAG00000001827	GID8
ENSBTAG00000009507	PHETA2		ENSBTAG00000019238	TRMO
ENSBTAG00000014982	TEKTIP1		ENSBTAG00000000918	ERMARD
ENSBTAG00000047461	None		ENSBTAG00000012170	UBL3
ENSBTAG00000018828	ATN1		ENSBTAG00000000037	CWC27
ENSBTAG00000039916	SMAD2		ENSBTAG00000010482	PITPNM1
ENSBTAG00000005318	RNF6		ENSBTAG00000013699	TBC1D1
ENSBTAG00000012121	NOXA1		ENSBTAG00000012753	BRF1
ENSBTAG00000026748	GULO		ENSBTAG00000054662	FBXL17
ENSBTAG00000035064	C4H7orf57		ENSBTAG00000052323	MAZ
ENSBTAG00000000177	MSLN		ENSBTAG00000021449	DCAF13
ENSBTAG00000011881	TDRD10		ENSBTAG00000031014	LDAH
ENSBTAG00000015209	MXD4		ENSBTAG00000014766	SRSF1
ENSBTAG00000020418	CA5B		ENSBTAG00000020389	TPP2
ENSBTAG00000001983	SMAGP		ENSBTAG00000003186	OTULIN
ENSBTAG00000001702	TMEM107		ENSBTAG00000016772	USP11
ENSBTAG00000020825	IRAK1BP1		ENSBTAG00000018978	KAT14
ENSBTAG00000001489	TUBA1A		ENSBTAG00000000212	NADK
ENSBTAG00000018935	SETMAR		ENSBTAG00000021062	SMARCD2
ENSBTAG00000018768	HMGN1		ENSBTAG00000021254	CENPI
ENSBTAG00000024539	SPSB1		ENSBTAG00000019781	CLASP1
ENSBTAG00000038929	BCAS4		ENSBTAG00000014377	CHD3
ENSBTAG00000004040	UGT2A1		ENSBTAG00000005338	EIF3M
ENSBTAG00000010682	DDR1		ENSBTAG00000017160	TBC1D7
ENSBTAG00000010841	FMO5		ENSBTAG00000013465	NXPE3
ENSBTAG00000013007	FAM210B		ENSBTAG00000020053	ZEB1
ENSBTAG00000037413	TMEM164		ENSBTAG00000014170	MAP7D3
ENSBTAG00000005793	PEA15		ENSBTAG00000037803	ZNF197
ENSBTAG00000009806	INVS		ENSBTAG00000013580	KDM3A
ENSBTAG00000008579	RCC2		ENSBTAG00000013175	GARRE1
ENSBTAG00000051809	STMP1		ENSBTAG00000020270	NFKB1
ENSBTAG00000006589	CFTR		ENSBTAG00000054865	None
ENSBTAG00000015377	EPHB1		ENSBTAG00000003419	EAPP
ENSBTAG00000007746	AHR		ENSBTAG00000014106	IPO8
ENSBTAG00000002097	TMC5		ENSBTAG00000030587	LASP1
ENSBTAG00000010849	ANKRD23		ENSBTAG00000015474	SRSF11
ENSBTAG00000019342	OSBPL3		ENSBTAG00000008613	TCP11L1
ENSBTAG00000007719	MFSD6		ENSBTAG00000051013	None
ENSBTAG00000002211	MAPK8IP3		ENSBTAG00000001599	SV2A
ENSBTAG00000014512	WDR19		ENSBTAG00000008896	DHX15
ENSBTAG00000021275	CIB1		ENSBTAG00000026819	HDAC7
ENSBTAG00000052862	None		ENSBTAG00000017781	BCDIN3D
ENSBTAG00000008576	PLEKHD1		ENSBTAG00000021943	NFYC
ENSBTAG00000027172	ENSBTAG00000027172		ENSBTAG00000012168	None
ENSBTAG00000004249	TANC2		ENSBTAG00000019188	GAK
ENSBTAG00000000837	PARP1		ENSBTAG00000005086	RPRD1B
ENSBTAG00000047752	OTUD1		ENSBTAG00000016338	SPPL3
ENSBTAG00000037929	ENSBTAG00000037929		ENSBTAG00000006548	MCCC1
ENSBTAG00000009679	PLEKHG1		ENSBTAG00000021781	MTFR1L
ENSBTAG00000003137	PLPPR1		ENSBTAG00000009941	MBIP
ENSBTAG00000020731	PRRG4		ENSBTAG00000012698	HDAC1
ENSBTAG00000030820	NT5M		ENSBTAG00000009417	ZFAND5
ENSBTAG00000005633	ARHGEF28		ENSBTAG00000045937	ENSBTAG00000045937
ENSBTAG00000014373	CETN3		ENSBTAG00000004203	VPS33A
ENSBTAG00000055281	ENSBTAG00000055281		ENSBTAG00000000511	CNST
ENSBTAG00000014048	SHLD1		ENSBTAG00000039916	SMAD2
ENSBTAG00000007654	CHST7		ENSBTAG00000017422	TAOK2
ENSBTAG00000016594	None		ENSBTAG00000000415	ERBIN
ENSBTAG00000021645	MBD4		ENSBTAG00000011041	ZFYVE1
			ENSBTAG00000013114	ZMYND8
			ENSBTAG00000012777	SRF
			ENSBTAG00000019462	COQ8B
			ENSBTAG00000015738	GIGYF1
			ENSBTAG00000002608	SEPTIN2
			ENSBTAG00000019139	PHF3
			ENSBTAG00000001133	VWA8
			ENSBTAG00000000978	ASH2L
			ENSBTAG00000003509	PLEKHA2
			ENSBTAG00000017283	GTF3C2
			ENSBTAG00000009985	SIN3A
			ENSBTAG00000009565	RASA1
			ENSBTAG00000009389	HNRNPH1
			ENSBTAG00000018973	COPS3
			ENSBTAG00000031387	FZR1
			ENSBTAG00000046797	NRAS
			ENSBTAG00000005744	COQ2
			ENSBTAG00000009416	GPALPP1
			ENSBTAG00000006330	RBM5
			ENSBTAG00000014175	STRAP
			ENSBTAG00000000215	GNB1
			ENSBTAG00000005016	AP3B1
			ENSBTAG00000017037	PKN1
			ENSBTAG00000006506	GIT2
			ENSBTAG00000017942	CRTC2
			ENSBTAG00000037488	JRKL
			ENSBTAG00000015721	RAVER1
			ENSBTAG00000001573	JMJD1C
			ENSBTAG00000015277	PCF11
			ENSBTAG00000037383	AKAP13
			ENSBTAG00000012526	APBB1IP
			ENSBTAG00000008025	UBE3C
			ENSBTAG00000020313	FNBP1
			ENSBTAG00000018469	ALDH6A1
			ENSBTAG00000016105	MACROH2A1
			ENSBTAG00000001731	GLYR1
			ENSBTAG00000012274	CIZ1
			ENSBTAG00000044000	PRIM1
			ENSBTAG00000005913	PATL1
			ENSBTAG00000017833	RNF19A
			ENSBTAG00000003866	PPP1R8
			ENSBTAG00000039374	IPO5
			ENSBTAG00000017551	DROSHA
			ENSBTAG00000005580	SZT2
			ENSBTAG00000007113	TRRAP
			ENSBTAG00000010397	B3GNT5
			ENSBTAG00000000944	LPCAT1
			ENSBTAG00000007236	PCM1
			ENSBTAG00000050705	FAM133B
			ENSBTAG00000050281	ZNF23
			ENSBTAG00000020219	MSS51
			ENSBTAG00000017505	PAXIP1
			ENSBTAG00000010773	GNPAT
			ENSBTAG00000002728	ARID1B
			ENSBTAG00000052570	ENSBTAG00000052570
			ENSBTAG00000010402	MYH9
			ENSBTAG00000001108	GMCL1
			ENSBTAG00000011698	TYK2
			ENSBTAG00000017087	TOP3A
			ENSBTAG00000018999	MGRN1
			ENSBTAG00000009061	FAR1
			ENSBTAG00000019944	METAP2
			ENSBTAG00000020595	KCTD20
			ENSBTAG00000019680	ZYG11B
			ENSBTAG00000018127	PPM1A
			ENSBTAG00000005693	CCDC43
			ENSBTAG00000053289	None
			ENSBTAG00000014422	MTMR10
			ENSBTAG00000014936	SLC25A51
			ENSBTAG00000047550	KIAA2026
			ENSBTAG00000003399	SMARCA5
			ENSBTAG00000011488	PRPF8
			ENSBTAG00000035556	CDV3
			ENSBTAG00000008386	CLPX
			ENSBTAG00000000770	PGM2L1
			ENSBTAG00000020226	CHRAC1
			ENSBTAG00000013436	HAUS5
			ENSBTAG00000021250	RALBP1
			ENSBTAG00000003702	ANGEL2
			ENSBTAG00000012622	TRA2A
			ENSBTAG00000049341	SERTAD2
			ENSBTAG00000020533	FBXO34
			ENSBTAG00000009067	DDX6
			ENSBTAG00000014769	GMEB2
			ENSBTAG00000017346	RASSF2
			ENSBTAG00000001673	C2CD5
			ENSBTAG00000000979	SMIM19
			ENSBTAG00000045862	FERMT3
			ENSBTAG00000001425	FBXO11
			ENSBTAG00000000868	ZFP1
			ENSBTAG00000020173	INPP5D
			ENSBTAG00000011104	RTN4
			ENSBTAG00000010439	AKAP8L
			ENSBTAG00000003267	ZNF132
			ENSBTAG00000037413	TMEM164
			ENSBTAG00000030839	PWWP3A
			ENSBTAG00000018332	PPTC7
			ENSBTAG00000020073	NCEH1
			ENSBTAG00000020192	PPP2R5C
			ENSBTAG00000015334	ZHX1
			ENSBTAG00000008084	ZNF382
			ENSBTAG00000002295	ATF2
			ENSBTAG00000008414	ZFR
			ENSBTAG00000010120	HERC3
			ENSBTAG00000000049	CCDC77
			ENSBTAG00000014043	ERCC5
			ENSBTAG00000001192	STX12
			ENSBTAG00000018112	TBL1X
			ENSBTAG00000021573	DCAF12
			ENSBTAG00000000687	POC1B
			ENSBTAG00000003288	CCZ1
			ENSBTAG00000005904	RBBP4
			ENSBTAG00000050077	ENSBTAG00000050077
			ENSBTAG00000008915	SF3B1
			ENSBTAG00000009527	TCEANC2
			ENSBTAG00000017244	PRPF18
			ENSBTAG00000005664	YWHAE
			ENSBTAG00000021323	AGFG1
			ENSBTAG00000019472	NR3C1
			ENSBTAG00000005240	None
			ENSBTAG00000007305	VPS41
			ENSBTAG00000014689	CSPP1
			ENSBTAG00000001528	CDK13
			ENSBTAG00000010286	NPAT
			ENSBTAG00000018682	SETD4
			ENSBTAG00000006479	CAPN7
			ENSBTAG00000021023	ZMYM4
			ENSBTAG00000021341	BTBD1
			ENSBTAG00000019373	CAPRIN2
			ENSBTAG00000011395	DNM1L
			ENSBTAG00000045582	ARPC5
			ENSBTAG00000008010	FLCN
			ENSBTAG00000016618	DSTYK
			ENSBTAG00000001282	RALGAPA1
			ENSBTAG00000006938	PPM1F
			ENSBTAG00000006422	TRIM28
			ENSBTAG00000046204	ZNF705A
			ENSBTAG00000007734	MEMO1
			ENSBTAG00000017061	SMARCAD1
			ENSBTAG00000012497	KHDRBS1
			ENSBTAG00000029828	ENSBTAG00000029828
			ENSBTAG00000015980	FASN
			ENSBTAG00000001016	NAA35
			ENSBTAG00000024708	CABIN1
			ENSBTAG00000016769	CDK16
			ENSBTAG00000021116	EXOC6
			ENSBTAG00000009694	PUS10
			ENSBTAG00000019358	RNF214
			ENSBTAG00000003697	TARDBP
			ENSBTAG00000015148	METTL3
			ENSBTAG00000013138	TDP1
			ENSBTAG00000020819	YY1
			ENSBTAG00000014112	EXOC4
			ENSBTAG00000000149	USP40
			ENSBTAG00000005354	LRRFIP1
			ENSBTAG00000004517	TARBP1
			ENSBTAG00000008362	CTDSP1
			ENSBTAG00000012299	REPS1
			ENSBTAG00000002458	NUP155
			ENSBTAG00000008883	ZNF207
			ENSBTAG00000000727	RNF169
			ENSBTAG00000003665	NUP210
			ENSBTAG00000014068	VDAC3
			ENSBTAG00000000650	TUBGCP6
			ENSBTAG00000025372	RIOX1
			ENSBTAG00000009079	RAB4B
			ENSBTAG00000007993	CORO1C
			ENSBTAG00000016593	FMNL3
			ENSBTAG00000000940	TBCC
			ENSBTAG00000005916	ADNP2
			ENSBTAG00000001185	KMT5B
			ENSBTAG00000001393	MTF2
			ENSBTAG00000013013	GMPS
			ENSBTAG00000002920	KAT6B
			ENSBTAG00000008579	RCC2
			ENSBTAG00000018178	NARF
			ENSBTAG00000021801	INPP5F
			ENSBTAG00000002763	KMT2B
			ENSBTAG00000003902	ZNF512
			ENSBTAG00000047874	PRPF38B
			ENSBTAG00000014255	VPS50
			ENSBTAG00000009579	CEP85
			ENSBTAG00000032097	FBXO21
			ENSBTAG00000006008	CAMSAP1
			ENSBTAG00000020303	FBXO38
			ENSBTAG00000020304	MTG1
			ENSBTAG00000000439	SFSWAP
			ENSBTAG00000001161	SINHCAF
			ENSBTAG00000002603	PRPF39
			ENSBTAG00000009309	PEX10
			ENSBTAG00000020815	UHRF2
			ENSBTAG00000008072	SRSF10
			ENSBTAG00000005455	USP7
			ENSBTAG00000017996	EGLN2
			ENSBTAG00000014502	BRAT1
			ENSBTAG00000015482	ANKRD13C
			ENSBTAG00000047606	MTA1
			ENSBTAG00000012241	POLD2
			ENSBTAG00000013535	DFFA
			ENSBTAG00000013916	HERC2
			ENSBTAG00000020958	LRRC8D
			ENSBTAG00000024387	PNPLA8
			ENSBTAG00000003929	PHF10
			ENSBTAG00000020797	CABLES2
			ENSBTAG00000004505	NLRC3
			ENSBTAG00000009121	STAG2
			ENSBTAG00000018385	DNAJC8
			ENSBTAG00000018258	SRSF2
			ENSBTAG00000019313	ZMIZ1
			ENSBTAG00000021140	RMND5A
			ENSBTAG00000010419	CYP2R1
			ENSBTAG00000007913	CWC15
			ENSBTAG00000013708	SNX8
			ENSBTAG00000020783	MAPK14
			ENSBTAG00000007089	FRG1
			ENSBTAG00000016080	VPS13D
			ENSBTAG00000021304	TP53BP1
			ENSBTAG00000010271	MAPKAP1
			ENSBTAG00000006132	DENND3
			ENSBTAG00000006443	PRDM11
			ENSBTAG00000008466	None
			ENSBTAG00000019986	CSNK1D
			ENSBTAG00000018783	NELFCD
			ENSBTAG00000008306	MKRN1
			ENSBTAG00000020475	VIPAS39
			ENSBTAG00000018239	DNAJC27
			ENSBTAG00000033735	WASHC4
			ENSBTAG00000007409	MILR1
			ENSBTAG00000004939	ZNF569
			ENSBTAG00000009072	ZNF572
			ENSBTAG00000001160	GMEB1
			ENSBTAG00000013410	MARK3
			ENSBTAG00000005893	TMEM68
			ENSBTAG00000020079	MAP3K4
			ENSBTAG00000005155	ARL13B
			ENSBTAG00000031715	PCMTD2
			ENSBTAG00000014714	TUBGCP5
			ENSBTAG00000020653	FIP1L1
			ENSBTAG00000039121	PTP4A2
			ENSBTAG00000012253	AGO1
			ENSBTAG00000017729	NR2C1
			ENSBTAG00000002376	PPIL1
			ENSBTAG00000024595	HECA
			ENSBTAG00000049277	DISP1
			ENSBTAG00000019119	ZCRB1
			ENSBTAG00000018159	CASP2
			ENSBTAG00000009760	ENSBTAG00000009760
			ENSBTAG00000011479	INPP5K
			ENSBTAG00000020791	RAPGEF1
			ENSBTAG00000015868	LIG4
			ENSBTAG00000007058	ATG2A
			ENSBTAG00000016717	CEP68
			ENSBTAG00000048631	TIAM1
			ENSBTAG00000009272	MIDEAS
			ENSBTAG00000002668	ZNF711
			ENSBTAG00000024485	KLHL20
			ENSBTAG00000019091	RNPC3
			ENSBTAG00000019130	FAM149B1
			ENSBTAG00000006296	VMA21
			ENSBTAG00000006449	REXO5
			ENSBTAG00000005062	TEC
			ENSBTAG00000050151	EEF1AKMT2
			ENSBTAG00000006708	ARIH1
			ENSBTAG00000054250	None
			ENSBTAG00000011589	CDC14B
			ENSBTAG00000013475	TRAF3
			ENSBTAG00000021769	CUL3
			ENSBTAG00000016211	GCDH
			ENSBTAG00000017907	COG3
			ENSBTAG00000010012	BTF3
			ENSBTAG00000021726	CWC22
			ENSBTAG00000000362	SPG11
			ENSBTAG00000008424	ABR
			ENSBTAG00000014611	SORL1
			ENSBTAG00000013859	SCYL2
			ENSBTAG00000011176	TPRKB
			ENSBTAG00000010230	CAPN1
			ENSBTAG00000002646	DYNC1I2
			ENSBTAG00000010114	None
			ENSBTAG00000002398	ZNF567
			ENSBTAG00000003997	UBE2D4
			ENSBTAG00000020649	CIITA
			ENSBTAG00000019167	INPPL1
			ENSBTAG00000012213	WAPL
			ENSBTAG00000021870	FAM98B
			ENSBTAG00000011905	RRAS2
			ENSBTAG00000019366	POLR2B
			ENSBTAG00000019767	MIER2
			ENSBTAG00000050195	FAM172A
			ENSBTAG00000010386	ARPC2
			ENSBTAG00000013211	CFAP97
			ENSBTAG00000010739	BLOC1S2
			ENSBTAG00000020544	BCL7B
			ENSBTAG00000000473	ATP10D
			ENSBTAG00000002549	PTMA
			ENSBTAG00000005961	CDC42SE2
			ENSBTAG00000008577	GRSF1
			ENSBTAG00000003861	GPATCH11
			ENSBTAG00000018855	SCAF4
			ENSBTAG00000014609	PPP1R12A
			ENSBTAG00000046684	FOXN3
			ENSBTAG00000004887	DCTN1
			ENSBTAG00000004079	ZNF106
			ENSBTAG00000001553	HNRNPA1
			ENSBTAG00000007488	ZFP90
			ENSBTAG00000012854	GSDMB
			ENSBTAG00000002202	CRAMP1
			ENSBTAG00000007806	MTPN
			ENSBTAG00000054926	None
			ENSBTAG00000030340	IFFO2
			ENSBTAG00000019704	HLTF
			ENSBTAG00000035735	BIRC2
			ENSBTAG00000026915	NEK1
			ENSBTAG00000006893	BBX
			ENSBTAG00000038088	ENSBTAG00000038088
			ENSBTAG00000039335	ARRDC2
			ENSBTAG00000000676	DOP1A
			ENSBTAG00000002370	ZNF792
			ENSBTAG00000016744	CAPRIN1
			ENSBTAG00000005278	WEE1
			ENSBTAG00000020212	WDR41
			ENSBTAG00000013837	TUBE1
			ENSBTAG00000011198	PPP1CC
			ENSBTAG00000021586	PABIR1
			ENSBTAG00000020940	ANXA11
			ENSBTAG00000021768	CCNG2
			ENSBTAG00000016074	ZNF143
			ENSBTAG00000001424	MSH6
			ENSBTAG00000013245	ITPR3
			ENSBTAG00000024482	None
			ENSBTAG00000015859	WRAP73
			ENSBTAG00000015308	SMARCE1
			ENSBTAG00000040215	EIF4G3
			ENSBTAG00000008557	ENSBTAG00000008557
			ENSBTAG00000025003	INTS10
			ENSBTAG00000016005	PPP3CA
			ENSBTAG00000050785	None
			ENSBTAG00000009123	ING5
			ENSBTAG00000010132	NAE1
			ENSBTAG00000014351	EIF2AK4
			ENSBTAG00000047217	MED16
			ENSBTAG00000016730	ANP32E
			ENSBTAG00000019821	DHX9
			ENSBTAG00000002612	FANCM
			ENSBTAG00000005733	CHD6
			ENSBTAG00000018002	DTX3
			ENSBTAG00000047450	SFR1
			ENSBTAG00000011544	GAPVD1
			ENSBTAG00000048800	SNRNP70
			ENSBTAG00000012495	SF3B4
			ENSBTAG00000007099	AP1G2
			ENSBTAG00000036262	GBE1
			ENSBTAG00000019695	RLF
			ENSBTAG00000006021	CEP250
			ENSBTAG00000012447	PPP1CB
			ENSBTAG00000013607	WDR1
			ENSBTAG00000007093	DDX11
			ENSBTAG00000008287	YLPM1
			ENSBTAG00000004138	BICRA
			ENSBTAG00000002095	MEN1
			ENSBTAG00000033457	CCAR1
			ENSBTAG00000014032	EIF3H
			ENSBTAG00000010868	SIAH1
			ENSBTAG00000008170	POLA1
			ENSBTAG00000011125	MYO9B
			ENSBTAG00000016791	PEX7
			ENSBTAG00000016457	FXR1
			ENSBTAG00000014806	ATP2A3
			ENSBTAG00000011155	PUM2
			ENSBTAG00000019536	CRBN
			ENSBTAG00000000987	OTOG
			ENSBTAG00000008057	PARVG
			ENSBTAG00000014891	SRSF7
			ENSBTAG00000006744	TMEM131
			ENSBTAG00000018408	SNX14
			ENSBTAG00000002472	CASP9
			ENSBTAG00000008269	RNF149
			ENSBTAG00000018437	SMC5
			ENSBTAG00000000147	RIC8B
			ENSBTAG00000014080	METTL14
			ENSBTAG00000018884	RING1
			ENSBTAG00000014495	CEP43
			ENSBTAG00000009584	PPP6R3
			ENSBTAG00000018176	CYBC1
			ENSBTAG00000014337	EIF2S3
			ENSBTAG00000008695	TCF3
			ENSBTAG00000009488	NXF1
			ENSBTAG00000018033	PIP4K2A
			ENSBTAG00000010884	NKAP
			ENSBTAG00000007479	CCDC90B
			ENSBTAG00000019604	VASP
			ENSBTAG00000000838	CCDC88C
			ENSBTAG00000006029	OGDH
			ENSBTAG00000010790	EIF3L
			ENSBTAG00000011744	USP31
			ENSBTAG00000018361	R3HDM2
			ENSBTAG00000046760	BRD1
			ENSBTAG00000012749	CUL7
			ENSBTAG00000010126	PCIF1
			ENSBTAG00000012792	SRSF9
			ENSBTAG00000007749	TONSL
			ENSBTAG00000010547	CEP76
			ENSBTAG00000006118	RSRC2
			ENSBTAG00000016547	CEP57
			ENSBTAG00000003985	CCDC15
			ENSBTAG00000017809	PDS5A
			ENSBTAG00000008805	USP3
			ENSBTAG00000003401	ACTR3
			ENSBTAG00000010532	KCTD11
			ENSBTAG00000017035	USF2
			ENSBTAG00000004850	KPNA3
			ENSBTAG00000005040	PPP4R3A
			ENSBTAG00000003798	AMFR
			ENSBTAG00000009022	DNAJC30
			ENSBTAG00000017053	ABCB10
			ENSBTAG00000008696	FAM120A
			ENSBTAG00000009949	DARS1
			ENSBTAG00000008993	INTS6L
			ENSBTAG00000003763	MYO5C
			ENSBTAG00000014316	HNRNPH3
			ENSBTAG00000045806	None
			ENSBTAG00000000602	RXRB
			ENSBTAG00000008969	SLC9A8
			ENSBTAG00000004551	RHOT2
			ENSBTAG00000007743	PUS7
			ENSBTAG00000012582	IARS2
			ENSBTAG00000021841	CHD7
			ENSBTAG00000013562	SKP2
			ENSBTAG00000053488	None
			ENSBTAG00000014079	GIGYF2
			ENSBTAG00000010427	RASSF5
			ENSBTAG00000015796	DNAJC5
			ENSBTAG00000011507	NUP88
			ENSBTAG00000002948	SETD2
			ENSBTAG00000013308	RBMX
			ENSBTAG00000019166	NSMCE4A
			ENSBTAG00000026523	PLAGL1
			ENSBTAG00000003316	SYAP1
			ENSBTAG00000007895	SLC20A1
			ENSBTAG00000014171	NAPEPLD
			ENSBTAG00000027453	RNF4
			ENSBTAG00000039658	PDCD7
			ENSBTAG00000013971	PI4KA
			ENSBTAG00000015901	ARMC1
			ENSBTAG00000015427	ENSBTAG00000015427
			ENSBTAG00000003490	ELMO1
			ENSBTAG00000004620	ENSBTAG00000004620
			ENSBTAG00000012865	DEK
			ENSBTAG00000017492	PCMTD1
			ENSBTAG00000000526	TOPBP1
			ENSBTAG00000007776	BRPF1
			ENSBTAG00000015196	PHF6
			ENSBTAG00000021329	ZBTB3
			ENSBTAG00000016600	CCDC142
			ENSBTAG00000021346	CCDC34
			ENSBTAG00000018382	SMS
			ENSBTAG00000020700	CLCN6
			ENSBTAG00000021358	BLNK
			ENSBTAG00000014598	BPTF
			ENSBTAG00000005571	PHF20
			ENSBTAG00000007007	WDR20
			ENSBTAG00000005197	BAZ1B
			ENSBTAG00000046358	PABPC1
			ENSBTAG00000021569	DDB1
			ENSBTAG00000016625	TMEM131L
			ENSBTAG00000049866	ENSBTAG00000049866
			ENSBTAG00000015301	MRPS10
			ENSBTAG00000001882	CD79A
			ENSBTAG00000006678	GATAD2B
			ENSBTAG00000005068	COMMD2
			ENSBTAG00000050696	KLHDC3
			ENSBTAG00000019918	PSME3
			ENSBTAG00000025756	ENSBTAG00000025756
			ENSBTAG00000019843	HAUS6
			ENSBTAG00000021653	TRIP12
			ENSBTAG00000000492	ASNSD1
			ENSBTAG00000003559	PPP1R13B
			ENSBTAG00000015571	GCLC
			ENSBTAG00000014007	ELMOD2
			ENSBTAG00000013851	BCL10
			ENSBTAG00000015534	LYPLAL1
			ENSBTAG00000011421	CD37
			ENSBTAG00000001810	SCAF11
			ENSBTAG00000004929	RIMOC1
			ENSBTAG00000011648	TMLHE
			ENSBTAG00000009765	MTMR14
			ENSBTAG00000004965	NUP133
			ENSBTAG00000020861	CHAMP1
			ENSBTAG00000015487	KDM4B
			ENSBTAG00000014679	DHX57
			ENSBTAG00000046301	ZNF445
			ENSBTAG00000031981	LRRC57
			ENSBTAG00000023445	SIAH2
			ENSBTAG00000035175	DONSON
			ENSBTAG00000007872	PSIP1
			ENSBTAG00000003954	ASH1L
			ENSBTAG00000017325	ATG13
			ENSBTAG00000014002	CEP95
			ENSBTAG00000001320	VPS16
			ENSBTAG00000038920	VPS13C
			ENSBTAG00000009877	MCMBP
			ENSBTAG00000014526	None
			ENSBTAG00000000375	SSRP1
			ENSBTAG00000050712	EHD1
			ENSBTAG00000013111	RRM1
			ENSBTAG00000009077	SNRPA
			ENSBTAG00000046362	BBIP1
			ENSBTAG00000030784	APPL2
			ENSBTAG00000018421	WWP2
			ENSBTAG00000008321	RNF8
			ENSBTAG00000003456	None
			ENSBTAG00000051736	None
			ENSBTAG00000013309	SRSF4
			ENSBTAG00000011790	MED14
			ENSBTAG00000009519	TRIM23
			ENSBTAG00000011531	SS18
			ENSBTAG00000008224	PAIP2
			ENSBTAG00000001475	MCUR1
			ENSBTAG00000001567	LRRK1
			ENSBTAG00000027932	BIRC6
			ENSBTAG00000014838	VPS26B
			ENSBTAG00000018564	ZFYVE27
			ENSBTAG00000012321	ZFAND6
			ENSBTAG00000018642	RCCD1
			ENSBTAG00000001749	SENP2
			ENSBTAG00000015138	MGA
			ENSBTAG00000017179	USP12
			ENSBTAG00000038866	UBE2I
			ENSBTAG00000005482	TMEM135
			ENSBTAG00000030581	TBC1D5
			ENSBTAG00000004722	THUMPD2
			ENSBTAG00000002185	RNF7
			ENSBTAG00000019614	FAM76A
			ENSBTAG00000020709	MAP1S
			ENSBTAG00000020614	PRKCE
			ENSBTAG00000016977	FUNDC2
			ENSBTAG00000054084	None
			ENSBTAG00000006059	TSN
			ENSBTAG00000015263	CPSF7
			ENSBTAG00000015543	ARHGAP35
			ENSBTAG00000002076	STAU2
			ENSBTAG00000021337	SBF1
			ENSBTAG00000019645	TFDP1
			ENSBTAG00000018310	SETD3
			ENSBTAG00000049287	None
			ENSBTAG00000015346	NASP
			ENSBTAG00000021491	NDUFV3
			ENSBTAG00000002721	TUT4
			ENSBTAG00000008771	MYEF2
			ENSBTAG00000013033	BTBD10
			ENSBTAG00000011529	ATR
			ENSBTAG00000003693	SUN2
			ENSBTAG00000049889	ZBED4
			ENSBTAG00000021962	BCLAF3
			ENSBTAG00000017850	ARHGEF6
			ENSBTAG00000006945	CCDC50
			ENSBTAG00000025400	PARP4
			ENSBTAG00000015025	YAF2
			ENSBTAG00000013716	NR2C2
