# Supplementary material for: Examination of the lung and lymphoid tissue mRNA transcriptome response in dairy calves following experimental challenge with bovine alphaherpesvirus one (BoHV-1)
Source: PLoS One. 2025 May 2;20(5):e0319575. doi: 10.1371/journal.pone.0319575 (PMC12047826; doi:10.1371/journal.pone.0319575)
Supplement: S21 Table — (XLSX) [file pone.0319575.s021.xlsx]

## Sheet: Sheet1
Overlaps blood			Overlaps PGT			Overlaps BLN			Overlaps MLN			Overlaps LH			Overlaps LL
ENSEMBL	GENE NAME		ENSEMBL	GENE NAME		ENSEMBL	GENE NAME		ENSEMBL	GENE NAME		ENSEMBL	GENE NAME		ENSEMBL	GENE NAME
ENSBTAG00000053806	ENSBTAG00000053806		ENSBTAG00000055140	CLEC2B		ENSBTAG00000052369	ENSBTAG00000052369					ENSBTAG00000049422	TIFA
ENSBTAG00000052306	None		ENSBTAG00000054812	None		ENSBTAG00000049788	WFDC1					ENSBTAG00000038938	None
ENSBTAG00000051972	CEBPB		ENSBTAG00000054594	ENSBTAG00000054594		ENSBTAG00000019095	CCR10					ENSBTAG00000016548	TEX12
ENSBTAG00000050786	ENSBTAG00000050786		ENSBTAG00000054148	None		ENSBTAG00000016061	RSAD2					ENSBTAG00000011563	TNFSF13B
ENSBTAG00000050726	CD300H		ENSBTAG00000053806	ENSBTAG00000053806		ENSBTAG00000004237	BTC					ENSBTAG00000008223	NLRC4
ENSBTAG00000049808	IL3RA		ENSBTAG00000053050	SAMD9								ENSBTAG00000003326	NAIP
ENSBTAG00000049416	RAB20		ENSBTAG00000052577	ENSBTAG00000052577
ENSBTAG00000047680	IRF7		ENSBTAG00000052382	None
ENSBTAG00000047538	ENSBTAG00000047538		ENSBTAG00000052363	ENSBTAG00000052363
ENSBTAG00000046580	DHX58		ENSBTAG00000052306	None
ENSBTAG00000046010	BHLHA15		ENSBTAG00000051972	CEBPB
ENSBTAG00000045854	ENSBTAG00000045854		ENSBTAG00000051910	FGF10
ENSBTAG00000045588	None		ENSBTAG00000051898	FGF7
ENSBTAG00000039861	OAS1Y		ENSBTAG00000051768	None
ENSBTAG00000038737	P2RY6		ENSBTAG00000051396	None
ENSBTAG00000038337	None		ENSBTAG00000051298	None
ENSBTAG00000038235	NOD1		ENSBTAG00000050786	ENSBTAG00000050786
ENSBTAG00000038233	None		ENSBTAG00000050726	CD300H
ENSBTAG00000037533	C4A		ENSBTAG00000050269	None
ENSBTAG00000037527	OAS1X		ENSBTAG00000049961	ENSBTAG00000049961
ENSBTAG00000036016	FAM111B		ENSBTAG00000049936	None
ENSBTAG00000034918	IFIT2		ENSBTAG00000049808	IL3RA
ENSBTAG00000034875	ALPK1		ENSBTAG00000049285	TNFRSF17
ENSBTAG00000034349	IFI44		ENSBTAG00000049137	None
ENSBTAG00000032265	RTP4		ENSBTAG00000048980	ENSBTAG00000048980
ENSBTAG00000031214	ENSBTAG00000031214		ENSBTAG00000048899	None
ENSBTAG00000030932	IFI44L		ENSBTAG00000048740	ENSBTAG00000048740
ENSBTAG00000030913	MX1		ENSBTAG00000048155	FCN1
ENSBTAG00000026676	SDC3		ENSBTAG00000047801	CRELD2
ENSBTAG00000022813	TMEM150B		ENSBTAG00000047680	IRF7
ENSBTAG00000022489	RNF213		ENSBTAG00000047676	PRODH
ENSBTAG00000022039	None		ENSBTAG00000047538	ENSBTAG00000047538
ENSBTAG00000021791	PARP9		ENSBTAG00000047367	CMTR2
ENSBTAG00000021452	TRANK1		ENSBTAG00000047158	LRFN1
ENSBTAG00000020884	CASP4		ENSBTAG00000047088	None
ENSBTAG00000020538	HERC5		ENSBTAG00000046580	DHX58
ENSBTAG00000020536	HERC6		ENSBTAG00000046014	GPR146
ENSBTAG00000020166	ZNFX1		ENSBTAG00000046010	BHLHA15
ENSBTAG00000019979	CMPK2		ENSBTAG00000045822	None
ENSBTAG00000019741	C3AR1		ENSBTAG00000045588	None
ENSBTAG00000019054	EPSTI1		ENSBTAG00000044195	SDK2
ENSBTAG00000018223	CHI3L1		ENSBTAG00000044125	TLCD4
ENSBTAG00000018125	KIF5C		ENSBTAG00000039980	CLECL1P
ENSBTAG00000017981	ADRB3		ENSBTAG00000039861	OAS1Y
ENSBTAG00000017895	CLEC10A		ENSBTAG00000039426	DPEP2
ENSBTAG00000017367	IFIT5		ENSBTAG00000039197	SLC2A9
ENSBTAG00000017287	DRAM1		ENSBTAG00000038938	None
ENSBTAG00000017040	LY6E		ENSBTAG00000038737	P2RY6
ENSBTAG00000016698	SLAMF8		ENSBTAG00000038625	None
ENSBTAG00000016661	USP18		ENSBTAG00000038337	None
ENSBTAG00000016656	PARP14		ENSBTAG00000038233	None
ENSBTAG00000016546	PARP12		ENSBTAG00000037811	None
ENSBTAG00000016204	C1RL		ENSBTAG00000037799	ENSBTAG00000037799
ENSBTAG00000016061	RSAD2		ENSBTAG00000037533	C4A
ENSBTAG00000016042	TM6SF2		ENSBTAG00000037527	OAS1X
ENSBTAG00000015919	PARM1		ENSBTAG00000034918	IFIT2
ENSBTAG00000015779	PML		ENSBTAG00000034875	ALPK1
ENSBTAG00000015060	None		ENSBTAG00000033891	MGAT2
ENSBTAG00000014878	COX7A1		ENSBTAG00000033316	PDCD1LG2
ENSBTAG00000014762	ISG20		ENSBTAG00000032369	NMI
ENSBTAG00000014707	ISG15		ENSBTAG00000032265	RTP4
ENSBTAG00000014705	HES4		ENSBTAG00000032026	GMPPB
ENSBTAG00000014628	OAS2		ENSBTAG00000031886	None
ENSBTAG00000014267	ZCCHC14		ENSBTAG00000031797	None
ENSBTAG00000014113	CCL8		ENSBTAG00000030932	IFI44L
ENSBTAG00000013843	ACVRL1		ENSBTAG00000030913	MX1
ENSBTAG00000013290	DYSF		ENSBTAG00000030845	MPEG1
ENSBTAG00000013167	SIGLEC1		ENSBTAG00000027865	gzmA
ENSBTAG00000012989	UBE2L6		ENSBTAG00000027676	IL18BP
ENSBTAG00000012406	ZBP1		ENSBTAG00000026676	SDC3
ENSBTAG00000012335	UBA7		ENSBTAG00000024960	ENSBTAG00000024960
ENSBTAG00000012252	MOCOS		ENSBTAG00000024851	TRIM14
ENSBTAG00000012050	ORAI2		ENSBTAG00000024503	FCER1G
ENSBTAG00000011936	ATP8B4		ENSBTAG00000022813	TMEM150B
ENSBTAG00000011563	TNFSF13B		ENSBTAG00000022489	RNF213
ENSBTAG00000011483	SCARF1		ENSBTAG00000022039	None
ENSBTAG00000011467	BATF2		ENSBTAG00000021958	GZMA
ENSBTAG00000011343	XAF1		ENSBTAG00000021945	NID2
ENSBTAG00000010899	TIMP2		ENSBTAG00000021799	RCN3
ENSBTAG00000010874	GHSR		ENSBTAG00000021791	PARP9
ENSBTAG00000010057	GZMB		ENSBTAG00000021499	PSAP
ENSBTAG00000009933	DTX3L		ENSBTAG00000021002	ACP2
ENSBTAG00000009768	IFIT3		ENSBTAG00000020898	CHST12
ENSBTAG00000009677	PARP10		ENSBTAG00000020884	CASP4
ENSBTAG00000009214	ETS2		ENSBTAG00000020755	SELP
ENSBTAG00000009206	FOXS1		ENSBTAG00000020554	AIF1
ENSBTAG00000009177	PLEKHA4		ENSBTAG00000020538	HERC5
ENSBTAG00000008931	CREG1		ENSBTAG00000020536	HERC6
ENSBTAG00000008909	PNPT1		ENSBTAG00000020166	ZNFX1
ENSBTAG00000008703	EIF2AK2		ENSBTAG00000020000	RAP1GAP2
ENSBTAG00000008612	C1R		ENSBTAG00000019979	CMPK2
ENSBTAG00000008471	MX2		ENSBTAG00000019892	HAS2
ENSBTAG00000008291	PROCR		ENSBTAG00000019866	NRP1
ENSBTAG00000008279	FRMD4A		ENSBTAG00000019741	C3AR1
ENSBTAG00000008142	IFIH1		ENSBTAG00000019708	ACSL6
ENSBTAG00000008021	ENSBTAG00000008021		ENSBTAG00000019669	CD163
ENSBTAG00000007881	IFIT1		ENSBTAG00000019428	CCR1
ENSBTAG00000007554	IFI6		ENSBTAG00000019378	KIAA1755
ENSBTAG00000007519	ADAR		ENSBTAG00000019225	SLC39A14
ENSBTAG00000007450	C2		ENSBTAG00000019054	EPSTI1
ENSBTAG00000007077	ABHD1		ENSBTAG00000018994	TNFSF10
ENSBTAG00000006937	ABCA10		ENSBTAG00000018869	IGSF6
ENSBTAG00000006864	ENSBTAG00000006864		ENSBTAG00000018655	MYDGF
ENSBTAG00000006846	LGALS9		ENSBTAG00000018422	RIPK3
ENSBTAG00000006549	CALHM6		ENSBTAG00000018417	PSMF1
ENSBTAG00000006256	PTPRO		ENSBTAG00000018223	CHI3L1
ENSBTAG00000006078	IL15RA		ENSBTAG00000018125	KIF5C
ENSBTAG00000005828	MERTK		ENSBTAG00000018119	AOAH
ENSBTAG00000005718	PLIN2		ENSBTAG00000018016	NUPR1
ENSBTAG00000005534	ENO3		ENSBTAG00000018015	IL27
ENSBTAG00000005448	ENSBTAG00000005448		ENSBTAG00000017981	ADRB3
ENSBTAG00000005092	ROR2		ENSBTAG00000017895	CLEC10A
ENSBTAG00000004680	SLC13A5		ENSBTAG00000017593	TREM1
ENSBTAG00000004380	STAT2		ENSBTAG00000017367	IFIT5
ENSBTAG00000003719	TDRD7		ENSBTAG00000017287	DRAM1
ENSBTAG00000003396	MAFB		ENSBTAG00000017233	None
ENSBTAG00000003366	RIGI		ENSBTAG00000017143	PDIA4
ENSBTAG00000003166	AXL		ENSBTAG00000017135	CTSS
ENSBTAG00000002773	ENSBTAG00000002773		ENSBTAG00000017040	LY6E
ENSBTAG00000002096	FCGR3A		ENSBTAG00000016881	ANPEP
ENSBTAG00000002006	THBS1		ENSBTAG00000016698	SLAMF8
ENSBTAG00000001826	SASH1		ENSBTAG00000016661	USP18
ENSBTAG00000001143	ENSBTAG00000001143		ENSBTAG00000016424	MMP25
ENSBTAG00000000671	PARP3		ENSBTAG00000016401	OPTN
ENSBTAG00000000095	CD274		ENSBTAG00000016267	SERPING1
ENSBTAG00000020319	ALOX5		ENSBTAG00000016204	C1RL
ENSBTAG00000001125	None		ENSBTAG00000016061	RSAD2
ENSBTAG00000000140	EPHX1		ENSBTAG00000016042	TM6SF2
			ENSBTAG00000015919	PARM1
			ENSBTAG00000015828	FKBP11
			ENSBTAG00000015815	CFP
			ENSBTAG00000015779	PML
			ENSBTAG00000015582	HMOX1
			ENSBTAG00000015520	SLC11A1
			ENSBTAG00000015438	RRBP1
			ENSBTAG00000015032	CD14
			ENSBTAG00000014921	IL6
			ENSBTAG00000014912	FMOD
			ENSBTAG00000014898	HK3
			ENSBTAG00000014878	COX7A1
			ENSBTAG00000014762	ISG20
			ENSBTAG00000014707	ISG15
			ENSBTAG00000014705	HES4
			ENSBTAG00000014628	OAS2
			ENSBTAG00000014554	SNAI1
			ENSBTAG00000014529	None
			ENSBTAG00000014497	GPR31
			ENSBTAG00000014113	CCL8
			ENSBTAG00000013843	ACVRL1
			ENSBTAG00000013586	None
			ENSBTAG00000013290	DYSF
			ENSBTAG00000013167	SIGLEC1
			ENSBTAG00000012989	UBE2L6
			ENSBTAG00000012779	CYRIA
			ENSBTAG00000012737	GPR65
			ENSBTAG00000012519	XDH
			ENSBTAG00000012467	MASP1
			ENSBTAG00000012442	CTSB
			ENSBTAG00000012419	BCL2L15
			ENSBTAG00000012406	ZBP1
			ENSBTAG00000012335	UBA7
			ENSBTAG00000012252	MOCOS
			ENSBTAG00000012237	AEBP1
			ENSBTAG00000012082	TNFRSF12A
			ENSBTAG00000012065	DNAJC3
			ENSBTAG00000012050	ORAI2
			ENSBTAG00000011936	ATP8B4
			ENSBTAG00000011913	CKAP4
			ENSBTAG00000011810	ANGPTL2
			ENSBTAG00000011563	TNFSF13B
			ENSBTAG00000011511	ENSBTAG00000011511
			ENSBTAG00000011483	SCARF1
			ENSBTAG00000011467	BATF2
			ENSBTAG00000011343	XAF1
			ENSBTAG00000011324	EMILIN1
			ENSBTAG00000010954	ART3
			ENSBTAG00000010899	TIMP2
			ENSBTAG00000010888	VSIR
			ENSBTAG00000010694	BICC1
			ENSBTAG00000010493	SERTAD1
			ENSBTAG00000010334	SYTL3
			ENSBTAG00000010155	ENSBTAG00000010155
			ENSBTAG00000010057	GZMB
			ENSBTAG00000009948	TRIM25
			ENSBTAG00000009933	DTX3L
			ENSBTAG00000009768	IFIT3
			ENSBTAG00000009677	PARP10
			ENSBTAG00000009513	TGFBI
			ENSBTAG00000009455	IL12RB2
			ENSBTAG00000009206	FOXS1
			ENSBTAG00000009183	SHISA5
			ENSBTAG00000009177	PLEKHA4
			ENSBTAG00000009112	TRAM2
			ENSBTAG00000009051	MMP19
			ENSBTAG00000008997	ENG
			ENSBTAG00000008931	CREG1
			ENSBTAG00000008909	PNPT1
			ENSBTAG00000008703	EIF2AK2
			ENSBTAG00000008612	C1R
			ENSBTAG00000008611	IGFBP4
			ENSBTAG00000008603	None
			ENSBTAG00000008592	FCGR1A
			ENSBTAG00000008471	MX2
			ENSBTAG00000008406	TREX1
			ENSBTAG00000008330	RNF19B
			ENSBTAG00000008291	PROCR
			ENSBTAG00000008223	NLRC4
			ENSBTAG00000008142	IFIH1
			ENSBTAG00000008099	None
			ENSBTAG00000008021	ENSBTAG00000008021
			ENSBTAG00000008008	TLR2
			ENSBTAG00000007881	IFIT1
			ENSBTAG00000007624	FRMD4B
			ENSBTAG00000007554	IFI6
			ENSBTAG00000007519	ADAR
			ENSBTAG00000007450	C2
			ENSBTAG00000007389	IFI35
			ENSBTAG00000007280	ENSBTAG00000007280
			ENSBTAG00000007214	ELL2
			ENSBTAG00000007077	ABHD1
			ENSBTAG00000006937	ABCA10
			ENSBTAG00000006921	ABCA6
			ENSBTAG00000006864	ENSBTAG00000006864
			ENSBTAG00000006846	LGALS9
			ENSBTAG00000006638	BCL2L12
			ENSBTAG00000006549	CALHM6
			ENSBTAG00000006256	PTPRO
			ENSBTAG00000006194	FOSL1
			ENSBTAG00000006085	DDOST
			ENSBTAG00000005970	XBP1
			ENSBTAG00000005828	MERTK
			ENSBTAG00000005786	ATXN3
			ENSBTAG00000005718	PLIN2
			ENSBTAG00000005691	FGF2
			ENSBTAG00000005430	MB21D2
			ENSBTAG00000005092	ROR2
			ENSBTAG00000005042	SYN1
			ENSBTAG00000005039	ARAF
			ENSBTAG00000004720	SULF1
			ENSBTAG00000004560	CLEC4F
			ENSBTAG00000004547	OLR1
			ENSBTAG00000004515	KCNK1
			ENSBTAG00000004380	STAT2
			ENSBTAG00000004339	None
			ENSBTAG00000004272	ISG12(B)
			ENSBTAG00000004048	MCHR1
			ENSBTAG00000004043	ENSBTAG00000004043
			ENSBTAG00000003880	EMILIN2
			ENSBTAG00000003719	TDRD7
			ENSBTAG00000003639	ELMO2
			ENSBTAG00000003619	SEC24D
			ENSBTAG00000003366	RIGI
			ENSBTAG00000003362	HSP90B1
			ENSBTAG00000003341	DOK2
			ENSBTAG00000003326	NAIP
			ENSBTAG00000003166	AXL
			ENSBTAG00000003151	DNAJB11
			ENSBTAG00000002922	GAB2
			ENSBTAG00000002885	MSR1
			ENSBTAG00000002824	DPEP3
			ENSBTAG00000002705	REC8
			ENSBTAG00000002669	RASSF4
			ENSBTAG00000002596	VSTM1
			ENSBTAG00000002290	None
			ENSBTAG00000002096	FCGR3A
			ENSBTAG00000002006	THBS1
			ENSBTAG00000001725	CXCL10
			ENSBTAG00000001576	TMEM140
			ENSBTAG00000001562	NFE2
			ENSBTAG00000001368	LGALS3BP
			ENSBTAG00000001288	MAOB
			ENSBTAG00000001273	NLRP3
			ENSBTAG00000001197	SLAMF7
			ENSBTAG00000001143	ENSBTAG00000001143
			ENSBTAG00000001110	SLC16A5
			ENSBTAG00000001066	PILRA
			ENSBTAG00000001034	IL18R1
			ENSBTAG00000001008	PRF1
			ENSBTAG00000000995	TENT5A
			ENSBTAG00000000720	CTSL
			ENSBTAG00000000671	PARP3
			ENSBTAG00000000095	CD274
