# Supplementary material for: Examination of the lung and lymphoid tissue mRNA transcriptome response in dairy calves following experimental challenge with bovine alphaherpesvirus one (BoHV-1)
Source: PLoS One. 2025 May 2;20(5):e0319575. doi: 10.1371/journal.pone.0319575 (PMC12047826; doi:10.1371/journal.pone.0319575)
Supplement: S1 File — (XLSX) [file pone.0319575.s022.xlsx]

## Sheet: Sheet 1
Spearman correlation (p.values)							Spearman correlation (correlation stength)
	PGT	LL	LH	BLN	MLN			PGT	LL	LH	BLN	MLN
	qPCR.pgt	qPCR.lung	qPCR.lung	qPCR.bln	qPCR.mln			qPCR.pgt	qPCR.lung	qPCR.lung	qPCR.bln	qPCR.mln
ENSBTAG00000021565	0.22431	0.64451	0.45383	0.46096	0.24093		ENSBTAG00000021565	0.38	-0.21	0.24	-0.24	0.37
ENSBTAG00000019018	0.5178	0.64451	0.79541	0.35716	0.83715		ENSBTAG00000019018	0.21	0.21	0.08	-0.29	0.07
ENSBTAG00000014628	0.02404	0.75995	0.31914	0.55913	0.56903		ENSBTAG00000014628	-0.64	-0.14	-0.31	0.19	0.18
ENSBTAG00000014707	0.02303	0.48207	0.40383	0.74708	0.66101		ENSBTAG00000014707	-0.65	-0.32	-0.27	0.1	-0.14
ENSBTAG00000010057	0.02507	0.21522	0.47668	0.48077	0.02972		ENSBTAG00000010057	-0.64	0.54	-0.23	0.23	-0.63
ENSBTAG00000039861	0.03592	0.81915	0.17452	0.97947	0.77725		ENSBTAG00000039861	-0.61	-0.11	-0.42	0.01	-0.09
ENSBTAG00000008021	0.04807	0.75995	0.07089	0.97947	0.54249		ENSBTAG00000008021	-0.58	-0.14	-0.54	0.01	0.2
ENSBTAG00000008471	0.03873	0.58872	0.6021	0.24635	0.83715		ENSBTAG00000008471	-0.6	-0.25	-0.17	0.36	0.07
ENSBTAG00000037527	0.06913	0.75995	0.20806	0.63203	0.52509		ENSBTAG00000037527	-0.54	-0.14	-0.39	0.15	0.2
ENSBTAG00000007881	0.0153	0.75995	0.42992	0.74708	0.46127		ENSBTAG00000007881	-0.68	-0.14	-0.25	0.1	0.24
ENSBTAG00000003152	0.40772	0.70166	0.72919	0.65077	0.79711		ENSBTAG00000003152	-0.26	-0.18	-0.11	-0.15	-0.08
ENSBTAG00000016061	0.0448	0.75995	0.31914	0.30875	0.76736		ENSBTAG00000016061	-0.59	-0.14	-0.31	0.32	0.1
ENSBTAG00000025258	0.04168	0.81915	0.24527	0.7668	0.71844		ENSBTAG00000025258	0.59	-0.11	0.36	-0.1	-0.12
ENSBTAG00000030913	0.36361	0.64451	0.42992	0.69842	0.76736		ENSBTAG00000030913	-0.29	-0.21	-0.25	-0.13	0.1
ENSBTAG00000012406	0.02614	0.64451	0.20806	0.75692	0.49103		ENSBTAG00000012406	-0.64	-0.21	-0.39	0.1	-0.22
ENSBTAG00000007554	0.2099	0.29393	0.33059	0.94871	0.83715		ENSBTAG00000007554	-0.39	-0.46	-0.31	0.02	-0.07
ENSBTAG00000045588	0.03731	0.75995	0.15174	0.63203	0.69913		ENSBTAG00000045588	-0.6	-0.14	-0.44	0.15	0.12
ENSBTAG00000053807	0.68705	0.1802	0.15911	0.31543	0.91821		ENSBTAG00000053807	-0.13	0.57	-0.43	-0.32	0.03
ENSBTAG00000014529	0.01605	0.75995	0.17452	0.20228	0.47438		ENSBTAG00000014529	-0.67	-0.14	-0.42	0.4	0.23
ENSBTAG00000032265	0.02955	0.81915	0.66463	0.8976	0.83715		ENSBTAG00000032265	-0.63	-0.11	-0.14	0.04	-0.07
ENSBTAG00000020536	0.02838	0.70166	0.79541	0.93847	0.48267		ENSBTAG00000020536	-0.63	-0.18	-0.08	-0.03	0.22
ENSBTAG00000019015	0.41995	0.05218	0.25927	0.64138	0.95906		ENSBTAG00000019015	-0.26	-0.75	-0.35	0.15	0.02
ENSBTAG00000003366	0.03199	0.75995	0.19084	0.93847	0.64221		ENSBTAG00000003366	-0.62	-0.14	-0.41	-0.03	-0.15
ENSBTAG00000047449	0.91364	0.58872	0.49856	0.15367	0.78716		ENSBTAG00000047449	-0.04	0.25	-0.22	-0.44	-0.09
ENSBTAG00000019979	0.05698	0.75995	0.5717	0.47326	0.78183		ENSBTAG00000019979	-0.56	-0.14	-0.18	-0.23	-0.09
ENSBTAG00000008703	0.09314	0.93941	0.6021	0.23484	0.74769		ENSBTAG00000008703	-0.51	-0.04	0.17	-0.37	0.1
ENSBTAG00000020166	0.02303	0.81915	0.6806	0.48992	0.83715		ENSBTAG00000020166	-0.65	-0.11	-0.13	-0.22	-0.07
ENSBTAG00000030932	0.03075	0.81915	0.28612	0.44072	0.51648		ENSBTAG00000030932	-0.62	-0.11	-0.34	0.25	-0.21
ENSBTAG00000012335	0.06699	0.48207	0.54194	0.63203	0.23046		ENSBTAG00000012335	-0.54	-0.32	-0.2	0.15	-0.37
ENSBTAG00000046580	0.14933	0.75995	0.79541	0.28918	0.65159		ENSBTAG00000046580	-0.44	-0.14	-0.08	0.33	0.15
ENSBTAG00000017367	0.01762	0.70166	0.4568	0.92823	0.43394		ENSBTAG00000017367	-0.67	-0.18	-0.24	-0.03	0.25
ENSBTAG00000025398	0.61564	0.58872	0.1667	0.55913	0.98976		ENSBTAG00000025398	-0.16	-0.25	-0.43	-0.19	0
ENSBTAG00000011343	0.01321	0.70166	0.27557	1	0.34419		ENSBTAG00000011343	-0.69	-0.18	-0.34	0	-0.3
ENSBTAG00000053806	0.08794	0.53451	0.89699	0.73727	0.69913		ENSBTAG00000053806	-0.51	-0.29	-0.04	0.11	0.12
ENSBTAG00000052306	0.3885	0.11939	0.36625	0.44072	0.98976		ENSBTAG00000052306	-0.27	-0.64	-0.29	-0.25	0
